# Supplementary material for: Transcriptome Profiling of Sugarcane Roots in Response to Low Potassium Stress
Source: PLoS One. 2015 May 8;10(5):e0126306. doi: 10.1371/journal.pone.0126306 (PMC4425431; doi:10.1371/journal.pone.0126306)
Supplement: S1 Table — (XLSX) [file pone.0126306.s001.xlsx]

## Sheet: Sheet1
S1_Table Sequence of probe in customized sugarcane genome array
ProbeName	Sequence
CUST_1_PI429062924	TTTGATTTGAACATTCATCATAAACCATCCGTACCCGAATCTTTGGCTCCCGACTCGATC
CUST_10_PI429062924	TTTATAAGGTGCACGCGCGCCCGCCATTGCAGCTAGCGTAAAAGCATACAGGCGAGCAGT
CUST_100_PI429062924	TCACTGACCCTGTTTCTCATTGGCCCCTTCCTTGATGGCTTTTTGACTAACCAAAATGTC
CUST_1000_PI429062924	GTTTAAGTATATTATATACTTTTCATTCCTGCATGTATTCCCCAGACCCCACTCGTGTGG
CUST_10000_PI429062924	ATTTGATAGACTGATAATTCCAGCTCTGATTTCCAACATGCTCTCATTCAGCTACACCCT
CUST_10001_PI429062924	CTATATCTTGGTTTCATGAGGTCCAATGAATGTATATGTGGGGGATACCTGCTTGGCACT
CUST_10002_PI429062924	AGCTGTAGAATTTATTCATATATGAACACACACCTACTCTATACACACGCACGCCACACT
CUST_10003_PI429062924	GCTTTTATAGCATTTGAGGACAATGATATAAAGTTTCGAGCCCAAAGATTTATTAGCAGC
CUST_10004_PI429062924	TTCCTCCTCTCCAACTCGCTTAGCCTGCGCATCTCCTCCAAGCGAGCGAGCTAGGCGTAG
CUST_10005_PI429062924	GCGCGGTGCCGATCTGGGCCGCCGTCATGATCGGCCTCGCCGTCGGCTGGTCCTGGCGCC
CUST_10006_PI429062924	CTAGTTAAACACAGATCTAATCATCTAAGCCTCTGAACACCATCACGTTGAAAAGAATTT
CUST_10007_PI429062924	GAACCACAACTGCAGATTCTCGAAATCACATGATCATTTCCTTAAGCAGAATAGCAGTGA
CUST_10008_PI429062924	CAAAAAGGGTACAACAAAACTCGTCCCCGCCGCCCGAAAATCTCCCGCCTCCCGCGGATG
CUST_10009_PI429062924	ATGGAATAATGGAAGGCAAATTTGCTTTATCTGTTGTTAGTCAAGTTTAACCGCCGAGTG
CUST_1001_PI429062924	GATGCAATCACATTGGTATTCATATATTCGTGTATCTTTCAGATCGACGTAATCGGAAAT
CUST_10010_PI429062924	TATTTGTATACCCTCAGTTTACCTCACTTAAACAAACACCATACGCTGTTCTCATCCTTT
CUST_10011_PI429062924	GAAATCAAGAAAGATATTACCTCTATTCCTCTCTCTCTCTTCTTCTACCTAAGCCGGCGG
CUST_10012_PI429062924	TCATCTTCAACGAGCTAGTTCGGACGACACAGAATTATGTCAAGAACCTGACCCGTATTG
CUST_10013_PI429062924	ATATTAATATATTCCCTTTTGTAATAAGGAACAGCCATATGCATTGGTCGATGCAGAAGC
CUST_10014_PI429062924	TTTAGTCCTTAGCCTTAATAGTCATATAGTCAGTATTAGTGTCCATTATTGCTTCACCCA
CUST_10015_PI429062924	ACAACTCCCTGGGCGGAATCACAATGCAGATCTCACAAAGGGAAAATTAATATGTCTCAG
CUST_10016_PI429062924	CACCAGAGGTATTGCGGAATGAACAATCCAATGAGAAGTAAGTGATTTTCTAGTATCATT
CUST_10017_PI429062924	CCAAGGTGAAATAGTTTCTCCAGTTTGCATCTTAAGTTGTGCGATGTGATTAAAGTTCAC
CUST_10018_PI429062924	TTCTAATCTTTTGGCTGAAACATAGGACTTTCTAATCTTTTGGCTGAAACCTAGGGCTAA
CUST_10019_PI429062924	ATAAACCGGTTAAAAGTTTTGTGGTTTATGCGCACCATTGGCAGCGACTCTGCTGTTTGG
CUST_1002_PI429062924	TTGTCTGCTAGATCTGTTTCTGGAACTGGGCACTTGAAGAGGCACCAGAAATCATGTAAG
CUST_10020_PI429062924	GATTATGGGCATCCAAGGGAACAAGGCGGCGACGCACGAGCACGACTTCCTCTCGCTGTA
CUST_10021_PI429062924	TACAGGTTCTCAGATTTCAGGAGACAAAAATCTGTAGTGTGCCTCTGCCTCCTCTTTCAG
CUST_10022_PI429062924	TATAATATGGAAGAAAGGGGAAGATTTTAATGCTACGGGTGTGTTTAGATGGTTGTAAAG
CUST_10023_PI429062924	GTTTGAGACTTGGAAATTATTCCTAAGGGAGCCAAAATAGTAGGTTTTAAATGGATCTAC
CUST_10024_PI429062924	TGCTGTATAGCATATTAGCATGTAAGATGAAGGGAAGATATTGATATGGAAGAGATGGTT
CUST_10025_PI429062924	TACATTTTTAACGATATAAGGATGTAGGTGCAAGATGCATTTTAGTCACACTAGACCTCT
CUST_10026_PI429062924	TACATGCGCAAGGTCAAGGTTTCCGGCGAGGTCGCCATCATGGATGTGTCCTCCGCTCCG
CUST_10027_PI429062924	CGGTGCGCTTTCATTTTTGCAAGTGATGTAATATGTTCTGAGTAGACTTGACTGCTCAAA
CUST_10028_PI429062924	AAACAATACAGCCGTGGCGACCTAGAGGAATCAACCGGGAAGGCATCAAGCGATAGGTGG
CUST_10029_PI429062924	CAAAAAGTGTTGAATGGACAACTATCGACAATTTGGCATATAGCCCACTTACTTGGTACA
CUST_1003_PI429062924	TGAAATGCTGTCAATTTCACCATCGAGATCCCCAAATCAATTGGATCCCCTGTATGCAAC
CUST_10030_PI429062924	CGTAATTGTTGCTGTTACTGTGCTTCAGTGCTTGAGTTGCTATTTGGATAGTTCTGCGAC
CUST_10031_PI429062924	GATTTGAATCAGAATTTCAGAAAACCTACTTTGCCCAAAAGCTATGGAAGGTCCCGGACC
CUST_10032_PI429062924	ATCTTGAAGTCGTTGAAATTCATGGCTTGCAAGGAGAAGATGATGAAGTTGATTTCCTAA
CUST_10033_PI429062924	CTACGGAGGATCTCTTTGTAAACTGGCTGCTGTGGTAATATATTATAGTATTGTTGTAAA
CUST_10034_PI429062924	TTTGTGGGAAATTGACCATTTTGGAGGTACCAGTACAAATGCTGCCGCCAAACTCTTGCT
CUST_10035_PI429062924	TTGCTTGGTCAACATTCCGCTTATGCCTGCAGGGACGAAGCTAGAAAATAATTTTGGAGG
CUST_10036_PI429062924	CGAAATGCAATTATAGGCTTACGACAAGTCAAGGTTAAGTTCAGCCAAGTTTATAGAAAA
CUST_10037_PI429062924	TTGGTTAGTTCTGACAGTAGCTCATGTGTTCCTCTGAGCAGCCATGACAAGGAACATCAA
CUST_10038_PI429062924	AAATCTGCTGTTTTCAAGAACCAAGAATCCAGGTACAGCTGTGTGGTCTGCTGCTATCTC
CUST_10039_PI429062924	ACCTTAACCAAACGCAGGCCGGCTAATTTAAAAAGGCAAGCCTACTAATCACGTTCGCTA
CUST_1004_PI429062924	TTTGTATTCCTAGATTGCACCTTCTCCAAATGCTTCCTCAAGCTACCGAGCAAGGAGTCA
CUST_10040_PI429062924	TTTCAGTACACTCATGTAGACATGTTTCTGCTTTCTCTGTGCTTCCCATCCTCCTACAGG
CUST_10041_PI429062924	ATGATTTAGCAGTACGTCGACAGTTTGCATGTGAACAGAGTATGTGTACTGCGTGCTGGA
CUST_10042_PI429062924	CTGTGGTCACAGCTGATTGTCAATACCGTCGTCTTCATATATGTAGTCCATTCATTTGGC
CUST_10043_PI429062924	GATTGAGCAAGGCGATCGCATGTAATCTATCTATATACCTGGCCGTTGTTGCCATTGATG
CUST_10044_PI429062924	CACTAAGAAAGAAGTCCATGCTTTGGATCAAGGCCAAACGTTACAATAATTTTATACTGA
CUST_10045_PI429062924	TACAGTACTTCCCTGCTTTTCATTTGATGATTGATTGATGATTTGTGTTGTGCCGCCGGG
CUST_10046_PI429062924	TTCCGGACGTGAACCTGGCAAGATCATCTTGAGCTTTATACATTTCATCTAGGACCTTAA
CUST_10047_PI429062924	CGCGCGGCCATGGTCTCCGGCGCGGCGCACAACCCGGACGGGGGCGGCGGCGCCCAGGCC
CUST_10048_PI429062924	CAAAATTAGAAACGCCGCCTCACTGATAGTCTGTGGTTGGAATTTACTCCTACCTAGCTG
CUST_10049_PI429062924	GGTGTCACAATTACCAAAAGCTGGTATCATATTTTGATGGCTTCTGATTGCACCATGTGC
CUST_1005_PI429062924	CGACTTCAAGTTAACTAGAAATGCAAGGCAGTTTTACTACTTATAATCATCTTAAGGTGC
CUST_10050_PI429062924	TAGTAAAGAGTACCTTAATGGCGTCTATTCCTCCTTCGGCCACCGTGATCCAAATGACAT
CUST_10051_PI429062924	CTGGAGTGCCTGCGAAAGAAAGAGCTGGAATGTCTGCGAAAGAAAGAGTAGTTAGGAAAT
CUST_10052_PI429062924	AGATGAGTGGTAAGCAGATGCTGCATGAGTACTGGCTATAGTCGCACAGTAATGTAACCA
CUST_10053_PI429062924	TACTAGCAGATATACAGGCCATGCAAATACAATACAGGGCAAAGCAAGCGTGCAGCATAC
CUST_10054_PI429062924	ACCATAGCAGAGGAAGAAGGGCAGTAGATGGGGAGAAATTTTGGGGGCTGCTGGCTTCTG
CUST_10055_PI429062924	CACATTGATAAGCAGGCATACTATATTTCCAGATGAAAGATGGATACATGAGAAGTATCA
CUST_10056_PI429062924	GTGCTCTTCGTCGCGGAAGGGTCCGAGTCCCCCGACGACGCCGCCGCCTACTCCTCCGCC
CUST_10057_PI429062924	ATAAATTTTGCTTTCTAGAGGTTAACAAGTTCCGACGAGGCGACTTGGATGAGCTGGGGA
CUST_10058_PI429062924	TTAAGCTGATAGGTATATGCACAGAGGGGCATAGCCGATGTTTGGTATATGAGCTTGTTC
CUST_10059_PI429062924	ATATGTACGGCACCATTTGTCATATCATGAAATGAGTGCTAAGAGGCGCAGGACTGGCAA
CUST_1006_PI429062924	AAATCGCTTGCCTGTTGACGCGAGATAAGAAGTAAGAGCATCTCCAACAGTTTGCTATCC
CUST_10060_PI429062924	GCTGTTCAGAATGTAGAGGGTGCACAGAATCATATGTAATCTTCTCATGCAACTTAACAT
CUST_10061_PI429062924	AAACTTGTGAACAGTTTATTACTTATGTGGTTGGGGGCTTGGGGCACGGAACTATGAGTC
CUST_10062_PI429062924	TTTTGCCAGTTTATTCTCAACGAAATGAACCGTGTTTGCCCAGTCTTGCCGAGGGTATAG
CUST_10063_PI429062924	TTCCTACCCTAACAATATTAACATGATTTTATGTGTATTAGCCACAACTACGGATACCGG
CUST_10064_PI429062924	CGGCCGCTACCGGGCTGAAGAAGAGGGAGCTGAGGAGGATGAGAAAATTTCTAATTTGAC
CUST_10065_PI429062924	GGAGTCGACGCCGCTACCGGGGGGTGACGTCCGCGTGGGACATGCCGCGCCGCCGCAACC
CUST_10066_PI429062924	GAGATCATATGGAAGGACTGACGATAGCAGCAACAACCAAAAATCTAGTTCACTGCTGGT
CUST_10067_PI429062924	GGCAGCAGTACAGCCACATCTACTTCACGCGCCTCCACCACATGCGGAATCTGCTCCACG
CUST_10068_PI429062924	CCATTGCAGTATAAACTGCCAGAAATACATCCAGCACACTACTCTGAATCGTAATAACAT
CUST_10069_PI429062924	AAACGACGCACAAGACTTAGGGGGAGAATGATGGATAAGTCTCATGTGTGGTTGGTCTTT
CUST_1007_PI429062924	TTGAATGACATTGGAGTACATGCACTCCATGAATGTGATTCACTGGGACATGATGAAGCC
CUST_10070_PI429062924	ATTTCCATTTCTGGGCGGTTCGTACGTACGGCCTGGATGCTGGATCTGAGCTTTTGGGCG
CUST_10071_PI429062924	CGCCTCTTGCTACAATTTGCTTTTCCAGTGTAAATTTTGGGGTAATGCTAAAACAAAATG
CUST_10072_PI429062924	ATGAAGAGCTAGCAACGCATGCAAGCAGGATTTGTATGCCGCTAGGGAGAGCGGTGGCTC
CUST_10073_PI429062924	AAATGGTGAGAAAGGGCTTCACTCAAATCTTTCTGGTTCATATGCAAGAGCTGTATAAAA
CUST_10074_PI429062924	GTCTCAGAGGAAACTAACTTTGGCATTTTTGATCTGGCAAAATTCTCCAAGAAAAGTGCT
CUST_10075_PI429062924	TTGTTCCTCGCGTCGGCTTCTCCTCGCACTATCACAACAGAACGGAAGGTGCCAGCTCAT
CUST_10076_PI429062924	CGCTTACCTAATTAACCCATTATACATACTACTGTAGTATCATTAGTCAGGTGGTAGTAT
CUST_10077_PI429062924	GCCTAGGGTTGTCTCATAGATTTGTAGGTGTTAATCTGTCCTACTTTTTGTCTGTTTTTT
CUST_10078_PI429062924	AAATGGTTTTCCTCTAATTATGCACTGCATACAACCGTCCTGCCATGTCCATGAATCGGG
CUST_10079_PI429062924	CTACAGCTACAGGTTTGGTGAGTCTAGAGTTTGAGTTGAGCTCGGTAGGCGGGGAGCTGG
CUST_1008_PI429062924	AACTCCACCGGCGCTGTGAATCTTCGGAACGGCAACGGGGTCGGTTCCTGGGTCATCTAC
CUST_10080_PI429062924	AATAAAGTCAAAAGGATGGCGATTGGATGAAATGGTAGGGTCCTCTGAGGACGAACCATG
CUST_10081_PI429062924	GGCGTATGTGGTTTTGCGTGCGTTAGTGATAAGGTAGAGAGAGAAAGAATAATATAATAA
CUST_10082_PI429062924	TACTCTTCTGAAGGGAAGATTTTATTTGATGCTCTTGTGACAAGCTATGAATTTGTCCAA
CUST_10083_PI429062924	ATTGGCTTAAACAAATGCATCTTTCTCTATAGGCCAGGAATGTTTCCACGCTAGGCCGAC
CUST_10084_PI429062924	ATGATAAAAGATGGCCCCTTCGATGGATTGATGGGTTTCTCCCAGGGTTCCATTCTATCT
CUST_10085_PI429062924	TGTAATCATATTTATTCAGTGCTGAGGCTTGCATTGTTTATCAGGAAAGTTGAGCTATAG
CUST_10086_PI429062924	TGTTACTGCAGCACTGGTTCTACTCTCAGCTGGGTACTTCCTCGGAAGGAAGGAGGGGGA
CUST_10087_PI429062924	AAGAGGAAGGCAGTGAGCTGTTCCGCCCGTCCGTCTGATGAGGAAGCTCTGCCCGAACCT
CUST_10088_PI429062924	TGATTGCTTTCCGCAGGAAGACAAACAGAAGGCCTGAGAGGATAATATTCTATAGGGACG
CUST_10089_PI429062924	ATGAACGATCTGTGGCGGTGGTGGTGCCATGCGTGTGGGGTGGACTCCTGTGGCTTAAGC
CUST_1009_PI429062924	CATGACCTTTGCCTGATTGAATTGCCCCTCCTTGATAGGAACTTTACCTGGTCCAACAAA
CUST_10090_PI429062924	CTGAAAGCGAAGCTAGCAGCACAACAGTACTTCTTCAACTTGAAGCTCCAGATCGACCCA
CUST_10091_PI429062924	ACTAAATAAAAGTGGCGAAGCGTATACGTTTACCGTTCAAAGCGTACGCGAAGAGGAGAG
CUST_10092_PI429062924	TGATGCATTCAGAATATCTTTTTTGAAAGGAAACAGAGCTGATGGGGCTTCTTCCAGGAG
CUST_10093_PI429062924	CCCATTCACAATTTGTACATGTTGGTATGTCCTGCTCCAACTACCATGATAAGACAACAG
CUST_10094_PI429062924	AAGATCCTAACAATGGTACCCGAGCCAGGTTTACTAGAGTGTAGATCTGTTTTGGGGTAA
CUST_10095_PI429062924	CAAATTGGAACCTCAACTGGAACATTTTGCTTGCATGGTGGATATACTAGGACGCTCAAA
CUST_10096_PI429062924	ATCCCACAAAGGCAGAAGATTTGCAAATCAGGAAAGAGCAACCTGACCCAATCAACAATT
CUST_10097_PI429062924	ATTCAGAATATATTCTATGTGGACTTTACAAGCGGCCCATGGTGCAGGCTTGGTCACTGA
CUST_10098_PI429062924	ATGTACTCAGCACTATTGGAATCAATCAAGAACCAAGTTATCTCCTACCTCTCTCTCTTC
CUST_10099_PI429062924	AGATCCTAATACATGATCTACTAACCGAGAGAGAGGGTAGGAGATGAGAGGGTGAAGTGA
CUST_101_PI429062924	TAGAACTAGAACCAACGAGTGGTTAGGGTTTCCTCCGCTTGTGGCTTTGGGGCTCGCGCT
CUST_1010_PI429062924	CTCCCTGTTAGGTACCTAACTAGAAGGCACTAATTATTATATAGCTTTGTATTCATGTAC
CUST_10100_PI429062924	TGATTCACATTTTTCTGTTGAAGAGCCTGGAGAGACGAAATCCAAGCAACTGGAGCCTTC
CUST_10101_PI429062924	CCATTACAATCCATTGCACAGTACACACAACAAGGATTACAAGAACTTGCCCTTAATGAA
CUST_10102_PI429062924	ACACAGTCAGTTGAACACTTCTGAGTGTCCACAAGGATTCTCCACAATGATGTGTACAGT
CUST_10103_PI429062924	AGTAGGTGTTTTCGAATTCGCAATCTTTTCCTGATCCTCCGCAAGCTTACAAATCCCCCT
CUST_10104_PI429062924	AATTTGGGAAGGCTGACTGTCTTAATATCAGCAGTAAAATTTGGGAGTTGCGAGGCCGAG
CUST_10105_PI429062924	TTCCTATAATGGTCAGTTGCCTCAGGCAATACCATATCCACTCCTGCCTTGATTTTTCCT
CUST_10106_PI429062924	AGAAGAAGCAAGATGACCGACAGTTTGGGCAACTGGGCCAATTGTTCTCTGTTTGTTCAA
CUST_10107_PI429062924	TAGTAGTAAACTTTAGTTCTAGCCCTGGTTTAGATCGAAGAAAATTTCAACCCGATGAAT
CUST_10108_PI429062924	TAAAATTCAGGATTCTTTCCTTACAAGGGCACATGTTATAACAGACTGGATGGAGCCTGT
CUST_10109_PI429062924	TCATTCAACTATTGGTATTGTTTGGGTTTTGCTGTTTTACAGATGGACGCCACCACACCC
CUST_1011_PI429062924	AGCGGGAAACACACATGTTCTGTTTTTAGTATAAGATAGTGAGGGCACCATGCATGCTTG
CUST_10110_PI429062924	TGCCCGCCCTACGCCGTCGTCTACGGATCCGGCTCCACCGCCGGGCTGCTCATCGCCGAC
CUST_10111_PI429062924	AAAGCACTTGTCCAGGCAACATATCAAGCTTCTGCCCCTCCTGATGTGAACATATTAGGA
CUST_10112_PI429062924	TTGACAACACATCGGTCATTTTGTGAAAGGGCAAGTCGCCTGCTAGCAGAAAGGTTGTTA
CUST_10113_PI429062924	ATCGAGGTGACCACCAGCGAGGACGTCCTCGAGATCAAACGCAGGGTCACCGCACAACAG
CUST_10114_PI429062924	TTCATTATAGCAGTTTGATACAGCCAAAGCGACCAAGTCATCCGAGCTACTACATGCCAA
CUST_10115_PI429062924	TGGACGTCTCCAACCATCCGTTCCTTGAGACCCTCCGACTCCGCTCCGTCCTGTGAGTGT
CUST_10116_PI429062924	CGCCATGTTTATGAACGAACTTGGACATGTTTGTCTCACAATGTTAGATCACTCGTTCTG
CUST_10117_PI429062924	TCTTGAATGGATAAACATGACCGAGGAATGGAGACAACTGGATTTTGCCCCAACTGTGGA
CUST_10118_PI429062924	AGAAGTTTGTACAATTGTAACATGATGTATGTATCAGTTGTGCCAACATAGCCACTACGT
CUST_10119_PI429062924	TCCATTATCATGATACAAGTTGGAGCATACATTTTAGAAACATGTCACATCTCGTGCAAT
CUST_1012_PI429062924	GCTTCTTCACACCTCATAATAAGGGTTATCTTGCCTATGTTGAATTAAACACTTATAGCA
CUST_10120_PI429062924	TTCATCACACCATGGAAGAGCAGATCCAAGAAGGATCAGGACGTGAACAGGCCGCCGCTG
CUST_10121_PI429062924	TCTGGAGAAATGTATTTCCAGTGAAAACCTGTAGCCCTTTTGCCCAGCTGCAATGAATAT
CUST_10122_PI429062924	TCCTGGAGAACTGCAAGACCTCCCAGGTAGCTACTCTGCCTTGACGGTTTGAGTGACACC
CUST_10123_PI429062924	TAAGTAGTTGCAGTGTCCAGCGTGTAATAGGCAATGGTACTACAACTTCCACTGGGATAA
CUST_10124_PI429062924	TTATCACTCACTGCAGAAGCAAGTACAGGCTGGGCAGTTTATATTCACTCAAACCAGTCC
CUST_10125_PI429062924	AGTATGGCAAGACATACACGGGGAAGCAGTTTCTTCTGTAGAGAATGAGTGCCACAAGAT
CUST_10126_PI429062924	TGCTAGAATGAAAGCCACAGTGTGATTGATTGTAGACGCAAGCTTTTGTCACAGGGCGAT
CUST_10127_PI429062924	TTTACAGAGACCATCGAGCTCCAGATTGGACTGAAGAACTATGATCCGCAAAAGGACAAG
CUST_10128_PI429062924	TTTTATGCATCACTTTGCTTTGTGTTGACTTGATGACAGTATCCAACTGGGGGAAGAATG
CUST_10129_PI429062924	TGTTTCCAGTTGCTTCTTCTCTCTCCTTGGGCGGGGGAGAGAGAAGCAGGAGAGGAGATG
CUST_1013_PI429062924	AATCTTTGTTCAGAGTACAGCTTCTGGACTGATGCTGAGCCCAGTATCGAAAGTACCGTA
CUST_10130_PI429062924	ACTATTTTTTAAAACCGGGGAGCCTTTTCTCCTCATTCCCGTGCACTGTGCACGGAAATA
CUST_10131_PI429062924	AGCGCCCCCGCACGGACCCCGTCCCGCTCGCCCGCTTCGACGACAACCAGCTCATCTCCG
CUST_10132_PI429062924	TGTTACAATTGCTTTGTGGTAACCGGGAATCAGATGTATGGTCTGAATTGGCATCTACTC
CUST_10133_PI429062924	ATAACTACAATCACAGTTCACGAGCTGGGCACACCAGGCCTGAAGGGAATTTTATGCATT
CUST_10134_PI429062924	TACATATAGGTGTTGGATGGTGGTGAATGAAGGCAGCAGCCAAATTAAAAACTACATGGC
CUST_10135_PI429062924	ACTCGAGCTCAAATCTGGTAGATTCCACTGACGCGAGATTGCAGTCACGAATCGCGGGCG
CUST_10136_PI429062924	TTAGTAGATAAACTGGATTGTAAGATGAAACTAGGGAAGGTGAAGTTGTGGTTTTCAAGC
CUST_10137_PI429062924	ACTACAATGTGCAGTTGACTGACCCAAACCTCTTTATATATTCTTCAGATATACAAGATG
CUST_10138_PI429062924	TACTGGTCCAGCAGTTTTTGGCCCTGAAGGCTAGAACAGAATATGCTGATTTTGCCTTAA
CUST_10139_PI429062924	ACAACGACCTGGGAATGAGCCCCATCAGCTCAACCCCTTTGCCGCCCTGACTCCGTGGAA
CUST_1014_PI429062924	CTTACCTGCAAAAGGCATCCTAAATCTGTTTTACTAGTGTTGCTATGGTTAATGGCTGGC
CUST_10140_PI429062924	ATGGTCAGGCTCAAGATGAGCAACGACTACATCCTGCACCGGCTCAAGGCCGCGAGGACC
CUST_10141_PI429062924	CATCCATTTCATCACAGAAACGGAAATGAAACCTCCAGTACCTCAAACATATAATGTAAT
CUST_10142_PI429062924	TTAAAACCAACTCAACTAACAACTAAGGAGAAAACACGACGACCCTCCGGAACAGCACAT
CUST_10143_PI429062924	TTCCGGTGGCGAATTCAGTTGTTATAGCAGATAGATCTTTGGCTGCCAAGTGTTCCAACT
CUST_10144_PI429062924	TATATTGCCGAAAAAGTCTTTGACATTCTTAAGGAGGCATGGAACAAATTCAACTCTGAA
CUST_10145_PI429062924	AGCCAACAAAAACTTTAACAAAAGACTGATTGGGTCGTAGACAGCCAACTGCTAATTAAT
CUST_10146_PI429062924	GTAAGCGACAGTTTCGATCTGTACTACGGGCTCTTCATGTACAATATCAATGCCACAGAG
CUST_10147_PI429062924	TTGCATGACGAAAGGAATTACATAAAATACATCTAAATGTACTGCTGGACGAGTGTCCGA
CUST_10148_PI429062924	CAATTAGGAGGGCATAGAAGGAACATTGAAGGTTAGATCCACATGCATAAGAAAGACGGC
CUST_10149_PI429062924	TTCTGTATTTGCACTGCTCCTCAGTTTCAGGGCAAATGATGTTGTAACGTCTGTTGATCA
CUST_1015_PI429062924	AGCCTAACGGCCCAAGCTGGTATGTTTCCACAAGTTTGTTTCTTTGTTCAAATTATAGCA
CUST_10150_PI429062924	TGCAACGCGCAACGAAATTGAGGTGCAGCAGACTCTAGATCGAGGAGCACAAGCAAGGAG
CUST_10151_PI429062924	GGGGATGATGAATGATTTTAATGAACCTGGAACACTTGCACCAACTGGACTTTATCTTGG
CUST_10152_PI429062924	GTGGCTTCATAGATCTTAAGATAGTTCTTTGAATGGGCTCATAAGGATAAAGTATGCATA
CUST_10153_PI429062924	ACTTGTAGATGCATGTTATGCGGCCATGTCATTTGCTTTGCTCACGAATAGCTTTCAACG
CUST_10154_PI429062924	TTGGGACATTTACCATGCTTTGAATACCATCATTTTCTGCTAGTTTTCTTGGAATGATGT
CUST_10155_PI429062924	GAGCCTTCCGACTCCCAACTCTGCTCCAGGCTTTGCAGCTGCCTCTGTTCTCGATTCTCC
CUST_10156_PI429062924	TCCCTTCCGTCTCGCAACAGGCGAGGCGACAGAACTCGTCGTGGAAGCGAAATATATAGC
CUST_10157_PI429062924	CAGAATTCACAATCCATTTTCCTTTTCTGTATAGTATAAATGGCTTGAGAAGCTTTGGCA
CUST_10158_PI429062924	TTATGGTCTGTTGGAGTCGTGGAGAAAGCTATCTTGCGATGGAGGAAGAAAAGAAAAGGC
CUST_10159_PI429062924	TCAAGAAGTCTTGTGTTGTACAAACTATTGTATCAAGCATCCCACGGAGAAATCGTCCTC
CUST_1016_PI429062924	GACTAATGGCTTGGCGTAGTATTTGTACATAGGATTGCTAATGAAGGAGCCATGTCCTTA
CUST_10160_PI429062924	GGGACAAGCAGTTCAGGAACGAGGTGCGCACCATCGGCATGATCCAGCACGTCAACCTCG
CUST_10161_PI429062924	CCAGTTCATTTCTTACAGTTCCTTACTTAAACTGCACAGCTAAGAAACTAAACTTTTCTG
CUST_10162_PI429062924	TTTTGGATTAACAGTAATTTGCATCACATCATTGCCGCCGGTAGACATGGGAAGGAACCG
CUST_10163_PI429062924	TCCTGGGAAGCGTAGGAATAGTTCTGGTTTGAGTAGCTAAACTTTAGCAGGACCAAACAG
CUST_10164_PI429062924	TCCCCAGTGTGTAAGACCTTATAGCTTTCTCAAAAGCAGAGTTAATCTCCTTTCAAAAAA
CUST_10165_PI429062924	AAATACATCCATGACATGATGGAAGCGAAAAATACAACGCAGGCTCTCCAAACTGACTCC
CUST_10166_PI429062924	TGTGTGACACACTACACCGGACAGCGCGACAGCGGATCTATCAGGACCACAGAATGGATG
CUST_10167_PI429062924	AACATCTTGGAGATAAGGACCTTATGGAACTGTTTAAGAGACATTGGCAACAGAACCGAC
CUST_10168_PI429062924	AATAAAGAGAAAGAGAACGAAGATCCGGCCTCCATGCCCAGATAAGCTGCTTAGACTTTC
CUST_10169_PI429062924	GACTTGTAATTCAGTACCCAATTGTATTGGGTAATATGCAGCCGCTGTAATGTGAAAAAA
CUST_1017_PI429062924	TAGTGCTGTAGGAGGGGAAGGTTTCAAACATTTTTGTACCCTACCTCTGTCCTTGTCACT
CUST_10170_PI429062924	GGATGCTAGGAAACGTTTTGACAAGGCTACCCTTCTTTATGACCAGGCACGTGAAAAGTA
CUST_10171_PI429062924	AATTCAAACAAAGCGGCACATCGATCGGTGTGTATAGCCAGCTGATTACTCGGTATATGG
CUST_10172_PI429062924	TTAAGGACCGAGACCTGGAGCCTTCTATGTCATTTTGAACGCATGCCTGACATTTAGTTG
CUST_10173_PI429062924	AGAACTAAGTTTTGTTGGACATCATCCATACTACTAAAATGACCAGGAGAAGGCACACAA
CUST_10174_PI429062924	GACGGATGTTGCTTGCTCTGCGCATGATCTGCAAAAAAGAAAACAGTATGGAGTTCTTCA
CUST_10175_PI429062924	TAAATTAGCATCAGAAATTCTCCATGTTTGCTGTTAGTCTGTTACTCTGTTGCTACTCTA
CUST_10176_PI429062924	GGAGAAGGAGGTGTAAAGTTTGTTTTCGACAAGATTGACCCACAACGTCCAGAGAAGGAA
CUST_10177_PI429062924	TGATCTTGGTTTGCACTGATGTTCAGAGATGTGTGTCTCCTGTGTATGTGCAGTGTAGCA
CUST_10178_PI429062924	TACACTCGTGCTGCACGCGTCGCCATTCAGCTCCAGGTCGATCGGGTCGCCAACCCAAAT
CUST_10179_PI429062924	TTTGGTTGAACGGAAATGCCATCGGGAGGTATTGGCCCAGGACTAGTTCTATTGATGATA
CUST_1018_PI429062924	GCATCAACGGCAAATCCGAAAATGCGTGAATACATAAATGAACAATTAAAATCGAGCGAA
CUST_10180_PI429062924	TCTCTGTTGCTCTGCTGCTGTCCGTGCTGCTCTGCTGCTGTGCCGATCTGCTCTCCTCCT
CUST_10181_PI429062924	TCAACACTAGCACTTCAGTTGAATCACACACACAAACTACTACAATGGAGTCTTCACAGG
CUST_10182_PI429062924	GGGGTTGCTAAATGAACTGTGTATTGTAAGATTCGTGTAATTGTGACACTCTGACAGAGC
CUST_10183_PI429062924	TGTCCATGTTTGTGTATAGCTGTAGAAATTGTCTAATTTAAGTGTGTGCTCCCTATGGCC
CUST_10184_PI429062924	TTGATGTGTTTTTTATTGCTAAATTTGACAAAGCAAAGCAAGCACAAATCCATCCACCGA
CUST_10185_PI429062924	CCTAGCATGATGCCAGAAATGTATTGTTGGCAATTATTAATGACACATATAAACTCAGAG
CUST_10186_PI429062924	GGAATCGAAGTGTTACAAGCCTTGTTCAAACTAAATTGAATTAAAAGGTAATGCAGCCAA
CUST_10187_PI429062924	CTCATGAATTCATGATAAACCAGTAACTGTACCATGACCATGACCCGTCGTTTCAAAAAA
CUST_10188_PI429062924	ATAATGTGAAACTTTGGTTAGCACGCGCTTGCTTCAAGAAATTAAGCCGCTGGTGAAGGG
CUST_10189_PI429062924	TTAATCATAACGGTGATCCAATATGCTGGAGTGCAGCATCGAGCACCTTGAGAACATTGG
CUST_1019_PI429062924	TATAGCGCAAGAGGTGTAAGACAGCTGCATTTCTTCATTTATTCAAGTTTTCTGTGGAAG
CUST_10190_PI429062924	GCAATTATGATGTATTCCAAGAAAATGCGACCATGTATGTATATATACCTACATACGTAT
CUST_10191_PI429062924	AAGACTAAAGATTGATAAATAAACAAAGGTTGGTGCAACTGCTTGGTAGCACATCATATG
CUST_10192_PI429062924	GGCGTCATAGAAAAAGAAATCAAAGGATATACCAAACCTCAATGTACTATCTCCAAAGAA
CUST_10193_PI429062924	ATGTTCTCACATGCCTTCTTTTGCTATTAAAGACATATTGTGTTTTGACATGAAACGGCG
CUST_10194_PI429062924	AAAGGGCTGGGAATGCACTCGAATATTTAAGTTTGCTGACTTTTACGAGGTCAATCAAGT
CUST_10195_PI429062924	ACATCTTCCTCCGGGCTCCAGGCTGCATGATGTGTTCCATGTGGCACTGCTTAAGCGTCA
CUST_10196_PI429062924	TCTGAACCACGTTGGGAGGATCCTACTAGCAACTTTCTTTGTATGCACATAAATGCGGAG
CUST_10197_PI429062924	AATTTCATCATGCCACGCCTGAATAAGTTCAAGGGACCCGTGCATGTGTTAGTCTCTGTT
CUST_10198_PI429062924	TAAGGTGAGAGAAGCACTGGAAAGATTGGGATACCGCGACGGCGACAACCTGTTCGGAGC
CUST_10199_PI429062924	CTCAATAGAATCCTTGTTGCTCAGATCACACAGACGATGCAGTAACTAAGGAGATCCAGC
CUST_102_PI429062924	AAGTAACTAGCAGCCAACGGGTTGATAATTGTAAGAGTCGAGGCTCAATTTTAACAAGCC
CUST_1020_PI429062924	CGGAGAAATATACGCGACAGACTACTAATTCAATCATCTCTATACTACTCAGAACATTAT
CUST_10200_PI429062924	TTCTTCGATTGAAAAATTGAAAAGGCAGGCCTTCTTTTTTGGCTGGAGCCTACTCCCTTC
CUST_10201_PI429062924	CAGTCGCAGTAGGTCTGACTGGTGGAGTCAGAGAAGAAATCCTCCCGCGCAGATGATGCT
CUST_10202_PI429062924	TATAGAGCGTACCTCCCTGAGGGTATGATGTTCGCCTTCTAATAATGGCATGACAAGAGA
CUST_10203_PI429062924	TGATGGTCTTTGTGACCCCATTAATTGACGATCTCCCACAGTCGACAAAGCAACTTACGT
CUST_10204_PI429062924	TGGTTCCTCTGGCTGTGTTTAGTCGAGAAAATTTGGATGAAAAGTTACTGTAGCACTTTT
CUST_10205_PI429062924	TCTAAAACCTGACAATATATTGCTTGCTAAGGACATGGTTCCAAAGATTGCAGATTTTGG
CUST_10206_PI429062924	TCACAGTCCCACTAGTGCTAGGCTTCTAGCTACCAGGAGTCCAGGATTGAACCAGCCAGC
CUST_10207_PI429062924	TATATATGTAGATGCATGTCGTCAAAGCAGCCACAGCCCACACAGGTTACCAATGCAATC
CUST_10208_PI429062924	GAAGGATTATTTACTAACTCTTTCTATGCACATGTTTGTTGAGGACTGCAGATCTGTTGC
CUST_10209_PI429062924	ATTTTGCACAAGGCTTACATTGCCGAATCAATCCGCCTCAATATTGGAATCCTGGAGAGC
CUST_1021_PI429062924	TTTTTCTCCCAGTGAAGGTTGATCATTCATATTTCATCATGTGTCCCAAAAAGACTACAG
CUST_10210_PI429062924	CCCAAGTGTCCTATTCTTTTATCATGCGATAGAATTATAACCAACATTTTTCACCGTTGT
CUST_10211_PI429062924	TTTCGTTCAAGAGGACGAGTAACTCTCTGAAGAGTGCCAGGCCCACCCCCTCCAAGCAAG
CUST_10212_PI429062924	TACACTGCTCTCATGGCCCTAGCACTCGACAGGCTCGATACCCTCGAGAGCTTTTACCGT
CUST_10213_PI429062924	TTCCTTCTTCTGCAGAATTCTCAAGCACTATATTTTGTACATCCCAAAGCAATTTTGACC
CUST_10214_PI429062924	AGATAATATGATGCCATTATGTATGCCTTGAATGGAGTTCGGAGGCTGGAGACACAGACC
CUST_10215_PI429062924	TAAACAAATGTGCATTCAACGTATGAAATCGGCGTATAAATGTCGCCTGATTCCCGGGGC
CUST_10216_PI429062924	CCGCAGAAGTTTTGAAGTAGGCCAGGATAAGTCTATCTGTAGTTACAGTTCCTTTGAGAT
CUST_10217_PI429062924	TTCACGAGTAAAGAAACATATTGTATGGGGTGTATTGAAGTCTGTTACAGGCATGCAGGG
CUST_10218_PI429062924	TTCAGGAAAGAAAGGTTCACAGTATTGGTCAATTCTGCAAGCCATCGTGATTCTATCCCT
CUST_10219_PI429062924	CACATTGTTATATACATGCTCACTAGATTGTGGAAAAGATGTAATCCTGCTCATGTTCTT
CUST_1022_PI429062924	AAGTTAATTTGAGACTGAGACTCTGGTTCTATGTTTGGGAGCCTACCCCAACTTGCTTGG
CUST_10220_PI429062924	TATTGTTGGCTGCAGGTGAAGCGGAGCACATTCCTCTGAATTTCATTAGTAGAGCTAGCT
CUST_10221_PI429062924	GGGAGTGGCTCAGTGGGCACATGGGTTTAAGAGTGGTATCTTATTTTTATTCAATACCGG
CUST_10222_PI429062924	ATCGGATACTTCATAGCCCAATAGACACTTTTGTCCCCTTTTAAGAATGGATACTTTTTT
CUST_10223_PI429062924	AGTTATTGGACTTCTATGGGACATGATCACTGCTGGAATGGACACAACAGTCATCTCAGT
CUST_10224_PI429062924	CCGGAGATCCGGTCCCTGTCCATTCCAAGATCCCTTGGCATGTCTAGGTGATGAGATGAC
CUST_10225_PI429062924	AACTTTAGTTGCTTCCTTTCTGTGAAGTCTAGAAACTTTCACACACATAATTCCTGTTAC
CUST_10226_PI429062924	ACTTACATTTCTCGCTCAAATGGGTGAACTGCAAGTACCAGCACATCTTGTTTCCCTGAG
CUST_10227_PI429062924	CAATAGAGAGAGGGAGAGGAGGATCCTGAAAGGGACTAAGAATGCACTGCCGTCGCCATC
CUST_10228_PI429062924	TGTAAGTTTTGACATGTTCCTACGTACTAGTCTACTGCAGCATGTTCTCATGCGTGTCAG
CUST_10229_PI429062924	CATAGCATATCTACATAGTGCTGCTTCCATATTAGTGTTCCATAGAGATATCAAGTCTGC
CUST_1023_PI429062924	GTATGTTTTTGTTTTGGGGTACTGCATGATGGTCATGTGGCCTATGGGCTGTAATTTTTT
CUST_10230_PI429062924	TTTATAAACTCAAAATTAAAGTTCACAAGCAGTGTTGTACCGTCAAGGCGTATATAGCAG
CUST_10231_PI429062924	GCAAAGATATGACAAATCGTATAGATGTGAAATTCCAAATTTTGGAATAAGGGGGGTGTT
CUST_10232_PI429062924	GCAGCGGCCTCCTCGTCGGAGGGCTCTACAGCGTCCTCTGGGGCAAGAGCAAGGACCACC
CUST_10233_PI429062924	CCCCCAAAGTCAAAACAGAAACCTCCAGCTGCAGCCTGCAGGCCATTTCCTCGACCGCAT
CUST_10234_PI429062924	TAAAACCCTATAGCCCCATCAGGGCAGCGACCTTCTAGAACCTTCTCCAATGGCGCTACT
CUST_10235_PI429062924	GTCCAAGATGAAAACAAATGTCTAATTGTGTTTGAAATGCTGAAGGAGTGTGGCTTCAAA
CUST_10236_PI429062924	CTAGCTCCCCCGCCTCCTCCCCTCCGCGTCACCCACCGCTCCGCGGCATACCTCGCGGCT
CUST_10237_PI429062924	AAGGCTTAGCTATGATTTTCTTCCTTTTCACCTGCAACGCTGTTTTTCCTACTGCGCCCT
CUST_10238_PI429062924	AAGGCTCATATTGTGTGGAAGATGCATTTCGACCAAATCTCCAAGATAAGAATTTGAATC
CUST_10239_PI429062924	AATCTTCGACCTGGGCGTCTGAATCTCACATTCAGGCAATACTAGGCAGGTTTCTTTTTT
CUST_1024_PI429062924	ACGGTTTGTTCAGCTCCCATGAAAAGTAGAATTCCAGTAAAAGTATGATAAAACAGAAAG
CUST_10240_PI429062924	CGAAATTGGTCGGGTAATAGTCATTTTAGTGCCACTTTAACTATTGACTTGCTGTAATTT
CUST_10241_PI429062924	TTCTCTCTTGTTGCAGGGATTGGTCAATTCTCACGAACTCGTATTCTGCTGCTTAGTGTG
CUST_10242_PI429062924	TAGTTGTGGTTATTGCTCTAACGTTTGCATGACAAGCAGCTAGGTTCTGGTGTCGGTTTG
CUST_10243_PI429062924	GACATATGTGCAGCCAAACAAGATCCTAAAACAGTTTAATTTGCGACAAAATAGAGGACG
CUST_10244_PI429062924	CCCTGATTTAGAGGTAAGAGATACGAGCTCATATATATATATCCACAAAACCAAACATCA
CUST_10245_PI429062924	CGCTCCTCGCCGAGGCGCTCGCGCTCTCCCCGCCCGCCACCTCCCGCGCCGCTGCCGACC
CUST_10246_PI429062924	ACTCTTCACCAAGCAGTTCATCGACAACGGCCGCGAGAACATCAACGCCGACGGCTTTCT
CUST_10247_PI429062924	ATGTTCTAAAAGTAGATCGGGATGCTCCATATATATGTTGCAATGTGTCCCGCCTGCCAC
CUST_10248_PI429062924	TTGTACTCTTTTAGTGGAGGGACTTCTGGAACTGGACTATAATTTGTGGATGCCTGGAGG
CUST_10249_PI429062924	CTGTACCACTCATAATGGCCCCATTTGATGCAATTGGACAAGGCAAACAAAAACCCTTTT
CUST_1025_PI429062924	TCCAATAGTTTGGCAAGTGACTTGGCATAATTTGGGGAGTTGGCATCACTTGGTCCAACA
CUST_10250_PI429062924	CCGTGGACCGCATCATGGCGTGGCTGGGCCCGATGGCGCGCGACACGGTGCAGTGGCAGG
CUST_10251_PI429062924	ACGATGGAAACTTAACTGAAGTGTGGATTGGAGTGGATAACAGGATAAGGAACGTGCAGA
CUST_10252_PI429062924	CGTCGTGAACTCCCGGAGAAAGGAGTAGCGACTCGCCTGGCGACGCCGTCAGCCCGCCGC
CUST_10253_PI429062924	AAAGTGGTGGGCGTATGCTAGGTGATGGACATGATGCCGAAGGAGTCCGGCTGTATCTGC
CUST_10254_PI429062924	GGATCGTTGAGCATTGATAATCTTGAAAATGTTGAAGGAAGGGAAGGAGCAGATGAAGCA
CUST_10255_PI429062924	TGCGTGCTACAGCCTACAGTTGAGACGAATGTAATATCTCAAAGGTTTCAGACTTCCCCA
CUST_10256_PI429062924	TCCACAACCTTACTTATATGTTTATGTGGCAACGCCCTAGGCATGAAACAGGAACTAGGG
CUST_10257_PI429062924	GAAAAGTATAGCATGAAGTAAATAGGTGCTCTCCAAGAATTAGCAAAAGCCGGACTGTGG
CUST_10258_PI429062924	CATCCTTCTGAACTGATTTTGCTGCAGCTTCCCACCACTCCATGATGCTATTGAAGTTTG
CUST_10259_PI429062924	ACTGTTAGATCCGTTCACTGACAGTGCAACATGCAATTAGAAAATTGTGATCCTACTTTG
CUST_1026_PI429062924	TTGTCATTCGATCTCTAATCGACCGAGCTCCACAAACTGATCGAGTAGCATCATTGCCAT
CUST_10260_PI429062924	AAGAGTTCTTGGCAGAGGTCAAGACGATTGGTAGAATGCATCACCGTAACCTTGTTAGGT
CUST_10261_PI429062924	TCGCATCCATCCCATCCCAGGTGGTGTCCCTGGTGATGCATCCATCAGCATCATCAGCTT
CUST_10262_PI429062924	ACATCTGGTGCACGTGTATTATGGTGTGTACTCCTAATAAATTGTAAAATAAGTGAGAGA
CUST_10263_PI429062924	CTATTTGTTCATGTGTGCAGCGTTGAGCCAGCACGCTGTGTTGTAATAATTATGGGAACT
CUST_10264_PI429062924	CCGAAAGGGGTTCAAATACTTGATGCATAGTATGTATATGAATCCCGACAATTAATATCT
CUST_10265_PI429062924	AATCTCTTCGTCCGGCTTGCGGCGTCCGATCTACCTCTCACCTCTTCCTCAGCGGAGACG
CUST_10266_PI429062924	TTCTTATCATCGCTGCTGGTGATAAGGGCAGCTCCATTATGTATTCTATAAATAAGCCGG
CUST_10267_PI429062924	GCGGTCTCGCAATACTCTGCGTTTTCTCCCATTTTTACCTCAAGGAGGTTATGAACGGCC
CUST_10268_PI429062924	ACGTGATCCAGAGCAAGTTGTCAATTCACTCTTTGAAACGTAATGTTTCGGTACCAGACG
CUST_10269_PI429062924	AACAATGCAACAAGTCATGCAAAATCCTCAGTTTGTGTCAATGGCAGAGCGTCTCGGCAA
CUST_1027_PI429062924	TTGGGCTTGTACCTCTGGTTGATATATGAACGATGTATCCTTTTAACTTCGCATAATACT
CUST_10270_PI429062924	GTCATACAGGTCCATAAATAACTCAAATGGAAATGAGGAAACATCAACTTCAGATTGTGC
CUST_10271_PI429062924	TCAAGGGGATACATACTTAGTGTCCTACCAGTGTTCGATCAAGCATCCGAATTCCATCCA
CUST_10272_PI429062924	GAGCTTTAGCTGGAGCATCTCCAAGAGCTGTATAAAACAACCTAATTTTCAATAAAAAGA
CUST_10273_PI429062924	GGTCACAGGCGGACAAACTATTCGATCAGTTACATACCCTGATTAATTATTAAGTTTCGG
CUST_10274_PI429062924	TGTGCTGTGTGTGACTACCTGCCTTTCAGTTACAGTAATTAATTATTGCAAGAGCTTGAG
CUST_10275_PI429062924	AATATCTATGCTGATGAAGGAATGTGGGGTGATGTTTTGAGGATTAGGAAGTTGATGAGT
CUST_10276_PI429062924	GCTTTTGTCTGGTAGTATAAGATTCGTTTGAAGAGAATCAGAGAATTTTTTGATTGGACC
CUST_10277_PI429062924	CTGTGTTGGCATCCCCCTCCTATATTCAATACTATAGTGAAAAGAAATACATACAATCAA
CUST_10278_PI429062924	AATGAAGTCACGGTACAGTAGGAAAAAGGCACAAGAACAGCAAGCTATCACTCTCCCTCT
CUST_10279_PI429062924	CAGGATCGCATCATTCAACATACAACATCATACGTTACATTTCACAAGTAGTTCTGAAAT
CUST_1028_PI429062924	CCGCGTCTCGAATTATGTTACTGGTATTTATTATCTCTACTATAAATGCAACAAAAGTGC
CUST_10280_PI429062924	GGTTATGGTATCTGTACCATAAAGCAAGCAGAAAGTATATTTTTCATCCAAGAACATGAG
CUST_10281_PI429062924	TGTTATCGGTGTTGTATGTGTGTGCTAGTAATGTTTTTATATATGCATCGTCACAACCAA
CUST_10282_PI429062924	AGATCATCGTCATGCTGCTACTCCTCCTTAGAAGTGAGTTGAATCGAAGCAACAACAACG
CUST_10283_PI429062924	TAAAGGGTCAAAACGGATGCCGTGTCCCTGCAGCGACTGTAAGAACTCAAAAAGAAAACT
CUST_10284_PI429062924	TTCACGAGCAAGTATTCCAAAGGACGCAACAAAGCTGACGTGCTGTCGATCGGCGTCGCC
CUST_10285_PI429062924	GGAGAGTGAGATTTATTCTCTTAAAACAAAGAAGATTGGCTTCAAACAGGAACTCAATCA
CUST_10286_PI429062924	CATTGTTAAACTGCTCACTACAAAGTACAAGAGCTTTATTCATGCATGTGACACAGAGGT
CUST_10287_PI429062924	TACACCAAGGTGAGCACAGGTTTCGTAATTTTCTCATTTCTGCTTGTGCCAAAGTGATGG
CUST_10288_PI429062924	TGGCCTGAATTTTTCTTTTCGATTGAGTTGCTTCAAGTGTAATTAACTGAACGAGCGAGC
CUST_10289_PI429062924	CTACTCCAACCTGAATCGCCTTGTGTCTCAGGTGATCTCATCACTTACTGCTTCCCTGAG
CUST_1029_PI429062924	TGTGGGCGCTCTGTTATGTATCTACCACATGTTTTCCCATGGTCATCATGTGGAGATTTC
CUST_10290_PI429062924	CAGTAAATGAACGTTTGTGAAAAGCAAGTGCAGTTAAATAACGAAAATGATTATCCCGAC
CUST_10291_PI429062924	ATGCCTATGGGGCAGTTGTCTCTTTTTTCTTCTTTCCTCCCCTTCTGAGCATCTGAAGAT
CUST_10292_PI429062924	GCTGCAAAGCGGAAAAGGAGGTTTGCTATATATTGATGCTATATGCTTGTTTTTATATGG
CUST_10293_PI429062924	AATTCATTTTCTGCATCAGCCAAGAAAGATAAGGGGAAAGGCAAATTGCCCGCTGGAGAT
CUST_10294_PI429062924	GATCATGATTGTGTACTGGAGAAACCCATAGTTTGTCAAATCGGGCCCCTTTTTGAGTTT
CUST_10295_PI429062924	GAAATTTGTTGACATGGACGATGTACGGAGTACGTAGTACTAGCTAGTTTACGGTGCAGT
CUST_10296_PI429062924	GCCGCCCCGCCGCGCCGAGGAGCGGGGCCAAAATTGGCGCGCCTTCTCCGTGTCGCCCCC
CUST_10297_PI429062924	GCGTCGCGCGCCTCATGCGCAACCGCGCCGACGGACAGCTCGTCGCCGTCAAGTACATCG
CUST_10298_PI429062924	TAACCAGCACGGGACCAGAGATGGAGCCAGCCAGAGGAAAGATGTAGGCTTTACGTCGCA
CUST_10299_PI429062924	ATAATGCATAAAAAGAGCACCTACAACGATATGCAACAACGATAATGCATAGAAGAGTAC
CUST_103_PI429062924	AGGTCATCTTGATATATGCAGTTTTAGACAAACTCGGCCCTTGGTCATCTTGATATATGC
CUST_1030_PI429062924	CACTGTGCTCCAAAAATACAATAAGACCAGAGATTGAGAGCAGCAAAGATGATATGGCTG
CUST_10300_PI429062924	TGCTATAGGATGAAGATCTAATGGCCACCAGCTCTTCTTCTACCTTTAGGCAATCACAGA
CUST_10301_PI429062924	GTGTATTATTCCAAACGCCAAAAAGATTACACCCACTCGATCCGCACCTAGACGATTCAA
CUST_10302_PI429062924	GACTTATAGACAAATCAAAGCATCATTAGATTCGAAGCATATTGTCCTTTCTAGCTCGCA
CUST_10303_PI429062924	GAATCTTGACATTTCAATTCCTCTGATGCTCCAGAACCAACAACAACGCAGTTCTGAAAG
CUST_10304_PI429062924	ATTCCCTCCATCCAAAGAGTTTAAAGCGAACATGATCAGCACCAAAAGTCTCGTGCGCAT
CUST_10305_PI429062924	TAATGTTTCGAGTAATGGCCCAGGACCAACATTAGTGGAGGAAGGTGGGAATTCAAGGAA
CUST_10306_PI429062924	TTGAATGGTTGTTTTCTGTGTTTGTTGATGTGCAAACTTGGGATGAAAGGATTCTTCAAG
CUST_10307_PI429062924	TTTTAGCTCGTCAAACTTTTTCTTGAGGGACTGTTCAAGGCCACGAAAGTGGTCTTCAAG
CUST_10308_PI429062924	TAGTAGATCTCTAATCCTGGTGAACATCCCTGTACATCAATACGGCTCACCCATTCTCTA
CUST_10309_PI429062924	TAAAGTCTCATGATTTATGATGACCCATCAATCAGTGCGTTTTCCACTCTTGTAATATGG
CUST_1031_PI429062924	AAACTCTAATAGAAAATGAAACGGTCGACCCAGACATAGACGGTCGACCCAGGTGGATAA
CUST_10310_PI429062924	GAAGTGGTGTATGCCATGCCAATTGTACATCCTTGAATATTTGACTTAAAGAGCATAAAA
CUST_10311_PI429062924	ACACCAGGTGTAATATATACCGATGTACTACTTCTTACCTCCGGCAACGTTAAACAGTCC
CUST_10312_PI429062924	GATGGAGAATATTTTGATTCTGCACTTCTGCAGGATCGATTGGCAAGCAGGAACAAAAAA
CUST_10313_PI429062924	CTTGAAACAATGAAATGGAAGAGGTGGAAGAGGGCGTGGAGTTGCAAAATTGGTATAATT
CUST_10314_PI429062924	TGGATCCTGTGGCTAAGGTCTCCTGTTTATAACACAACAAGCTTGCTTAAGAGAGTGGGA
CUST_10315_PI429062924	AAACAGCGTTTTAAGGATTTCTATTGTGCTTGGACTTCTTTTTAGTTGTAGCTCGAGCAG
CUST_10316_PI429062924	GCAAGCTCGTCCTCGCCGGCAAGGCGGCGGCGGAGGCCCCGTCGCCCGCCCCCGTGCCCG
CUST_10317_PI429062924	TACATCAAGCACGCAAGAGAAAGGCTCTGACATAAAAAATTCCTCCAGAACACACTGGCG
CUST_10318_PI429062924	ACACCCAGGCGCATATATTAGCGCACGTGAGTAGATGTGGAGTATGTAATATACGGAAGT
CUST_10319_PI429062924	AGACAGTCAAATGCTCGCCTTGTAGAATCATTTTGCATCTACTAATGATGTTGATTTCCT
CUST_1032_PI429062924	GCGCCGTACCTGTGCCGCAAGGAGGGGATTCGGCTCCATTGCCCCAGGGTCAGCCAGCGG
CUST_10320_PI429062924	CCACTCCATCAGACTTCAGTTGCGGAAACAGCCCACAACTAAAATAGTGGAAGAAGATCA
CUST_10321_PI429062924	ATGCAGATAGCAAAACAGAGATGAGATACCGAGCTGAAAAATCTAGCTTCCCTCCGTTCC
CUST_10322_PI429062924	GTTACAGGTGCTCATACCATATCTTCTAATTTACTCTTTTGCCTGTCCTAACTATGCCCA
CUST_10323_PI429062924	ATTTAGTTGGTTTTGTAGTCTTTTGTGTCATGTCTACAGGGATGAAAACGGATCGGATAC
CUST_10324_PI429062924	TTTGTTGCCCTTTTTGCTCAGTTGGGTGGTGGAATATACACTAAAGCTGCTGATGTTGGC
CUST_10325_PI429062924	CCAATTTATCTCGTTTTATGCCAGCGGTAAGTGATGTGCGTTCTGTCGCAAGATTCTGAA
CUST_10326_PI429062924	TGACATTATTTAGGTTACCACATCCAACCCAAAATATCACGGTAAGACATTCTGGACAGC
CUST_10327_PI429062924	GAGGGAGCTGTTATGTTGTATGGTTTCCTAAATTATCGAGATGTATGCCTGTAATAAAAT
CUST_10328_PI429062924	GGCCTGCATGGCGATCGTCAGAGGGTACCTGCAAAGCATCATCGGCAACTTCCAGCAGCA
CUST_10329_PI429062924	GATCGAGTTTGGGACGCAATAATCAAGCAACAAGTGCTTTGTTTTGTTAGCGCACGTTTC
CUST_1033_PI429062924	ATTGCGAGCGCGGAGATTGTGCAGCTTCCTTTTTTGCCGAACACATTGTGGACTGCGGTT
CUST_10330_PI429062924	AAATTGGTGAAGGAATCAACAGCTCAATTTATGCCAATTGATATGGTGTTCCTGGCAGAA
CUST_10331_PI429062924	GTCCTACTAAGACTACCCGCACTTTTCGACCGTTATATTCATCCTCTAAAATGAATATTT
CUST_10332_PI429062924	TGAAACGCGCACACAGGATGGTTGCATAAACACTAAACAACTACGTAGTATCAAGGCAGC
CUST_10333_PI429062924	CGAGCGCCTCCTTCGCCGCGCACCAGCACCACCACATGAACATGGCCTTGCCGCCTCCGG
CUST_10334_PI429062924	AAGAATTTTGGAAGGTTCTCCCTGGGGCGCTTAAAAATGTAAGTGAGAATGGTGACGACC
CUST_10335_PI429062924	TTTTAATACACCTCATCATGATTGGGCAAGAACCACCTCATGAGCCATGACAACACCGCA
CUST_10336_PI429062924	AATATTTCCTCGGCGACAAGTTCTGCACCGAGTTCCCTGGAACGGTGTCATCCGGCACCT
CUST_10337_PI429062924	TCCGGAGCAGGTGGGATAAGAGTTCAGAATCATAACATGAGTAGAGTTTTTTCCTTTTTT
CUST_10338_PI429062924	CCGGATTGAGGGCCGCATCATCGTATTCAATGAGTACAATGATGCTGAGGAAATCAACTT
CUST_10339_PI429062924	CACAAGTTCACAATACTCTTGAAGATGCCCTTAGCTGACTTGGGCAGATTGTCATCTAAA
CUST_1034_PI429062924	AAGTTGCCTCCTTCAGTATATATCTAACCCTAACAGGCCGAACTACAGGCCCACTAAGTT
CUST_10340_PI429062924	GCATTTGTAAGCTGGTTAATCCTGCATCGTGATGTATCCCATGATCCCTGCATTCTTCAC
CUST_10341_PI429062924	GAGGGGCATATCCATGTTTACATTTGGGCTGCATCTGTATTTCGTACTCTCTTCTTTTTT
CUST_10342_PI429062924	GCCTGACCAATCATTTTGTATTGTGACCAAACTCTGGAACGAAAACAATGGTAATTTTTT
CUST_10343_PI429062924	CTCAGAGAGAAGCAACCGCTGGATGGCGTGATCCTAGGCAAGATCAAGGAAGAAGCAGCC
CUST_10344_PI429062924	AACTGCTGGTCCTTCGGGACAACTGTATGAGCAATGTCCAATCATTTGGAAGAACACTTG
CUST_10345_PI429062924	ATCCACACCACAAAATAAAATAAATGCAACAGCATGAATGCAACACCAAATAATTTTAAA
CUST_10346_PI429062924	CCATGAATTTTTAAAGGGTTATAGACAACGAGGAGGAGAAATAAACGAATTTATTGCAGG
CUST_10347_PI429062924	TACCAATCATACAATTCAAACTTTCGAACCCAGCAACGGAAGCATCCATCGGAAAGGAGC
CUST_10348_PI429062924	CTTGCATTGCATTGCATTGGGGACATCGCATCGCATCAGAGATTGACAGAATGTAGTAGT
CUST_10349_PI429062924	AAGCAAGCAGACCGCACGCGGCGGGACCTCTTCATGGTGTGAAAGTTGTCATTCCAACTC
CUST_1035_PI429062924	CACAAATCTTAGCCAGCACAAGTCTGAAAATTTACTGTTTTCACCAATGCTACCACGAGC
CUST_10350_PI429062924	CATTCTACTAATCCATTTCAGAGTTTTAGAAGTATACTATGGCATACCTGCACTCGTTTT
CUST_10351_PI429062924	TTTTCTGAGAGCTCAACCATTAGCCCCCTGTTTATTTTAGTGTTGCAGCCTTGCAGCAAG
CUST_10352_PI429062924	TCATCCCAAATCGAATCGAACACCTATATGTACCTGAAATTCAGAGCAAAGGCCTAGGGC
CUST_10353_PI429062924	GGTTTCTTCCCTTGTATTTCCTGCGGCGGCAGGTGATACATAGCACGATAGTTTTGTCTA
CUST_10354_PI429062924	CCGCATAATTGGCAGAATTCAGAACCGTTAAACATCGTTACCCTCATGATAAGGAAAAAA
CUST_10355_PI429062924	AGGGTAAGAACGTGACAACTCCGAGAGTCATCCCTCAGCAGCTGGAAGACATGTTGCAGG
CUST_10356_PI429062924	TAGGAGAGGTATAGTATCTGAAGCACCACCTCCATTTATTGATGCACCTTGCAGACCATC
CUST_10357_PI429062924	CTGGGAGTGTTACTACAGCACCATGCAATATGATTCACAATTTCTCCTGAACAATACAAC
CUST_10358_PI429062924	TTTGCTGTGAACTGAAATGGTCAGTTCATCTTGTTTGCTGCAGCAGTTTGCCATGTCCAC
CUST_10359_PI429062924	AAAGTCTAATCAGGTAAATCTCAACACAAACAGTGTTGTCAGATCCCTGTCTGATCTTTT
CUST_1036_PI429062924	AGACATATACCATGGAACTACATGTTTGGCATTGTATTTTGTTAGACCAGCGCCTATAGG
CUST_10360_PI429062924	TGGTGTAACTGAGAGTATAGGGATGTTAGTTGTTCAAGTTGAGCGCTTTTCAAGGGTTGC
CUST_10361_PI429062924	ATAAGAAACTGCACAAATAACAATTCCGCTGCATCGGCCACTGTTGGTATGCCTCCTCAT
CUST_10362_PI429062924	TTGGGTTTGGAGTGCTTTACTCTGTTTGGCATTGCTACACCATTTTCCTGACGTGTTGCT
CUST_10363_PI429062924	AGTAACAACCCGGATGGAATTAGTAGCAAAAATGCTGGACTGCAGCAGGTCGTTCTTCTT
CUST_10364_PI429062924	GGCCTGCTGCTGTACCCCATAATTTCCTATGAATAATGAATTTGTTATTAATCAGTTAGA
CUST_10365_PI429062924	ATCAACGCTCTCTGGGACGAACCAAGAAAACAAGCACAAGAGAGAAATTGGTAAAGGTGG
CUST_10366_PI429062924	CCTTTAGTAGTCCATCACATAAGGAGCAGCTGGAAGAGAGTATGTCTCGCATTAAGGAAG
CUST_10367_PI429062924	CTGTTTTTGATCTCATCGTCATATATAAAAAAGGAGGTTTTTTCGAGGTTGCGAAACGGC
CUST_10368_PI429062924	AGATCTTATCAAAATCTGCGGCAAACCTCTGTGCTTTTGTTGTATTCTTTTGTAACATCC
CUST_10369_PI429062924	TATCGAGGCCAGAGGTGACTTGTGGAGGGAGATCGGCGAGCTCAAGCGACACTCGGCCAT
CUST_1037_PI429062924	CGGAGTGTTTTGACAGGAGCAAGTGTTTGCAGCAGAACTCAGTTACGGACAAATGAATCT
CUST_10370_PI429062924	GCTCCGGCACGAGAACGTCGTCGACCTCGTCGCGTGTTTCTACTCCAAGGACGAGAAGCT
CUST_10371_PI429062924	GAGATCTTTGGCTTGGTTAACCTGCGTTTCTTGGGTCTACGGAACACTGACATTGAGATT
CUST_10372_PI429062924	GTCCACGTTGCCGAATATGCTAAAAGTATTGATAACCATGATCCAGTATAAAATCACTAA
CUST_10373_PI429062924	CAGACATGGCGAATATGAAACTGCAACTGATATGTACATGTTTGATTGTTTGTGATTGCA
CUST_10374_PI429062924	GTTTCAGTAGAAATGCGGTAAATAATCATACGGGATATGGGCAAGATTTTGCTGACGAAA
CUST_10375_PI429062924	ACTCTGATTCGATACATCGCTGTAGGTCACCAAGCCGCTCGATGAGGACCACTCGCCACT
CUST_10376_PI429062924	AACTGATGTCAAGTGACCGGGCCGGCGACCTTCAGGAGCTATCTATATTATATTAAAAAA
CUST_10377_PI429062924	ATTTAGCCCGGACATTATTTCTATTCAGAAGCCTGAGGACCTACTCAGGAGGTTTCCGTT
CUST_10378_PI429062924	TTCATGGCCGGAAAGAGGACGACGACGGCGCGTAATCATCAGCATCAACCACCGCCGTCG
CUST_10379_PI429062924	GACGCACGCATGTGTCTCCATCAGTAAAGGAAACCATCTTTGTGCTCTGATCTACAGTTT
CUST_1038_PI429062924	ACGCCTCATCATCATACATACAAAAAAGGAGGGAAAAGCTTGCGAGCGATGGTGACTATG
CUST_10380_PI429062924	ATGTCGGTTTTGAGAACATCCTATCGTTTGATGTGCTTTGTGAAACATGTTGCAATCAAA
CUST_10381_PI429062924	TTCCTTACTAGCTAGAGTGAGTGGGTGTGTGAGAGAGAGAGAGAGAGGCTTGTCGTTGGT
CUST_10382_PI429062924	TCTTTGATTGCCAGAGGTTGCACAAGTTGCATGGCTAAAGAAGCTGTTTCAGTTCTGAGT
CUST_10383_PI429062924	AATCATCAAGGCTGAAACGATTCTTTACAAAAGAACAGAATGCTATAACCTGTGGTCAGT
CUST_10384_PI429062924	GGCATATGAAGATGAGAATATTGTAATCGAGATGTAATTGCAAATCTGTTTGATCACAGG
CUST_10385_PI429062924	AGCAGGTTGTAGGCTCTGTATGCATATCCTGAATTTCAGTGCTGCATACACTATCTGCAC
CUST_10386_PI429062924	GCATTACAATATTTGCTGCTATCTGCACCATGTGCTATAGAAAGTTTTAGAAGTTTTGAC
CUST_10387_PI429062924	TTATCTGTCAACAACACAAACGTCAGGGCTCTTCCATCTGAGCTCTGCAGACTCAGATAT
CUST_10388_PI429062924	ATCATAGTGTTACAGACATGCCGAGATCCTGTGAAGTCACCTGATAGTCATCAGGTTGCT
CUST_10389_PI429062924	GGACAAGTTTATGAGATTAGACTTGTGGCATGATGCTTTGCAAAGCGGACTAGCTAGCTA
CUST_1039_PI429062924	AACATCTCCTTGTGGCGTTTAATCGGCGGTGATTGTGATCTTAGGGTTGTGGTATCACTT
CUST_10390_PI429062924	TTGTTCGTTTCCACAGTGCGAATCACCTCCCAGTTTTTAGTCAAAAATAGCTGCTGGAGC
CUST_10391_PI429062924	ATTTGGAACAGAAGGAAGGCGAGATTTAGAACAGAAGGAGGGCGAGATCTTGTTGGCGCG
CUST_10392_PI429062924	CTTAGCATCCATCGAGGCTCCCAATTCTCGTTGTGGGGGACCGCCAAGAAAAATTCTCTT
CUST_10393_PI429062924	TAATGCCCCTTTATTGTGGGACAAGAAGATGGTGCTCAAACAGTTCAAGTGGAGCTGGTA
CUST_10394_PI429062924	AATGGCAAAAGCATTTGATTGATTTCGACGAGACAATAAGCAGCAGGAACCAGGAAAAAA
CUST_10395_PI429062924	AAGTTGCAACTACCAGAGACTTCTACAGTGCACCCTGTCTTCCATGTGTCACAACTCAAA
CUST_10396_PI429062924	AGATCCCAACTATGGTATGTGCCAGCATGAAAAATCTTGTGCGCCTTTACGTTCAAAAAA
CUST_10397_PI429062924	TCATGAAAGAGTATCATGAAATACCGTGGAATGTCCTTAATTGCGCAGGGTGAGCCCTTC
CUST_10398_PI429062924	CAATAGTGCACGAGCATGACAGGCTTAGTTGCATTGGTTTCTATGCATATTTCTTGGGGT
CUST_10399_PI429062924	TTACATATTTAGGGTACCGGAAGCATACCAGCGTGACGAAGTCCATGATTTCAATCACAT
CUST_104_PI429062924	TATTCCAAATGAAGCTCACCTGAATGACTTTGCGGGTGTCCCTGCTGATGAATTACCTAT
CUST_1040_PI429062924	GAAAACTGCTTCGACAGAAGATATTCCAGCACGAGCAATAGCAAGCACACATGCATCTAA
CUST_10400_PI429062924	TTGTTGTGTCACTGGGCCATCTTGTCATTCATTTCGTTTCCTTCTGGCACAAGATCACAG
CUST_10401_PI429062924	TACAACTGAGACAGGCCAATACGCTTGTCAACAAAATCCCTCTAAAATGCAAACAAAAAA
CUST_10402_PI429062924	TACACCATCAGAGATGAATGGTCGTTCATTTCGTTCACGACGGATCTACGTCGCATTTTC
CUST_10403_PI429062924	ATCGTGCACGACGAGGACGCCACCGACTCGTCCTCCAGCGAGGACGAGGAGGGCGAGGAG
CUST_10404_PI429062924	CTGCTGGTTTCTCGTCCTCAACCTCTACTCCAACAATCTGAGAGGGACGCTGCCACTGTG
CUST_10405_PI429062924	ATCATCAAGTCTGAAGGAGCTAACATTTTAGCCACCGGTCAAACATCTGATCAGGCGAGT
CUST_10406_PI429062924	ATACAACCAAACTAAAAAATATAGCTTCCTGACGTGTGGATGCTAGCGGTGGTACGGCTC
CUST_10407_PI429062924	AAAGCACAAGTCAGGCACTACGAGGGACGCTAGATGATGTCTAGAAATACAAACAACTCA
CUST_10408_PI429062924	ACGTGTGTTCTGTGTTTTACCTACCTGTGTTCCCAGCTATTGTATTTTTACGTAATGGCC
CUST_10409_PI429062924	TGGAAGAAGAACTAGAGAACCATCAACAGCCACTCGTCAGTGATCAGATCAGCCACAATT
CUST_1041_PI429062924	ATCTCCATCGGCGCCGACCAATCAATCACACGCGAAATGCACGCCATCCTCGCCGGGATC
CUST_10410_PI429062924	GCTCTTTCTCCTCCTATGGCTACCTAAAAAACTAAAGAATAATCGGACAGAGGATGTGGG
CUST_10411_PI429062924	TCTAAGATCTAGGATCATATTCTCTTTTATATGTGTACGACGACTTTTCGTTCCTCCAGC
CUST_10412_PI429062924	AATTCAGATCGAAGGCACGTCATTATTGTTGGAATACGACTCCAATCTTCAAAGATAGGC
CUST_10413_PI429062924	GTAATGGAATACAGTACCACGTATGAGTATGTCTTTCGTGTGAAAGATGGTGGGCTTCTT
CUST_10414_PI429062924	GTAATAGTTGGAGTCGAACCATTATTATCCACAGAATAAAATGTCTGAAGTACCAGCAAC
CUST_10415_PI429062924	GATCAACACCCAGGTATGCGCATCCGTTCTCTCCCCTTGCTGCTGTGCGAAACTGACCAC
CUST_10416_PI429062924	TACATGGTGCGAGAAGAGCATGTTTTCACCTAGGCTGAAAACTCTTGTTAAAATAAAAAA
CUST_10417_PI429062924	TAGATGATTCTGGTGACTTAGATGCTGACTATCTTGATGAGGATGCGAAGGAACACCTTT
CUST_10418_PI429062924	TTAGAGATAAGTTGAACCCAGCTATTCGTGGCTGGAATCTTGTACCTATGAGCCAAAAGG
CUST_10419_PI429062924	TTTTATTGTGGCTTGTGAGGCGGTGATAGCTGGGGTAGCATAACATATGACTGTTCTCAC
CUST_1042_PI429062924	TTTGGACACAAGTAATGTGATGCAATACATAATTACAGGTGAGGAGGGGGCTCATCTGGC
CUST_10420_PI429062924	ATTGAAGTAGAGAGCCTCCGTATAAACATTAACAAATAAACCTTGGGCACCGGAGGCGGA
CUST_10421_PI429062924	AAAGCCTACTTTGTGCTTTGTATTTGATCTCCCCTGCTAGATAACTTGGAACCCTGGCCT
CUST_10422_PI429062924	CCTCTAGAAATCTGTATGCCTAAACAGTACATACAGTTTTATATGGTACCAACTGTTATC
CUST_10423_PI429062924	GTAGGACTGGAGTGGACTCTCTACTCTCCTCCTCCAAATCATCCCATAATTTAATGTCCA
CUST_10424_PI429062924	AACTGATTGTGAATATATGATCTGTGTTGCTTTTGCAGTCCCTGAAAAACTCCCTGCACT
CUST_10425_PI429062924	TGTAAGGATCAATTTATCAGTCGTAATATTTTTCAGCCAAGCGAACCGGGCAACTCTTCA
CUST_10426_PI429062924	TTTGGACATTTTCTACCATGACTGAACCAACCAACATTACTGTAGTTTCCGTAGTTTTTT
CUST_10427_PI429062924	ACGACCATTTATTTTGGCTGGATGCATAATGATATGTGCTGCTGTAACTTTAATCGGGTT
CUST_10428_PI429062924	GTTCCTGAGAAGTATGGGTCTGATTCTATAGATGATAGTGATGATGAGTGCAGCCTTCGA
CUST_10429_PI429062924	GGTTGTCCCACATAATTTATTGCTCCTTAAGAAGTACCAGGCACATATAAATGTTGAATT
CUST_1043_PI429062924	TCGTCCATAGACATAATCGTAGAACCAAACTGACTGCAACAAATGCTAGTCCATGCTGAC
CUST_10430_PI429062924	CTTCTATGTTTCAGAATAATGCTGCCCCCAGATTCTGTAAAACTCAAAACATGTCAGTTG
CUST_10431_PI429062924	TAAGTGACAAAGATAATTTATCTCTGGCTTTCCTGCAGCAACATTACGTCCACCACTGCA
CUST_10432_PI429062924	ATTTGGGATCAATACAAATGAGGACGGAACTGTATATCGTGAATGGGCACCTGCTGCACA
CUST_10433_PI429062924	GGCTTGCTAAGTGCGTACTACTACTACTAGAGCCTGTATTAGTATATGCTCCTGCCTACT
CUST_10434_PI429062924	TCCAAAAGGGCTCGTGAAACCAAATGTAAATTACAGTAACTGTATGAAAAAGCATGGTTA
CUST_10435_PI429062924	TTGATGTAATATTTTGGATGAAATGGCACCTACCTGCAATAATTCACCTTTTTTCCACCA
CUST_10436_PI429062924	CGAGATCATGTTCCTGAAAGCGGAGCTGGAGAGCATGCAAGCAGCTCTTGAGAAGGTGTC
CUST_10437_PI429062924	ACCAGCAATTCGCAACAAAGGGCAAGGGATATCATGGCAAAATTAAGGTATGACAGCCCT
CUST_10438_PI429062924	AGAAACAGAGACCCTTCGTTTCAGTCGGGAACCAACTGGCGAGATCGTCAATGGACGCCG
CUST_10439_PI429062924	CAATCAACAAATACTCAAACAAGTGGCAGTAATTCTCGTGGAACATATTCAACCTTGTGG
CUST_1044_PI429062924	AGAACTGAGAGAGCGTAGGTAGCCCCTCTGTCTTCTGCTTTCATGGGCCTAATTATATAT
CUST_10440_PI429062924	ATTTGGCACGACATGACAGGGTACGACACTATCAGGCATGATGGCGCCGCTATGCCGTGT
CUST_10441_PI429062924	GGCCACTATTATTATATTATCATCAATCATCACACATCACACCTACCCGCTGCCTCCTTT
CUST_10442_PI429062924	TACTCCTGTCGATTTGCTATTGAACATTCAAGTAGTAGCATGTACATGCTCCATACAAAC
CUST_10443_PI429062924	AACTTGTGTTATCTCTATGTAGACAGTGTGTTAGGTTATCCTTTAAATGAGGTCAGGAAT
CUST_10444_PI429062924	GACTACCCATGGACGGGCCCGCAACGAGAGGAAGGCATAGAGGCAGATGGAGAGGAAGGC
CUST_10445_PI429062924	GATGAATTTGCACACTTACGGAAATTTATCATTCTGAGAGGGCTTTGCAGCAAGGTTGGA
CUST_10446_PI429062924	TTAGTAATCTAGCTGTTAGCGATCAGAGCTGAAAGCATTAGTCCACTGCCCACCAGTTTG
CUST_10447_PI429062924	ATATTCCTATAGAGGAAATATTTGTTTCACTCAGTTTGAAAACTGAGCATAGTGTGCTCG
CUST_10448_PI429062924	GGCGGCGGCGGTCTCGCCGGGTTCTCGGAAGATGACGGAGGGGAGGCAGACGAGGACCGC
CUST_10449_PI429062924	AGTCCTCCAATGCTACCACTATAATCTTGGAGCATGCTCTTATTATGGCCCTGTTTGGAT
CUST_1045_PI429062924	GGACCGTGTTCTAAATCTTCCCCATCAACTAGTTCACTGTAACAGTAACAACACTATCTC
CUST_10450_PI429062924	TTCTACTGCATGCTCCTGCTGCTGGAATGCAGAGACAAGCTGCGAGAGCAAGAGACGGAG
CUST_10451_PI429062924	CTATAGTAAAACCATCCATGTTGCCAAAACATTGGTGAACTCGATGTATGAAGATGATTT
CUST_10452_PI429062924	GAAAAGGAATTTTTAGGGCGTTTACTACTTACTAGAGTTGTGTTGTAAATAAAGCAGGAG
CUST_10453_PI429062924	AGTGGAGCATTTATCTGGCTCATAATGAGTCACTATTATACAGTATTATACATCCACTGG
CUST_10454_PI429062924	TGAGTATTAGCATTCGTCGTCGTCGGTAGCAATGGTTCTGAAAGATTGGTTCGAGTCTCT
CUST_10455_PI429062924	TTGTGGAAAGCAGCATTGAAAACGGCAACATGAACGGTAAATCCATCATTGAGGCTGGTG
CUST_10456_PI429062924	GTGCATATATAACGAATCACTTGTCAACCAAAGTGCTAAAATGGACAATCACTTGTCAAT
CUST_10457_PI429062924	ACTAACACTGTCATGCATTATCAGTTTAAGCATAGCACATATGTCAAGCCCTTTACAAAC
CUST_10458_PI429062924	TGATTTCTGACAGAGCTAACAAGGATTCAGTCCCTGCTCTCATTCTTTGCTACATCCAGC
CUST_10459_PI429062924	ATGGTTTGCACAAGTGTGGGATTTAACTACTAAATTCCACCCGGAAATGCAGGATTTGGC
CUST_1046_PI429062924	ATTGAGATGTATTATGGCTCAGAGTCCAAGCCGATATTCATAGCAAAAACCTGATAGATG
CUST_10460_PI429062924	GAGACAACAGAGAATGAATGGCGGAAGATTCTAAACAATGATGCTTGGTCAATGAGTAAG
CUST_10461_PI429062924	TGCTACAAGTGTTGTCATGCAAAGTTCCTCCCAGTAACTGGAAATTGCTTCACCATCTCC
CUST_10462_PI429062924	AATCAAGTTCTCGAGAGATACGTGCCTGATCTGGCTTTATAAACCACAGTGCTTAGCAGA
CUST_10463_PI429062924	GTAGTACCTGCTTGTGTGCTTGACATGTGATTCTATGCACGCATATGCCTTTTGTTTTTT
CUST_10464_PI429062924	CTTTGCATCACGTTGCCACGGAAGGCAGGCGAACATGACCAGGGTTTTCCTAGCACATTC
CUST_10465_PI429062924	TATCGAAGACAGCAAGCAACGAGGTCATGGACACCGTGGACCCTGACATCGGAGAGACCT
CUST_10466_PI429062924	TACCAACGAAACTGGAAAAAGACCAAAGTACCCCTATAATCTCTTTCTCTCATGCTCCTG
CUST_10467_PI429062924	TTAGCAGCATGAATCGGAAATTAATCTGCCCAAAAACTTAACAGTACACAAATTGTGTGC
CUST_10468_PI429062924	ACGGGTTGGATGGATCATGGATTCGATGACATTCAAACTTGGAAGGCTGGATTGTTTTGG
CUST_10469_PI429062924	TCCCACGCTGTCGCTGACCCTGGCTGCGAGGCGGGCGCCGCTCCGGGCCCCAAGGCAGCG
CUST_1047_PI429062924	CCGTCTGCCATGTCTGTAAATTTCTTTTCCTCGTACAGGAAGTTGAGAAAGATGTGAAAG
CUST_10470_PI429062924	CTGCTCAAACTAACCACTATGTTAATATGCTACAGGGATAAGCTGGTAATTAAATCTGCG
CUST_10471_PI429062924	TAACAAGGAAAGTCTGCCTTCTCCTCTACAAGCTGAAACTTAAGCACACGAGGATCCTTG
CUST_10472_PI429062924	ATAATGTTTGAACTCTTACCGCACTCGTGTATTAGTTTGTTAGTGAGCTAGCGCGCGTCG
CUST_10473_PI429062924	GTTCCTTACGTGCATGTAGTTATACTTAGATCTCAGATGTTTTAACCGTGCAGCAAAGCC
CUST_10474_PI429062924	TTTTTGTCAAATTAAGAGGATGGCACGGCATATTTTTGTGTTACCGCACCGAGGTTGCCG
CUST_10475_PI429062924	ATGTCAGAGCCTTTTCTCTACCTGTACAGAAAATTTCTGTGTCAAAGTGAAATGATGTCA
CUST_10476_PI429062924	TTCAAACAACAGTGAATAAGTAGAGCTGAAAATGGACAAGCTGTTTATGATACTTCGACT
CUST_10477_PI429062924	AGCACGAACAGGAAACAGGCTGAGAACCTCTGTGTCGAAATCACCATCAATACAACTACA
CUST_10478_PI429062924	GGAACAAATTGTTTGCTCTGAGAAGTTTGATTATTGCAAATGGAGTCAAGTGATCGTGCA
CUST_10479_PI429062924	TAGATTGCTACTCTGGTTATCACCGGATCACGCTGAAGGAAGAAGACCAGATCAAGACAT
CUST_1048_PI429062924	AGGGAGGAGTAGCCAGGCCACCACCGTCTCATCAGACTCACTGAACTCCTCTCAAATCCT
CUST_10480_PI429062924	ATGCGAGCTGTGACTTCTGTAACACTACTATCTGAATTCTGCAGTTTGCAGGCACTAGAG
CUST_10481_PI429062924	TTGACCTTGCCGAGTCTACATTTCTAGAAGAGTAGCCTAGTCAAGTGAAGCAAATGTATG
CUST_10482_PI429062924	TTGTTTGATACAGCTAGTGAATGTCTAATATGAGGGATGACAAGATTGCTTGGAAGTTTG
CUST_10483_PI429062924	AATACCCGGTTCCCAAGGTTGAAGATACTGGCTTGGTGAATCTCATGAGTAAAGACAAAT
CUST_10484_PI429062924	AGCAGTTGTTCCCTATTGTACAAGACTGCTAGATCCTTAGGGCCTGTTTAGTTGCAATTT
CUST_10485_PI429062924	ATGTACGTAGCAAAACTTGAGCCATGAACCTATTAAGTTTCAGAATTGTATAGGCCTGGG
CUST_10486_PI429062924	AATAAAAATATATAAAGAGCCACTCCCAAACGCCCACACGCTACACAACACAAACCCCAG
CUST_10487_PI429062924	CCAGACCTTCTCAAAGAAAGAAACATAACATAGCAAGACTTACATCTTCTCAAAGAATTC
CUST_10488_PI429062924	GCGTATCAAGAAATGATACATATATTATGTTACTATTTTCCACGGTTCCAGTCCAATTGC
CUST_10489_PI429062924	TTTTTCTGTAGGGACCTCGTCGACCACGTGCTATCGGCACTCCTGGACACACCGTACATG
CUST_1049_PI429062924	ATTTTGTGACATCTGTGGAGCAATCAACAAGTGGCCACGGACTAAATTTGATGAGACCAG
CUST_10490_PI429062924	ATGGTCTCTCTCTCTCCTCTTCCCTCGCCGACGTTGGGGATGGACGTTGATCTAGGCTTT
CUST_10491_PI429062924	GGCCACGCATATGTAATAAAGTAAGTCTTCCTCCAAAGAAAAACAAGGAAAATAAAAAGC
CUST_10492_PI429062924	GAGTGCTTGAAGCTATGAAGTTTGTAGTCCGTCATGGCCAATGTGGTACAAAATGGATTG
CUST_10493_PI429062924	TATAATATTGATGGTTGTCCATTCGCGTCGTTATGGTAGTTATCCTGAATGCTAGCAGTC
CUST_10494_PI429062924	GACACATGTACTCTCATTTTATTTCCTAGTTAGACGCTATCATCAATGTGATTAATGGTG
CUST_10495_PI429062924	AACAAACGAGACTGTAAATTTTACAAAGCATTCAAAAATCTAGGCCACAAAATTCACGCG
CUST_10496_PI429062924	GGGCAGGCCCCAACTGGTTCAAATTTTATTCAGTTTTGTATAAAATCTGATTCAATTCAC
CUST_10497_PI429062924	ACAGAAGCTAGTACTGACCACACAAGTCATCATCATGATACGATTGTTGATGAAGAGCAC
CUST_10498_PI429062924	AGTTTGACATACCTGTCGCTATCAGGGAATGGTTTTGATGGGCAGATACCACCAGGAATT
CUST_10499_PI429062924	AGAGAAAAAGGACATTGTTAGTTGGACTAGTATGATAAACTGTTGCACAAATAGCGGGCG
CUST_105_PI429062924	ACTATGAACCATTATCCAAATTCATGGTTTGAACTACACACACCTAATGATGGGTTGAAC
CUST_1050_PI429062924	AAACTTGTTGAGCTCCTTTCAGTCTTTACATTCTGAACAGGTTCTGGCATGTCGCTGGGA
CUST_10500_PI429062924	ATACTAGTACGTAACGTAGGAGTACTCCGTACTGTTGTGATTGGGTGAACAACGTGTCTC
CUST_10501_PI429062924	TTCCTATTCTGCCGCTTGTGGTCTCCTTCGTCCCCGTCCTTGATTGCTGCCGCGGAGGAG
CUST_10502_PI429062924	AATTCTCCAAGCAAAACCAGCGGCTATTTGCTGACCGACCAAAAACTGGTGAGACAGATA
CUST_10503_PI429062924	GAGCTCGTACCCAAGCTGCTCTTCGACGTCTTCCCTCCCCTCAAATACCTCGTGTACACG
CUST_10504_PI429062924	AAACGCACAGCCTCTCGTTGCCTGCCTCCTCACGTCTGCGGCTGCTGTGTCTTTCACGAG
CUST_10505_PI429062924	ATTTTGAAGTAACCAGATACGTACAACGAACAGATGTCCAATCCACCTATCTAAAATCTG
CUST_10506_PI429062924	TATAGTTTGTCCGATCCGTTACAAGATTACTAGTATTGTTCAACTGGCATAGGGAGCACG
CUST_10507_PI429062924	TGGAGCATAGTACAAATATGAGGTGGTTGCTGCTTCTCTCTTATTTCCACTTGTCTGTTA
CUST_10508_PI429062924	AATAACATTGAGCCATCGACTGCTCCTAAGCTAGGGTATAACATTTATTCTCTATTCTCT
CUST_10509_PI429062924	TCCGAGAGAGAGGAAATGTCAGAACCAAGAAGAAGGGAAAGAAGACTGAACATTTCCCAA
CUST_1051_PI429062924	CCACCCCATCTTTCCAGTAGAAGTAATAATCGGTAAGGGCAAAATATTCCAGTGAGATAA
CUST_10510_PI429062924	CAATGTTCAATACGTACGTAATAAAGAATGGAAATATATGCCGCTATCAGTGCGTCAAAA
CUST_10511_PI429062924	ATTTGTTTTGTTGTTGCCTATCAATGTGCAGGTGCCATGTAGTGAAGAAGGCGTGCTGGT
CUST_10512_PI429062924	CTTTGCTGCATGCTCTATTCACATCAGGTCACACCTTTTGATCTGAAACCAACTGGCCTT
CUST_10513_PI429062924	CATTAAACAGAAACACTGACATCAGTTCTACTGGATTATCCAATTGCGTCCTGTGCAGGC
CUST_10514_PI429062924	ATTCACCCTAATCAGGTTTATAATTCCTGGAAGCATCTGGTGGCGAATAGGGTTTGGGAG
CUST_10515_PI429062924	GCTTGTAGGTCCTAGTTGCAAGCCAGCTACTCTAAATACCAAAATAATGCTCCATCCCAA
CUST_10516_PI429062924	GCAGGCAAGATGTGTAAGATAGGTAACCTGCGTAGATGAAGAAATAGTTGGGTGAAGTGA
CUST_10517_PI429062924	TCTGAGGCTCATCAACTCTGGTTCTTGGTCCCGTTCGCAAGAAGCAACAGCCGCGGTACA
CUST_10518_PI429062924	TGAACAACAGTGTAATGCACCTCCAAATCTACAATGCACCGCCATAGCCCATTGACTGTT
CUST_10519_PI429062924	TTCCGGATGCAAAACCAGAAACATTGCGGAAGACGCGATCAATATTACATAAACTAAAGG
CUST_1052_PI429062924	CCAACAGGCTGCACATCGAGCTGCCCAGTGCCTTCGAGGGGTCGGTGCTCATCATGTCAA
CUST_10520_PI429062924	GGGAAGAAACACTCAAGTGGATACTTTATTAAACAATATATGTGTGCGTAGAATAGACCT
CUST_10521_PI429062924	CAGTCTGCTGTATCGTACACATCAATTGCTAAAGTCCAGCTCATGAATCACACATCAATT
CUST_10522_PI429062924	GAAGAAGAAAAATTATTATAACTGGTGTCACGCGGATGATTTGGCTGTACAGGCGCCGAA
CUST_10523_PI429062924	TAGCGGCTGCCTTTTCCTCCAACTCTGATGACCTCATCTTCTTCTCCAGCACTGGCGAGG
CUST_10524_PI429062924	AGGAGTCATCGGCTTCTTCTCCAGCCACAGCATGCGTGACGCATCGACTGTTATGACTGC
CUST_10525_PI429062924	TTCTAAAACCGTCTATTTTACTCCCTGAGACAGTTTTAGACGGCGGTGTGCTACAGTAGC
CUST_10526_PI429062924	ATTTGATTGGGAGAATGAGAGGTCTTTGATATTTGGCCAAAGGGTGCCAGAAAGTATACC
CUST_10527_PI429062924	CATGACTTTGCTATTTCAGAACCGTATAAAATGATGAGCCAATAATGCAAAGGATTTGAG
CUST_10528_PI429062924	GTACGAGGGGTTTGAATGTAAAAGTTCTGTATCAATAAACGTCCTACCCTTTTCTAAAAA
CUST_10529_PI429062924	AGAATACTTGGGGGTTTATGTTGAAGGCCTTGAAAATGTTGAACGGGGCAATAAGGGAGA
CUST_1053_PI429062924	GTCCTGTTGGTGCCAAAGATTGGAGACAAGTTAAGAAAAACATTGAAGAAATGATAATTC
CUST_10530_PI429062924	CGTCCGTTATGTTGCACTAGACGCTAATGCAAATTAGATTTGTATAGTTCAGCTAGTTTG
CUST_10531_PI429062924	GTTGAAAAACATGTTTACATCCACCTGAAATTATGATTCAAGTAGAGTCGTTTATAGGGC
CUST_10532_PI429062924	AATGTCCGATTCGGAGAGTCAGACACATGCACTCTCACTATCATTTACTGTAGGTACGGT
CUST_10533_PI429062924	CATGAGAGCAGTCAAAGCTGATGATAGAATACTTAGACAATGGAAATCTCATGGAACAAG
CUST_10534_PI429062924	GTCAAATTTAGTAAAACTAAAACCCAAGGAACCAAGGTGTTGCATATGTAACGAATCCAA
CUST_10535_PI429062924	TAAAGGTGCAAGGATAGATGGGTTCAGTTGTATTTGTGTAATCGGTTGCGCCGAGTCCTT
CUST_10536_PI429062924	AAATTATGTACTCAAAGCAAGGTGAGTAAGGCCCAAAGAGGATCACCGCCTGGAAGAAGA
CUST_10537_PI429062924	AAGCTGTAGCAAAATCAAGCATATTTTTCTGCATGGCAGCCTGCTGTACATACAACCAGG
CUST_10538_PI429062924	AAGAATACGTGCGAGGACGGAGAATAGGAACTTGGGATAAATACAAGTTGGTTTGAGGAG
CUST_10539_PI429062924	CCAATCATTCCATCGGATACAAGAAGTGCGGTAGTAAACCAACAGCAGGTGCATTAAATG
CUST_1054_PI429062924	TCGGCCGGGACCACTTCGTCACCAACGTCCTCGTCAACTACCTCACCGTCGACATGAGCT
CUST_10540_PI429062924	ATGGGTCAAGACTCTATTTTTGTTTGCTACTTGTCCGCTACTTCTCCCTCATTTCAGGCC
CUST_10541_PI429062924	AATCCAAATGCTCCATTTCATCTATGGCCCCGTTCACTTTTCAAAATATTTCCACTGACA
CUST_10542_PI429062924	AATACGCGTTGCTCCAGGCTGACCATTATTTGGATCTAACAAGCTCCTGATTGCATGAAG
CUST_10543_PI429062924	GGGTCATAGCAGATTCAATTATCAACCTCTCGAACAAAAACTTGATAGATATTGGTACAC
CUST_10544_PI429062924	AAATAATTGTAGGAGGGGCTGAACTAGACTGGGCCTTGTTTGGCTGAAATAAAGGCCAAG
CUST_10545_PI429062924	GCTCCTTGTTTAGCTTATCCATATTTACTATAGCAGACTTGTCATGTGTATTTTGACTAG
CUST_10546_PI429062924	ATGCCGTGGAGTCGGCTTGAAATCCGATTGTTCTATCTTAATATATGGACGCACAGCTGT
CUST_10547_PI429062924	TGTGAATGCCATCCAGTCCAGTGTTTTTATTCTGCACACACCAAACCAGACCTATGCTCA
CUST_10548_PI429062924	AAGATGATCCCCTTTGTTGACGCCATTGCTGCTCTGACCATTGTTAATCATCCACCATCA
CUST_10549_PI429062924	AATCGATCGGAGACGAAATCAGAGAAAGAAATCAGAAAAGAATCGAATTACCCGGGGCGC
CUST_1055_PI429062924	AATCATCAGGAGTCTGGATCAAGTGTAGGTCCATCAGTTTTAGGCCATATCTCCAGGGAA
CUST_10550_PI429062924	GACCCCCTTTCCTGTATTCTATGTCCATCAGGTTCTTTTTAGATGCGTGCTATACAAAGT
CUST_10551_PI429062924	ATGGTATGCTTGCCAGTTGTGTAAATCCGGATAAGGTGACTGCTGTTACCTTGATCTCTG
CUST_10552_PI429062924	GGTGCATTTGTTGTGTTCTTGCCTTGAACTTTGGCCATGTTCATATTTCTTCAATAAAAT
CUST_10553_PI429062924	CGAGCAATCTCCTCTTAATCACCGCTATAGCCAACAAAGATTAAGTGGTGGATCTAAGTG
CUST_10554_PI429062924	TGGCCATCATCTTCACGGCAATACGAGCTGGAGGTAGAAGAAGGGAGCAAGAGGAACCCC
CUST_10555_PI429062924	CGCCCCTCCAATGTCCTCTCCCCGTCCCACCTGGCGCAGTATGAACAGCTCGTGGAAGAG
CUST_10556_PI429062924	AGAAGCTCCATCAACCCCATCAGGTCCAAGCACTAGGAGGTATAATCAATAGGATTTTTT
CUST_10557_PI429062924	TATAGATGCCAGCAACTCCAATACCTCAAATAAAAGGAGACGGGGACGCCCAAAGAAGAA
CUST_10558_PI429062924	TTCCCCAGTTCTAGCATGCTATAATCGCATGAAGAGATGCTATAAGAGATACAGATAATT
CUST_10559_PI429062924	TGGAATATTCTTCTGCCAGATTTGGCATGTAGGAAGAGCATCTGATATGGAGAAAGAACC
CUST_1056_PI429062924	ATTGCTGCAGTGGAGTCACAATAGACATGAGAGCGGACGGGGACAACGACGGCAAGACCT
CUST_10560_PI429062924	GGAATCTGAAAATTAAGGTCCACTATTGGTAACATACCAGCTCAGTCAAAAAGGACTGTT
CUST_10561_PI429062924	GGAGAGGGAAAACAGCTGCATTGTACCATTGTATTGTTTCATTCTCAGATTTTAAGTTAT
CUST_10562_PI429062924	AAGAAAACCATTATGTACGCAGGGATTTGAAACATGAGTACTCCTACATGACAGAAAGAC
CUST_10563_PI429062924	CTGCAGTGATAGCTAGGCTTGGAATCGATGTGTATATTACCAAGGCTGGAACTGAACACT
CUST_10564_PI429062924	TGATTTAGAGGGCAATATGTTGTATTGCCATAGAGACAATGGGCCCACTGTATGAAAAAA
CUST_10565_PI429062924	GCTGGCGGCCTTCTTCTCGCGGAGGAGCCTGAGACGCCGACCGAGGCGGCGGAGATGACG
CUST_10566_PI429062924	CTCTGGACAAAACTGGAGATAAGTGAAAACCAAATGTTACAAAGGACGAAAGTAGTTACT
CUST_10567_PI429062924	GAATGAAGTGACAGTACTCTGATTCTACCAAACCTCAGAAGTTTGCATTCCCTTATTTTA
CUST_10568_PI429062924	AGATTCGGAGGTTTCGTGTTGATTCAGAGGCTTTCGCTTCTGTTCCCCATGGAGATTTTA
CUST_10569_PI429062924	ACCAACTTCAGCAACTGAACTTCGGCAACTTGTGTTTACAGAGGACACATTTGGATGCCT
CUST_1057_PI429062924	TCCTGAACCTGAAAACGACACCGAGACACCTGGAGGAGATGGAGCTTCTTCGACAGTCAG
CUST_10570_PI429062924	TTTAACACCGAATCCTGAGAGAGAGGTTTCCGCTGAAGTGGTTGGCTCTTTTGGATATAG
CUST_10571_PI429062924	TATTCTACGTCTTTCTGTCAAGCCACATCATGGTGCTGATGGCAAGCTTGATTTTTGTGT
CUST_10572_PI429062924	TGGCATTTCTGGCCCGAACTTTGTAAGATCACCTGCATCTGAATTTAAAGTTTACACCCG
CUST_10573_PI429062924	ATATGCATGGGACTTGAGTGATTCTGCACTTGTACTACTACACTACTAACTTGGAGCCTT
CUST_10574_PI429062924	TCTTCATGGGAGCTTCCGTGCTGGATGGTACACAAAGGAGAGTTCGTAGTACTTAAAAAA
CUST_10575_PI429062924	ACTTCCCTTTATGCCGTGGTGTCTTCGGTTGGACGCAGGAGACGATGTCCAAGTTGGCGA
CUST_10576_PI429062924	TCTTGAATTTGAGATCTGGTACCAACAAGGAAACCAGGACATCATCGCAGTCCAGCTTTG
CUST_10577_PI429062924	ATCTGAGACTGAGAGGCTGGGTTGCTGACCCAGCGCGGTTTGCAGTTCATCTCCTCATCA
CUST_10578_PI429062924	CATAAATTTGAAAACAGGAGATTTTTCTGCTTCTCATCTCATCCTGGCCTGCAGCAGCCA
CUST_10579_PI429062924	TTTCTGGTTAACGCTTGTCAGCTGTGATACATCTACATTTGCACGTACCTTACAAGATTT
CUST_1058_PI429062924	TTGTTGAGCACTTGTGCTTGTGGGCTGTTACTGTGTTAGGTGATTATCAAGCAACATGGG
CUST_10580_PI429062924	GGTGGTCTGACTGCGCGTGCAAGTCGTGCGTCGCATGGAGGGGCGGCGGCAGCGGCCGGC
CUST_10581_PI429062924	CGCCGCCTGATGGGCGGGCGGACGGACGGATCCAACTTCTAGTCTAGTGATCACAAAAAA
CUST_10582_PI429062924	GCTTTCAGCTAATCTTTGACCACATGTGATGAACATTATTGGACTCAGTTTCAACTTATC
CUST_10583_PI429062924	AAAGATTATATTGGTACACAACTACTCTCACCGCCTGAAAAAGAGCCCGACTAGGACAGG
CUST_10584_PI429062924	GGTAAGGATTGACTGCTAAAATTTTGTTCTTCCGGGGGAAAGTTCTCATGACGGGAAAGC
CUST_10585_PI429062924	TGCTGTTATAAGCTGGTTATGTTAATGGTATAAGTCCAAACGGAATACATGGTTAGTTGG
CUST_10586_PI429062924	TCATGGTACCATAGCACTTGTAGAGCAGATTGCACAAGTTCTCGATCTTGCTCTCATCAA
CUST_10587_PI429062924	CTCCCCAAGTAAGGTTATGCTTTTGTAAATATTAACAGCTGGATGGTGGAAGGCTTGAAG
CUST_10588_PI429062924	CAAACCCGAAATCAGACCAAGGAATCATCTAGCAGAAATTGCAATCTGGGTAATACAGGA
CUST_10589_PI429062924	TTAGATATCAATCCCTTCATGATGGTTTGGCCTCCAATCTTCCCAGCATTGAGGGAAGAG
CUST_1059_PI429062924	AACTATGCTGCTGCAGCAGATACATGTAAACTACCGACTTCTGTTTGGTAATAATTTTTT
CUST_10590_PI429062924	TTTTTCAGACCAAGAATGAGAATTGAGAAGCAATCAAGGCCTTGTTCACTTACCCATGAC
CUST_10591_PI429062924	TTCGACGTAATGCCCATGAGGGGTAAAACTAAGATCAGGAGGGACATTATAATGGTTGCG
CUST_10592_PI429062924	GTGGAAAAAAGGAGATGTCTAGATTTCTCAGCTCTGGTTCTATGCCCAACAAAGTTTAAA
CUST_10593_PI429062924	AAATATAGGATTAATCCTTTAATGGAACACTACACTATTATGGTAGACATTCTTGGGCGC
CUST_10594_PI429062924	CTGCAAAGCAAAGGATATGCATAAGGCGAATGAATGTTTGACTGAATTGATGAAAAATGG
CUST_10595_PI429062924	CATGGTACAAGGCCCTTGTTTAGTTCCCAAATCCATACCCCAAAATTCACTATGCAAAAA
CUST_10596_PI429062924	TATATACTCTTCACGATGATCAAAACTACATATGAAGACTGTCAAATCTTTGCCTTGCAC
CUST_10597_PI429062924	ACAGCTACTCGTGCCGGCAGATGTACCTCCGCAGCTATACCTTCTCCAAGAGGAAGGAGA
CUST_10598_PI429062924	TTTGGTGAGCAACTGAGGAAGAACTATGAGGAGACAAAAGAGCTACTCCTTCAGGTTGCT
CUST_10599_PI429062924	CGCATTTCCTCGCTTAATTAATTGGCTAGTGAAGTTGATCCAGCTCGGCGGGCGGACTTA
CUST_106_PI429062924	AGAAAAATGCAATCAACCTCTTATGCAGCAATAAGATACCAATTCATGCTGCCATAGTAA
CUST_1060_PI429062924	ACTTGTTGGCTAGTAGAAAATATGGTCTCGTTCCTAATGTGATGACTGATGAGTGACTTG
CUST_10600_PI429062924	GCAGGTCCTGCAAGTTTCTGCAAAGAAATTAAGGCTTTTGTACTGTCCATCCTTCAAAAT
CUST_10601_PI429062924	GGTCTTGGATGGTTTGTTAACATATTGGACACTGAAAAGCTGGGGATGTATCAGCTTGCC
CUST_10602_PI429062924	TGGATTTGGTTCCTCTGGAATTTCGGCATTCTTTTCTTTAAAGAAAGAAAAACATTCGCC
CUST_10603_PI429062924	ATCTTCTCAAGTGCAGGCTACCTGTATTCTTCGACGAGATGCCCCCGAAGGTCGCCAAGC
CUST_10604_PI429062924	CAAAGCAACAATCTACCTCTGCAGGAACACAAAAAATTGCACCTTGAGAGCCAAGACAAA
CUST_10605_PI429062924	ACGTGGAGCAGCGCCTCGTCCCTCCCGCCTACCACGACCTCGGGGCCACCTCCTCCGGCT
CUST_10606_PI429062924	AACTGCAGACAGTTCAAATACCACCAACTCTTCAAGTTCTCAGGAGGCAAAACAAGCCCT
CUST_10607_PI429062924	GAGATCTAGTGAAAGCTGGCTCTCATTAAGCCAGGACAACTTTCTGCTAATACATGCAGA
CUST_10608_PI429062924	TTTGGGCCGGTTCATGCAGAAATGTAAAATATTAGGAGCATATTGTGTGTCATATATCAC
CUST_10609_PI429062924	AGTTAAAGTATGTCCTCTGTATACCTTCTCATCAACGGTTGAGACGCAACAGAGCCAACG
CUST_1061_PI429062924	TCTCAAGAGTATAGCTGCTGGACTCAACTCTTGGAGTCGTAATGTGTTGGGGGATTTAGA
CUST_10610_PI429062924	AACAATGTATGCCCACATTGCGGTGCTCTGCTTTGGACTGAGGAACGTGTCCGTGGCCGT
CUST_10611_PI429062924	CTTGTTGACAATTTGCTACCACGCCTGTTGAATATTCTTCTTTGTTGTTCAAACCTTTAA
CUST_10612_PI429062924	TTTGGGCCCCAGGGAATAGCATGGCACTGCTCCTGCAAATCTTTCAATCAAGATAAAAAA
CUST_10613_PI429062924	GGACCCGCAGACGTCGCGCTTCACCTGGACGATCGAGAGCTTCAGCCGCCCGAGGACCCG
CUST_10614_PI429062924	ATATGAACAAATCAATTATCCTATCTCTTTACCGTCTTTCTCCTGGCTTCTCTGCTTGAG
CUST_10615_PI429062924	TTGGATGATGATCTTAACCCCCATATTTCAGACTGCGGGTTTGCAGACCTAATTCCCAAC
CUST_10616_PI429062924	AGAGTGGTGGAAGCAAATGTTTTGTGGTATGTTGTTTGTACATTATAGTTCGTATAGGAA
CUST_10617_PI429062924	TGTATAGTGCAGAGACAGATCATGTAAGCTTAATTTGGCCTATGTACGAATTAATGGCCA
CUST_10618_PI429062924	TTGTGTACCGCGTCTTGTTGGGGAATAATAAGTTGCGCCGCTAATTGAATTGCAGTCAGT
CUST_10619_PI429062924	TGGACTCTGCACCTGTACCCCATGCCTTAACAAGGACAAGCAGCTTCGACCCGAGAGCTT
CUST_1062_PI429062924	TAGTTCTCAATGGGTGTGGCCTGAAATTTTTTGCTGGGAACCATATGGAAACAAGACGCC
CUST_10620_PI429062924	ATGCCGTCCGACGACTACCTGTACGCCAAGGACCTGGTGGACGCGCTCAAGAAGAAGCAC
CUST_10621_PI429062924	ATGTGCATCTAGTAAAGAAATTCATAGACTGATAATTAAATCCTCTGGTGTGATGACCCC
CUST_10622_PI429062924	CAGATCCGAGGTCCTACTCCCCCGAACGCGCCCGCATCTCCTTCCCTTCTCGTTCCCCAC
CUST_10623_PI429062924	GGAATTGAGCTAGCAAAGGGGATATATATTTTACTACTTAATTAACTAGCTGTCCATCTC
CUST_10624_PI429062924	TTAACCTAGCAAGAAACAGGTTGAAAGCGTTGCAACATGAGCTTGCGTGCTCAAGACTAC
CUST_10625_PI429062924	GCTCGCCTTTCGCGTTCTCCACGCAGAACATATCTTGTTGACCGACCAAAAAGTCCCAGA
CUST_10626_PI429062924	GAGATGAGATCTTTTTTCTCTCCCCATATTATTTTGGGAGTTGGCAAACAACGAGATTTG
CUST_10627_PI429062924	TAGGGCTGAACTTGAAGGACTACCTGATGTTTCTTTGCCATTGACTGGGTTAAAAACTGC
CUST_10628_PI429062924	GCGAAATCACTCTCTCGGTTCGCAGACGCAATCGCTCTGTGTGTCCAGCCTGAACCAGAA
CUST_10629_PI429062924	TTTAGGGCTAAAACAGTTGTAGAACTTACTGGTCATAGTCTCATGGATATGATCTGAACT
CUST_1063_PI429062924	AAAGGATAGTGGGCCGACCTAAGAAGAACAAGGATTATGCCAGTAATCAGAGCCTAGAAG
CUST_10630_PI429062924	TAAATCTCTTGATCTCCCAACTGAATTAACATAACAAGCAAGTCATGTTGTATCCGCCAT
CUST_10631_PI429062924	TTGTTCCTTGTATAGTCCTACGAGTTGACGATGATAAGAAAGAAGGAAAAGTAAACAGAC
CUST_10632_PI429062924	CAAATCCAAAGAGAGTATGTATACATTATTGAAACAGAGTAAAGTTCCGTTGCTCTATGC
CUST_10633_PI429062924	TAAAGCTCTCGAAAAAGGGGCGCGCAGCATGAGAGCGGCCGTGAACACACCACCTCCGCA
CUST_10634_PI429062924	AAGGTTTTGGGTGTGAAACTTGATGCATACTGCTTCATCATATCCTGTTGCCCGGTTGCT
CUST_10635_PI429062924	GCCGCGGCTGCCGTCGTCGTAGCGGCGCTCGCGTCCTCCTTCCTCGCCCTCCCGCGTCCA
CUST_10636_PI429062924	AGAACACTAATCAAATTGGCTGTCTCATGCGTGGATGAAGACAGAAGCAAAAGGCCAACG
CUST_10637_PI429062924	GGCCCAATTATTTGAGCTAGTTGAGTATCTGTAAATTGCTTCTAAGTGCTAAAACAGAGG
CUST_10638_PI429062924	AAATAGATCGATGCGTAATCAATCGAGAGTACCAGCAGCCTTTAAACCAAAGTGGGGGAG
CUST_10639_PI429062924	GCCTTGAGTATATCTACTTGATCATTTTTTCCCCTGTTCCCTGCAGCTTGGTAATTGTAA
CUST_1064_PI429062924	ATATATAAACCCACAAACTGAACTGCCGCACTACTTGTGAACAGTGAAATAGCCCTGCAG
CUST_10640_PI429062924	GCTTGTGCATGTAAAATACGTTCCTTTTTCTCCTTGTAATACTTACTACAGATGAGAAAC
CUST_10641_PI429062924	AAAGTAGATGTGCCTTGGGTACATTTGATCTGGTCGAGCTACTACACATCGAAACTGCCA
CUST_10642_PI429062924	ACGCAAGTATTCGAGAAGCTGTTCAAGTTCACGGGGCCCAACCTGAAGCACCTCCTGGAG
CUST_10643_PI429062924	CCCCTATGAATCTGTAGGCTCTTTATAACACATGATTAGGGTTGAAAAAACATGAATAGA
CUST_10644_PI429062924	CAGCACTAGAAAATCGATGACCTAAATTCCATAGAGAGAGTCAGAGAGAGCGAGGAAAAA
CUST_10645_PI429062924	TCTGCTTTGGTTTTGTGATTGAGTTATAGTGCTATATACTGAGACCCAAATTCCCCGGTG
CUST_10646_PI429062924	CCGTGCTCGCGCCTCCGTGGGGCGCTAGGGGAGGAGATCAGCGCCAACCCCCGGGCTCCG
CUST_10647_PI429062924	CGCAACCTCAGCGGCCCAGCACATCGATAAAGGAAAGGGAAGAAAAAATAATAAACAAAA
CUST_10648_PI429062924	TGACAGACTTGGTTGTTGTTGTTCTCTCTCCCATGTCTCTTGTTTGTGATGTTGCTGCTC
CUST_10649_PI429062924	CTACATGGAAGACATTCGCAACCAATCAGCTAACAAAACAGATGAGTCAGAACTTGTGGG
CUST_1065_PI429062924	CAGAATACCACCATCCTTGATTCTTGATGCTGGAATATAATGTTTTGTACTTGTAGGTTT
CUST_10650_PI429062924	GCAATTGGGTCTCCTCCTGGCCGCGGCTCCAGCTCCAGCAGATGCCCCCTTGGCCGCCGC
CUST_10651_PI429062924	GTGTACAGTATCAGTCATGTTTCAATAGTTGATGTCCCTGCTGATAATTCAGCAATGTTT
CUST_10652_PI429062924	TTTAGCGACAGTGAGACTCAACGCGCACCCTTCACTATCTTCTTTTCTTCTTTCTAGCTT
CUST_10653_PI429062924	GCAATCAATATAGACAGCCAGAAATAGATGAGAAAGCAGAAGTATGTGCTCATGAAATGG
CUST_10654_PI429062924	TAGAACTATTAACATCACTCAACAGATCGAGGGGAATACACACGCCACGCATCGTCGATT
CUST_10655_PI429062924	GTTATGCTTAATGATACAATTTCAAAAGTCTCCAGCTAGCTTGCTGAACAAGTATGCGCA
CUST_10656_PI429062924	TTCCACGAGTCTTCTCATTCCTCTTCTTTCTTCCCCAAATCAACATAGGCATAGGTGTGG
CUST_10657_PI429062924	ACAATGCCGGTTTGCCAATGAATTGCACAGTTGCTTGTCTCTGGGTCTGTTCTATTTTTA
CUST_10658_PI429062924	TGCTATTAGGCGTGCACTTGGTTAAACTGAGAAGACTTAATAAATCATTTGACCTACCAT
CUST_10659_PI429062924	ACCAATCATTATACACAAATTCACAGCCTCCATGTGATGACCTTGTAGTCTGGTTGCGGC
CUST_1066_PI429062924	AAATCAGGTACATTTGATCTAAAGATGACAAAGACATGGCATCGTTCTAGATGCAGATGG
CUST_10660_PI429062924	TTTAAACGTATCTTGATCATTGATTCTATGAATCCGATCGTTCATCACGTGCTATTTTCC
CUST_10661_PI429062924	ATCATGAATTAATAGTTGAAGTTTGGGCTGATCGCCTGGCGCTTGGCAGGGTGGTATAAA
CUST_10662_PI429062924	GGATTCCAAATATTAACAGGCTGTTTGATTTGAGGAATAGTTAGTCCATGTTCTTACTCC
CUST_10663_PI429062924	TGTGTTCTACTACTTCTATCTATCTACCTCAGTTCCTCACTCGCATCCCTGCTTGCCGTA
CUST_10664_PI429062924	TATCGCACACTATCTATTCCACAAATACCCTTCTCTTTCGACTAAAAATGCCGTGTCTGA
CUST_10665_PI429062924	ATGGAGTCTTTCGAAGCATCGGTATCGATGTGTCTTTGATGGCATGACACCTAATGTAGG
CUST_10666_PI429062924	GTACATCTGGAAAATGGACTGACTAACAAGCTCCCTGAATTATGGCCTGTGCTTCAAAAA
CUST_10667_PI429062924	TTGAGAGTTATAACCCCCAACCTCCCCCCGTCCTCCTCCTCATTAAACTCTTTTCAGTAC
CUST_10668_PI429062924	ATTAAACATATTTGTGATAGATGAAGGTTTGCAAGAAGGCATCTGGACCTCTCAAGGGCA
CUST_10669_PI429062924	CATGATCTCTGCTTTACAGCTACAGCAGAAAACAAAATCAGGAGCCAAAAGCCACAGCTC
CUST_1067_PI429062924	CACATATCCTTGCTTACTTTCTCCCAAAGAAAATATTTTCAGCTTTCAGGATATCCAAGA
CUST_10670_PI429062924	TAATGACAGTGCCCTATCTGATTTGCCTCATCAGTCTGCAAGTAAAAGGTAATGTTATCC
CUST_10671_PI429062924	AATCCCTAATCTGATCTAGTGAGGGGCGCAGCCAATGACGGGAAGTGCCACCACTGTCCA
CUST_10672_PI429062924	AGAGATTAGTAGGAACAACTGAAGTCCAACAGTTGGCGTGCAATGCTGCAATCGAAGGTA
CUST_10673_PI429062924	GCATTCCACAGTTATACAATAACAAAGACCTATAGAAGACTACTGGGTGTACAATAACAA
CUST_10674_PI429062924	GAAAAATAAATATGGTGGCGGACACAGAACAAATATGGGCGTGTCACGTCGTATTCGCCT
CUST_10675_PI429062924	GAAGGAAATGAAGAGCCCTTACCAAACCTAAATGAAGAGCTTCGTGAGGATGATGATGGA
CUST_10676_PI429062924	TACTGTTGCTGCGGATCTGACTGCTCGTAGGAAGAAGCGTGCCCATAAGCCAACGACCGA
CUST_10677_PI429062924	CTGAGCCTTCTCAATGTTGTTTCAATATTAAATAGCGTTATTTTGCTCTACCATTCATGC
CUST_10678_PI429062924	TCAGCCCAAAATTTGTGAACATCCATCCGTGTATGTCATTAGCAATGGAAGCCCTCCTTT
CUST_10679_PI429062924	TCAGATAGGGAGGAACCAAAACCGATCGATGGCGTCCAACTACGTGGACACGACGGGTGA
CUST_1068_PI429062924	TCGCGTTTCCATCCCATCATCATCCTTCGTTTTATTTTTATATTAAACAAAACAAACAGG
CUST_10680_PI429062924	CCTTTGGTTTCATTACTTGTGTTGTGTTGCCTAATTTTTACTGTAAAGAAAATCTCGTCC
CUST_10681_PI429062924	AGACTAAATATTCTCCTTGTTTCGCCATCATCTAGGCTTGGATTTTGGAGGCCCAAGCGA
CUST_10682_PI429062924	GAAAAGGTACCACTAGGCCTCGTTTAGATGTCATCCAAATTCCAAGTTTTTTCACTCTCT
CUST_10683_PI429062924	TCGACCAGCATTGAAGTTTGATCCATTGTTAGATTTGGTGAGGAGCGGAGCGTATTCACA
CUST_10684_PI429062924	CAGGTAAAAGGGTCAATGCTAAATTGCTAGTGAAATAGACAATCACACAATGATATTACC
CUST_10685_PI429062924	ATTCACAAATCACCAAAGCTGTGGAAATTGTCATATTAGTCCATAAAACTCTTGTTGGTG
CUST_10686_PI429062924	ACACCTGATGGCGGTTGGGGCCTTCATAGTATCATTAATGAAAATGATTGGAAATTCCAG
CUST_10687_PI429062924	GGTTGTTAGACTCCTTACTATACATTAAACTATGGTAGGTTCTGTACCATTCACTTTGTG
CUST_10688_PI429062924	CGGTGCCCCCTTCTGCGAGCGCACACGGCGCTCCTCCATTCACCCCTCACGCAGTGGCTT
CUST_10689_PI429062924	TAAGAAATACTAAGACGGTGCTCAAAGCACCAAATGAGATAGATTTTAACAGAATCAACC
CUST_1069_PI429062924	GCAAATAAGAGGTTAAACTCGACAAAAATGGCCATGAGTGAAAATTACATGAGGATCTCA
CUST_10690_PI429062924	ATTTGGATATTTATTTCTCTAGCTAAGACCATTGGTAAACTTCAGGCAAGAAGGTTGATG
CUST_10691_PI429062924	CAGAAGCTAAAGTTAGTCAGTCCCATATTCGTTGCAGTATTTGTTGTGTTCATAAATTCA
CUST_10692_PI429062924	GTGCTGCTTGATTCCAAGCATTTGAAAAATAGTCACGCCCAAAAGTATTTGATTAAGAAG
CUST_10693_PI429062924	AGGTTTACTGTCAGCTCCATAGAGTGTTCGAATGCACCTCAAAAGTTCAGCTACGCTTTC
CUST_10694_PI429062924	GCTTCCCTTCACAAATCTACAGGCTACAGAAACCAACAATTTTGGTTAGCCAGTATGAAC
CUST_10695_PI429062924	AAGCCAAATGAGATTAGCACGTGAACAGAGGAATTACTGGATCTGAAGTGGCCTGCATCA
CUST_10696_PI429062924	ATTGATTTATCACTGCGTTTAAACTTCACACAAAACCTTTTCGGTGAAGATCTCTGACAG
CUST_10697_PI429062924	GCACATACAGTGATACAGAGCAACAGCTGTCACATAAATCTGCATCACTTACTCGTCCAC
CUST_10698_PI429062924	TTTGTACTCTGTCTATGCCCTAGTCTGATGTCTGATGATTTCTCTATCTACCAAACCATA
CUST_10699_PI429062924	TTTCCAGTTGGAAGCATCAGTGGAGAAAATTGTGATAGATAAATCAAGAACCGACTCAAG
CUST_107_PI429062924	CTGTGTTAACTATAATGTCGCTGTGGCGCTCATGGGAGCTTCGTTTTATTGCTGTGTTAT
CUST_1070_PI429062924	TAACACTAGTATCAAAGCTACCGTCCTCCGGCCGGAATTTCGTGCTGGATCCGTCCCACC
CUST_10700_PI429062924	CAAAAGGTTGTATTAGCAATCAACACTGCAAGGATTATCATGTCAAATCTAACAGCAGAA
CUST_10701_PI429062924	CCGAGGATTGATGTACGTTTACACATACTGTAATTGTCTTGTATGACTTGTGCAATGAGC
CUST_10702_PI429062924	ACAAAGATTTCATCAGCGAATGTTGTTGGACTTCGCTCGACGTTGACTATCCTCTCCGAA
CUST_10703_PI429062924	AACCTAAAGTAGAGGAAGAGAAGAAGCCTGGTTTGCTCGAGAAACTTCACCGATCTGGAA
CUST_10704_PI429062924	GGCTCCTACCCGCTCCCTGCGAAGGCCCCCCTTGTCATAGAATCGTCCAAATTATAAGAG
CUST_10705_PI429062924	TGGGTATGAAGTGGAGTGGACAAGATAGTTAGGCCGAATTAGAATGGACTGGACGAAAAA
CUST_10706_PI429062924	GCTTTTCGTGTAGTTTAGGTCTAGTATGAACTGCCCTTCGAATTTAATGGACCTGGAAAG
CUST_10707_PI429062924	AAGCACTCTATATGCCAATTGGTGGCTATCCATATTGTTGAAGCACTCCAAGACGGCTTC
CUST_10708_PI429062924	AGATATTTTTTGGGTGCTTGTGAGAAGGAATTGAAATTGATATCCTGTTTTTACTGGCGC
CUST_10709_PI429062924	GACTTGTATGTGATGACTGATTTTCTTGTTCAGTCATAACTTCTTCAAGGCACACATTTT
CUST_1071_PI429062924	TTTGCCTTGGAAGTGTAACTCAAAAGAAGAGGAGGAAGAAGAAGTGCTAGTAGAAGAGAC
CUST_10710_PI429062924	GCTCACCTAAGTAGTGAATATGAAAACAGTCATCAGTCTCAGGAAGATCAAAACTTATTT
CUST_10711_PI429062924	TGGGGAAGATAGTTCCAACCCTGCAAACTGCAACCAGTTTAATGGCGATGTTAAACAATC
CUST_10712_PI429062924	TGAGGCACCTACATAAACTTGATCCTTTATGTACTATTCAGCTTGGACCAAATGCTAATC
CUST_10713_PI429062924	CTTTGTTTTAATTAAACAGTCGGATTCCCCTTGTCCGTACCAGTTCTGAGTCGGTTGTTC
CUST_10714_PI429062924	ATTGAGCAAACAGGCAACAACGAGCTTAGCAGAATCGCATTAGGGGCACTTTACTCTTAG
CUST_10715_PI429062924	GTGCGACACCCATATTCAGAAAATCATTTTTCACAACAACATGCTTCATTTGAGGAATTT
CUST_10716_PI429062924	ATGATTGAATGGGGTTAACGTGACGACTTCCCAAGGCCCTCACGTTTCCATGTTTATAGA
CUST_10717_PI429062924	TTTGAGGCTTGCTACCATTTGATGAACATGTTTGGAGCCAAGAGGGTTTGGATTCGTGGA
CUST_10718_PI429062924	GAATACAGGAAGATGAGATCTGCTCAATTTTGATTACAACATGACTACTCTTGCAAATAG
CUST_10719_PI429062924	GTTCCGACTATGCTGAAACTGAAAGAATTCCAATACATTTAGTCTATACATTTTTTGGGG
CUST_1072_PI429062924	TAATTAAGGGGACGGAATAAGTTTATGCAACACCCCAGGTAGTACGATCCAAATCCGCGA
CUST_10720_PI429062924	AATGGTTTTCAATCAAATCAAATCTCCACACAATATTCCTGCATCCACGACTAATATGGT
CUST_10721_PI429062924	GACAAGCGACACGGCAGGATGAAGCAGGTTCTGGCACAAGCTATTCGCTTCCATCCCAAG
CUST_10722_PI429062924	ATAAGCCTATTAGAAGTAGGGTGAGAGAGAAGGTATAATGCTACTATGCCTAATACCACA
CUST_10723_PI429062924	GAAGTTATTTACAACGCATCATTGATTCCCTCGGAACACCCAGAAAACTCTACGACTCGC
CUST_10724_PI429062924	AGAAAAAGAAACATTCCTACTCGATCAGGCACCAAGTTCTTTCTAGCGGGCAACGCACAT
CUST_10725_PI429062924	ATTAGCTTAGACAGCTGGATCGGAGGAGGAGCTAGTAGGAAGAGGAGGCATGGATCAGCT
CUST_10726_PI429062924	AGGGTTCTACTTCAACACAATGCTGGTGGTCTTGACAGTTTACACATTTGTTTGGGGACG
CUST_10727_PI429062924	ATTCATCCACAGGAGCAGGCTCACTGTCGTAACTGGGACAGAACTACAGTTCATTCTATA
CUST_10728_PI429062924	ACACCTGCCGCCATATTGAGGATTTTACAAATCTGGCAATTTGCCAGGAGATAAGAAGCG
CUST_10729_PI429062924	AAAGACAATCTAGGTCAAAGAGCGCCGCTATATATTGGTCTGGTTCTAGCAGATGCAAGG
CUST_1073_PI429062924	TCATGTTGAGGGGATTATGAATTTGCTTATAACGCCTTAATGCCTGGAGTCGTACGGCAG
CUST_10730_PI429062924	GGAAGGATAAGATAGGAAGGGGTACAGTACTAGACTAACAACTACTTAATTTCATATTCA
CUST_10731_PI429062924	TGCTGTGTACGACGATATCGTCAGTGACATGTATCGCAGTAATGAAATACTTGTACCCCA
CUST_10732_PI429062924	GTTTATCATTTTGGTCGATACGAAGAAGAAAACACATACTTGTGCTCAACTGATGCTACT
CUST_10733_PI429062924	TCTGGATCTAACACTGGACCTCATAGATCAGTTCCTCGTGAGCTAAGCCCCATGGCCGGG
CUST_10734_PI429062924	TTTTCTTTTCCAACAACGGAGGCCGCCCGCCAGCCAGCGCTCGCTGCCTTTAATTTTGGA
CUST_10735_PI429062924	CTTTTGTGTAGTACTCCCTCAATTCCAAATTATAAGGCATTCTAAAAATCTCAGAGAGTC
CUST_10736_PI429062924	CCTGGCGATATGATCTGACTGTAAATTTGTAAATGTTTATCGACTATGAGATGTTCTCAT
CUST_10737_PI429062924	TGTTTGTGGTTTCTGTTAATCCTGTTGCTTCCAACTTTTTAGCATCTGAGGAATGTTGTG
CUST_10738_PI429062924	CTGCTGTTCATTATTCTATCATTAGCAAACACAGAAGCAGCCAATGGTTAAACATTTGAG
CUST_10739_PI429062924	TATCGATGGAAATCATGCTTCGGCTGAATTATGTCAAACAGGGGCAGGACAAGCTCCTAA
CUST_1074_PI429062924	TTTGTCGGCTGTGAGCTTTTCAAGTCTGTAAATGAGGGCAAATTCTAGTCCCCAGACATT
CUST_10740_PI429062924	CTTTGTATTCAGCGTGCTGCTTAATTGGTATGCCTTATCCAGTTAGATGGATGAATGTGA
CUST_10741_PI429062924	ACAAATGCTGGTACTGTGAACATGCTGTAGATACAGCAACGGTTACCTGACGCTTTTTCG
CUST_10742_PI429062924	AGCTTGCACTTCAGAACTTGTATTCAGCTGACAGAGGGGTGAAACACAAAAACCTATGTG
CUST_10743_PI429062924	TGTACCACACCGAACAAGCAATATGTCATATGCTTGATGTACCAGCCAAGCCAGCTCTTT
CUST_10744_PI429062924	CACTGCTCTGGAATAAGCAACAACCTGCTACGTTTTTCTTCACCATTTCATAATGGCGAC
CUST_10745_PI429062924	ATGGAAAAGTAAGCAAGGAGCACTAGCCTCCTCCACTATCCAGTGGGTGAGAGTATATAT
CUST_10746_PI429062924	ATAACACCATCACAGGTGTTGAACCAAGCTATCAGAGGTTCACTTGTCTGAAATCCCTTT
CUST_10747_PI429062924	AACAAAAGACTGTCCACTCAAGCATCGAACGACTTCGCAGAACAAACATCAGACAATCGC
CUST_10748_PI429062924	AATCAAAGATCACGCAACAGACACGCCCAGAAGGCCTTGTCCACAAATCTAAATTTTCAG
CUST_10749_PI429062924	ATGGGAGCTTCCAGACGCGGCGAAGCTGACGGCGAGCGAGTGGTACTTCTTCAGCTTCAG
CUST_1075_PI429062924	TTGTGGAGAGCCAGTAACTAAGGTACCCAAATGCCACCAATATATCATCCGTCAGCACAA
CUST_10750_PI429062924	GCAACAACTTGCTTGATGTTATGGACACACAAAATGTAGCACCACCTAGGCAAAAGGAAC
CUST_10751_PI429062924	ATTGTTTTTCGCTACAGTACTTGTGTTCCTCAGCTACAGTTGTGCATGAGTTCCATTGGC
CUST_10752_PI429062924	AAATCTGATTCCACGTTAGGAATAGCAACTCTCTTGGAGTTGCTCTTAGCTAGCGAGTGC
CUST_10753_PI429062924	TCAACCTCAGGGATTGCTCTCTTCTTGTCAAGACTGGCGTGCTGTCTGACGCGACGGTTC
CUST_10754_PI429062924	CAGCTTGGCCTCAAACATTACAGTTAATTTACAAGGATAGGTTCATATAACGACAGAAAA
CUST_10755_PI429062924	TGCAACTCTTACAACAACTGCTATGTACCTGTTCTCTGTGCTTCTATTTGGAGCCTTGGC
CUST_10756_PI429062924	TGAGGTATAGTTCCTCTCTCCCTTTATAAGTGTCATCGTGGAAAGCGTGCCAGTGGATTT
CUST_10757_PI429062924	TTCTCTGCAGCAGTAATGTTGAGGAAACTGCTCATCACCTGTTTTTCAGTTGCCCCTTCA
CUST_10758_PI429062924	ATTTAGATCTAAACAGCTCGATTTCACACGCTACAGTGCAAACAACCACGGATCCAAGCG
CUST_10759_PI429062924	CAGAAGTGCCTGCATTAAGGTACATTTGCTTTTCTTTACCCCATATATTAATATCCATGG
CUST_1076_PI429062924	AATCCTAACAGCAGACAACTTACAAAGAAGAGGATGGCCACATCAGGAACGTTGCGTTCT
CUST_10760_PI429062924	ATAAACATGCTTCACTGGTAGGTCGTGAGCCTAGGATCCGAACAATAATTGAAATCTTAT
CUST_10761_PI429062924	AAGTGGCTGATACCATGCTTCCAGGAAAAGTCTCTAAGCTTCAGTTACACAGGAATCGTA
CUST_10762_PI429062924	TACTGGCATGTATGAACTCATACTCATTGCATGTGCTGCCTGGCTCATATCAACATGGAG
CUST_10763_PI429062924	CGAAAAGCTCTACTTCCACACATTCGCTGCACGGGGGAACAGTGCGCATATCTGATCCGC
CUST_10764_PI429062924	CCAGCCCGTCCTCACACAGGTGACCCTCAAATCTCCCATCCCATCCCATCCCTAGCGCCG
CUST_10765_PI429062924	AAGGCAAAATGGGTCTTCGAGAAGCTCAAAGGACACAAGAAATCGCTCTCTGATCTACTG
CUST_10766_PI429062924	CAGACGGACTAATTTTACTGATAGTACTGTACTAATGAATACAGTGTAGCTTTTACGGAT
CUST_10767_PI429062924	CTCTCCACAAGGTTTGTCACAGGTCCATTGTAACATGCTAGATTTGTATGCCATTAATGC
CUST_10768_PI429062924	TGCCGCTCAACGTGTAGAAATCTGCTGTCTAGTTGCAACTTTTACTCTGAAATCTGAAAT
CUST_10769_PI429062924	AAGGTAGGGCTCGGGAGCAGCAGCTGCGGCGATGGACTACACCAACGCCATCCACATCAT
CUST_1077_PI429062924	TGACCCAATCCGTATCCACCCACCAGATAGGGTACGATGGATTTGTCCAGGTTCGCCTCC
CUST_10770_PI429062924	AGTTGACTTAATGAACAAGGTACTATATTTTTCTTCTTGCATAAGGACACATCCCACACC
CUST_10771_PI429062924	ATCTGGACACTGAACCTCTGTAACTATTTTGTGCCAGAATAACCTTCCTGTGCTTTGTCA
CUST_10772_PI429062924	ATTCAGAAGCCGTGCAGTGTGGGCTCTGTGGCGTGTGCTGATCCAGCTCTGTGCTTCAAT
CUST_10773_PI429062924	CTCGCTCGCGTTCCGGACGCTGAGCAAGCCCATCGCGGCCCGCCTCAAGTACAACGCCGG
CUST_10774_PI429062924	CCCAGGTCCCCGCCCCGAACCTCCACCTCCACAACGCCATGATCAAGGCCTACGCGCAGA
CUST_10775_PI429062924	ATCATGGAAAGGAAGAAGCCAGAGTGCACGTGGTACGCGTACCACGGCAGACGCTTCATG
CUST_10776_PI429062924	TCTGTTGTTGAACTTTGCTGGACTTGTGATGGATTTTCGATGGATTATGAAATATGCGTG
CUST_10777_PI429062924	ATTTCCGGAACCTTCTAGACGCCTCGCGCGCACCACGCCAATCTGCTGCTGCTCTCGATG
CUST_10778_PI429062924	CATATATACTCAAACAGCATTGCAGCGCCAATCCATCAGTTATCAAATGTGAAAGAAAAA
CUST_10779_PI429062924	AGAGAGATTCTAATATCAAGCGGACACCCTACCTGGGCTTTGAACTTTTACACCACCTTG
CUST_1078_PI429062924	GTTTGGGCGTGTCTAACGCTGATGTACTGTTTTCATGTTTGAGACTTGTTTTTAGAAGGA
CUST_10780_PI429062924	TTGCAACCCGTCTGAAGAAGAACACTGCTGCGTATGAGAACTTTCGTCGCATTTATGTAC
CUST_10781_PI429062924	ATGGTGTCTCTGCTCTACAACTACACCGCCAAACCGCGGTGGCTCAAGAAAGCCACCTTC
CUST_10782_PI429062924	TGCTAGCAGTTTGGATAAGGTATGCAAAAGGCTCATGCTACTGGCAGCAATGCTTGTATT
CUST_10783_PI429062924	GGAGTTTCAACATGTCAGAACGGTACCAGAGCAAACTTTTCTCACTAGCAATGCAGCAGT
CUST_10784_PI429062924	ATGCTGCCAACATCAGTGCATGAGTATGAATGACAGCATTCACTTCAGTTCCTGTAAAAT
CUST_10785_PI429062924	TATTTTGAAATGGTGGAAGGAAAATGCTTCGATATATCCAACTCTTGCCAGACTGGCTCC
CUST_10786_PI429062924	TTTACATGCTCAGTTCAGTTCCAATTTTCAAGGTACCAGGACTCTGCCGTCTCCATAGTG
CUST_10787_PI429062924	ACAATCTGTTATTCTGTTCACAGTTACAGGCAATCACATGGGTCTTTAATCCGCGCACGC
CUST_10788_PI429062924	TTTTGAAGATGAAACTGATGTATAGTTGAACCATCTTTCCAGACCTGGTTTACTGATCTT
CUST_10789_PI429062924	AACAAGCCACTGAAATTGACACAACCAAAGCCACCACAACTTCATACAGCTATGAGAGTT
CUST_1079_PI429062924	ATCGACATGTTCCGCGGACGCAACGAGGTTCGATGCGCAATCCTCGGCAAGGCTCCCATC
CUST_10790_PI429062924	CAAGTTACTGGCATGTGGAGCTATAATTGTTGCACAGTTACGAGTCAGAGTTCTGGAGGA
CUST_10791_PI429062924	TCACGCGAAGCAAGGAGAGAAAAAATGGCGCAGCTGGTGGAGACGTACGCGTGCTCGCCG
CUST_10792_PI429062924	ATTGATGCTGCTTCTGGAGCTGCTATATTAGCACTTGATGTTCGACCAGGAGACCATGTT
CUST_10793_PI429062924	CCTGCTCCCCACGGTGGGGTGCGACGCCGACGCCGCCACCGTGCACACCTCCCACCAGCG
CUST_10794_PI429062924	TGGAATATGATCATAATTCAGAATCGTTTTGCTTCTGGTTTGTATTGTCATTATGGCCCC
CUST_10795_PI429062924	TAACGTACTCGAGTGGTGCTAAGCTGCTGCAGCATCAGCGCAGTGCGTCGCTGTGCTGCG
CUST_10796_PI429062924	AGAGGATTGAAAGGGATGCAACTGTGATGCATCACTTAAGTTTTGCACTGTCCGTGTCAG
CUST_10797_PI429062924	GACAGCGGTTATGTTTATGCAACAATGCCAAATCAAGTGTAATTAATTGTTTTCAGGAGA
CUST_10798_PI429062924	TATTTGGTGGTGTCCACACATCACATAACAGCACACAAAGCACAATCAAAGAACCACTCA
CUST_10799_PI429062924	TAGCTGTTTATTTGGTAATTTCATCAGGCAACTCACCAGCAGAGAAGGGAGGAGCCATGA
CUST_108_PI429062924	AAGATGGGGTTAACTCCTCTACTGCTAGTACTCCTAGGAGTATGTTTCAAGGTCTCTTGG
CUST_1080_PI429062924	TGGGCGATCCTTGCAGGATCGGCCATGCTGCTGCAGATTGTAAGTTGAATCCGTTGCCCA
CUST_10800_PI429062924	TTTTCGGAAGGTATTGTAATGGCTAGTTCACGATAGAAACCGTAGCATGGTTCAGCGTCC
CUST_10801_PI429062924	GATATTTTTAGGTGCTCCTCTCACGGTCTCTCCTGGCTTCGTTTCAGAGCAAATTTTGGA
CUST_10802_PI429062924	TATGTTCTGGACGTGTCATGTATGCACAGTAGTCAGTACAGTTCATGAACGGTACAGGTC
CUST_10803_PI429062924	TGAAGCATACCAAAACGAAAGAGAGACACATTTTGTCACGTGTGTGTTCCAATCGCCACG
CUST_10804_PI429062924	ATGTTAATTCTGTAGGTCTTCATCAGCAAACCATCTCAATTGAGGAAAAGCAAATTGCAG
CUST_10805_PI429062924	TTTTCCCATCCGTTACAACCCTACTAGAACAAATCTGATGTCTCGTCGGTCGAAGAGAGA
CUST_10806_PI429062924	TATGTGTTTTATGTATGATTCTCGCTTTGTGTGGTGTGGGCTGGCCCAACGATCTAGATT
CUST_10807_PI429062924	ACGTTGCTGCTGCTGTAATTTTTGCTCCTTCTTGAAACGAACGAAGAAGGGAGTTCTTTT
CUST_10808_PI429062924	CAAAGATGTACAGATGACACAATTCAGTGAGTGCAGCTTAGGTTTGCTGTATTTAATTTT
CUST_10809_PI429062924	CAAAAATCGCATCCTGATCCCCCGCCACGAAAGCTACGTCAGGATGGCGGCGGATCCGAG
CUST_1081_PI429062924	CAGAAAACCACATTTTACTGATATAAACAGCAGAGCCTATGGTCAGCTGCTTCCATTGTC
CUST_10810_PI429062924	AATAGTGGAGAAATGGTATCTTGATGGACCGAATGGACCAGCAAAGGAGGTGATTGTAGC
CUST_10811_PI429062924	AAGCCGTGAAGACGAAGGATAGGGGTTGGCCCAATGCCCCGGCCGAAGATGTCGGGAGAA
CUST_10812_PI429062924	TGTCTTCCTTATGTGCCTCTCATCTGCACAAATTTTGTCCGCATACATTTTAAAGCAGGA
CUST_10813_PI429062924	ACTTGCAAAAACAGTCAACAGCATTACATTTGGGAGCTGAAGATTCATCGCTGCTAACAC
CUST_10814_PI429062924	CAAGCTAGTGGCCATTCTTTGACATTGCCAAGTTGATGCTTTTTTAATTTTTGGCGCGTG
CUST_10815_PI429062924	TTTATTATGAGTACCTGGGGGAGAGCACTAACTTTTGTAAGCTGGAGGACAAGGAGGAAA
CUST_10816_PI429062924	AGAGTTCTTGGTCGGCTAGATGGAAAGGGCGGACCAGAAGCGACGGCCGCTGACGGTGAT
CUST_10817_PI429062924	TTGAAAGGATCATCAGTTCATCGCCACCATTTTGTTGCCATTGTGGCCTACTGTGAGCTT
CUST_10818_PI429062924	ACAGGTCAAGGAAACAACAATAGCTTCAGCCCATTGGTTTAATTAGGGACGAGCAGAGGT
CUST_10819_PI429062924	TGGCATTCCATGAAATTTTGGAGCTGAAAGAATTATTTAGACAGGCACAAGACTTCAAAC
CUST_1082_PI429062924	AGCATTTTGCAGTGCTTAATAAGAGAATCTATGCCGTTGAGAGTCGTGGCCGATGCTGTT
CUST_10820_PI429062924	CGTGTTCTTATGCTTCTGTAACTAGAGTTTCGGTAAGTGAAGCTTAGTTCATATCAAAAT
CUST_10821_PI429062924	TAAATGTGCTTCTCTGATCACCGATCAGCAATCAACACTGTTATTAGGGGAAAACAGCTG
CUST_10822_PI429062924	AATGGGATTCCATACGAGGAGAACCCTGCAAAGAGGCGAAAGAACAATTAAGGTGGCAAA
CUST_10823_PI429062924	CTGATGGATGGAGAAACGTGGATCCAGCTACATGTTATTTTTAAGAGCTTATTTATCATT
CUST_10824_PI429062924	CGTCCATTTCGGTGAGATCCGAAACGAATTTTACGTTTCACATTCCGAAAATTCACCGAA
CUST_10825_PI429062924	AAGTTCTCTTGCGCATCAAGAAGCAGCCAAACATTTTACAGGAGCAAGCATGTCAAATCT
CUST_10826_PI429062924	AACTCACAAGTCACACCCAGGCTATGGCTATGGAGGAGGCACCAGCGACAGCGAGGGAGC
CUST_10827_PI429062924	CAAAAAACGGGTGTAGATGTGCCAGCTTCGCTATTGGCTATGCCGCCACCTCCACCTACA
CUST_10828_PI429062924	GAATCATTGACAACAGAAAAGGAGACTTTTTAGGGCCGCTTTGGTTAGAGGTGTTAAAGT
CUST_10829_PI429062924	ATCAATCTCAACTCGATAGCATTCTGCTAGACTGCTTGGGTTGAGACTTGATAGCGGGAA
CUST_1083_PI429062924	CGAAATCCCGAACCTACCTTTTTGCATTACGTATTAGTTTAGACTATGAAAAAACTGGGG
CUST_10830_PI429062924	TTTGAAGGGGACCGCTGCTGAAGCTTCTTAGATTAGTACTGTACCAACTAGCAATACTAG
CUST_10831_PI429062924	CCAATGGAACAGTTCTTGATTCTACCACAGTGTGGTTTTGCACTATGAACACTGATCCTA
CUST_10832_PI429062924	TGTTTGGAGATTCGATTGATGCTTGGGTGCAAATTGCTTGTCCTCGCTTGTCCATCGATT
CUST_10833_PI429062924	TACTTTAGCAGGCCATTCCATTCCATTTAGCAGCAACCCCTCCCAAAGCCCGGCAGCCCG
CUST_10834_PI429062924	TGCTGCCACTAGCACAGAAGCACAGAATTCCTAATCCCCATCTTTCCTGTGTTCATTGTT
CUST_10835_PI429062924	AAGATTCAGCTTGCCCTCAAGCTGACGCGTTTGTAACCTTGGATGTGTAGATAGCTTGAA
CUST_10836_PI429062924	TCCATCTGCACTAGAAGAAATCAACACTCTATCTGAAAGCAAAAACAAAGGATCAGATAA
CUST_10837_PI429062924	TGCCACCCAGGATCTAAAAGCGTATACTAGAGAAGAGACTCGTTTTCTTTATTGTCTACT
CUST_10838_PI429062924	GAAGGCAGTCCTCCAGTTAAACATTATTCTAATCATACAGTGATGCAAAGTGGCTGTGAT
CUST_10839_PI429062924	TTACAAAACACGTACACTATACAGAGAGGAAAAACTGAAGCCGAGATGACAAAACAGAGG
CUST_1084_PI429062924	CGAGCGACGGATTCGTCGGCGCCCCTCGCTTGTCAGCCCTCTGCCGCCTCCGCCTCTGCC
CUST_10840_PI429062924	GAATATCTTCACGAAGGAATCCGTCCCCTAGTCCACCTGGACATAAAGCCAAGCAATATT
CUST_10841_PI429062924	AATACATCTTCCTGAGGAAATGATGAAACAGGTACTAGAAGCGGACCTTGTAATCAAGCA
CUST_10842_PI429062924	ATATTGGGATGTTCGTGGTTTTGGCGCTTCAGTGTGTCTGGATCTATATTTTGGTACCCC
CUST_10843_PI429062924	TATGTCAGCTATGCAATCCATGTGTTCGACACAACCGCAGCCTATCCTGACTTTGAATAG
CUST_10844_PI429062924	GAAAAGCTTGATCCTTCGGCTAGGTTAGCTAAGCTCAATCAGGACTGTTGTTGATTGACA
CUST_10845_PI429062924	GCTGCAGAGACCTTATTTGCCAATATCATTGCAGATGATGTATCTGAATGCCACAAAAGC
CUST_10846_PI429062924	GCACCGACGACGAGCACGCGTCGTCTCCACGCCGACGCTCTAGAAGCCCTCACCACCGGC
CUST_10847_PI429062924	TAGCAGTTGCTACACTTAGCTGTTGCAGGGAAACCAAACAGTTCTGCAAGGAAGAAATGC
CUST_10848_PI429062924	GCCGTGACAACGCTGCCCTCCGTCTGCCCATCCCCCACTCTGCGTTGCGTCGTGCGAAAG
CUST_10849_PI429062924	TATAAGGGTCAGCAATTAGCATGACCAATGCATTTATACTAATCTGAAGGGCGGGCCTGA
CUST_1085_PI429062924	GGGATGAAATGTTCCTGTTATTGTTAGTTTTTGTTTAGTTGGTACTATATGCTCCGTATG
CUST_10850_PI429062924	ATCAAACTCATCAACGGCCATTCTGTGGACCTACAAGACTACACATGATTGGCGTGGTTA
CUST_10851_PI429062924	TCGATCGCTCGCCGTCGCAGCAGCTGCCCGCAGGTGATCAACCTGCAAACTGAAGCAGAA
CUST_10852_PI429062924	CAAGATTCTCCGTCACATCAAATCTTTGCACGTATGCATTGAGTATTAAATGTAGGTAAA
CUST_10853_PI429062924	TTCTGATCACGTCTTTTTTAGCTGGGGCGTGCTGAACCAAAGGTACAATTACAAAGGCTG
CUST_10854_PI429062924	ATATCTTGCAGAAATGGATCGAGACAAAGGATTCCAGTGCCATGGCAGATCTGGGATGTT
CUST_10855_PI429062924	CCTGCTACGTTTGGTCACAGAGTTGGACGACAAATTCTGGCATACATTGGGCAAAAGAAA
CUST_10856_PI429062924	GCAACCAGTTCTGAGCAACTATTCCATTCCTGATGCCACGGATTCGATTATTAACAATCC
CUST_10857_PI429062924	TAATGACAATAGTTTAAGGGACCCATGGCTTAGCTAGAAGCGGCAGACCGGACTTGATAT
CUST_10858_PI429062924	AAATGGTAGAGATTGCATTGCATGCGCCGTTGGGCTCCTCCTAGCTGTTTGAATTTGTAA
CUST_10859_PI429062924	GAGACCTACATAACTTATTGTACTCGATACAAGACAGTGAAGGCCCTTCATATTTTATCC
CUST_1086_PI429062924	GATCCAAAAAGTTCAGATATAGCCGCACTTAAGGATTGATTTGCTATAGTTGTAGGTATT
CUST_10860_PI429062924	AATCGTACTATTTTCGAACTAGCAGTGTGTATCATGCCTGACTTTGACCTGAACTTTTTT
CUST_10861_PI429062924	GTGGATGAATGAATCGAAACGTGGTTCGTTCGTTATTTTTGTTCTTGCTTATTAAAGCTT
CUST_10862_PI429062924	GATCACCACCCCTTTAAATAAAGCTCCCTTTTGCGGGTTATTTTACTCGCCGATTCCGAT
CUST_10863_PI429062924	GTATATGATGCAATGCTACATATGCGCTGTTGACTGACCCACACGAATGTGTAATTGCAG
CUST_10864_PI429062924	TGTGGCAAGGATAATTTCCTTTCACATAATGTACCAGATTGTTTTGAGCTGGTCGCGGAC
CUST_10865_PI429062924	TGAACCTTAAAGTGTCAAGGCCTCAAGGGGAGTCTATACTAATACAATACAATATTCTGC
CUST_10866_PI429062924	TTGACACTTACGTACGTACGGAGTATCATTTTGCTTCATCTGTTAAGGGGTGTTTGGTTG
CUST_10867_PI429062924	CAGCAGCTCAGCCAAGAATATATTCTAGATGAAAGCTAATATTCAGTCAACAAGAATACA
CUST_10868_PI429062924	ACGGGTGGGTTCAGAGATCCTGTCACGACTGGCACAGCCGCAGACCAGCCAATGCTCCCG
CUST_10869_PI429062924	GTGGCAACCTGTATGTAATGTAACAACAGTTCATTTGACGTATTTTCTGTATTCTCAATC
CUST_1087_PI429062924	ACTAATGCGCCTGCGATGTTTCAAAGTCTGATGAATATGATTTTTGCTGCATTATTACAC
CUST_10870_PI429062924	GGCTGCGTCTCTCTTGGCTGTTCTTGTCTTCTTGAGCAAGGAGGCGAAGGAAAGACATGG
CUST_10871_PI429062924	TTATTCACCATAGGGGTAGGGTGAAACTTATGCTTGAGTAGGCCCCACTTGTGATGTTTC
CUST_10872_PI429062924	TGCATGGAGGTAATGCTTTGTAAAGTTAGTGTTCGTCAAGGCGGATGAGTTAATGTGTTG
CUST_10873_PI429062924	ATCCAGACATCGATGCACGTACGTACGTGAGACACTCAGACACATACATATACATACGAG
CUST_10874_PI429062924	AAATAAAATGGGTCCACAGGAATCAAATCAGAGAACTTGCCAGCTGAGGAAAGGATTTCC
CUST_10875_PI429062924	TCATCGCCTACCTCTACAAGGAGGAGAAGCTGCTCGTCACGGACTACATGGTGAACGGCA
CUST_10876_PI429062924	AGTAATGTATCTCATGTTTCTGGCACCTTGTCGCCACTGTCAACAAGAGACGGTTCTAGT
CUST_10877_PI429062924	ATGAAAGCATGATTACTGGAGAATCACGTCCAGTAGCGAAGAGGAAGGGTGACACTGTAA
CUST_10878_PI429062924	CTTACTCTGTCGCGTCTCTTTATCCTTTCTATTACGATATTTGTTCCAACTTGGCGCGCA
CUST_10879_PI429062924	GCAAAGAATTTCCAAAGATAATTTTCTGTTACAGAACCTGGAAATGTCATGAACTCCAAG
CUST_1088_PI429062924	TTCATCCATACTGTAGTAAATGGAACCTATGGTGCACCGTTCTTTTTGACACGGTTCCGG
CUST_10880_PI429062924	AGTGCAGGCGGTCCTTGACCGTCCCTGTCATTGCTCTCGGTGGAGTGATCTTTCTCATAT
CUST_10881_PI429062924	GCAGCGTAGATAGATTCTAGGACCAACTAAAAGCGCCCTTGATTGCACATATAAGACCAG
CUST_10882_PI429062924	TGCTGCACCTGCTGTTCGTTGGCATCGCCGTCTCGTACGGCCTCTTCAGCCGCAAGAACA
CUST_10883_PI429062924	CTCTCTTGGTTATCAATTAGAAATTCACATAACTCTGCTGTGTTTTTCTATCTGCAGCCC
CUST_10884_PI429062924	GTAATTATTGTGCAGACATCGTATGCGTGTGTGTTTGATCATTACGTCTGGATTGCCAAC
CUST_10885_PI429062924	TAGCAAATAATCAGCCATGGCGTCGTCTCTAGCCAAGTCATCGTCCTCCGTTCTCCTCCT
CUST_10886_PI429062924	TTCGTCAAGTACGTGCTCATCGCCGCCGGGGTCATCGCCTTCATCTCGCTGATCCTGCTC
CUST_10887_PI429062924	ATCAGAAGCACAGTGGGGCTACATCAAGAATTCACTAGACACTAAGTCTGCAACAAACTC
CUST_10888_PI429062924	AGAATCATCAGACGATCCTGCTAAAAACCGCTGCTTTTTCCATACTCTGCTGTCCATACT
CUST_10889_PI429062924	AGAGAGGGTTTACGGCTTTGTTATCATTGACACTGGTACGCGTGTACTGCAAATGTATAG
CUST_1089_PI429062924	AGCTCATACAAGAAGTCAGGCATCCCTTAGTTCCTCAGGAGAAATGTCAACAAGAGACAG
CUST_10890_PI429062924	TTTCTTCCCTTCGACATTCGGGAATTTCAGTGCAAACAATTCTGTGTTTGATGTCACGGC
CUST_10891_PI429062924	TAGTCTCTAGTCCCTAGTCACAGGAACCAAACAGGCCCCTAGTCTAGTGATCACAAAAAA
CUST_10892_PI429062924	TTCATCGCCTGCTCTGCTGCTGAAGAGCGAAGAGGCGGAAGACCACACACGCCTTCCACG
CUST_10893_PI429062924	ACGGCAATTCAAAAGGCTGGCAGCTCTATGTCCATGAAACTAAAAAGAAGTGATTTGAGG
CUST_10894_PI429062924	CTACTGTTGTCGTAGTACATAAAGTAAGATCCATGAAATTTGGGTATCCCTTTACAAACA
CUST_10895_PI429062924	TTGTCCTGGAGATCGTCACCGGCCGGCGAGCTTCTGAAGATCTGCTAAGCTTGGTTTGGA
CUST_10896_PI429062924	ATGCAAGCATACTGTTCCCTCGTTAGGTTGTCATTTCAATTGCTGATCTGGCCCTTTTTT
CUST_10897_PI429062924	GAACGTCGAACATATTCCGTCCAATCGAACTATCCCGAACGAAGCAGATAAATTCCTCAC
CUST_10898_PI429062924	TTCTAGTGACAGCTTGGTCACGATGTTTTTCACCTGGACAGTTAGACTATTTTGATTTTC
CUST_10899_PI429062924	AAATTCATTTCAAGCTCAAGCGCCTGGAATCAATCAAGGTTTGGTTGGTGGAGGCAGCAT
CUST_109_PI429062924	CCAAATGTGTATAGCTGGTTGAAATTCAGTTGTTCTGTTGTTAATCGATTCCCAATATGT
CUST_1090_PI429062924	TTGTGGTAACTTATTGTGTTAGTACTGCCCCTGTTGACTGTTGTGCCCCAAGTTCACATG
CUST_10900_PI429062924	CCAAACTGATGTATTCCGGGGCTTATGATTGTTTTTATCTTTCCCCCTTAATTTCAGGTC
CUST_10901_PI429062924	AGTTCAGAAGGGACATTGACACGCTCTTGGATGAGAACCTCGAGTTCTGGATGAAATTCA
CUST_10902_PI429062924	GAGGAGTCGGAGCCGCTTCGGGAAAGAAAAAATCACGCGTGCGAGAGATGTGGCGTCGAG
CUST_10903_PI429062924	AGTAGCATTCATCTTTTGTTCCCAAAAAGAGTAGCATTCATCTCATCTCTTTCTTCTACA
CUST_10904_PI429062924	ATTGGTGTCATGGTGCCTACTATGCTCCTTAACTGAAGGTCATTGCCTGCACAAAATGAG
CUST_10905_PI429062924	ACAAGAAAGCCTATCGACAAGGATGTAAGGATTACAAACCTGTGCTCTTTGTATATCTTG
CUST_10906_PI429062924	ACCAAAGAACAGGGAAATTGTCTGATAGATAATCCAACAAGGGGAACAACAATTGACAAG
CUST_10907_PI429062924	TATTTGTGTAAAAGAAAATGAATGTGCCTGCTGCTGGTTGCCAGGATGGGAATTGGGGGA
CUST_10908_PI429062924	ACGACGAGGCACACGAGGAAATAAGCAACAACAAATAAGTGATAGTACCAAGTGCTGCAG
CUST_10909_PI429062924	ATGCTGCAGGTGCTAGTAGTCCTGTGCTACTACCCCTTTTTGAATTATGGAGCTCTATTG
CUST_1091_PI429062924	TCAGGAACAAGAACAACCGCAAAGGAATTGACACGTTTCTGCGAAGAATTCATGCCAAGG
CUST_10910_PI429062924	TCTGTTGGCAGCGGCTACCTATTTCTACTATCAACATGATCAACACCTCAAGCTAGTAAA
CUST_10911_PI429062924	AAGATTTCGCTCTTCCTCATCACCATGCTCGCCACCGCCATGGTTATCAGCGACGCTATT
CUST_10912_PI429062924	TTGCAACTAAGCACATCAGATCAAACAATCTCGCAAACTACACACCGTCTTCTGTGCAAA
CUST_10913_PI429062924	AACGCACGGGCATGTTTTGCTAGTAATTACTAAATAATGGCATTGTACGTTCTTGTGCAT
CUST_10914_PI429062924	TGAGCAACAAGAAGGATTCCACAATTAAGGTCAAAGTTAACACATCATGTACTGTTCCAA
CUST_10915_PI429062924	CGAGCTACCGAAAGCTGTGTATATTTTTTAAATGAAACAGGAGGGGTTGGACCCTACTAG
CUST_10916_PI429062924	ACAGAGCAAACAGCGAGCGACGCAGGCAGCATGAAGTCTATGGGCACCCGCGACAAGCTC
CUST_10917_PI429062924	GTGTCAAGTAGAATTTCAAATGTACCATAAAGGCTCCAGACACTAGAAAAATAACCGTTT
CUST_10918_PI429062924	TATGTTTACCAAAGAATCAGGTAATGTGGTGGATGAGGTTAAGCTGAAGGTCGTCTACGT
CUST_10919_PI429062924	CGTCCCGATTTATAATACAAGGATTTCAAAGTAACTTTATATGACGTCCTGTGAAATCCA
CUST_1092_PI429062924	TATGTCATGTCTTGCTGCATTTGCGAGTTGCCACAATGATTGATATAACATTTGAATTCC
CUST_10920_PI429062924	GCTTCTCCTGAACAAAATTAGGTATACGAAGGCCTCTTGACGTTATGACTAGGTCGCCTA
CUST_10921_PI429062924	TTATCAGAAGCATTGGGGCTCCCTCGACTGATGTAGCTGTTCAAGAATTGAGTCAGACAA
CUST_10922_PI429062924	TAGGTCCTGCTAGCCGGTTCTTCACCCAAGATTGTTATCTTTCAAAATGTAATCCCTGGC
CUST_10923_PI429062924	AGAAAAACATAATATGTTCTTCTGTAAATCTTGCCCACTCGAGAGGATCAGGAACGAGCC
CUST_10924_PI429062924	TGGATACCACAATCTGAGCCACCGAAAAACCAACCTTTGACATGGTACAAGGTACCACAT
CUST_10925_PI429062924	AAGAGAGAGTTTCTTTCCATGGGCGTGTTCGGTTGATGAAAGGTAGGTGAAAAGTTATTG
CUST_10926_PI429062924	ACCGATTATGTGGCATCACGATTCACGACTGCCTATAATACAACAAAAGAACACTCACGA
CUST_10927_PI429062924	TATTTTTTGGCAGCCAATGATATATGGCAGACGACCAACACCGACAAGAACGAGGATGAT
CUST_10928_PI429062924	ATAGCCTCATACTATTGATATATATGTAGCCATAACGCACTGCTGGAAATTCTAGTTTCG
CUST_10929_PI429062924	ACAGCATTTCAAACTCATACGGGACATTACGAGTTTCGCGTGATGGCATTCGGTCTTTCT
CUST_1093_PI429062924	TGAACTTTCTGAAGTCAATAGCATCTCCCTTGGCAGGTATCCTTGCTCTGCACTATGATC
CUST_10930_PI429062924	TACAACCTGCAAACCGGCATGAAGAAGCGCATCAAGTCCCTCACCGAGGAGCTTGAGTCG
CUST_10931_PI429062924	CAAATCTTGGTTCACATTTGGATAAATACCATTACCATGCAATGAGAGCCAACATGTTTT
CUST_10932_PI429062924	AATGCAATCGACCCTTCATTTGAAGTTATCAGGATAAAGGAGAATCTTGGCAAACAGCCA
CUST_10933_PI429062924	TTCAACATGCTGCTTAAACTTAGCTGCCTTTTGACTTGGAAAACCAAAACAAACCAGGCC
CUST_10934_PI429062924	ATGTTCTGATCTGGAAGACACTACTAGCATCGAGCAAACTGCACAGGAATCTTGAGATTG
CUST_10935_PI429062924	CCAAAATTGAGCAATAAATACCTAAAGACCACAGCCTGCAAGGAAGAAGCCTGTGCATGC
CUST_10936_PI429062924	TCAGACTTCAATCCTGAAGCTCACCACTTTCAACTCCTAATAAATTTTCAAAAGGAGTTC
CUST_10937_PI429062924	CCTCGAGGAGGCGCGGAACCTCGAGCGCCCGCTGTGCATCCCCAAGGAGGAGCTGCTCCC
CUST_10938_PI429062924	TTACTCTCTGGCCTTGTGGCCTGTGTGACCTGTCTCCCGTCTGCATTCGCGAGCAAAAAA
CUST_10939_PI429062924	GCTTAAAAAATTACCCGAGGTCATCTTCTAATGGTGAAATGCTATGCAGGCACGAGACCA
CUST_1094_PI429062924	GCTATTTTCTTATGCTCCACTCCACATGTGTAACTTGGTACATGGACATGATGTCAACAG
CUST_10940_PI429062924	GCTAGCTAAGCTCAACGGAATTTCTAAGTATCTGCCAGCAGATTTCTTGTGTTGTTTTCT
CUST_10941_PI429062924	GTACCTGGTTGTATCAGGATGTTTATCTGTACTGTCTACTACAAATACAGTTACAACAAT
CUST_10942_PI429062924	TAATGGAGCATGATGATCAGTTTGTTGATGCAGTCAACAGGGTACCCATGAAGGTCCTTG
CUST_10943_PI429062924	AAATCAGCTGAAATTCTACCAGCCGAACACAGCCATCATGTGAATATGGAAGACGAGCGA
CUST_10944_PI429062924	GGCTCATGTATGTGTTATTTTACTTGCCACCTTTTGATCCTGGATTGGTAATTGAGGAAT
CUST_10945_PI429062924	GAGAATTTGTGAGGCAATTTTGTAACTTGTACTGCCTTCTGAAGCGACAAAAGAATTAAT
CUST_10946_PI429062924	GGCTTGGCTAGGTGAATAATTTGATGAGAAGTAGAATCATCAACTTTAGATATTGTGACA
CUST_10947_PI429062924	GCGGATCATGTGCTGAACTGATATCCTTGATTGTGCAATATATCCTTATAGATTAATACT
CUST_10948_PI429062924	GAACTTGCAGCAGAAATTTTGGATGATCCTGCTCCTAAAAGGTTATTTCTGGCACGAGGC
CUST_10949_PI429062924	GCTCACATATAGGAAAAGAAACTAGCAAATATTCATGAAAAACAACGGTGTGAATGGTAC
CUST_1095_PI429062924	CAAAACTTGATGCACTCATAGGCCTCCTTCTCGAGGGGCCTATGTGCATCCTCGGGGAGT
CUST_10950_PI429062924	CACGCATTGCATGCTTAGAATGATCGAGCAATGTTGTTGAGATTAAGATCCCGCTTGGCA
CUST_10951_PI429062924	CAGAGGAAGCAATGGAGCTGTATATAAATTCAACACCTGCTCAAAATTAAATGACACTAA
CUST_10952_PI429062924	AGTTTCGGATAATTTACAAGATGCTCCTGGAGGAAGAACAGATCAAGTGGAGGGAAAGGG
CUST_10953_PI429062924	ATTCCCCTCAAAGATGCAGAGCAGCTGCGCAATGGCTACCTGGACAGCATGGTCATCGAC
CUST_10954_PI429062924	CGTCCTGCCGCGCCGCCGACTATTCCGCCGGGTGGGACTCCGCGCAGCAGCAGAAGCGCC
CUST_10955_PI429062924	TAAAAATCTAGAAAAACAAGTGTGCATGCGCTGTGGCTGCCAAAAGCTGTGAATGAGCCA
CUST_10956_PI429062924	TAGAAACGGAAATTGAAAGGAGGAATAGCTTCAGCAGCTCACTGCGGACCATATAGGCTA
CUST_10957_PI429062924	TCATGCTCAGATCTGAATACAGACAGCATAAATCAGAGTTCTGGGTGTTGGATTTCGCGC
CUST_10958_PI429062924	GCATGAATGAAACATCGAATTAACAGCAAGAAAACACTTAGCAAGCTCATATCACAAGTA
CUST_10959_PI429062924	ATCCAAGCTTACGTCTTTGACGTTATCAGAGCAAGTGTTCCCAAGCTCCATTTGGACGAT
CUST_1096_PI429062924	AAATGGCACACGGTAAGCCAATTTTACCGCTGGATTAGCTCTTGGTTCTTTGGACTGAAG
CUST_10960_PI429062924	ACAAGCTTTTGCATAATTACTACCGGACATACTAGACGCTGCCACATCTACTTGCTCCTG
CUST_10961_PI429062924	GCACGGTACCATCCAATGATTGATCAATGGCTAGACAACTTTGTGTAATTCTTGCTATTT
CUST_10962_PI429062924	GACTGCCTATGGAGCCGGTCGGTATTTTCGTCTGTTTCTTTATTTGTATTCGCATCTGTT
CUST_10963_PI429062924	TAAGAGGATTACCTCTCAGATGAGCAAAGAAAAGGCACAAGAAGAGATCGAGAGGCTCCA
CUST_10964_PI429062924	TATCTTCGAGACATCATCATCGTAATGTGAACCGATGACCTCCCTGAAGAGTGAAGACCT
CUST_10965_PI429062924	ATTGATCAATACATGCTTCTCTCGGTAGCGCAGGACCAAGAACTTGGTTCAGAACTGTCA
CUST_10966_PI429062924	CAAAATGGCTCTCCTTCCCTAGCAAGGATTTCCTTTACCACTACAAAATTAGGCGAAAAA
CUST_10967_PI429062924	CTTATTATAGAACTGAATGCCGACTTGCCGAGTAGTACGTGAATTTTTGCCCTTGTCCAA
CUST_10968_PI429062924	TTGAGCTTGTAAGGCTGCTGTGTTCGCCCGCAATGCAAGGTTCCACAGGGAATGGCTTCG
CUST_10969_PI429062924	TCCTAGTCAAGCCTGAGATCTCTCAGTCAAAGAATCATGGGTGACCTGATTGCCAAAAAA
CUST_1097_PI429062924	AAGGGAAATCCGTACTGCAGCTCTATAAATTGGTTACAAAACCGCTTTACGTTTTCATTT
CUST_10970_PI429062924	AACAGCTGATTGCCACCTAAATTGACAGAGCCGTGTCACTGTGCGTGCCGCCCGTTTGGT
CUST_10971_PI429062924	CTTCATAACCTCCTACTTTTCCACCCAACATTTCACACAGTTTTTAAACAGTGTATATAC
CUST_10972_PI429062924	CTGTCACCGGATCAATCATTCGTTAGAAAGAAAGAAAGTATAGTGGTACTAGAAAGAAAA
CUST_10973_PI429062924	CAATGCCCTTCTTTGGGATACATTGTACTGGATTAGAAGACAAATGAACATAGTTCAGGG
CUST_10974_PI429062924	ATTGAGAGATTAAGCAAGTATCATTCAATCTAATCTCCTACCTTTTCTCTAAGCCACGAG
CUST_10975_PI429062924	GATTACATAAATTTGCTCTCATGTCACTCCTGGGAGATAATGACTGTCTTTGCCATTGAC
CUST_10976_PI429062924	GATTCAGATGTGCAGTCACATACCAAGCATGTACATTCCCAATACTTGTAAATTTCGGCA
CUST_10977_PI429062924	TAGATTCCCTTGATATTTTGTTAGAAACATGGAATGTTATTCTGGGGGACATAGATGCCG
CUST_10978_PI429062924	GTCACTACTGGATTCCGCGGCGGCGGTGACGGCGGAGGAGACCACCGACGACGGGGTCAT
CUST_10979_PI429062924	ATGATCAAGTGCATGGTCATCACAAACTCAAACCAGAAACGTCAGCCTTTGACTAGCCGT
CUST_1098_PI429062924	AGAATTCTAGGGTGGCCAGAGTTTCTGATTTTGGTTGGCCAAGTTACATGGTTGGGACTT
CUST_10980_PI429062924	GCTGGTGGAGCAGCCTCACATGTAGAATTAAATCTGTTTTAAAAGAACATAAACAACTTC
CUST_10981_PI429062924	TTATACATGGATGCTGCTTCCTGTATCACGTTTGCATCTTCCATTACTACGGGGATGGTG
CUST_10982_PI429062924	CTCTTTAATTGATTGATTATGCTTGTTTTACATTCTTTGCTTGTCAACGCTAGACAGCGT
CUST_10983_PI429062924	AAATTGAAAGAGGAGGACAATGCTGAGGAGAGGGATTTCACTGTTCGAGACGTGCAGATT
CUST_10984_PI429062924	ACCAAAAAAGTACAGGACTTAGAACCAGAGTGCAGCAAAACCAAAGCATTCAGAAGCGGC
CUST_10985_PI429062924	AACGAGACATTACATCCTCTCCAGTAATTTCCCGTCGTCCACCAAAGATGCAAATGGAGT
CUST_10986_PI429062924	TTCATCGCTTCGCTTCGCATCTCCTCTTGCTGCTTTGGTTGCCTGCTTCTCCGTGCGTCA
CUST_10987_PI429062924	CGAACGTGCGACACATGAATTTTTCTTTCTCCAGTGACAAAATACTCTGCGTATTCCTAG
CUST_10988_PI429062924	ACTGCCTTCTTCCATTGTGGTCTTCCCGTCCCTTATAGATCTTTCACTCGAAGACATAGA
CUST_10989_PI429062924	GACAATGGCAAAATCAAGTTTGGCTCAAGGAGTACTATAGAGCTAGCTCCAGGATATGTC
CUST_1099_PI429062924	TATTGATCATCGTGTCAGTTTACTAGTTTAGTAACCGTACCTAGTGTCTAGAACTGGAGT
CUST_10990_PI429062924	ACAAACATTCACAGCTAGTATGTGTATCTTGAGTAGCCAAAGATCAGAATCATGTGTCAA
CUST_10991_PI429062924	GACTGTCACAAGGTTAGAAAAATAAAACATGGAAGGTAAAAATCCTAGAACCCAGGGGGG
CUST_10992_PI429062924	GAACAGAACATGATTTCCCGATGCATTCGGGAGGAAATAATAAATGCCATAGTGCTCGAG
CUST_10993_PI429062924	AATCATTTTTATGTCGTTGTCGATGCGACTCTCCCTTTACGGTGGACCTCATCCAGATCT
CUST_10994_PI429062924	TTCATAGTCTGCACCGCCATATACTCGTTCCTCTACTGCAGCTACCCCAGGGACAGGGAG
CUST_10995_PI429062924	CAACAAAGAATAAAGATAGTTTCAGTCATTGGGCTAGGTGGATCTGGTAAAACTACTCTC
CUST_10996_PI429062924	TCTCGCATGGAAGCACGCACCACAAAGGATTACTGAGTGAAAAATCTGAACAAGTGTTCC
CUST_10997_PI429062924	CGTAGTGCTCAACTAATGTGCTGTTTGGATTGGGATTTTTGGGCCGTAATCATTTCGCAC
CUST_10998_PI429062924	ATGGAAATCAAACAACCAGAAACCATTGGAGGCTTATCCCTGCTGAGGTACTTGGGACTT
CUST_10999_PI429062924	AACAACAACTAGACCCCTTTTTCTGTTATTTCGTCTAGCGTGCCAAGTTTATGTATTAAT
CUST_11_PI429062924	ACCTGATACAATTGCCTATACCACTGTTTTGAAGGGCCTGTGCAGCATAGAACAATGGGA
CUST_110_PI429062924	AGAACAGACGATGGTGTTCTTCACACCGATGAAGAAGAACTCACGAATCATGGTGACAAC
CUST_1100_PI429062924	TTGCCACCCTAATTGATGGAACTAACGACCTATCTGATCAAAGAGGTTTTGACTTGCCAC
CUST_11000_PI429062924	TGCTATTCTTCACTGATGGTTTTAACCAATAATGCACGACAGCGTGTCACTTTCTGGGCG
CUST_11001_PI429062924	TATGCTGTATGGAGAAAATTCTCTGGTCGCCATGCAGATGCAGTACCGAGATGAGAATCA
CUST_11002_PI429062924	CTACATAACGCCAGTGCCATTCCTCCCTTTTTCGTTTTCTTTGTGTTGAGATGAAACCAT
CUST_11003_PI429062924	TGAAGTGTGAATTGCTTCTCTTCTTGCAACACATATATGGTGCAGCTTATGCAATTTTTT
CUST_11004_PI429062924	TGTATGAATCTGGCAGGCTTGGAACCTTTTGTCGACGAGGCAGAGCGATTGGCCAAGGAG
CUST_11005_PI429062924	TGCAATGGCAATGTATGTAAAAAATGGCGGAAATAATTAATCGCTTCGAAAATCCCCAAA
CUST_11006_PI429062924	TTCCTTAGTTTTTCAAACAATTTCTTTTGTTTTATCAGGATACAGAGGAAAACGGCCCCT
CUST_11007_PI429062924	GGACCGTTGTCCTCCACATTTGGAAGATGTTTCACACAAAATCTTGAAGAAATGTTCTGG
CUST_11008_PI429062924	TCTGTCTTCAAGTGACGAACTGATGAAAGTCATGAACGTTCTCCCTTCACTTCAAGCGAC
CUST_11009_PI429062924	CGAAATGGATTTACGAATGATGAAAAGCAGTAGTACGCACCTAGGAGCAGCACCATCCTT
CUST_1101_PI429062924	TGACCTCTTCTACACCGACGTCAAGCTCTTCGGCGACCAGTCCCAGTCTGACGCCGTCCT
CUST_11010_PI429062924	TCACGGTGAAGATGGTGCGTACATCGGCGTGAACATTGGCACGGCCATGTCGTCGGTCCC
CUST_11011_PI429062924	GCGCATTCATATTTTGGAACTGGAAGTATTCCCCTATATTTTGCAAATAGACCCTATTCT
CUST_11012_PI429062924	GCCATGGTCCAAAAGGCCCTACAGAACAATAGGTGGATATCGCACATCATTCCTATTTTG
CUST_11013_PI429062924	AAATCTCAGAGGAAATCCGTCTTCTGAATTGGCGTGATTGTACTGTGATAATTGTTTTTT
CUST_11014_PI429062924	CGTGTCATATCACTCTTGTCTGTTAAACCATCTAAACCTGTACAGCTTGATCCCCTGCAT
CUST_11015_PI429062924	CCTTGTTGCAGAAATTTTGGGGTTGTAACTTTGTATCAGTGGCGGATCCAGGAATCAAAA
CUST_11016_PI429062924	TGAAGAGATGAATTCACAGAGATGCCTTTTTCGACATGCTTGACCGCCCTTTATATATTT
CUST_11017_PI429062924	TTTTGAAAACCGTGGTCAATAAATTGTTTGAGTTCATGCATGAGATGCATCCTGGAGTTC
CUST_11018_PI429062924	TCGTACCCTGCGTCGAGTTCCTCCGCACCATCCTTGGCTCCGATGACAACATCCGCATCG
CUST_11019_PI429062924	AGTATGCCGTGCCTGTAATTATCTGCACTGTTCCGAGAGAAATGGTTGTGGATGGCATTT
CUST_1102_PI429062924	CCATGTTGACATCGCTTATCGATGATATGTACGTGTCTGTTACTTGTTTTGTTTTTGTTA
CUST_11020_PI429062924	ATGGGCATCGTGGCCTTGGACCGCCAACTCGTCAGCTTCTCCATCTTCTCCGGCCACATC
CUST_11021_PI429062924	ACATTTTGGCTGAGAGTGTGCATGATAGAGTTTTCTTTGCTGGGGAGGCAACAAATAGGC
CUST_11022_PI429062924	GCAAAACACTATACATCTAGTCCATAGGAAAAACGCATTTGCACATTCTTCTCTATACAT
CUST_11023_PI429062924	GAGGCTCGTTCTGGAAGCTTATGAAGGGATTGGCGGTGTGCTTCATCGAGTTCGCCGAGT
CUST_11024_PI429062924	CCCTAACCATAACTTGCCAACTCTGGATGGTTGGAATTGCTTTTCCTCATTGTTCAAGTG
CUST_11025_PI429062924	CGCATGCATTGTTTAGTTTTGAGGTGAAATCCGTTGAGGTTACCGTGTACTCAGATCTAG
CUST_11026_PI429062924	CACCTGACCAGTACAAGTACAATTGTTCTGTTTAAATGTGGGTTAATTTGGATTACGCTT
CUST_11027_PI429062924	TAATTCTTCTGCACGGGAGAGGATGCACACGTAACATGTACGTTTATACTCCTTATATAT
CUST_11028_PI429062924	GAGTTTTGCTGGTTGCAGAATTGAAGAATGAAGTTTCACCAATTTCAATATGAATGTTGC
CUST_11029_PI429062924	GAACCTAATCAAACTGGAGCGTACTATATACTGTTGTTGGACTTTGCTAAACTTTGACCA
CUST_1103_PI429062924	ACCTACGCCATCAGCGCCGCGAGGCATCTACGTCACCCAGATCAAGCGCTTCCTTGCAGT
CUST_11030_PI429062924	ACATTTTCTTGCCTGAGTCCCGAGAAATGGGGTGGCAAAAGGAACTGTATTTACATTGCC
CUST_11031_PI429062924	AAGAAGGCAATCGCCATGCACCAGCATCACCAACAGCAGCAGGAGTACTACCACCACCAG
CUST_11032_PI429062924	TTACAGAAATGCCACTACACTATTTTGCTCATAAAAACTCTGTTTTAGCTCCGATTTGAC
CUST_11033_PI429062924	TCTCACTGATGATGTCTCGTCCTTAATGTGTAGTTTGGATTATTTGGGTTTGGAAAATAT
CUST_11034_PI429062924	CTGTATGTATAGTTTGTATGTAACTGATTGAGCAGGGACTTTTGAGAGTCGGGGAGGAAG
CUST_11035_PI429062924	GGTGATTCATCTGTTGTACCAAATTGGGTAGTATCAAATTGGATGTTGAATAGGAACTAT
CUST_11036_PI429062924	GAACTCAGATTTGCTGTGCGTAGGTTCAGTCAGGTTTGTCACCATGTTCTTGGACTCTTT
CUST_11037_PI429062924	GTCATTAGTCATTACTAACCCTCATGGATTCAGTATTGGCAGGTCTAATCATGGCTGGCC
CUST_11038_PI429062924	TGGCAATGCAAACAAGGAAATCAATGCAATAAATTTTAGCACTGGGAGAGTAATCAGCAA
CUST_11039_PI429062924	TATGTATGGATTTATGACCATATTATGTAATATTTTCCCTGTTAGTATGGCAAGCTGCCC
CUST_1104_PI429062924	TCTGATGTTACTGCTACTGCTGTGAGAATTGGAGAACAAACAGTATTCTCTGCCTACTTT
CUST_11040_PI429062924	TAGCAATTTTGTGTCTCCATCTAACTCTACAAATAACTGGTTGATGCTGCCATGAATGGG
CUST_11041_PI429062924	TCCAGTTCTAAAAGTAAAATGTGATTATTGCCATGCAGTCATTGAGATTCCTTCAGATGC
CUST_11042_PI429062924	TTGCTCCACGTGACAGATTGCAAGCACGAGCAGAGCATGGAGCTGAGGAAAGGCAAGGCA
CUST_11043_PI429062924	GACTTTTCTCATATCAAATGTACTATGTTAGACCGATGTAGAGGCATGACTGTAACACCC
CUST_11044_PI429062924	TTCGACCAGCTCAATGCACTAAACATTCAGCTGGAAACTGAAGTTCCAGTCTTGAAGGAT
CUST_11045_PI429062924	GGCCAGCATCATGTTAGGTCTAACTAATCACCATCGATGACAAATTTTAGTTAATTTCGT
CUST_11046_PI429062924	TGCACTTCTTCGCCGTCTTCGACGGCCACGGCGGCACCCATGTGTCCGCGCTGTGCCGCG
CUST_11047_PI429062924	TATATTCCACCGTGATGTTAAGGCCAGCAACATTCTGTTGGACTCCAAATTCGTCGCGAA
CUST_11048_PI429062924	TTTCTCAGATGTATCACAAAAATCCCAAGCATGTAAGGAAGTGTGGCACGAGGAGGAGGA
CUST_11049_PI429062924	ATAGTAATCAGCACGCAGGAGAATTCACGGACTGCAGCGTAAACGAGGTGGACGGCGTCG
CUST_1105_PI429062924	TTTGACAGCTCTGTTCTTCGGATGTTCGAATGGAGTTAGAGTACAATCATGCCAAGTCAG
CUST_11050_PI429062924	AGAAATCCATGGCCAAGTTCTCCTTTGACGACGCCGACGAAGACCCTCCGGCCTTCTCTT
CUST_11051_PI429062924	TAAAAACCAATGTCCAGAAAAGCAATGTTTTGCCTATTCGCTGTGCTGAGGAGGACCTGA
CUST_11052_PI429062924	ATCTCATGGTTAGAAGGGTACTATTTCATTCATCTATGTCAGTATGTGCGTGCGGTGTAG
CUST_11053_PI429062924	CTGATTACAACACATGATTCTCACCGGAATTTAACTGGACCTCTTTATATCTGGGCAAAG
CUST_11054_PI429062924	CACATGATGTGAAACATGAGCCTATCACGATGATTGATCAAGCATCCTTTAGTTAACTAG
CUST_11055_PI429062924	GTCTAAAGTCCCCTCAGAATGGTATTGTGATAATTGTCGCAATCTTGTGCAAAAAGAGAA
CUST_11056_PI429062924	GTTATGGTGTAAGTTGAAGGGCAAAGTAACAGACCTGAAAATGCACTGCTATATACTGTG
CUST_11057_PI429062924	AAATTGGTAGCTAACAGATTCATTGCCGCATGTGTGCGTGTAGTCCCTGTAACCTCATTG
CUST_11058_PI429062924	GACAAATCAAAATTCTTCCTTTTAGTTGCTCCTTTAGCTCTCCTGCCTTATGTCACTGGC
CUST_11059_PI429062924	AGGATTACTTTACTTTTGTGATCAGTGATTCAGTGGAATTCTGAGGCACAAACCCTCAAA
CUST_1106_PI429062924	TTATTATCTGAACCAGTCCAGTCCTCACTCATTTTTTATATTTAGCCTGCAACTCAAACA
CUST_11060_PI429062924	GATTAATGTATCTTGGTTGATGACGTGGTGAAGATGCAAGCAAGGGAATATAATAAGAGG
CUST_11061_PI429062924	CATTTCTACTTACCTACACAAAAATCAACTGCAGGCAAGCATCTGACCCAATTCTAAATC
CUST_11062_PI429062924	ATTCATCCCTGCCCTATATCAGGCCACCGTCGCCATACTGGGCTCCATGAAGCCAGATGT
CUST_11063_PI429062924	TTCAGAGATGCAGAAGGTGCGGCTCAAATGGGTGAAGAACCGTGGCCTGGACCACCTGAT
CUST_11064_PI429062924	GTTTTGGTTTAGCCTCTGGCTTTCATTGTGTGCTGCAGGATAAGATTTGCTTGTTTGTAT
CUST_11065_PI429062924	TCGGGATGGTTGGAACAACATTTTATGGATCCAGGATTTACTCTTGTCAATCTAAAGGAA
CUST_11066_PI429062924	TGTTAGTCCTTCCATTACAGTTGCTTATTAAGGGTCATCACTGCTCATTTCATACACCCA
CUST_11067_PI429062924	ACCCGGTTTGGTGTAATAGAATGAATATGTAACAGGCAGAAACGAGAGAATCATTCGCTG
CUST_11068_PI429062924	TTGAGTGGATTTAGAACAATGAAAGTTGCCTGTGGACTCTGGCATTCTGCTGCGATTGTG
CUST_11069_PI429062924	CGCCAAAGGAGCTCTGCGCAGCTCTTGCTTAGCAACAAGACAGGAGAAGACTACGACGGA
CUST_1107_PI429062924	ATTTGGTGGAAGTTCAGTTTGAGTTTCTCACCAGCTAAACCATCCTTTTGTGCTTCATGC
CUST_11070_PI429062924	TGTGTAGGCTGCAGCTATTATTTGTGTAATACCTTTCCTACTGGCATTCTGATTTTTCCC
CUST_11071_PI429062924	CTCAAAATGATCTGGAAGGGTAAAATCCCAGAAAAACTGAAAATATTTTTGTGGATGGCA
CUST_11072_PI429062924	AATCACACAGCGGTTGCTTTCAGCTGATGTGAACAACAACTAGCATATGGTCCACAGCTT
CUST_11073_PI429062924	AGTGCCCATGTTGTGGAAGTTTCGTATGACAAGGCATATGTTTATTTACATAAAATCGGA
CUST_11074_PI429062924	CACAGTGAGATCTTAACCTCTGACCCAGAAGTCATTGAGCATGTCCTAAAGACCAGCTTC
CUST_11075_PI429062924	AGCGCTTTGTGGAGTTACCTCCAGAGCTATGCTCTTTGAAGATAACTGGGTTCTCAAAAG
CUST_11076_PI429062924	AACGAGACGACCTTCAACTTGAGGGTGAATGGCGGGCAGTTCTGGGGCGTCAATAGTACC
CUST_11077_PI429062924	ATTGGTGTGTGCTATTCCATGCCTGAGTTCATGTTCATCGCAGGTCAAACAACCCATTCT
CUST_11078_PI429062924	CTCGGAGAGCAGAATATCAAAACAAGGGTATCCAAATATATCATGCAACTGTCATGAATC
CUST_11079_PI429062924	TAGTTCCGGCTTAATTACAGACAGTATATATATAGCCATTAGCCAACTCTGGTACCTAAC
CUST_1108_PI429062924	AAAGGGCAGAACATGACATATTCAAAATTGTAGCTCACCTAGGTCGTCTTTGGAACACAG
CUST_11080_PI429062924	CATCAGACTCAGAGCATTCGGTAACAAGAATATACAGAGTTCACAGCCTAATTTCAATAT
CUST_11081_PI429062924	AATTACCTTTGCAAGCTCATCTCAGTTACACTTGATAACTGCCATGGCTGCAGTGAGCTC
CUST_11082_PI429062924	AATTTGGACTCATGGTTGCATCAGAAAGGGGGTGAGAAAGCAAGAAAGCCTCTGAGTTTG
CUST_11083_PI429062924	CATCGTTTCATACGGTACAGAGAAAGAAAATGGGAAAGCTGAATCCCCGTCCGATTCTCA
CUST_11084_PI429062924	TACTATAGCAAAATCGAAAGGGGAAAAAGGAGCTAAACCCAAATCGACCAAACCCAGCCC
CUST_11085_PI429062924	TCTTGTTTCGTTCGTGTTGATGCGAGCCAGTGGGTTGGGTGTTCATTATTCATAGTGTGA
CUST_11086_PI429062924	GGTGTTGTCTGATAATAATGTGGTGCCAACACAGAGTGAGACATGCAGTGATTTTTTAGC
CUST_11087_PI429062924	AATGGCTGTTGTCGCCCTAAAATTATTGTACTTTGTGCCTTTGCCAGTCCATCTCAGCAT
CUST_11088_PI429062924	GATCAAAGCTGTGGAGGACTGTCAAAGAGAACATACTCAAGCCAAAGGACATGGTAAGGA
CUST_11089_PI429062924	TACGGCAACGGCAACAAGGTGGCCGTCTGCTCCTACATCTGCAACAGCTACTACCAGATG
CUST_1109_PI429062924	GATGCGCTTGTGCCAGCACGAATGTACCGTAGCTTCTGTAGCTTCGTGATAAACAGTGGC
CUST_11090_PI429062924	AGCATCATCAGTAACACGTAAGAATTGAAATGAATTGAATCGAAGATGGATCGGGAGCAC
CUST_11091_PI429062924	CAATCACATCTTTTTCAGTCTCTCCCTTGATGCGTTTGTCTCAATTGTTTTGTACGGAAA
CUST_11092_PI429062924	TTGTACTACGTACTGGCCGTCTTTTCCATGGTTTTGAGCTCTCTGACGATTCTTTCACAC
CUST_11093_PI429062924	ACGCTGAAATTTGGTTTAGGCAACACTATTTCATGATTGAAAAGTAGCACGATACTAGAT
CUST_11094_PI429062924	CTGTATGCTTGTTGAGTAATTTATTAGTGGGGTGTTTGGTTTGTGGAATGAAGTGGTCCA
CUST_11095_PI429062924	ACTAAAGCACCACTTTTGTCCAACCTTGATTAGAGATCCATCTTCGCGTGCACGCAGTAA
CUST_11096_PI429062924	AAGGCAATTCCCATTATTGATGGTACCCTATTATGTCCCTCGCCTATTTCTCTTTTGTTT
CUST_11097_PI429062924	CCAGCTACCTGCCAACGACGACAAGGATTTGCCGAATTTTGTTGACTAGAGGAACGGGGA
CUST_11098_PI429062924	TTCGACATCCTCTTCTACTTGAACAGTCTCTTATGGCAGAAGAATCAACTACAGAAGCAT
CUST_11099_PI429062924	AAATATTGTCGTGAAGTGATAACCGCATTGAAGAACATACTCTGAAGTATATGCTCACCC
CUST_111_PI429062924	CTGGGTACATGATTCTTGTCGCCCCTATGTATACTGGATATGGAAATATAGAGTGCGTGC
CUST_1110_PI429062924	CCGATATGCAGTTGTTTGAGACAATTGAAGATGCGGAGCGGTAGAGGTTGAAATACATTT
CUST_11100_PI429062924	CCATTTTCTTTTGCACCATGCTCGTATAGTGTACATAACATATGTATGTGCACTATGAAA
CUST_11101_PI429062924	CCCGTCGGCCGTGCGCGAGCGGCACCGCGACCTGTACGAGCCCAAGGTCGTGTCCGTGGC
CUST_11102_PI429062924	TGTTTTCTATCTCCTCTTCCCCGTCATATGGATCTTCCGTGGCGAGTTCTACATACAGAA
CUST_11103_PI429062924	TCGTCTCTTTCTTCTCTTAATCAAATGGAACTTAGTAACCTGGTATACTACTACACACTT
CUST_11104_PI429062924	TTTGTGCTATCTGCTTGAATGTCTTAGATATCAGAAAGGAGGGCGACGACGAAGCTGCTT
CUST_11105_PI429062924	AATGATGTGGGAAGAAATCAAATCAGAGAAAGGTGGTCCGGCTTCTAGGTACGATCATTC
CUST_11106_PI429062924	CTTGCTACGAACAAGAAGAAAGAAACTAACGAAACGAGCGAGCAATGGACAAGACCGCAA
CUST_11107_PI429062924	ATCGGGTTCTGCATTCGTCGCTCGCTGAAGAAACCGCAACGTGCGACTCGCCCGAGATCC
CUST_11108_PI429062924	ATCAGAGAAAGTTCTTCCTTCCTTCCTTCTACTCCACCAAATTACCAAGCACAAATTAAT
CUST_11109_PI429062924	AAAGAAAAATCGGATACTCCGAGGATACGTATCGGAGGTGTATCGGACACGTATCCGTAT
CUST_1111_PI429062924	AAAGCGAAAAGCTTGTCGCTGGCGTTGCTCGTAGTACGGGTACGGCAGCCGCGTGTGGAG
CUST_11110_PI429062924	TTGCCCAAGACCATCATTAAACAGATAGATAAATATAGGAAGCACTGTTTGTGGAGGGGC
CUST_11111_PI429062924	CTTCTTGTTTAGATGCACTCAAAAAGTTAGAATTTTTTCGCTCTCTCTCCATCACATCAA
CUST_11112_PI429062924	GAGTAGAAAACTTGTCTTTGATCAATGCAAGGTAATGCAAATTTTCCAGCACTAAACACA
CUST_11113_PI429062924	ATTGTAAAATTTATGAGGAATGGCTTTTCTGTTAGGTTTCCTTATTATCGCATTGGCACG
CUST_11114_PI429062924	CTCTGTAATTTTCGAAGCAGATGAACAATAGTATTACTTTTTACTCGAGCAAACAGTAGG
CUST_11115_PI429062924	TCTCCACCAGTCATTAGTGTATAATCTAATATCTGGACAAGGGACAAGGGCGTTGGTGCT
CUST_11116_PI429062924	ATCATGTCTCCCGAGCCTCAAGGAAGTTATGATTCCTAATGATCCAGAGTTGGTGCGTAA
CUST_11117_PI429062924	AAGACAATCCCCATAATCCAATCCCTTTCAGATCTTGGGATGATATCTGTCGAAATAAGG
CUST_11118_PI429062924	CTCTTTGCTCGATCCAATTCTCATTTATAGCAAAAGTTCCTAAAATGCTTGCAGGGAAAT
CUST_11119_PI429062924	ACGGTCGGATGCGCATGCGTGTGCCGGATGGCCAACAAGTCCGCCAAAGTAGTGGTCATG
CUST_1112_PI429062924	ACTATTATATGTGAATACACAAGTGCAAGGAAAGCGTGCCTTGATCAAATCATGAGTTGG
CUST_11120_PI429062924	ATTATTATATATCATGCATGGATTGATTTGTCTATGTACTCCGGGCCGGTGGCGGCCCAA
CUST_11121_PI429062924	CAGTTGTGTACACGTTGCTATCTTCTTTTCTGCTAAAAGCGCAAGAGTCTATTCCTTGGA
CUST_11122_PI429062924	CACACGAGAAAAAGAAAACCTAACGCCCTCACAGGGCTCTCTAGAAAGCGACACCAACAA
CUST_11123_PI429062924	ACAAGCGATGAAGGGCTTTCCTTTGGGCAGGAGATCCTCAAGCTATAACTTCAGCTAAAT
CUST_11124_PI429062924	TCTGCTCACTCCAAGGACTCAAACTCAAAGGAAAGCACCAAAAAGAGGGGAGGAAAAAGA
CUST_11125_PI429062924	GGCTATGGACTCATATTAGGGATCAGAGGAAATAGCAACTACATTTATTTCATGATCATA
CUST_11126_PI429062924	AGAACTGATTTTCCTGTTCTGGTGCAGCAGCAGATTGCAGTAGTAGTAGCAGCTAACTTG
CUST_11127_PI429062924	TTCCACAACCTGATTGAGGCGCTCGGCAAGATCAAGCAGTTCAGGCTGGTGTGGAGCTTG
CUST_11128_PI429062924	TTAATAATCCCAGCCTAACATAACTAACTGGTTGGGTAATGCCAGTGCGGCAACTGCAAG
CUST_11129_PI429062924	AAAGTCTGGATTTATTATCAATAGGGACTCCTTGATCGCGATATTGGTCACCGTGCCCGA
CUST_1113_PI429062924	TCAGGAGCTTTTGGAGAAAGCAAATGTTCCATTTGTTGGGACACCCTCTAAGGAATGCCA
CUST_11130_PI429062924	TGTTCGTTCGCTTAGTAGTTAGTTCCTGTACTGCATCACGGAGATCAGCGGAGTTCTTTT
CUST_11131_PI429062924	TAGCGAGACTTGTGATGTTAAATTTGTGCTCATGATATTCATGTGCTGTTGTCCTTACTG
CUST_11132_PI429062924	ACAAAGAGGACGTGGACTTGGCAGTGAGGGCAGCCAGGGACGCCTTCGATCACGGCGAAT
CUST_11133_PI429062924	CAAGTGACATATTCAATCACTGAAAATTTAGGAAGCACAAACTTCAAGAAGTGATGCAGC
CUST_11134_PI429062924	GCATGTTTACTGTAGCTCGGACAAAGAATCTGAATACAACAGTTATACATTATCTGATGA
CUST_11135_PI429062924	TTGCTTCCCTGTTTGCTTGAGCCATTGTGGTTATTGGAATCTTGTTTCATGGTGTTTGCC
CUST_11136_PI429062924	TTTTGTTGCATTAGGGTGTCCTTCGTTGTTGCAATAGCATTTCCCTTTGTTGCAGCTGGG
CUST_11137_PI429062924	AGACACCACCGGTAGTTTATGAGAAGCAAAAGAGCACAGTTACAATGGATAAAGATGTCA
CUST_11138_PI429062924	CTGTTGTTCCTATACCATGAGTTTCCTCCCTTCAGATGTTGCTGCTGCTTCTATAAAAAA
CUST_11139_PI429062924	TCCAAAATGCAACCAAACCAAGCACAATATTTAGTACTCGCACAGCTTCGTTTGCTGCCG
CUST_1114_PI429062924	TGCTGACCACTAACAAGTTCATTGAGAGGGTTGATGCCATCCTGAAAAACCATTGCACCA
CUST_11140_PI429062924	GCAAAAGCAAAACTGAACTCTGAAGAGCCACAACATTGTTGAATCAGTTCAGGAATTCCA
CUST_11141_PI429062924	TTTTGAATTTTAGCTGGTAGATAAGGCGTGGGAAAGACCTAGGTAGGCTTTGGAGTGGCT
CUST_11142_PI429062924	AACCTCATGGACACACCAACTGATGAACAAAGAAGTTTTGACCATGTGACTTCTCTTATT
CUST_11143_PI429062924	GTGGTTGATTATTATTATTTTCTGTTGCTGGTTGATGTAGATTGCCCTGAACCTTGATAT
CUST_11144_PI429062924	AAATCTAGAAGCAACTCGACAAAGGCATCTCCAAAGAGTTCTACACAGAATGCTGCCCCA
CUST_11145_PI429062924	AAGAAAAAGAAGTACAAAACCTACAGAGTGTAGGGATGGAAATTGTTCGCATGTGTGGTG
CUST_11146_PI429062924	AAGTTAACGTCATCATAACTACTATCCGCGTATGGCACACACTCAATGTTGCAATATCAC
CUST_11147_PI429062924	TACGAAATCTTTGAATAAATGAAGGCAGGCACAAAAATGGTTCGGTGCGACGGAGTGCGA
CUST_11148_PI429062924	AGAAGAGAATGTAATAGGCCTGCCCATGTATTGGCAGAGTTGGGTTTTGAGTGTGTTGAG
CUST_11149_PI429062924	TTTGCCAAGAGAACAATTTTCATTCTGGTTTCTTTGATGGAACTGAAAACAACATGGTAG
CUST_1115_PI429062924	AATCATCGCCATTGACCTCGCCAGACACCTGCTTCAGGTGCACCCGGACACGTACGCGCT
CUST_11150_PI429062924	TAACTTTTCAGTGCCACTCCCACTTTTATTTGATCATTTGGAAAGCCTTGTTGGTTGCCA
CUST_11151_PI429062924	TGGAGAAAACTATGTGAACAAGCTACTAGAAATGTCCTTTCTCCAATACTCAAGGCTAAC
CUST_11152_PI429062924	GGGCAATGACAAGGACAACGTAATTATTAGCCATTTATTATGTACGCAAAACATGTAACA
CUST_11153_PI429062924	AATGTTCCTAAATACATACGGCCATTTTTAAATGGGAGTGGCACACGAGGATAGGGGGCA
CUST_11154_PI429062924	ATGACTTTGATGGAGAATTGGTATGTTCTTCACACATCAATCATTCTTCATGTTCCCAAG
CUST_11155_PI429062924	ACATGTGCCTTGGTAGGGCGTTCGTGGGGGAGATGCTCATGGAGGAGGAGCAGGGCACTA
CUST_11156_PI429062924	GATTCACATGGTATGTCATTTGGCCCTTCTGTAAAGACGATTGCACATTGCGTTAAAAAA
CUST_11157_PI429062924	CGTGATCTTCGTTGTTTTGTTGATCTAGATTAGATATTTGGTAGATCAATCATCAGACTG
CUST_11158_PI429062924	TTCTTCGTCAGCAGGACGGCTGATGAGACGATAAACGCCATCTTCCCCATGCGCTTCAGG
CUST_11159_PI429062924	ATTTTGAGGGTAAATTACGTTATTGGACAAATTAAATCAGAGAGTAGTTAAACAAGGGGG
CUST_1116_PI429062924	CGTAAGAGATGAAATATCGTCGAATGATGTAACGCTTCTTCAATTTCGGATGGGAAAAAA
CUST_11160_PI429062924	CATGTACATGAAGCAGCACAAGAAGAGGACATTAATGCTGAAGCTATAAAGAAGAGGCGC
CUST_11161_PI429062924	TCTCGTCTGTGCCATGTTGTACTTTGCTTCCTGCTTGCTTCCTGCTTAATGAAATATGCG
CUST_11162_PI429062924	TTTATTTATATTCTCAACAAAAGCTCGGTAGGGGGGCACCCCTCCTGTCACCGTAAAAAA
CUST_11163_PI429062924	TAATTTCTTGCTGGTGCACTAAGCAGATCCGAGTTGCATCACTTCGTTACACAAAGACGT
CUST_11164_PI429062924	AGACCTCTGAGGAAGCTGACTTCGTATCCGTCTTTCTCCACCTCACCAAGAGTGCCGACG
CUST_11165_PI429062924	CATCTATGTGCAGCTACATTAAAGTGTTTCTCTGTCATGCTGTTCAAAATCTTGCTAAAA
CUST_11166_PI429062924	TTATTGTTGTCAACTTGTCATGTATCCATGTTCTGCCGCATGTTTTCTTCTCGGTGCCTT
CUST_11167_PI429062924	CAAAATGCATTGGAAACTGAATTAAGCACACAGATACGAAGCATCGTCAAAATCGAAGTT
CUST_11168_PI429062924	TTCTTTTTTCATGTCTTCACAACTACTTTGTGTTGCAGACTATGTTTGATGCTCCAGAAG
CUST_11169_PI429062924	ACTTATTGAAGCACTATATTAGGAAACTCTAGCCTCATCCAACACAAAACAGATACTAAC
CUST_1117_PI429062924	TTCGATGGTTCAGAGAATCAAGTTGATGGGGAAGACGTCTTGTTCTGCACGTTATGTGAC
CUST_11170_PI429062924	TGCACCATCGCAGGTACATCATTTAGCTTTGTCGTACGCCAGTCTCATAGATTGAGGGTT
CUST_11171_PI429062924	CCAGACGTGACATGGGAGTATTGTATTTGTTGGTTATATTTCCTTTCTTTTTGCTACTTA
CUST_11172_PI429062924	TGGAATCTGCTTATAGTGAAGCGTGGGATTGATATAGTTAAAGTCCTGTTTGAGCAAATT
CUST_11173_PI429062924	AATAATTGGGTGGAAGGAACAAATGAGGACCTGATATTGCAAGGCCTGAGAGTCCTAGAG
CUST_11174_PI429062924	TGAGCTATGTGCCTACTGTGTATATTTTTGGATGGCAGTTCATACTGGCCAAACAAAAAA
CUST_11175_PI429062924	TTTACATGCTAGAGGAATCGAGCCTGGTGTTCTATATCCAGCTGTCTCTGTTGAGCAGTT
CUST_11176_PI429062924	GCGCAATTTTCTGTTCTGAAACGAAATCTTATAGATTTCATAGAGGTAGGGTTCAATTCA
CUST_11177_PI429062924	ATTTATCCTCAAGGATGGCGGTTGGCAGCAGAGCAGGCAACAATAAATATCAATTGGGAC
CUST_11178_PI429062924	ATCCAATCCAAGCATCACACGCCGCCGGCAGGCATGGAGAAGAAGCGGGTGGTCATCGTC
CUST_11179_PI429062924	AAGCTGGTCCGACTGCTCCGAGGAGATTGCCTTCTTGGAGGACGAGCTGCGCACGCGATT
CUST_1118_PI429062924	CAGTCCAGATGCAAGTTCAGAGAGGGCTGAATTAACAAAAATGTTTATAAGTAATTTTCC
CUST_11180_PI429062924	TGTTGAATTCCTTGAGTTGAAGAATTATGTAGGGAGCAGAAGAGCCATCAGCGTTGCAGG
CUST_11181_PI429062924	TTGAATCATTCTGTCTCCATGGCCATAGACTTGAATGCAACACCAGAGGAGGAAGGACAA
CUST_11182_PI429062924	AGATAGAAATCTATACCACACCACACTCATATAGTTCAGAAACGGGCCCACATGAGGTCC
CUST_11183_PI429062924	ACTAGACAGATTTTGAATGGAGAATTTGGGCCATGAGAAGAGAGGTTTGATCTTAGAAGG
CUST_11184_PI429062924	AAGAAAAAGTCTGCATTGTGTTAAACTTTGAATGAACTGTCATGTGAGCGTTCAGGGAGC
CUST_11185_PI429062924	TGCTAAGAGAACCCAACTAATTTCGCCAGATCAGGAGAAACCTCCTGCAAATCCGAAGAT
CUST_11186_PI429062924	TGAAATCACTGAACTATACTATATTGAAGTGTTCTACACCTCCTGGCCTCCTAGAGGCCT
CUST_11187_PI429062924	ATGACATGCATTACAGCTTCTCCTGTCGATGATTGCAAAGCGCGCGTACAGATTTCTACA
CUST_11188_PI429062924	TTATGGAGAAGGGCGTCCTCGGGCTAGACTCGCCGACGTTGAACCAGACCGTGTTCGCGT
CUST_11189_PI429062924	TTTCTGAATTCTGAGTTGTCTGAGCAGTCCAGCATTTCTGCTGCAACTACTGATGATGCT
CUST_1119_PI429062924	ATACATGTGCATAACTGCATATTGGCTTTTTCTATGCTTGAGCAGATGGATTCCATTCTG
CUST_11190_PI429062924	ATATCTCGTTTGTTGCCAATTCTTGAGCCCGTGTTCCTTTCTTTCCTTTCCAAAAGCTCT
CUST_11191_PI429062924	AAGAAGGCTGCCCAGTGTTGAATTGCCAACTACCCCATTCCTGCAATGCAGTTTATCTAT
CUST_11192_PI429062924	CAGAAAGAATTTCCCAATCACAGATGATTTGGCACTTATATCCAAAATTTTGACACCAAC
CUST_11193_PI429062924	ACACCTTCAAATGATAGGAATGAATCAAGGAGGAATGCAGATAGAAGCTCAGGCCTGGCT
CUST_11194_PI429062924	CTGACGCCTTCTTCTTGTTTGCTATTTTTCCTTTCCAATCTTTGGGTTCCACATAGTGGT
CUST_11195_PI429062924	TCCTAGCTCTAAGCCCTTAAATTCCAAAGTTGCAAGGAAGGATTCCAGTACAGTACTAAA
CUST_11196_PI429062924	ACGAACAGGAGAAACTGTTTTGGACGACCACGACGTTGATAATTTATTTAATATACATAC
CUST_11197_PI429062924	TGCATACTGGTTGAAATGCGAGCTGTTCTCATCTGCCACATATTCTTCTTCTCATCCCTC
CUST_11198_PI429062924	ACAAAGGGGATTTACAACCGCAACTCACAACAGAAACAACCTCAACCCAGATCGAAAGAA
CUST_11199_PI429062924	TGGTGGTGGTGTTTTTTCACTTGCTGCAAGTGTTATGAGTGATCTCATACATAAAGATCC
CUST_112_PI429062924	ATTACTCCGTCTTAGTAGCACCGTATTGCTCAACCACATTGTAGTGGCAGAGGGTTTTAC
CUST_1120_PI429062924	TTCTTGATGAGGCAACAAGCTTGTTATCTGAAATATTTCCAGGAAGCTCCCCAAAAGTAG
CUST_11200_PI429062924	TGGGCTGGCGCAGCTGTGGCTGTGGGTTGGACAGCGCTGCGGCAGGGAGAGGAAGGGGGC
CUST_11201_PI429062924	CAGAATTTACATGTAACACCCTACCTGTTTCCTGTATATAAAAGGGCTACTGATTCATGA
CUST_11202_PI429062924	TAACAGATGTAGGTACTTTATGTTCATGTTCGGTTTCCGTAGCGCTGTTTCCCTTGGCAC
CUST_11203_PI429062924	TTCTGCTTCCTCAACTTCACAGTTCGGTTCAAATAGGACAAATCGTATTGGAGGAGCTAA
CUST_11204_PI429062924	GAAACTGTATTCCAGTTGTCATGAGAAATAATGATCAATGTTAACCTTGGGTGTTTGGCC
CUST_11205_PI429062924	CATTTGCCTAGATTTAACAATCGCCCCCCTTTGAATTCACAGGATGGGAGAATCGACTAT
CUST_11206_PI429062924	CTTAACGCGCGCGGCCGCTAACGCCAATTCTTCTATACTTCACGCATTGAACCGCACTGG
CUST_11207_PI429062924	GTTTGGCTTGGAAAAAGTCAACATACTCGCCGATCTGAGTCTATTTCAGTAGAATTTTTT
CUST_11208_PI429062924	AAGACAAAGATTTGATTAAGGATGACTTTGTTGGCTTTGTGCGATTTGATTTGAATGACG
CUST_11209_PI429062924	ATCCATGTCGCCGTTCCGGTCGAGGCCTAAGCTCGACAAGAACTTGAACGCCAATGACGA
CUST_1121_PI429062924	TTTGTGATTTCTCTTTATCAGTTGCCCCCCTGTTTTGCCATCAGCTAAGCGTGTGTCTTG
CUST_11210_PI429062924	TTAACACCGCTCCCAGGAAGGAGAAGGAGAAATATCGAGGAGGCACACAAAGTATGAAAT
CUST_11211_PI429062924	CACCGAGGTCGCGGCGGCGAAGGCCGGATCCTCCCGCATCAAGCTCGTGGCGGCGCAACT
CUST_11212_PI429062924	GAAGTTGGCTCAGTTTGAAAATCATATGCAAAGAACTTCACACTGATTTGCAATGGTATA
CUST_11213_PI429062924	GCCTATGGCCCCAAAACTGTGTATTCTGCTGACTCTAGTTTCTACAGAGTAAAATGGAAG
CUST_11214_PI429062924	TCGATTCCCAATTCGCAGCCGCCCAAACACAGAGGTGCCCGTTTCGATTCGATGCTTGTG
CUST_11215_PI429062924	CATCAATAGAAATGGCATGATGATCTAGCTTCAAAGACCCCCTGCGACATGATCTGAGCA
CUST_11216_PI429062924	TGGAAAATGTGGGAGAAGCCTTTCATGCTGAGGTCATAGCCTGTTTACAGGCCATACAAA
CUST_11217_PI429062924	AAGATCCAGGTGTTCCAGCGCGAGCTGCCGCTCTGCCTCGACCTCGTCACACAGACTATC
CUST_11218_PI429062924	TATCGCACGGCAGATTCGTTAATTCGTTCAGATCAATTACTAGCATGACACACGACGACG
CUST_11219_PI429062924	CAGAGGTAGGTGGTTCAATTTGTATATGGGTTAATCACCGAAGCTCCTTGTAAGAAAAAA
CUST_1122_PI429062924	TGAGGACTTAGAAGCGTGTGACCCAAAGTCTTTGTACACACACAACAGTACTTCTCTCTC
CUST_11220_PI429062924	AACTTGAGACATTTGTCTCTGACACGTCGTTGCTGTGACTTCAGACGGGTAAACGACTTT
CUST_11221_PI429062924	TATGGCCGTGGAAGCGCACCGCCTCCTCTTAGCACAACAAGGGCAGAAGCAATTCACCAA
CUST_11222_PI429062924	GCGGACGTCCTCGGCATCGGGATCGGCACCACCGCTGCCGCGGCCGTGGCGAGCCCCACG
CUST_11223_PI429062924	AGTTATTTGATCCCTTCTGCTGCACCTATCACTAATTGAATGAAAATCGCAGGTAATGGC
CUST_11224_PI429062924	ATATTTCGGTGATTCGCGCCGCATGAGCTCGGATTGGAGGTGGTGCTTCTGATTCCCGCT
CUST_11225_PI429062924	GATCAGTCTACAAAGGAGAATTGAATTTGCAAGATTGTGAAAGTACAAATCTTGTTGCTG
CUST_11226_PI429062924	TTAGTTGGTAGCAAGCCAAGCTAAGCTAAGCTTTAGATACCCTCTTCTTCTTCCTCCTCC
CUST_11227_PI429062924	ACGCATGGAAGTAGTCTAGTAGATAAGCACTACCGAGCAAGGAAGAGAATACGTAGTACG
CUST_11228_PI429062924	ATGTAAAATTGTATTCCAGCAAGATTCGATTGGCTCAACGGCACCTTTACAAGCTATTGC
CUST_11229_PI429062924	TCAATAAGTATGAACAAATGGTGCTGGAGGATTTGCTGAAGAAAGGCCATGCTGACCCTG
CUST_1123_PI429062924	CCAAATGCGCACTTCGTCATTGTTTTAGGGTTTGACTCCATTATTATTTTGCAGTATATT
CUST_11230_PI429062924	CACGGCGGCGGACTACAGCGACATGATGGAGCACTTCGTGGGCAGGTGGAAGGTGGCGGA
CUST_11231_PI429062924	TTAAAGTGCCAGCCATTAGCAACAAAATCGCTGATATACCTCCTGATGAGTACTCGTGGC
CUST_11232_PI429062924	ATGGAAATTCTTTGTTGAGTGATCCACGGGTGCAACCATCATTCTAGCAGTGTGCACAGA
CUST_11233_PI429062924	TCCATAAAACAAGTCGTTCTAGGCTTGCTACGTGTTTTCACGAAACAAGTCGTTCTGGGC
CUST_11234_PI429062924	AATGCTTGTGTTGAGAGGCCCCAATGGCCTACTCAATTGCGTGAAGTTGCTCAAGTTTTA
CUST_11235_PI429062924	CTATTTGGACACCCTCTATATATGTAGCGTTTGAACATCTTGTGACTGTTTTAGAAATCC
CUST_11236_PI429062924	ATCTTTTGCACAAGGACACACCTCCATTGGATCTATGACGGCAATTCCAGATCTTCACTG
CUST_11237_PI429062924	ATCTTGTAATTCAAAGAAACGGCTTTGCTTGTTTTTCACTCCCACTGTACCCCGCATACA
CUST_11238_PI429062924	CCACACTATTGTAAGATGAGTGAAGTTACATTTTAGAAACCTTTCTATGCAGTCAATGCA
CUST_11239_PI429062924	TATACATATATGCTATCCTCACTTGGCAATTGCTCCTGATTCCAATGCTGGGGACCAGTC
CUST_1124_PI429062924	GATATTGAACTTTGGAATGAAATTTCCTCTGTCATGCACTTACCAAATTGCATTCCAACA
CUST_11240_PI429062924	GAGCATTGAATGGCTCATATTTTGTCAGGTCTATCTACCGTCGTTAAACTTCTAATCTAT
CUST_11241_PI429062924	AAGAATGGGGTAATCTTTGTAACTTATAGTAGCCTAATAGCATCGTCTGAGAGAGGCCGC
CUST_11242_PI429062924	TTACCCACTGATGAAGGCGGCAGCACTCTCAGGGCAGTGGTACACTGATGCTGATGAGCT
CUST_11243_PI429062924	TCACACTCTTGAGGTGTTCCTTTGCAAGCAAACTCTTATGTTCTTCTTGTTTCAAAGCGC
CUST_11244_PI429062924	GGAAGGGATGTCTTCGTGATCGACTATATGTACACATGTAAATAAATGTTCTGACGAGAG
CUST_11245_PI429062924	TCAATGGGATTGGAACAAAGTCGTCTCTTCTACCACAACCTTCCACTAGGTGAAGATGTC
CUST_11246_PI429062924	CCGCACCGCCGCCGCCGGAGAGATCGCGCCCCCCATTCCCACAATCCCCTCGAGGTAAAC
CUST_11247_PI429062924	CATACCTAGTGCTCCTAAATGCATTGTTTATAGACACTGTTGTCAATAGCAAAGAGAAAA
CUST_11248_PI429062924	ATGAGCTCATGCAAGTATTTCTCTCTTTCAGCGAAAAATCACAACCACAACCGGTTGCCC
CUST_11249_PI429062924	GTATTTTGTACGGGCATTCGTATTGATAAGTTTTTACTACTATTTGTGCGTGGTGAATGT
CUST_1125_PI429062924	CTCTAACGACCATATAATCAGAACAGGCACATTATTTCACGCATTCACAGAAGCACATAA
CUST_11250_PI429062924	GTTGGCCTTACTTGGAACTACTTTTGCATATACCAGACAACTATTTTGAACTTCAAGATG
CUST_11251_PI429062924	AATCGCTATCTCTAGAACAAGAAGACCCTGAAGAAAAGCTCATTGAGCCAGCACCAAGCA
CUST_11252_PI429062924	GCGAATTAATTCTACTACTGTCATCTATAACATAGCGGATCCATTTATTGAGAGTTTGAG
CUST_11253_PI429062924	ATTCGTGTGGTACTGCCGCACTGGCACATGTTCTGTTTTGCTTAAACTTTTTGACCTCAG
CUST_11254_PI429062924	GCGGGACTCCCGCAGCTGGACTGGGCATGCACGGCCTCGATGAAGGCGACCCCCGGGCTG
CUST_11255_PI429062924	GAAAAGCACGCTAAGCAGCTGACCTTCCGACGAGCGAGCTAGCATTAGCAAGATGTGCGG
CUST_11256_PI429062924	TACTGAAGGGTATAAGTGGTTCGTTTAGGCCAGGAGTACTTACTGCTCTTATGGGTGTCA
CUST_11257_PI429062924	ACGCCCAGATTCCATTCTCTTGTCGCATCGCTACCCTGTTCCCAGCTCGGGGCCTCTGAC
CUST_11258_PI429062924	AATCTCAATAGCTACTTCGGAGAGAGTCACTTTTTCTTATCATACTTTGTCATGTCCAAC
CUST_11259_PI429062924	TCTTGAGCGGCTGCCGCCGTTGCTTTGTATAAAAGGGCCGCCGTGCCATTCCACCCTCTC
CUST_1126_PI429062924	AACATCCCAAGTCCCCAATAAGAAACCAGAGGGGAGAGAGGAGGCAGCTGGAGCCGGCCG
CUST_11260_PI429062924	CATTAAGGGGATCTATTAGTTTCGTGAGGTTGTTAGTTTAGTGCATTAGCAAAGAAAAAG
CUST_11261_PI429062924	GAAGCAATATAATATTAGCTAGTCATAAGTACAGCTGGCTCCATAATCAACGACATTAAC
CUST_11262_PI429062924	TATGATGTGCTTCAATGATTCAGGAAGCAAAGCAAGCAATTTTTGGACTCAGCTCTGGCC
CUST_11263_PI429062924	TAGTTTGATCAATGGTGCACATGTATAGCGTTTTCCTTTCCCATCTTTCTCATGCTGCTG
CUST_11264_PI429062924	GGTCAAGGTATAGCTGAGTTGTATCATAGCATCTCTTGTTATCATCATAAATACGTTACA
CUST_11265_PI429062924	AGCAACAGCTTGCTGCTGGCAAATTTTGTTTTCTCAGAAAATGGAGAAATGAGAGGTAAA
CUST_11266_PI429062924	GGATGCAAGTAAAATCTCAAGCATAGCGACGCCCGTATAGAGCATGGTTTTTTGTTTTTT
CUST_11267_PI429062924	TTATACGAGTAAGAGATGTCCTCCAATTTATGGACGGCACAACATATCGAATTGCCAGAA
CUST_11268_PI429062924	AATTGTGTGGAATGCATTGACAAGCCAGAAAACGCATGCCATAAAGCTGCATTGCCCATG
CUST_11269_PI429062924	TTCTCGACGAGAGCAAAGTTTCCTTCCGTTCCGTTCCAACCCGTCCGCCGGTTCTTCGAT
CUST_1127_PI429062924	CAACTGTTGGGTGCATTTTTCTTTTCTTTTCTTTTTCCAGGGACCATACTACTGCGCTGC
CUST_11270_PI429062924	AATGGATCATGCTAACCTGATTATTTAACATGGGACACTGAGTTTAAGAGTAATGGATAC
CUST_11271_PI429062924	AGCAGCTAGTTGTTCTGCTGCAGATGTATTATTTATTACTGGCACGGATATACTCATATT
CUST_11272_PI429062924	ATAGCCAGTACTCCTTTCGTCTAGCAAAGCTCAAGTTGATGTTACGATCAAGCATCATGG
CUST_11273_PI429062924	TATGAATCACCTAGCCTTGCATCCTGCCACGTTTGAGTTGGAGTATCTAATTCTATATAA
CUST_11274_PI429062924	CCAGGAAATATAAGGCCTTGCTTAGTTTCCAAAAATTTTTGCCTTATACAGTAAAAGAGC
CUST_11275_PI429062924	GGCAGATCTTTGGAGGTTAGCGCAGCAGAGGCACAAAACAGTGACAACCCTGCTATGAGT
CUST_11276_PI429062924	GTTACAGTGGAGGTGATCAAGTGGCTGAGAGTGAAATAGCATATGATTTTGGTGATGAAT
CUST_11277_PI429062924	ATTAAACTTCAAAGACCGGTACTCTGAGCCATACAGAGATTCTCATCCGACTGCTCCTGT
CUST_11278_PI429062924	TGGTGAAGGGACGCGCTGGCAGCGGGTGGAAGAAAGTCAGCTGAGAGCAGCTCACCTTCA
CUST_11279_PI429062924	GTTTGGTTGATTGTATGGGAAGATAGGTGAATGTGTTTAGTTACTCATTACTCTCACATT
CUST_1128_PI429062924	GTCCTGAAAAGGACTTATTATTGTGAACCGTCAAATTAACACGCATGCAGTACAGAATGA
CUST_11280_PI429062924	TGAACAACTCAATCAACAGGCTGCAAGCATATCCCCAGAAGTCATTCAGATGCTTCTGAG
CUST_11281_PI429062924	ATTTGAGCTGGGTCCATGGTGGCAGCGCCTTTTTAATGGTTATTCGATCACAACATGGAT
CUST_11282_PI429062924	ATATACACAGCCATTCATTATTATTGCATTGTGCGGCGCACCGACGGTTGTTGCTGACAA
CUST_11283_PI429062924	GTAAACCAGTTCTTTTAATTCTTCTTTTTCATCAAATAGGAGTGCTCTGCTGCTACCTCT
CUST_11284_PI429062924	CTGACTCTATTGAAGAATTTGAATCTTCAAATGCTCCAACTTATGGAAGTGCACAGCAGG
CUST_11285_PI429062924	TCTACATGCTGTACCACAACAGGAGCGCTAGAATCGACGACGTGACGATGCGGATCCAGG
CUST_11286_PI429062924	GGTAAAGCCAGATACAAAGGTTGCTATGCCAAGTGTGCTAGTATTCCCACCTCAACAAAC
CUST_11287_PI429062924	GAAAAGGGACTGCTGGATAGCAGAACAAGCTTTTACACATTTGCTAAATTAGGAGAGGGT
CUST_11288_PI429062924	ACTCAAGATTACCAATCAAAACCTACGCTTTTTGTCGATACTGAGGATAGCCGAAGATCT
CUST_11289_PI429062924	CATGATGAACCTTGTGAATGTATCTAACAGTAAACTTTTTAAATGGGTTGAAGAGCTCAG
CUST_1129_PI429062924	GCGGATTGGATGGGTACGTGTATGCGTTTGTCTCCTTCGCTCCTTCCAGCAAAGTTTTTT
CUST_11290_PI429062924	GCACATCAAGAATTCTATGGTGGTAGATTATCTGTTCATGCATTGGAAAATAAAACACAG
CUST_11291_PI429062924	ATTGAAGATCATCCATGGCTTTGCCAGCAAGATGTGGCCACAGAATAGATTGATGGACAG
CUST_11292_PI429062924	TATGGCTCAAAATGCAAAAATCGACAGAAGAGCAGGCAAGAAAGAAAGCAGTAGGACCTG
CUST_11293_PI429062924	ATGAATCACTTTCTGCCCAATTTCCAGTAACTGACTGAGAAGTGGACGATCAACATGCTG
CUST_11294_PI429062924	AAACACGGTTTATAAAAAAGGAGGGACGTTTTCCTCATTCGCATCGGCCGCAACATTTCC
CUST_11295_PI429062924	ATCCACCCTGATCAATATCGATGCATGATGACATTGACTAGTTGTTTACTTGTTCTCAAA
CUST_11296_PI429062924	ATTTCTCTGAAGGGCGATCGCTGATTTGTTTGTACCTGTATTGCAGGTTGCAGAGAGGAT
CUST_11297_PI429062924	AATATCATGCTTACTGATTTGTCCCCCCTTGACATGTAGTTATTCTCATAATCTCATGTG
CUST_11298_PI429062924	TTTCCATCTGTGGAGAAACAGTGCTCCTCACTGGAACAGGAAAAAAGGTTATGGGAAGTG
CUST_11299_PI429062924	CAAGAAAAATAGACAAGAAGGCAAGCTACACGAGTATTCTCAACTGAAGACAAACGTAGG
CUST_113_PI429062924	GGGGTATGCAGAATGAACTAATGAAGTAATGCAAATTTGCTGTGTAACTGCCAATGGCAC
CUST_1130_PI429062924	GACCAAAAACTTATGGTCTCATGTGCCAATTGTCTTAATTCTATGATATCGATCCCTTGA
CUST_11300_PI429062924	TTTGTTAGCTTTGTCTTCGACGCGCGTGTACTCCGGTGGTTTAGTTCATGTTAATCTGCA
CUST_11301_PI429062924	GAAAATGCCCATGTCTAATTGTCTACTCGGATTACTGCGTTTACCACTCGCTACCACATC
CUST_11302_PI429062924	GTAAATTTGTTGTTCTTATCTGGGACATGATATTTTTTCAGGGTGATAGACAGAGAAGAG
CUST_11303_PI429062924	GTGAGAAGACAACAACAGCAATTGCTGCTGAAATGGAAGCAGCACTAGTTCAGGGAAGAA
CUST_11304_PI429062924	CAGGAGAGAGATTCGGTTGATGTTTTAGAGCTTCTTTTGCTTATTATGCTTGGTCTGGTT
CUST_11305_PI429062924	CCTGACGCCGGACCGCCTGACCATGGCCGACTTCACGGCGTTCCTGCGAGAGACGTACGC
CUST_11306_PI429062924	TAATTATATCAAACTTGACATGTGCACGATGAGGTCCAACCAGTTTATGTTCTTTGGTAT
CUST_11307_PI429062924	CTTGGGAGGAAAAGATTCATCCTGTTGTTTTTCAATTTGTCAGCTTGCTTGCGTTCAGGG
CUST_11308_PI429062924	ATAAGAGTTCTTCCGGCCTCTACATACTTGATCGTCTACATCTACCGTTGCCTTCATCAA
CUST_11309_PI429062924	TGGAGTTCTACGTGGACGAGAAGTGGAAGTTCTCCAAGAAGAGCCGGAACAACGGCAGCC
CUST_1131_PI429062924	AGGGGATACTATTTCTCAGCACCTCCCACATATTATAGCTCTGCAACTTCACTTCAGGCA
CUST_11310_PI429062924	TTCTCTTCTGGCAGTTTCGATCTACTATTTTGGAATCTTTTAGGTCGTCGTCGTCAGCCC
CUST_11311_PI429062924	ACAAAGTCCTGAGCAGTCACTAGATAACTTGTGTAATTTCCTGATACATACAGCCCGGGG
CUST_11312_PI429062924	GTTGCACATTCAGACTGCCAGATGCCACGTTTAGTTTACGGGTGTGTTTAGTTTCCTAAA
CUST_11313_PI429062924	TGGATATGCAACCAAATGGAACACTAATATTGAATGAAGACGCTGCTGCTTCAAATGATG
CUST_11314_PI429062924	TGATGTAATGCACTGTCACTCACACTAATACAATGATGAAGTGTATACTCATGCGTGTGC
CUST_11315_PI429062924	CCTGGCAATAGCTTATGTCTCTGCTCAAATAAAGTCAATACAAATCATGCATCATTTTTC
CUST_11316_PI429062924	GGGGTGGGAGAGGGGAGGATGAAGCGAAGCCCAAGAAGCGGTTGTCCAAATTGGAGGAGC
CUST_11317_PI429062924	AAATACAATGTTGTTTTTGTTCACACAATGTTCCCTCCGCTTGATCCTCGGCCCCATACG
CUST_11318_PI429062924	AAGATTCTTGAATTGGATTGCAGGGAAGCCCTTCGGTTCCAGGAGTCATTGTGTTAATGC
CUST_11319_PI429062924	AAGCAGGCAACACCTTCCAGTGCTCTGCTTTTGTCTCCATCGGACCCAAGCCAGACATGG
CUST_1132_PI429062924	ACTACTATTGAGCTAGCAAATGTAATGGGCGTCATCTTTAACGGATGCTTTTGCTTTCCA
CUST_11320_PI429062924	AGAAGGCTGCTAGTTTCATTCAGTTGAGCTGCAGTGACAATGGATATGGAATGCATGCAG
CUST_11321_PI429062924	ATGTCTTAAATGAGGGCGAGCTGCTGGCGCTTCTCAAGGACGAGCAGGACGAGGAAGACA
CUST_11322_PI429062924	TGAGGCTGTATCTTCCTGAGTGAAAAATGCTAAAGCCGGCACTAATAATGATATTAATTT
CUST_11323_PI429062924	GGTATTGGTACATTTTTGGGCCCCAATGGAAGCACTACAGTGAGATCAGAATTGAACTGG
CUST_11324_PI429062924	CATGAAGATAATGAAAGAGGAGAGGTACCTGATTGTCTTGGAAAACATCTCCAGCATGGT
CUST_11325_PI429062924	TTAGAGATAGTTGACATAGCTTGCTTATCGTGCCACGTTTGCGGCTTGCATTGATTCACG
CUST_11326_PI429062924	ATGTTCTGGTGGACGTGGGTGATGTAGGATTTCACAGTTTGAGTACTAGTCCTTGTTCCA
CUST_11327_PI429062924	CTTATTTCTAGATTCTGGCTATTGTTGGCTCAGTTATTCAGGTGCTAAACTTATTTCCCG
CUST_11328_PI429062924	GTAACGAGACGCTTGGAACCCTTAACTGAATCATCTGAATTCATTCCTTGGTCATCCCCA
CUST_11329_PI429062924	TAGGGAGAATCTTGCTGAGAGAAACCACCAAGCCGCACGACATGGAGTACGGTCAGCAGG
CUST_1133_PI429062924	CAGTGTTTCAGATACTAAATCTGTGTTGCTTGTTTACAGATGCAAATTGACGGCAGTTTT
CUST_11330_PI429062924	AACTGAGAACGGCCCAAGAAGAATATATCAACTTACTGATTCTAAAATGTCCAAGAAAGG
CUST_11331_PI429062924	TTATCATCGCCTACAAACCTTGCAGACCAAGAACACCGTAAGAGACAGTTTCGATCTGTA
CUST_11332_PI429062924	TGACAAAAACGATAATGCGGTCTTTGGGAGAAAACAACAACGCAATGGTCAGCGATGAGG
CUST_11333_PI429062924	TCAAAGAAAGGAAAAGAGGCAACAGCAACTATATTGAGTCCAACCTTTTGGAAGGATGTG
CUST_11334_PI429062924	GGTGGTCAGTTTAACATAGCTAAATGCTTGTTTTGATGCATCAATTACTAAGAACACTGA
CUST_11335_PI429062924	GAACTGCAGAAGGATTAACTAATTAAGGGGATTGGAAAGTTGAGGCTTTTTCTTCAGTCA
CUST_11336_PI429062924	CGTGTTCTGATAAAGAAAAAGCATCAAGAGCACTGCACATAATGTTGCATGCTGAAAAAA
CUST_11337_PI429062924	TAGCGGAGAAGACAGCGCCATCGCCATGCTGGTTCTCGACGAGGCCACCATGGAGTTCTC
CUST_11338_PI429062924	AGAATCAGAGCTTAACAAGCAGTGAGATGCCATTTACTTCCATACATACTCCCTCCGTCC
CUST_11339_PI429062924	AGTGTGTGCTTTAAGAAGGTATCTGGCATTAATTGTGAGCATTGGGGTGCGCTGAAGCTT
CUST_1134_PI429062924	CAGGCATGTTGATTGTATAATAGCTAGGCCATTGCAATTCCATGTACCATTTAGATAGCT
CUST_11340_PI429062924	TGTGGCTTATAGAAGCATAGCATAATACACATAAAGGAAAAGGGGGGATGTAATCCAACA
CUST_11341_PI429062924	TCTTTAAGATCTTTGATTACAGCCAGCACAAGGGGATGGGTCAAAAGATGCTCAGCAGGT
CUST_11342_PI429062924	TCCTTGATGCTATAAACAAGGTTAGTCGTTCCCAGTCTTCTCCCAAATGCCATGTTTTTT
CUST_11343_PI429062924	TCGTCTCCTCCTCTGAAGCCGCCGCCAACCCCACCACTGCCTCCGGCTCCTCCACCACTG
CUST_11344_PI429062924	ATTACCATGGAGGAGTGGCAAGCCTTCACTGCCTCTCAAATCCGGACCAGGCATTCCACG
CUST_11345_PI429062924	CATATACTGTTAGTACCTGCTCAGTCACTCACATTTTTAAGTGAACAGAGAGCAAAATAA
CUST_11346_PI429062924	TTTCATACATTCATTTTTCTAACTTGCTGTGCACCACCCCGACATGAATGGCCTCAGCAT
CUST_11347_PI429062924	ACAAACCTGGAGATCAACATTGAATGAGCTGGGGGATAATTTTATTGACTATTGCTTCTT
CUST_11348_PI429062924	CCTGCAATGGAAGAGGCATTACAAGGATCTGAAACAAATAGCAGAATCATTTCGAGTCGT
CUST_11349_PI429062924	GGTGGCCTGCCAGGATGTTAAAATACACTATCTTGACATATTAGTTTTGTTGTTCAACAT
CUST_1135_PI429062924	GACATTTAAGTTGTTCAATTGTTCTGGTTAGTAGGGCTGTTCAAATTTTTGCGTAGTGAA
CUST_11350_PI429062924	GATGTCGTGTTATGAAATAATGTTGTGTATTATTGTAATAGACCCTTGGCTTGGGAGGAA
CUST_11351_PI429062924	AACCGCCTCAAGGCCCACCTGCGCGGCATGAACGTCCCTCCAATGGCCGAGTTCGCCCAC
CUST_11352_PI429062924	CTGCAAATCTAAATGAACTAGCTTGTTCACACGCGTACGGCGTACTGCTCTCAATTTTTT
CUST_11353_PI429062924	TAGTACAGTATATACGAGCAGGTAGATGTTTGTGTAACCTCTGTACATTTCTGATGCGGC
CUST_11354_PI429062924	TGTTTCCATCAATCCATCTATTATCTATCTACTAGATGAATTCAACGCGTCATTGCCCCA
CUST_11355_PI429062924	TTTTTCTGAACAAGCCCGGAAAGTGATCGCTTCCCTTAAGGTGGAGCGAGGCTTAAAAAA
CUST_11356_PI429062924	ATATTGTACGCATAGAGTAGCTTGGTCACACTTATGGACCGCACAGGACACAGCATACAT
CUST_11357_PI429062924	TCAACTGTAGTTTTGCTGGAACATCTATTTTAGGCATTTTTCAAAGCAAATCATGTGCGA
CUST_11358_PI429062924	AATTCTTTTCAGAGGACACAAGTTGATATGGAAAGCATGGGCGCCGCTTCGTGTGAAGAT
CUST_11359_PI429062924	TAGCGAGTGATGAGCCGTCCTCCACAAAAATCATCTCCCCAACGACCGCGGCACCGCACG
CUST_1136_PI429062924	CCAAAGTATATAAAGTATGTAAATGACAAAATCCGAGAGTAGAATCGACCACGTAAACCT
CUST_11360_PI429062924	GCTCTAATTTTGATCTGTTCTTGGGCAATAGCAGGATCGGAACTTTGTAGAATTGAATTC
CUST_11361_PI429062924	TTCCTCTTCCTCACCAACTCCGACCTCGTCTTCGCGCCGCTCTGGGAGAAGTTCTTCGCG
CUST_11362_PI429062924	CGAGAATGCGGCAAATGTAACCGTTGGTACATTCTGCTGCCTGTAAGACTATTACCGATT
CUST_11363_PI429062924	GACATGTAAATGGAAAATACCCCACTGATTTGATCGTCTCCATTTGCCATATAAATCTAT
CUST_11364_PI429062924	TATCAAATGTGTTCCACGGAAACAGAGGACATCGAAATGGTGGACTCAATGTTGATCGAC
CUST_11365_PI429062924	AGTAGGGGACACCAAACTACAACTAGCTCTAGTCAAGGAGATACTGTTGCAGCTAGAGTT
CUST_11366_PI429062924	ATCAAGACTGGACGAAATCTTCAAGGCCTTGGAAGAACAGATGCAGGCACTGGCCGCGGC
CUST_11367_PI429062924	AGACAGAGAGTTGTTCAGCAGTTTTCATGGAAACCAGTACTTCACTTTATATTTTGGCTG
CUST_11368_PI429062924	AACTTGACCTTCAGATGATATATTTGAGTAGATTCATCCCAGCGGCCAATACAAACCACC
CUST_11369_PI429062924	CAACTGAAACAAGTTGCACGGTGGAATAGTCATTCTAGTCCTATCACCTGAGCTTATTTT
CUST_1137_PI429062924	TTCCCTTTTAATAGGAACCGCAGAGGTTGAGCTCTTCGATCCATTTCAGACTAATAGTCT
CUST_11370_PI429062924	GATTATAAGGTGTTGATTAAGGGTCTATGCATGTACTACCATTGCTACAGTTGTACTAAA
CUST_11371_PI429062924	CAAGAAGTGCAAGCTGGTGAGCGAGAGGCAGGAGAAGGAGTTCGGGAAGGAGATGCTCAT
CUST_11372_PI429062924	ATGCTGCACGCACATGGCGACTTGATCGAACAACAAAAGTTTCGCCTTCAATTACAGGAT
CUST_11373_PI429062924	ACTTTACTCGACTGGGGTTCCTGCAACGGCAACACTGAATTTATGTATTTCTTTGGCATA
CUST_11374_PI429062924	AGTTCATTATTCCTACGCTGTCCAACGCTGCAACGATATGGTTTCTTGGCCTCTTCATGT
CUST_11375_PI429062924	CCCTTAGATATACACACTGTCTAGATGCATAGCAAAAACGATGTATATCTTAAAAAAGCC
CUST_11376_PI429062924	AATGATCCTGACCTTGTGCCGGTTGCTATTGAAGGAACAAAGAACGTTATGAACGCTGCA
CUST_11377_PI429062924	CAGACTAAGGCTTCAATGCTTCTCTGTAACTGCTCCGTGTTTCACTGAACCAGGTTTTTT
CUST_11378_PI429062924	TGTTTTCTCTGAGTGATAATTTGAGCATGTTGGTGCCAAGCTAGATGAGAAAATGGAACT
CUST_11379_PI429062924	GCACTGGTTAACGTTCAATTCAATCGCTATTCAGTTCCAGGCTAAACCAACAAAAGAATA
CUST_1138_PI429062924	GGAGATGGCAACCGACGAGTATTAAGCTAGCCACCGATAGCACAAAGTGTGATTTGAAAA
CUST_11380_PI429062924	GGCAAGGGTGGTGGCCTTGGAGGAGGGATCGGCCACGGCATCGGTGGAGGCTACGGGAAG
CUST_11381_PI429062924	GTTTCCTTTTAGAATCTGTGCTCTTGTTCTAGAAACTGACATGGAAGAAAAGAGAGAAAA
CUST_11382_PI429062924	ATTCATTATTCCCATTCCGATAGCTCTAGCCACAACGTTGCAAGACATCTGATTTTGGCT
CUST_11383_PI429062924	AACTCACTCCAGGCAACTGGTGTGATTTTCGTTTTGGAATGAAGAAGGTGGGGAAGCTTT
CUST_11384_PI429062924	TACTATACTATACTATACGATGGGATAGCTCTCCTTCGGGTGGGGATTCGAAAGGAAACG
CUST_11385_PI429062924	AAAGCTGAAGACCAACACTCAGCAGAGGTAGCTAGCTAGTAGGGGCGCGGTTGCAGCAAG
CUST_11386_PI429062924	GAAATCCGGGCTCTTTTCCCTCCCTAAAAACCTCCAAAAAATTCAAAGTGAAGCGAGCTC
CUST_11387_PI429062924	CCTGGGCGAACATAATAACTAATACCAAGTTTACACAAACATACCAACTACTAGTATAAG
CUST_11388_PI429062924	TCTACCTTCTTGAAATGCAGAAGTGATAGCCAACCTTTGCACAACCAGAAGAGCATGGCA
CUST_11389_PI429062924	ACTTTGTAACGGACGGACATGTAAATAATCTTTCAGTTGAGACAATTCTGTGTTCAAGCC
CUST_1139_PI429062924	TCAATTCATATACAATGACCCAGTTGTGAAAAGCCAATTTGATCACAGGATGTGGATTTG
CUST_11390_PI429062924	CTGAATTGAGGTACGAACAGTCAGCAGAAGAGAGTCTGCAGGCGACAGTAATAAAGTATC
CUST_11391_PI429062924	CTTGGATGTCCCCAGCATGTATACACCCTTTGTTTGGTGTGAGTTTCTGATGCGACTAAT
CUST_11392_PI429062924	AACCATAGGTACAGGTAGTGAGGACAGAGATGCTTTTCCAACACATCAGGACACTACCTT
CUST_11393_PI429062924	TCACGGTGGACGATGCCACGATGATCGCCACGAGCTTCCCGGAGTTCATGGACCTGATGG
CUST_11394_PI429062924	ACACAATTTATATGGATGATGATCTATTCCAAAAAGAGGTTAGTTCTCTGATGAGGGTGG
CUST_11395_PI429062924	TAAGTCTAGGGTTACGTTCGCACTCCAAGTTGCCTATAGGAATGGAGCCATGATGTTGTA
CUST_11396_PI429062924	CCTTATTTTATTTTCCCTTTTATTATTTTCCTGTTTTAGGTACGGGACTGGAGCTGACGT
CUST_11397_PI429062924	GTCGCAATATGGCTCAGCTTATTCATCCAGATTCCTAGTGAATGTTTGTTAACAAAAGAG
CUST_11398_PI429062924	AGATCTTGCCTGCTGTATAGTACCAATCTCACGATTCTAAGCATCCAATCCAGTCCAGTG
CUST_11399_PI429062924	AACAACTATTTGTTTAGTGGAGAACTTACATCCAGCACACTGGGTGCGGCATTCCATCGA
CUST_114_PI429062924	GTTAAAGAGTCGTGTCACCCTAGAGCTCGAGATGATAAGATCCAGACTTTTGTGTGTGTG
CUST_1140_PI429062924	TACCACAACTGTCGAAGCACAAACAGCTAGCACCATGTGGCTGCTACTTGCAATTAATTC
CUST_11400_PI429062924	GTGAGTTGTACACATCCAATCGATGTTCAGTTCCTAATTTGCTTGTCTCTAGTCTCTACC
CUST_11401_PI429062924	TCCACATGTTCGACAAGCTGCTGCTCATCTCCGACGGGCACGGCATCTACCACGGCAAGG
CUST_11402_PI429062924	AGGTAAGGTACGGTAAGGTAAGTAAGTAGCCATGGCATCCTCTGGAAATGGAAGAAGCTT
CUST_11403_PI429062924	TGTACAATGTGTCACTATCAATCGTCATTTACTCGCTTCAATAGACAACATCAAGCACTC
CUST_11404_PI429062924	AACAGTAACCATGTTCCAGTTGTTGCTACGATGTTGGTGCAAGGTCAAGACTCCTTTCTC
CUST_11405_PI429062924	CTATTCCGCCTCGTGCCTTATTACTCTATACTCCCGAGCCCGCTCCCCCGCGTCCGCCCA
CUST_11406_PI429062924	AACAATTGCTCATATGTGAACTACAGTCACTCCATCTCAATCAAAAAGGCTAGAATAGTT
CUST_11407_PI429062924	AATAATCTCCATCTCAATTACCTGAATCTCTCGTCCAATCAGCTCGTCGGAGAGGTACCA
CUST_11408_PI429062924	GTAGCTACAATACGGAATTCTTCAAGAAACTTGATCCTATGGAGTTCTTTTCCGGGCACA
CUST_11409_PI429062924	ATAGGAGGCAACTTTTGTTTGATGAAAGTACATCGCTCACGGACATGCCATAGTTTGGGG
CUST_1141_PI429062924	TAACTCAGGCATATACATATGTATACGTGTATGTGCCACTAACCAACCCATCACCCGTCT
CUST_11410_PI429062924	AATCACAGAAAATGGGGCTGCAGCTTCAGGAAAAACTAAGAACAAGACATCACCAGCTGC
CUST_11411_PI429062924	TGGTGGCATGGATTTTATTACCATGGTAGATTAATTTTATCTGGTGCTAGTTGGTTGGTA
CUST_11412_PI429062924	CTTCAAAAAGAATAGAGTTGTATCCAACACGCAACATATTGACGCATTCCACTGAAAGCA
CUST_11413_PI429062924	CTTTAAGATGTATAAGAGACGTGGGGTGAGGGATCTTGAAGAGAAACCCAAGGCAAAGAG
CUST_11414_PI429062924	TAGGGATGGCTCCATGTCCTTTGAGAACAACAGCACAGTTTTGGATAAGCATGAGGTTGT
CUST_11415_PI429062924	ACAGGAGGTGTCGGAGCTGAAGCAGCAGCTGTCCAACGAGGAGACGGTGCACCAGATCCT
CUST_11416_PI429062924	TAGTATCCCCCAGTTAATTACCCAGCAGCATGAACACTAGGATTGCCAATTCTATCGACG
CUST_11417_PI429062924	AATTTTGGTGCTTATATCATTTCCATGGCAACAGCTCCTTCGGATGTCCTTGCCGTTGAG
CUST_11418_PI429062924	GTTTCCGCTATCTATACACCTTTGAAATCAATTCCTGATATCCCTGTTCTCCCATATGCA
CUST_11419_PI429062924	ATTGAATATGCCATCTCTTTTATCTCGTATGGAATCAATGATGGAGCCCTGGTTGATCGC
CUST_1142_PI429062924	AAAGTTGATGAGCACCATTGAAGTCGTGGATAGCAACCGTTAGGTATAGGTAGGCTGTGA
CUST_11420_PI429062924	TGTACATATCTGGGGCAACATGAACTAGCTAGCTACATTTTTTCCTGACTTATCCACCCA
CUST_11421_PI429062924	TAATTAAGGTCTCTCCACGGTGGTCTAAGTGAAGGTAGTACGCCGCCATGGTGGCAGGCC
CUST_11422_PI429062924	GGTTGGGTGGCTTTCATATACAGTCAAAAAGGACTTAGTACAATTACAATTAGAAGTACA
CUST_11423_PI429062924	ATGCTTTGAGGAGATGAAGTTGGCTGGGCTTAAGCCTGATGAAGCTGCTTATCATTGCTT
CUST_11424_PI429062924	TTTCAGATATGCCAATTTCGATCTCACAGAACCTCTACCTCCACTATGGAGGCTGATCTG
CUST_11425_PI429062924	GAGTGCTTGGCTGATTTAGCCCTGATGGAAATGTTTGTTTTGGTATTTTCTTTTTTAATC
CUST_11426_PI429062924	GATGCCTGTGATCCTTTTTGGTCTTACAGGGATGGAACAGAATGTCTTAAAGAGATCATG
CUST_11427_PI429062924	TGAGGTTCCATCAATCCTTATGGTTATTTATTTTTCGAAGGCTCAATGCTACAGATGTAA
CUST_11428_PI429062924	TTCACAATATTCATCAATCACTGATTTTGCATTGTGATTTCAGTTGATGCATGAGGCAAG
CUST_11429_PI429062924	ATGGACCAAGCAGGGGCACGAGGAACCATACGCCGACATCGACATTGAGATGGCATTTCC
CUST_1143_PI429062924	ATCTGTGTTTTCACAGTTCAGGGATGGTATTGTTCCCCTTCACACAATTCAGCTCCATCG
CUST_11430_PI429062924	ATTGCGGCCCAAGTGGGAAAAAGGTTTTTTCTGCATGGCAAAGTTTTTTGATGATTTGCT
CUST_11431_PI429062924	TCATACTGCAGCGCACATCATGCTCACAATTTTCAGGGCAAGTTCAAAGCGAACAAAATT
CUST_11432_PI429062924	TTGGCCCTGACGAGGCCCTTTTGTACACTTGCACTGGACACTATCATACTGAAAATTTTA
CUST_11433_PI429062924	TATCGTCCAACGTTAGCAAAGTCCAATTGAGGTATTCCCAATGCAACGCCCACAGAGTAA
CUST_11434_PI429062924	TAAAAAAGGTCACAAGAAGGCTGATCCCTCAAAAGTACCAATAAGCAGTAGGGCAATTTT
CUST_11435_PI429062924	TTTCAAGTCAAGTCCAAGTTCGCCATACAGGAGCGGCTATGCTAGTCCATCGATCTTTAT
CUST_11436_PI429062924	CTTTCTGTTTTATCATAGTTGTTTTCCTTGTGAATTTATGTTTTGCAGTTCAGGCAGGCT
CUST_11437_PI429062924	AGGAACTTACATGAACTTTCACCACCCTATCTTCCTTTGCACATTAGTATTGCATCCTTT
CUST_11438_PI429062924	CCAGCCAAATTGTCTCACTTAAATATTTGGATCCTTCTATGTTACGACAAGGATAATCTA
CUST_11439_PI429062924	AAAGTCATGGTCAGAGCAACAGCTACATCTTACCAGCAAGATCGTTACACATCCTTTGGG
CUST_1144_PI429062924	CAAAAGCTCTTCACCAAACTATTGGGGCTTCAATACCGTATTCTGTATAAACCAGGACCC
CUST_11440_PI429062924	CACGACGACGCCAAACGCTACTACGTACTGCATTTATGTAATTTATTTATAAAACACTAC
CUST_11441_PI429062924	TACATTTCTAGACCTATGTGGTGCTCAGGTAACTGTTATCTTATTTACTTCGAACTATCA
CUST_11442_PI429062924	AAAGTTAAATCAAGGTACATATGCATCATTTGTGTCACCATGCAGGAAGTGATTGCCCAT
CUST_11443_PI429062924	TGTTTGCTAAAAAGTTCAACCTCACCGCCAAGGACGTCGCTGTCCTCTCCGGGGCACACA
CUST_11444_PI429062924	AAGCGGCTGGCCAAGATGTTCGACCGGTTCATCGAGCACGTTCTGCACGATCACGGCGAG
CUST_11445_PI429062924	ATTCTGGACAACGAGGAGAAGCTGTTGGAGATGCTGCTGCTGGACAGCTGCTTCGTCCTG
CUST_11446_PI429062924	GAATTGAGATTATGTCTTCTATATATGTAAGGAAACAAATAGAAACAGGACACAAGGGCG
CUST_11447_PI429062924	TCAATCACCTGTTTACACGCCGGAGCAGCTGATCGCAAAATACAGCAATTTGGTGTTTGT
CUST_11448_PI429062924	TTTGACAGTTTCATGTGGAACACCTTTCAAACGAAACACCACACACAGACAGCAAGAACT
CUST_11449_PI429062924	TTAGTTCCATCGCCTCTATCACATGTGATCAAGCTGAGTTACCCTTATCTACTACTGCCT
CUST_1145_PI429062924	CACACACGTGTTCTGAGTAGCACAGATTTTAAGAACAGTAGTAGACAATGCTTTGTCTTT
CUST_11450_PI429062924	TTCCTAAATAGAGAAGTAATAGAGAAGTAGAGGGTGTGTTTTAGGTAGTACTGCTGGAGT
CUST_11451_PI429062924	CAACCTTGCCTTCTGCATGAGGGAGAGGATTGCTTTTGCAATACAAGTAAATGTTACACT
CUST_11452_PI429062924	TCCTCGTGCTCCTCGCGTCGGTGCTGCTCGCCTCCTACTTCTGCCTCCGCCGCGGCGGCG
CUST_11453_PI429062924	GTTTTCTTGATGCCACTCCTAACTTTTATGTACCAGGGAATTGCTCGAAAGTTGGTAAAG
CUST_11454_PI429062924	TCTTTAATCCCTCGCCGCTGCCCTAATCGGTCTCCAAGTCTTGACCTAGCATCGGTGCTG
CUST_11455_PI429062924	TCAATCTTGGCTTGCACATGTTTAGTTTTGTTTAGTTTGCTTGTCCTTTGTACAGACTTA
CUST_11456_PI429062924	TCCATTATGCAAATACAAATCCTGAAATCCACATCATTTGTGGGATTCTGATTCCGGTCA
CUST_11457_PI429062924	GAGGATATGGAGCCTTGTGGATCAGTTGGCTTGCAACAGGCACCCAGCCATGAAATGAGC
CUST_11458_PI429062924	ACAGTTTTGTGAAATACTAACGCTTACATTCCCTTGCAGGTAAAGTAGCTGTGTCAGAAA
CUST_11459_PI429062924	TATGTCCTACCTCAGCAGCAACTTTTTGTTTCAGCAAAAGTAAACCAACCTTCTCTCTTA
CUST_1146_PI429062924	GTGCTGAAACTGAAATTGAAAGTTCCAATTGTAAGCTCTTGATCAGGCAGATTACATATC
CUST_11460_PI429062924	CAAAATTTTGAAAGTGGGATTGAGTGGTTTCATTGCGCCGAGGGGGAGGGGGATCTCTTT
CUST_11461_PI429062924	ATATAATACAGTGGCTAGGGTTCAATAGCACTTAATTGACTATTCAGATCCAATGTCTTG
CUST_11462_PI429062924	CACGTTAAGTATAAACTCTATATGTGATAGACAGGTTATAAGAACATATTTGAAGGCCCG
CUST_11463_PI429062924	GTGCTCAAGCTCAACCAAAGCAAAGACGACTTTGTACAACGCCCTTTGATAGATATTTTG
CUST_11464_PI429062924	TATCGCATCGTGTCTGAAGACCGGGACTCTGTGCAAGTTGGTACAATTGATAGTGTAATG
CUST_11465_PI429062924	ATTCAGCTGTTGATAACTGTGCAACTCAATTGTGAAATTCCATTGCAACAAACAAAGAGA
CUST_11466_PI429062924	AAACCCTAGAGCAAGCAGCGATGCACAGTCCGGTCCCGCTCCTCCTACTGCTCCTCTGCA
CUST_11467_PI429062924	GGCCCAATTTTTGGTGGGCATTATATATATTAATCTCCCTGTACAAGTAACTTGTCTATA
CUST_11468_PI429062924	TTCCTGACATCCTCTTCTAAAACGGCCAGATTCGGTGAGTGAAAGTCGTAAAGTTACCAC
CUST_11469_PI429062924	AAGAAACGAAACATCTAGGTGAGATGTTGGGTGCGACATCGACTTATCGCCTTTCACCAA
CUST_1147_PI429062924	AAGATTCAGGTACTTTCTATCGAGTGTTCTGAAGAGGCTAGGAAGGTGGAGCATGCACTA
CUST_11470_PI429062924	AATTACACAACGCAGAAAGCATGTTCATCCAGTGCTCCAGGGAAGGAGGATGAGCAATTA
CUST_11471_PI429062924	CTTCACTAGCAGCTAGCAGACTATATAATAACCGAAAGAAAGCTGGGTGGAATTTGCTTT
CUST_11472_PI429062924	GTCTTCACTGAAGACCGGAGTTGTCTTTTCGTTGTTTGCTTTATAAGGTTATATCTTTTA
CUST_11473_PI429062924	TTTCAAACAAGGCAATAAAGGCTCATGCAAAAGCATGCATCACATGTACTAGCATAATGA
CUST_11474_PI429062924	TTGGTGAACGGTTGTGTCCGTACCTTTCATATGTATATATTCTAAAAGATCAATGAAGCA
CUST_11475_PI429062924	TTCTCGGCATCTTATTTCCTGCGTCTACTGAGACGTAGACCAAGAACGAGGAGAGTAATT
CUST_11476_PI429062924	TGTTTTGAAACTGTAAGCTACCTACTCTTGCAAGGGCTCACGATTCATCGTTCTGACTGC
CUST_11477_PI429062924	GAATATTGCCCATTGTGTTACATATTACTTACGAAGTCCAGAACTACTAAACCAACACAA
CUST_11478_PI429062924	ATACGGAATGATGGTTGAACAAAGGATAGGAGAAATGGTATCGTACCCACCGTGTACACG
CUST_11479_PI429062924	AAACAAGAGAATAACAAAGTTGCTAAGGAGCTAGAAGCTGGGCTGGACCATGTAAGAGGC
CUST_1148_PI429062924	CCTCCTGCTTGTAGAAATAAAAGACATTTCCAGAGAGGTTCGAATGCTTTAGACAATAAG
CUST_11480_PI429062924	GATTCATCTGTATCATTTGTGAAGAAATACTTCATGGAGTGGTTAGTCAATATGGGCAGC
CUST_11481_PI429062924	AGATGGAATTCCAGAAATCAAGTTTAGTAAGGTGCTTGGAAAAATTTGGTCTGTGGCATT
CUST_11482_PI429062924	GAGCTCATTAATAGAAGCCTGATCCAACCTATTGATGTAAAGTTTGGTCAGGCAAAGGCA
CUST_11483_PI429062924	AAACAGGGGAATGCTAGGACCATAAAAAGTTGCAAACTTGAATTTCTTTCTTTGGACTTT
CUST_11484_PI429062924	TTGGTTGTAACAGGCAGCGCACGCCGCACGCGCCATTCTTGTTTTTCGTTGCCAAGTGAG
CUST_11485_PI429062924	ATATCCGTGGGCCATTACCCTAACACAGAAAGCATGCTAAGCAATACTAGTCAGGTAGAT
CUST_11486_PI429062924	AACAACATACATGGCATGGCTAATTGGCTATACACTGTGAGTGTGACGCAATCGATCGTG
CUST_11487_PI429062924	GATTGAACCAGCAGTAGATGAAGTGTTTGTTCGGTAATACTTTAGTAAAAAGGAGGGCGA
CUST_11488_PI429062924	ATTGATGGCCAAAGGTAGAACAAAAAACTTAACTCATGACAAACCTAAATGGGCACGTTG
CUST_11489_PI429062924	CCATCTTAATGGGCATATTCCTTCAAACATCAACTCTTTAAGTGAACTAGAGATTCTTGA
CUST_1149_PI429062924	TTTGTATTTATTTGAGGAATAAAAAACACTTCTCTTCGCTGAGACGTGCACGGGTTTCGC
CUST_11490_PI429062924	GATGTGTACGTATATAAAAGGGATAATGAATCAACTTGGCCTTGCTGTTCGGGAAGATGC
CUST_11491_PI429062924	TAAGATCCCATCATGATGCCAATTACATTATTTACTGTAAGCAGATTTGTCACTTGACGA
CUST_11492_PI429062924	CATCGAAAGCACATTGATGACTTGAATTTTGTGAATGTTTTGTCATATTATACACGGGGG
CUST_11493_PI429062924	TGTTTTGACAGAGTTACCTCCAAACTCTATCTTTGAGCAGCAGCTTGAGGTAATTGGACT
CUST_11494_PI429062924	GAGACTTCCTCCTCTCCCACCGCCCCATCTCCTTTGACGACCTTCGCCATGCCACCTCCC
CUST_11495_PI429062924	AATATAGGGACCAAAACCTTATACATGCTCACAAAGACCCCATGGTAGATGGGGTCAATG
CUST_11496_PI429062924	AGAAGTCCTTAAAGCTGTTGAGTATGTGCATGAATTGATAGACAAAGAAGTAGCTGCGGG
CUST_11497_PI429062924	TTACTACAGGCAGATATGTTCATGGAGGAACCACGCAAAGCACTAACATCAACAGCAACC
CUST_11498_PI429062924	GTGTAATTGTGTATTTAAGTCATGCCATTGTTCTTGGAAGTCACATGCGAAAATTATGGT
CUST_11499_PI429062924	CACAAAGTTTATACTTGCAGGGCCGTACGGCTATATATCTTTCTATTTCTTAACATGCCA
CUST_115_PI429062924	TTAAAATGACTAAGTCATTTCTGGAGTCCTCGATTTCTGCGCCTAGGCTTCTGCAAGAGC
CUST_1150_PI429062924	CCTATTTATTCCAGTTGTACCAGACTACCAGGACGTGCATGAGGTGAGTTATAGTGCTGT
CUST_11500_PI429062924	GGCTTTTGTGATCTAGTGAGAGTTGAGAATAGCCAAGACTGGCTCAATGTTTAACCTGGC
CUST_11501_PI429062924	CGTATATGTCTGGCGAAGATACCCCTGCGAAAATGATAATTTTTAACCTTACTGATTTAT
CUST_11502_PI429062924	ATTCCTACATCAGGAAAGCATGCAAACTAAGCACGGATCCTAAGTAGGCAGCTTGTTCTT
CUST_11503_PI429062924	AGCTGTAGAAGGAAGGGTGTGTCCTTCTTAAATCTGTTATGTGGCCTTTAATCTCCTTAT
CUST_11504_PI429062924	AGCATAGATGATGCTGCAGATGGAGATGATGATGATGACGATATCAAAGGTGAGCGCAGT
CUST_11505_PI429062924	ATTTTGTTTAAAATGTCGCATCATGTCATGCCCACTACACATCATTAACACAGATACCAC
CUST_11506_PI429062924	TGTAACTTTGTAAGCGGACTGGACGATCTTTGCATTGTCATTACAAAAGCATCACCGCCT
CUST_11507_PI429062924	TAATAATAGGGACCACTCTTAGGCGTTGAATGAATTCGTTTGACCTGCAGGTCATGTGCG
CUST_11508_PI429062924	AGAATCAGGGCGTTAGTGACTACAACATACATTGTTCGTCGACTAATATTTACCTGCACG
CUST_11509_PI429062924	TTAGTCCATCTCGAACCTGTTTACTTTACCTTGAGAAGGCATAGTAGTTTTATGCAACCA
CUST_1151_PI429062924	AAATGGTCACCTTTACAGCTTATATTTTTTCGCCTTCTGGTTGCTCTTGTGCTTCTTCTG
CUST_11510_PI429062924	AGTACAACCTTAGCCAAAAATCTCTTCAAAATTCAATGGTGTTATCTGGGGAGCAAAAAA
CUST_11511_PI429062924	GTCTTCCTCCCGCGCGTGGCGCGCCTCTGCCTCCCGCCGTCGTCCTGGCGGTCCCGGTGC
CUST_11512_PI429062924	GAATGCTGTACATTATTATTGTCTCAGTGATGAAGTTCATGCACCTTGTGAATGATGTTA
CUST_11513_PI429062924	TCAAGAAGCTCAAAGGGCTGGCTTTCTCCGATGTTCTTTTTCACCAGCTTGATATCACGG
CUST_11514_PI429062924	CATTGTTATGGAACAAAGCAGCAGGAGAAGATAATTCTCCTTGTCTCAGCAATGAAGACA
CUST_11515_PI429062924	TGCATTGTACAATCTGCTAGGTCCAGGTATGATAATTCAAACGCATGTTTAAGTGGGATC
CUST_11516_PI429062924	TACTAGTATCTACTCCTATACAGACTGGTGGAGTACTAAATTTTGAAGTGTCACAAGTCA
CUST_11517_PI429062924	AAATGGAACAGTGCAGTCTTTCTCCACCTCCTTTGTGTTTGCAATCCTGTCTGTGTACAC
CUST_11518_PI429062924	GTACAAAATGACTTGATCGGATTTTCAATCTATAGTAAGCTGACATTTTTGTTCTCTCGG
CUST_11519_PI429062924	TTGTTCCCCCATTATATTTTTTAGAAACATGGGTCCTTTCAATGTGTTCTCTGTGTGTAT
CUST_1152_PI429062924	CATACTGAATGGCAAAACATATACTGCTAGTAAGATATAGTGCTTGTGCATGCATATAGT
CUST_11520_PI429062924	TAATAATCAGAGTAGTGATGCTGCTACTGCTGCAACACCAATAGAAGCTGAAGCTGCCGA
CUST_11521_PI429062924	AAATGTACGGCAGCATCCATCTTCCCCTGGATATGGAATTTGCAGACGAAGAAACTTGTC
CUST_11522_PI429062924	AGCTACTGATGACATGAAGAAACCCAATTGACACTGTCCATTCCGTTCTCTCGACGTGTT
CUST_11523_PI429062924	TTCCGACTCCCCAATATTGTGTTCACGACTGTGGTCCTTTTCTTACTCGGTTGTTTGATC
CUST_11524_PI429062924	GCCTACTGCTTTAGAATAGAATCCTTTTGCTGCAAAAATTAAGTGGTCATAAGGAAATCA
CUST_11525_PI429062924	GATACGAGGGTTTACACAAAAAGGGGATGTGGAACATGCTCGGGAATTCTTTGATAGGAT
CUST_11526_PI429062924	TTACCAATGAGATTACGGTGTTTTGGGGGTGCGTGCGTGCGCTTGCCCCGCTTAATGATG
CUST_11527_PI429062924	TATCACCACGCACTTATTAGGCCACAGGCATCGCCGCAGTAGCAGGAACAGCCAGAGGAA
CUST_11528_PI429062924	CAGCGGATTCGGAGTGTACCAAACAAGCTAGTTAGCTTCTTCCTCTTCTGCAAGGATTTT
CUST_11529_PI429062924	CTCACCGTTGCGGAATCTGGATCAAGGAACGGAGCAGAGAGCAAGGGGACAGGCGGAGGA
CUST_1153_PI429062924	GAGGACTAAAACTTTTGACCATTTTAGCTACTTTTATGGTCTAAAGTTTTTGTGAGGTGC
CUST_11530_PI429062924	CCCCCGTCCTGAAGCAATGGGATCAAGAAGGCCATACCGTCAAGAAGTTCGTCATCCAGG
CUST_11531_PI429062924	ATTGTCGATGACGAGTACGTGCTCATTGGATCAGCTAACATAAACCAGAGATCCATGGAC
CUST_11532_PI429062924	TCTTTCTAGTGCTTGCTTGTGTTTGGTGGATCTGAATCGGACACCATTCTGATCTGCTCA
CUST_11533_PI429062924	TGCAAACAATGGCGAGTATAAGAGCTTACGACTACTCTTCACATTCTAGATTGGTATCCC
CUST_11534_PI429062924	ATGATCAAAGCATCCAATGGCAATTTCAAACCTGGCTTTAACCTCCAGATTCGCTTCCCT
CUST_11535_PI429062924	TGTGTACCACGGTGTTACTATTCGGTAGATAATGGATCATAGCTACACTCAATTCACACT
CUST_11536_PI429062924	ACGTCGAGTCAGGCTTCGACAACTTCTCCGTCATGCTCGACGTGTCCACGTCACTTTGCA
CUST_11537_PI429062924	AAGAACCAAAATGCAGATCAGATATTGCAGCATGACAATGCATTGCCAGCAGCACCTAAC
CUST_11538_PI429062924	AGAGAAGTTACACTCTTCCAAGATATTGGTGTCCCAATCACTTATGAGACTGTTGTTCGA
CUST_11539_PI429062924	GTCGACATCTCCACTTCTGATACTGATATAAAAATGATAGCTGATGAACTTTGCCCTCTT
CUST_1154_PI429062924	TGCGACAACTCCACGTTGCTCTCCAAGAACCGTGACAAGGTCGTCCTCTGCGACGCCACC
CUST_11540_PI429062924	GCTAGCTAGTTTGCTGTTCAAATAAACCCAATTCAAGGTTTGCATATTGTTCGATCCGGC
CUST_11541_PI429062924	ATTCCTCGACATCGTGAATGCCACCGATAGCTTCAATGAATTCTTCTGCATCGGTAAAGG
CUST_11542_PI429062924	AGAGGCCATCTTGTTGGTTACTTGGTGCTCTGTCCCTCTTGCTTCGGCTTCAGAGAGGCG
CUST_11543_PI429062924	ATTCGGTCGTATTTGGATGCTTGAGTCCCGCATTGCATTCTGAAGAACATTAGTAGTCTT
CUST_11544_PI429062924	AGGGTACTACCGTTACAAGTGTCCCCAGGCTGAGGCCATCGTGAAGGCCATCATCGAGAA
CUST_11545_PI429062924	GTATGGAAGAGGAAATAATTTTGTCAGCAAGCTACGCTCGATGAACTTGTGCAGTTATGA
CUST_11546_PI429062924	GCTGCTATACCTACCTCTAGCTTAATTAGCTTATTGTCCGTCAGTTAATTTCTTATTGCA
CUST_11547_PI429062924	ACCCATTTGGGCTGTTGGAGAGAACTACAGATTCGAACCTGCCTTTATTGAGTCAAGCAA
CUST_11548_PI429062924	ACCTGCCGCACCACCGATCAACTGGCAAAAGGGGCACGGCGTTGAATCGACTACACGGGA
CUST_11549_PI429062924	CCCTCTGTCCATAACTTTTTGCTATGTACTCCCTCCGTCTCGTAATAAATAAGTTTCTAT
CUST_1155_PI429062924	CAATGTCTGGGATTTTGTTATCTTGTTGCATATCGTGATGGTACCAATTTCTCCACAAAT
CUST_11550_PI429062924	GGAGAACTAGACGTAATCAGTGTTTGTATATATCTAGTTCATATGGCCTATATATATGCC
CUST_11551_PI429062924	GTGTAAGACCTGAGGCATCTCTCTCGGTCCTCAAACCACTACTGCTAAGATGTTATTAAA
CUST_11552_PI429062924	GAACATCTAATATTCAACAAGTCACTATTGACTGAAATGTATTTGGAAGATACATGCCCC
CUST_11553_PI429062924	CTGGAGCAAGCGACAAAGGAGGCAGCCAGGCCAGAGGTTGGAGCAAGGGCGACCATGTCC
CUST_11554_PI429062924	TTACATCAGGGAGTACAAGATCGAAGAGATGGTGGACCCTGGCATAAAAGGGCAATATTG
CUST_11555_PI429062924	TTAAACAACTACAATCCAACCTTCCCAGCTATTTGTGACGTGCTGCTGCCTAGGAACTTT
CUST_11556_PI429062924	AAACCGCTAAAAGGAAGCGTGATCCATGGAGATGGTAATGGAAAATGAGATGGCGGTTTC
CUST_11557_PI429062924	TCACAGAATTATTTGAAAAACCGTTGCTGGATCTGCTGTTTGAAGCGCAGCAGGTGCATC
CUST_11558_PI429062924	AGGAAAATGGACAGTAAGCAGAGCCATTGAGCTCAGGGCACTGCTCCCTACTCCTGCCCT
CUST_11559_PI429062924	CATTTTACTCACCACCCGCAATAGACAAGTTGCCGAAGTGGTGGATTCTGCATGTACATT
CUST_1156_PI429062924	CTCCTCTCTAGCACAACCACATCAAAAAATTTGTAGAAATTCCAAACTTCCGTTAGAGCT
CUST_11560_PI429062924	ATCACTTGCAAACTCGAGCATCTGTGGGTTTCGAATCAGAAAGAAGACGGTGAAACTGAG
CUST_11561_PI429062924	CAAATAGCAAAGAAGTTATATGGCAACCCATTAGCAGCAGTGACTGTAGGGACGCTACTA
CUST_11562_PI429062924	AGCCACGCCGCGACGAGGAGCAGCATGGCGACAACCTCTCCCTGCGCCGTGACCGTCAGT
CUST_11563_PI429062924	ATCACAAGCAGCTACGAACATATCACGCCGGCAAGGCAACAGCAGCTCCATTGCCAGACC
CUST_11564_PI429062924	AGAATGTCTGAGTTTCTGCTCAAGTTTCATAAAACGATTAGGTAAAGTAGTTTGGAGGCG
CUST_11565_PI429062924	TCCGACGAAACCGTGAAGGGCTACTTCAAGAACCACGTTAAGAACATGGTGACGAGGGTG
CUST_11566_PI429062924	GTCATCCCACTTAATCTCGTCTAGCGTATGTGAGCTGATTCATTATGTCCATGAGAAAAT
CUST_11567_PI429062924	TTCATTCACACAGGTCAATATAATCATCGTCGTCCGAGGGCGTAGTATTAGGATTGATCC
CUST_11568_PI429062924	TAAAACAGAGGAAATCAAATTGTTTGGTATTATTAATCAGACTGAAGGAGACCTGAGGCA
CUST_11569_PI429062924	ATCAACTGCGTCAAGGAGGACATCTCGGGTAAGAAGCGCGGTGCCACCAAGAGCGCTGCC
CUST_1157_PI429062924	AATGCACTGACATTCTAGGTTGCAGTCTACAAACCTTCCCGCAGAATTACTTGGGCTTAC
CUST_11570_PI429062924	GGCATGACAATAGTATTTGGATTCATAATCAGGAACAGTGACAAATCTGGAAAATGATAC
CUST_11571_PI429062924	TGGAACGGATCCAATTATGTTAAGAGGTGACTTCTGTTTGTATGTTCAATGGTTATCTAG
CUST_11572_PI429062924	TCCAATGGTGATGCAGGTGCCCCTCTCAGCATCTCCGTCGATCGCTCCGGGCTCTACAAC
CUST_11573_PI429062924	AAATCAGATAAGAGCAACTGCATCTCTGTCGAGTACGGACAGAGAGTGATAAGAGCCGTT
CUST_11574_PI429062924	GCACCATTTGATATTGAGATGTTGAAATCACAAAGAGTGCTGACCAAAGTTCGACCTGGA
CUST_11575_PI429062924	TAAAAACCAAAGACATGGTGGTTCGGTCCCTGGCCATGTTGTTGTTTATCGTGATAGAGA
CUST_11576_PI429062924	ATGGGAGAAGGCTGGCATTGAACAAGACTATATTGATAGGATGTTATTGAAGTATCCATG
CUST_11577_PI429062924	AGAAGAAACCTGCTGGTGTTTTCTAGGTTGATATTTCATCAGCACGCTGAAGATTCGTGC
CUST_11578_PI429062924	AAGAGAAGAGAAATCAGCAAGCAAAAAGTGCCCCCAAAAATCTCCCACCTCCCTCCCTCA
CUST_11579_PI429062924	ATCAGGTAACAAGACGAACAGCAGGGAAGAGCAAGGGAAAAAGTCTAGGATATCTTAACT
CUST_1158_PI429062924	AACACGAGGTACGGGATGATGTACGTCTTCCCGGAGGTCTATGACCTCAACTCCGCCTTC
CUST_11580_PI429062924	TAGATTAATTACCCTGCATGATTGAAGACATGAGCTTGTTTCAGAACTATTGGAGAGCCA
CUST_11581_PI429062924	ATTCTGAGCCCAAAATTCTGGAGAAGGCACAATGGTGGTAGGTCTTCCTCAAGGTTTTCT
CUST_11582_PI429062924	TGAAACAGTGATGCCATCTTCAATGGTGATTTGTTCTATGGTTTCAAGGGTCGCTGCCCT
CUST_11583_PI429062924	GTCCTAACAAAGATGTACTTGCCTGCTACTAGACTTGCATTATTACTACTTGATTATCAG
CUST_11584_PI429062924	CTATTGATCGAGTTGCAATCGAACGGAAGAGACACAATAAGGATAAGACTGTAGAAGAGC
CUST_11585_PI429062924	ATCAGCATAAAGCTCGCGTTTTCTTTCGTATCCGGGACCCCGAAATCCCGAACCTTTTTT
CUST_11586_PI429062924	TTCGCTTTGTTTCGGCACAGGATGGATGAGAGAGAGAGAGACGACGATGAGAGGAGATGG
CUST_11587_PI429062924	TATATTGCACCTGTCAACTGTGTCGAGCGGGCATGAGTTCCTCGACGGCACAGCAGAAGC
CUST_11588_PI429062924	TCAATGTGAAGGAAATCAATCACATTGACCCACAGATAGCTCCCATTAAGCTTCCTTATC
CUST_11589_PI429062924	TCCCAAGCATCTGGAAAGCTTTGTCTCCAAATTCAAAGCCATTTTTTGGAACACCGTGTG
CUST_1159_PI429062924	CCTATGCGGGTTGATGAATCATATATTGGGAACATTACTGACACAAATGATTTTGCAAGA
CUST_11590_PI429062924	TACTCATATATTGCTTTGTGTCACCGACTCTGTAAAAACCGTGGGGATAGTCTTCCCCCA
CUST_11591_PI429062924	AGTACCCCTTCCTTTCCAAATCGTACGTCATTTTGGCTTTTCTACGTACACAGTTTTTTA
CUST_11592_PI429062924	ATATGCCTCCAGCCGTCCTCCAAGAGCCATGAGTAACACCAGCAACACCAAGAAGCACAG
CUST_11593_PI429062924	GGAACATTTCGAACATACTTTAATACCATCCTGCAGCGTCTCAACTTTCGCACCATTGCA
CUST_11594_PI429062924	ACAACCCTAAGTGTTGCTCGACGCCGTTGAAGACGCCGGTGAGGAAGACAAAGACACCTC
CUST_11595_PI429062924	AACTCTAGTCTCTTGTTGCTGATGAAATTTGGTCCTGGGCAAACTTGACTCGACAACAAC
CUST_11596_PI429062924	AGTAAAGTGAACTTAATTGAGTATTCATTTCATGTTCGTGTACATTACATGTTAGGGGGC
CUST_11597_PI429062924	TACAGAAAAGAGAACTCTTCAAGCCGAAGTCCCATCATCCCCATCAGATCAGTCATCTAT
CUST_11598_PI429062924	TGATTCACTAGTCCTTTTGTTGCCCCTGATTGGCTCATCCACTACCAGCACTGCATTTTT
CUST_11599_PI429062924	TTTTGTTGTAGTATCCTCAATGGTTGTGAGCAAACAGTGCCTTTTTTGGGGTCCATGGGG
CUST_116_PI429062924	TAAACAGAATACACACAAGTAACTAGTCGTTAAGTCCCAAGGCCACCCCAGCCTTTGTTA
CUST_1160_PI429062924	ATGCCATTATCAGATTCTGGGCCGTTTGATGTGTTTGAGATTCATGCCGCTGTTTGGGTT
CUST_11600_PI429062924	CTTGTAATGCAATGGATCTGGTAAATGATGTTAAACGGCAATGGATATTATCTTTGAAGC
CUST_11601_PI429062924	ATCCGTATCAAGTTCGAGTCCATCTCGGGCTTCATGACCAGTCTGAAGTAAAATAGAAGC
CUST_11602_PI429062924	TTTAAAGCACTTAGTAGCGTGATGTTGGGTAATCTCAACTCTGAAGTTTTGCAGTGTTGT
CUST_11603_PI429062924	CTTCAAACAAGACCTAATCGTCTTCGATGACTTGATTCTTGTTCAATGGGAATTGACAGG
CUST_11604_PI429062924	ACAATGATAAGCACAATAACTGTGTCAAAAGAAATACCCACATATTTGTTGATCCACTGC
CUST_11605_PI429062924	TACAAACACAAGTATGCACAAACCGAAGTACAAAGGATGCACAAGCAAATGGTCGCGAGG
CUST_11606_PI429062924	GTACTGCAGTATCAGAGCATTCTGCTGTTTTCCTTTTGTGCTGGTTCTTGATAAGTAACA
CUST_11607_PI429062924	TATTGGAACACAGAAATGTTTTGACTGTGTCATGGTTTTTCTGATTGATCCTTCTGCGGC
CUST_11608_PI429062924	TGCAAATCGAGAAGAGGCCGTGTACAATGTCAAAAGTCTAGAAGACGATGAAGCACATGA
CUST_11609_PI429062924	GCTGGATACAATGTACCTAAAACATATCAACTATTCTAACAATGAGCCCAAACAGCCTCC
CUST_1161_PI429062924	CAGGACAGACTGATTGTTTCCTTCCTACTGTTTGTTTGCTAGAAAAAGTATATGTCGGTG
CUST_11610_PI429062924	TTGATGAGTATGCACGTCATCACATACGCAATCCTAGCTAGCAGCTTTCTTCCACTTACC
CUST_11611_PI429062924	TGCTCCTACCAACTTGAGCTACGTTATAGTGAATTGATCAGGGATGAAAACGGTACGGAT
CUST_11612_PI429062924	TGGTATATCTACAACACAAACCCCCATCTTGCATCGCTTGTATGCCAACGCTATTGGCAT
CUST_11613_PI429062924	TTTCTGCGGAGTTTTCCTGGTCGTGTCGCTCTTCGAGCACTTCTGGCCTCCCCTGAAATG
CUST_11614_PI429062924	CTATTATACTGAGGTTGCAAGACCTTCTAGACTACTTACTATGTCAATACACCATCAGAA
CUST_11615_PI429062924	TGAGTGTAAGTACATTTCACACCATGCTTTTTAATTTATCTAGGTACTCATGCATCTTCC
CUST_11616_PI429062924	AAGCTAAACTGCTAAAGTGTTCAACACAGTCACAAACATTGACATCTAATTTAACAGTCC
CUST_11617_PI429062924	CGGAAGCTTCTAAGGCCCATCTACACCATAAGGAGCACATAATCAAGTTGGAGCTACAAT
CUST_11618_PI429062924	TATTAGGCCGCCTTTTGCTATACGGATGCTTCATGTAACATTGTGGATTGTACCTATGGC
CUST_11619_PI429062924	AAGACTCCATTGACTGAGTCGACCTCGCCATTCACGCCTCCACATCAAGGGGAACTCGCA
CUST_1162_PI429062924	ATGTGGTTAGGTTGTGATGATGAGTCGTGAGCCCAACAGCATGATGACAAGATTAGTCAC
CUST_11620_PI429062924	GAGAGGAAGGTTGAACTAGTGCTATAGTTGGCAAGACAATGTGAGGCAACTAAAGAGACC
CUST_11621_PI429062924	AAGATGTAAAAGAGAGTCAGGCTGATGGTCAAGCAGGGCATCCTATATACCCATATGACC
CUST_11622_PI429062924	AACAAGAAGGAGCTGCCCGCGCTGGCACATCTCCCTATGCCTCGTCGGCCTCGAATACCT
CUST_11623_PI429062924	AGGCATATTACATATAAATCAGAAGCACTGCTATGTGTCTGACGCATGTATGAGTATGAT
CUST_11624_PI429062924	CGGTCACATTACGAAGGATAGCCGTCTCCATTATACAATACCGAAAGAATATACAAAAAG
CUST_11625_PI429062924	GTCATTTGTAGAGAGGTTAATCAATAAATAAAAGTTACAGGAGTTACGTTTAGGGGCTGC
CUST_11626_PI429062924	TTGTTAACTGAACATTTCAGCTCATCGTGGACAGGGAGAACAAAGTGTCAAACTGGCCCT
CUST_11627_PI429062924	TACTTGAACGCCGCTGAAACAATATCCATACAAGGAGTATACGTGTGTCGGTGAACTGCA
CUST_11628_PI429062924	AACTTGTTGTCCAATGGATTGTGTGCTGTAAAGCTAATTGTCAGCCTAGAACCAGCGTGC
CUST_11629_PI429062924	TGTATTACTGTGTATATATAGAACAATAACACGTATGACGCGGGTATGTGTAAGTGGAAC
CUST_1163_PI429062924	TTGGCAATTCTACACTTGTTTTCTGTGATCCTTTGCTATATGCATGCACCAAATATAGAT
CUST_11630_PI429062924	TATACTTTATTATCTGTTGCATTGCAATTCCGATCCCGCAGGAATGGAAGCCGTTGGCGT
CUST_11631_PI429062924	GATCTCGTGGACGCTACAACTCCATATATTCTGTTTCGGTTATATGGTTCTCCCTATCCA
CUST_11632_PI429062924	AAGCATTTTGTCAAACACCTGCTAGGCTTCACACTCTTCACCATGGTCGCTGACTTCATT
CUST_11633_PI429062924	AAAGATGATGCTCATGCGTCTGATCAGGACCTAAAGATAGTGTCTATAGTCGGCGTTGGA
CUST_11634_PI429062924	CCTAAATTTCATTTGCAATCATGGAATTAGCTTGAGTTAGCCTGCATTGATATACTTGGA
CUST_11635_PI429062924	AGCTAGCTAGCTTCATTGTATGTGCAGACTTTGATCGATCTGGTATATGGTGAACGGTGC
CUST_11636_PI429062924	GTCAGTGAGTCAATTGGAAGAAGATTCTGAAACGAATGGACACTCAGTGCACACCAAGAA
CUST_11637_PI429062924	TCCTCCGGAACATGTAGCAGAAAAATACTGCAGACTAATTTGGATGCACTTGTGTTTCAC
CUST_11638_PI429062924	GACTTTGTAAGCAAAGAAGTAGCACTGTTGTGAAATGATCATATGCTGACACAAAATATG
CUST_11639_PI429062924	TAAATGTCAACAGATGTAACGTGCTGTCAACCTGAAAAGGGAAAGGGAAAGGTTGCCCAG
CUST_1164_PI429062924	TTATAGGCTGAGCTCCTTCCCATACCTCAGACATTTCAGTCTTACCAAATGCCATGGCTT
CUST_11640_PI429062924	AGGCATAAGGGTATAAGTTATTAGCTAATTTATTTCTGCTAATGTGGTGTACATGACCGA
CUST_11641_PI429062924	CGGAGGGAGTATGTATTGTATGCATATTTATTCCTTTAGCAGGCACATATTACATGTTAT
CUST_11642_PI429062924	TCATGAGACAGCTAGACGAGACTTGGTGCTGTGTAATTGTATGGTGGATGGCTATGCAAA
CUST_11643_PI429062924	GCAGTCCTCTGTCGTTCACCCAAGATTTATTTAGGTGTATGCTTGTTAAAAAGTATTTAT
CUST_11644_PI429062924	CATGTTGCTGCAACGCAATTGCAAGCTATCAACATCAAATGTTATCTATTTGCCAAACCA
CUST_11645_PI429062924	ATAGCGCAAAATGTATGTGTGGGATGCTGGCCATGGAGCTCTAGGATGGACATTAGATAA
CUST_11646_PI429062924	GAGGCGCCGGCGGCAGTATTTGGTGCGATAGCACAGTGGAGCGGCGGACGGCTCCGGCTT
CUST_11647_PI429062924	ACAATAAACAAAGGGTCATCCAAGACCATTACAGAAACTTCTAGGGCGTTTCAGGCGCCA
CUST_11648_PI429062924	TTTTCTTCTTAATGCATTCTTTCCTGTAGGGGATTTAGCTCCTTCAGTTCCCTCAAAAAA
CUST_11649_PI429062924	AGATGTTGCACAATCGGGGGATCTGTCTGTTTTAGTTGAGATTGGTCGCGAAATCCTTGT
CUST_1165_PI429062924	ATAAATAAAAGCATGATCCAGCCAATGAAGGACGATGAGGATGACCCCATGGATGGTTGC
CUST_11650_PI429062924	AACGTACATAACTCCACTTTCCGAAGTATCTTACTGCAGAACAATGAAGATAGGCCTGTG
CUST_11651_PI429062924	GATGGCTTTAATGGGTTCTTCCTGAAGAGCTGCTGGGAAATATTAAAAGAAGATTTCTAC
CUST_11652_PI429062924	GCGTGCTGGATCTCGCGCCCTCCGGCGGCAGAGCTGGATGTCGTGCCCGACGGCGGCCAG
CUST_11653_PI429062924	CTGTTCATTAGATAGACAATTGAAGTTCCGTTGGTTTGTTCCTATTGAGGTGAATTTTGT
CUST_11654_PI429062924	GCATGTGGTGCTGGAGTGATAACTGATCCACACCTATTAAGTATTAACATACTAATCGAC
CUST_11655_PI429062924	ACTAGCACAAAATGTAGTGGAATCTGGTGATAATAATAAGGGCTCGTTCGTTTGAGCAGG
CUST_11656_PI429062924	CACCCTGGAAGATCACCTCACCCCGGACCTCCAAGCCAAAGTGGCCAAGATGTTGAAGGA
CUST_11657_PI429062924	AGCTATGACATGGTGAAGCGGGTCCTCTCCGACAAGTCGGGGCTGTACGGCAAGACGGAC
CUST_11658_PI429062924	AACCGTCGGCGATCGACGATGGCAAGACAGATGGACCGGAGGATATCCAAGGAGGAGGGC
CUST_11659_PI429062924	GCAAACAGAGCCTAGTATCATTTGATTGATTGATATCGTCGTTATTTGAACTAAGTTCGT
CUST_1166_PI429062924	CCTATAACCTGTTTCGTATATACACCAATACATCATGGATCCAAAGTCCACACTATTATT
CUST_11660_PI429062924	GTACCTCATGGATGAATCGACAAGCCTATGCAGATTTGTACCTTGTCAGAAAACAACCCT
CUST_11661_PI429062924	TCTCCTGTGGTTTCGCTTTTTGATAAAGAGGGCTGTGTAATGGAAGAGAGATGGTAGGGT
CUST_11662_PI429062924	ATTGGCTTCTGTTGCCAAATTTAGTTGTCCAACTGGTCCTTGCTTTTGTTTTAGCTCTTT
CUST_11663_PI429062924	CATTTGATGCTAGACAATAGTCCTTACAAACTTTGGTTCTCTGGGCAGTATTCTAAAAAA
CUST_11664_PI429062924	GTAATTTCAGAAAAGCACCCCATACCATGTGACGCTCACTAATGGTGTGTTTGGTTTGAG
CUST_11665_PI429062924	AGCAAAGAAATGGCTTCATTTTTTAGAACAATAGGCCTACCTTCCAATCATGGAGAAAAG
CUST_11666_PI429062924	TACTGAACTACTGGGTCAGATTCCTCGCTCCTCTAATGCAAATGGAGCCAATTCCAACAT
CUST_11667_PI429062924	TTGAGTATAAAAAGAAGAAAATCTCTACATGTTCCAGGTCCGTCCCGCCGTCGTTGTTGC
CUST_11668_PI429062924	AGCAATGCGTCTTATCAGCAACTGGGAGTCGACGCCATGATGAGCAGCTGCTTCGTCAGC
CUST_11669_PI429062924	CCATCTTCTATTCTAAATGAACTCCATATGGTACCCCTGCACACTTTTGGATTTGGAGCA
CUST_1167_PI429062924	TGGAAGTCAGAAACAATGTGCATTTAAATGGTATTGAAGAAGCTTAGGTCTAGGTGCCAC
CUST_11670_PI429062924	CAAAGCTTGCGACTTTTGGCCAGCGAGCAGCGATGGAAAGGGATAAGGAAGAGAACCAGC
CUST_11671_PI429062924	AGAATTTACTGCTGCTTGTCACGCAAAACTGCATGTTTGTCGGGGCTTGTGAGTTTCTTG
CUST_11672_PI429062924	ATAAATGTATGAGCATTTAAGATTATTGCACACGGGCTTCGGTGGAAAATGAGATATTTG
CUST_11673_PI429062924	TTTGGTGCATTGGATCATTGGATGCTCTTGGTTGCTAAGAGGCTGGTTGGTTATCAAGCA
CUST_11674_PI429062924	TTCGGTGGAGTGGAGCTTGGCAAGAACAAGGACCATCACCAGCATCTGAATTGAAGGATC
CUST_11675_PI429062924	GTCCAACATTTGTTTATGGATTCAGGCTATTCATTCATTTGTGCTCCTCAAGTCCTGTGG
CUST_11676_PI429062924	AGCTTGTTTTCTTGTTTCTAGAAAGACCAGGTTGAGCTCCCACCATGCCTTCTGAGCAAA
CUST_11677_PI429062924	AGTCTGTACCAGTGGAATTGCCCTTGAATATGTCAAGCTAATGTATCACTGTATTTGCCT
CUST_11678_PI429062924	TTTACTAGCGGCTGATGCAACCGCAAGTGGCAAAGGCAAGTGGAAATAAAGAATTTTACA
CUST_11679_PI429062924	CAGAACAAGGGTATCAAATCAGGAACATCTATCATATGACCAAGCCTTATTTGATATCAT
CUST_1168_PI429062924	TGTATCATAGGAGCTACTGCTCTAAGGTGAAAGAGCAACGCTCAGCAGATGTGACACATT
CUST_11680_PI429062924	GCTTAAAGCCCTGCTGCGTCCATTTGAGGAAGGAGAGTGGAAGTCTGACTCCAGCTTCGC
CUST_11681_PI429062924	TGTTAAGGACTTCTGCCTCGACAGGGACGTTTTGTCATCTGAATTCTGAAAGACTGCAGT
CUST_11682_PI429062924	TATTGGTTTACAAGAATCTGAGGATGTGCACACGAAGTATCTGCAAGAGATCTGGGAGGC
CUST_11683_PI429062924	CGATCTACGCCATCACCAAGGACTAGCATGGTACCAGCTGGGTATCGGACAAGGAACGAC
CUST_11684_PI429062924	TGTTAAGGAAGCTTCGGCCCTTCTATTCTGGCAGCATATTTGTGCAGTGTTCTCTCTTTC
CUST_11685_PI429062924	AACACTGAATGCGTCATTGAATTCCTGTGAATTCAGCATATTTTGCCACGGACGCCACAC
CUST_11686_PI429062924	ATTGAAGGCGAGGGCTCTGAAGGAGGTGTGGAACATCGCGGCGGTGATCCCGGTGGAGAA
CUST_11687_PI429062924	TCTTGTCAGTGAATCAAGCGGATAAATCCTTAGGGTCCTGCTTGTACTCGGATCAAGCAT
CUST_11688_PI429062924	GCTGCAAATGTTTACCTTACGGTCAGGAAATTTTGTAATAAGGAAGGAATGATATTTGAC
CUST_11689_PI429062924	GTTTCTGCCAGCCAGTTTCATTAGATAATAGTTGCAAAAAACAAACAAACCAACCACCGA
CUST_1169_PI429062924	GCAGCTGTTCTTTCAATTGAACTAGAGGGCTCTAGCTGTCGTTACGAGCAATAATTGAAG
CUST_11690_PI429062924	GAAGTGATGTGCAGTAGGAAATTGGAATGATTGATTCTCGACCATTATGATAGACATGCA
CUST_11691_PI429062924	AATATGTTGTTTGCAATTCGTGCTATTACGCATGGCACCATTTTCTGGGTCATACGGGAA
CUST_11692_PI429062924	ATAGCATCTCCGCTGCCGACGCACAGGCACATCAGAACACCGCCACATACGCACGCTCGT
CUST_11693_PI429062924	TCCTATAAATACGCGCCACCGCGTAAACAGCGAAGAAAAAGTAAAAGGGTAGAAAAGGAG
CUST_11694_PI429062924	GCAAGCAGTCCATAATAGAGGACATATATATTTAGTTTCCTGTGTTCTGCACTGATATAT
CUST_11695_PI429062924	CCTTCCCTTTTAAGATCAACTCAGCACAGCTTATTTAATTACCTGGTAAGAGTACTGAGT
CUST_11696_PI429062924	TGTTCACAATTTAAGATTGGATGCTGTAGATAGACAGATCAGGCGCTCTAATGCCGTCTG
CUST_11697_PI429062924	CGGTCTATGTCGAAGTTGTAATTGACATAATGATTCTTTATGGACCATCCCGACATCCTG
CUST_11698_PI429062924	TTGCCAATGTTATCGCCGGGAGGAAGAAGTTGCACATTGTAGACTATGGCATACATCATG
CUST_11699_PI429062924	AAAGCAATTGCATTACTCCGAATGTAAACGATTCCGTGTTGCACAAAGAGCAGCACAGGG
CUST_117_PI429062924	AATACTCTTTACAAGTTGGTGACTCAGTCGGGGAGGAGGAACATAGTGTCAGTAATGTTG
CUST_1170_PI429062924	ACTAGTAAGCAGTCAACTTTGCAGCAGCGCCCCAAAGCATCTAGCTTGGAGAAATAAAGT
CUST_11700_PI429062924	TAGTAGAAATGGTGCTCAGCTCACACTCCGCATCATTTTCTTCTGCGCCTTCGCCGCCTC
CUST_11701_PI429062924	TTTGACATGTCAAAAGCCTTCCTCCGAATTACTAGCACACACATCAGGGCTGCATGAGTT
CUST_11702_PI429062924	TTGAGGTGTTTTTGTTGCGCCGTCACACCAACATTGATCGATCTGAGATCATCTCGATCT
CUST_11703_PI429062924	CAGTTCTATGTAAACAATCTGAAACAAGACCTTGGATTTTTAGTTTTTGACAGAGATGGC
CUST_11704_PI429062924	TGTTTTGTATTTTGTTCAACCATCTTGTGATATCGGCAATGTTAGGCCTTTGCTTTCGGT
CUST_11705_PI429062924	TTTGCTTCCATGCACAATCATATAACATGCTATATTTCTGACTCGCTGCCCCGTGCGAAG
CUST_11706_PI429062924	CAGACAAAACATGTTTCAGGGATATGATACATCTGTCAGCTCTGAAAAACAGCTTTGGGG
CUST_11707_PI429062924	CCCCGTGTATCTCTTTTTCGGTTGTACTTCTTGTTTGAATGAATCACAATCAAAAGCGCT
CUST_11708_PI429062924	GTTGGTAATATAATGAGCTGTAATAAGGAACGGTGTAGATTTTCTGCTACATTACAGGTG
CUST_11709_PI429062924	GAAAATGGAATCTCTTCATCATCTCCCAATATAAACACTGATGCTTTGGATGAAGAGGGC
CUST_1171_PI429062924	AAGCCATGCAGCTCGTGCTCCGGATCAATACTGGAAGTCTGCTCTTCCCGACACTCCCAT
CUST_11710_PI429062924	TGTGGTGGATAGAAGCTTCTCAGATCCATTAAAAAGGGCATCACGCCGCCAGAAGAAAAT
CUST_11711_PI429062924	TTGGAGGGTTTGCAATTCCTCACCTCTGTTCAAAGGTTGACAATTTCGAGGTGTCAACAG
CUST_11712_PI429062924	CCCAACTTGTAACTAACTTTGTTGTCTCTTTCATGTCTGAATAAATGTAGTGTAACGCAA
CUST_11713_PI429062924	TGCTGCTGCTTGGGATTAGGGAAGACGAAGAACTGAAGAAGATAACCGGAATGTTGTAGT
CUST_11714_PI429062924	TGCATTGCTAATTTGCTATTCAACTTGTATTGTCAAACAGTCTGAAACTCTATGCCCCCC
CUST_11715_PI429062924	AGCTCACCTCACTTGGCATTATGCTTCTACTGAACATTCGTCTTTTCTTGACATGGAATC
CUST_11716_PI429062924	ACAGCAGCCATCATGGCCAGCGCCCACTATGTACATGGTTTAATCTTTTCCAAACACAAA
CUST_11717_PI429062924	TCAGATAAACTTCTTTTAGATGGTGTTGCTAGAATGCCATAAACTTCTTTTTGACAGAGC
CUST_11718_PI429062924	TGAGGACTCGGCTTATTTCAGTTGGCTTCGAAGAAATACTGATACTAGGAAAAGTAGTAG
CUST_11719_PI429062924	AAGGAGCACTCAGTGCCGAGCATTTGGTCAAACTCAAGAATTTGGTTATCCTTGACCTTG
CUST_1172_PI429062924	GGAAAGCAAACCTCAGAGAATCCACCTCTCCCCCCTCTCTCTCTCTAGATCTACGCAAGC
CUST_11720_PI429062924	TAGTCAGATTAACACATTGGAGCTGACTTGTTTGAATGGATTTGTATTTTACCCGAGAAC
CUST_11721_PI429062924	GTCTCTTGACTGGTGATGGTGGTTTTGATTGAGATGGGTTCTAGCTATTGTTGCTTTTTT
CUST_11722_PI429062924	GACTTGTATTTGATGGTATAACTTGCGGACACTTCTTTGTCTGCTGCTTGACCTAAAAAA
CUST_11723_PI429062924	AGTGATTGTTCATCGTAGTGATGACTACTTCAGTTCATCGTCTGTGTAATGGTTTGCGAG
CUST_11724_PI429062924	GCCTGGGCCAAACAGAGATGCTGCTTGTCATGATTGAATTAGACGCTTCTTTAGTTTTTT
CUST_11725_PI429062924	GTACATTGGTGTGTTGGGAGCTTCCCTTTGACGTTCATGGAATCATGGTGTCTATTTTTT
CUST_11726_PI429062924	AACGACTTCCTGGAGAACTACTTCCTGCTGGTGACGGGGCGGTTCGCGGAGTTCACGGTG
CUST_11727_PI429062924	TTGTAAAGCCATACGTCGGTTTTCACTAGAAAAGAAAGGCGGCTGGATTCCTGATTCTCC
CUST_11728_PI429062924	TACTTCTACAGTGGGTCACAGATGTACGCCATTTCTGAAGAATGACGGCCCCATTAAAGT
CUST_11729_PI429062924	TTTAAATCACACACCACAGATGAATCAAACAACTCTGCAGGTGAGAGCCCCATCACAGAC
CUST_1173_PI429062924	CCTGTTTTTATATTGATATAGAAGGAAAATGCAAGCAGAAAGCCATGAGAGTCTATCTAC
CUST_11730_PI429062924	AGAACCTGTACCGCTTCTTGGAGCACGACCCCGCTGTCCCCAAGTACTATAACTTCCGAG
CUST_11731_PI429062924	TGAATAGCTCTGTACATCTCTTCGGAGTGTAGAGGCTGAAGCTTTGTTCCACGATCGAAA
CUST_11732_PI429062924	ACATCCAAAATATTTTTGACACTCAAGCGTTGCAGGCCATCATTACCCAGCCTACAGTGC
CUST_11733_PI429062924	ATCGTATGGATGAATGAATGAATTCCAACGCATCGCAAAGGGACCTGTACCGTGGTCAAA
CUST_11734_PI429062924	GCACTTCCACACCAAATCTTTCTTGTTCAATTCTAGTAGCTTTGAGCTTTTGATGTTTTG
CUST_11735_PI429062924	CAGCACATACCCAGAAATACTTCTATATCATGCCAAGTATAACAGCATACTCTAACTTTT
CUST_11736_PI429062924	CCTAGATGTTCTTAGTGTTTTACGAAAGGTATGACTGTATGCCCTTTTACATTCTTCAAT
CUST_11737_PI429062924	TCTTCTTCAGCAGATATGGTGGAGTTCATTTAGCTAGCTTGGCCGCCGACGCGCGCCATG
CUST_11738_PI429062924	GGAGCGAGGACGCGCCGGCGCCCGCCTCCTCCTCTCCCTCGCCTACTCTCTTGCCCCTCA
CUST_11739_PI429062924	AACTGGGACTAGGAAGGGAGCTTACCCATACTGTGAGGGTGCTGCTGCTGCTCGACACAT
CUST_1174_PI429062924	AATTTGGAAGCCTAATTTTCTTCTTATTTACGATGCCATTGCCACCTAGTTCCTCCAATG
CUST_11740_PI429062924	CCTCCTCCCGCCGCCGCGGGGGCGGTCTCCACTCCGCGTCCTCCCCCTACTCCCGCCGCG
CUST_11741_PI429062924	CACTTGTAATTTGTCCACTTCACTGAACTGCTGGAGTGAATATGTATAATATAGTCCACA
CUST_11742_PI429062924	GTCCCTGGTGATAATTGGTGATTATGACCCGTCTTTTTTCTCATTCTTCTTGAAAATGTT
CUST_11743_PI429062924	TGTTTTGGAAGCACAGGCGCCGGCAACCACTCAAAGGAGCAGGTGAAGGAGATAGCCACT
CUST_11744_PI429062924	CTAAAATGTTGTTGTAATGTGCAAGTTATGGTGATGAAATATGACCTGATATGTTGCTGG
CUST_11745_PI429062924	CATTTCTGAATAGTTACCCACAATTCTCAACTCTGCTACTATATACTAAATCCGTTCCAA
CUST_11746_PI429062924	CTTCCCGATCTACTGCGCCGCCTGGCTCCCGCTCGCCCACATCCTCAAGCCCGACCCCCC
CUST_11747_PI429062924	GTCAAGTTTCAGTAGAAGAGAGGAGAAATGAAGATGATGAGAAGGTGCTGTCTGTATATG
CUST_11748_PI429062924	ATAGTTGTCACTAGCTTGCTATTGCTGGTTGTTTTTGTTGTTATAAGCTGTTGATCAATG
CUST_11749_PI429062924	TACGATCGGTAGATCGATCGACTAGCGATAGTCGCGATCAGGCAGCAGATCGTCGGCATG
CUST_1175_PI429062924	GGATTGGCGTTTGCAGTGAAGTGCTTTGTGGAATATTTAAATCAGATATTTTGTGAACTA
CUST_11750_PI429062924	GGAAATGCTACTGGAATTCCTGCTTCAATGTACCTCTTGCTTGCTGATAAAAGTTCTGCT
CUST_11751_PI429062924	TGGCCGACTCGCCAACGGTCGATGCCGTTCTTCACAACGCGGTCATCGTCACCATGGATG
CUST_11752_PI429062924	TAGTTGCTGCAGCACGACCAATCATGCGTTCGCAATTCTAACTTTAATGTGACTGACGGA
CUST_11753_PI429062924	TCATCTGTCACACGGCGCATCATTGGCTCCAACATGCTTAAAGTTAAAGTTGGTGGATGT
CUST_11754_PI429062924	TGATGCATCATGCATGTGTATTTCAAGAAGATCAATGCACCAGTTGTTCCCAGAAAAATA
CUST_11755_PI429062924	CCCTCGTCTTCGTCTTCCTCGAGAGAAATTCTTGGCGGGTCAAACGTTTTTGCTGTGACT
CUST_11756_PI429062924	TAATTCTTTGTTGGTTGCATCTGCTGCAGTCCCTAGTGTGTGGACTGATTTGTGTTCTTT
CUST_11757_PI429062924	GATCAAATCTGCATCACTAAACAATGCTATTTGGGGGCATAGCTATATACTACTATATGA
CUST_11758_PI429062924	GATCCCGGCGCGGGAGCGGCGGCAGATGGAGGAGATCCTGCAGCTCGACATGGAGGAGCT
CUST_11759_PI429062924	CTTCGTGGACCTGCAAAAGGTTCTTATGAGTACCTACAGATGCCTGCCAAAAGGTTTTCT
CUST_1176_PI429062924	TACAGCTACAACAATCTAGACCACATGGTGGCATGGCTTTACAGAGCTATACTAGCAAAG
CUST_11760_PI429062924	ATCCTCAATTCCGTGTCCCCGAACCCTATTCGCGCAGTCTAAGCTTCGAATCGGCGCATG
CUST_11761_PI429062924	ATATAGAAGTGGTCAGTGTCTATCAGCAATTGTGCCTTCCATACTCTTACCATTCAGCAC
CUST_11762_PI429062924	TAAGAAGATGGCGTGAGATGATACGTATGAGACGAGTCAGGAATTCTTACGTGGGCACAA
CUST_11763_PI429062924	TAGTTGATCGGCGCTTTGATGGGTGTGAATTTCATTTTGAATGGTTATTATATATGTCGC
CUST_11764_PI429062924	GAACAATGGATTTTGTTGTTTCGACCTATTTAGACCTGTAATATCCAGTTGGTCAGATTT
CUST_11765_PI429062924	TCACCTCCACCGATTTGTGTACAACATGAAAGATGGTACTATGGCACCATTTGCTGCAGA
CUST_11766_PI429062924	TGGCTTCAAATACAGTAGCGTCCTCTTCAGCCGGACACATGGGATGGATCAGTGTTTGTG
CUST_11767_PI429062924	AATCCATGGAAATAATGAAGGATAAACCACTTGCCCGTAGCTGTGATGTATGCCGTCGGT
CUST_11768_PI429062924	ATTCACTTTGTTCTTCTTCCCCTAGTTCGATTCACGGGTTTAGGGTTCGGATCAAGCGAT
CUST_11769_PI429062924	CCTGAGTACTAACTACATCAAACAATTTGCATTAATGAAACTGTGTAAATCCACCGGATA
CUST_1177_PI429062924	CGTGGACGATAAGTATATCACACTTCAACAACAGTAGGTACGTAGAATTCTTTGTCAAAT
CUST_11770_PI429062924	AGACATGGGTACCTCAAACTCTGTTGAGATCAAGGTTGAGCATGTCAATGCGGTTGACAA
CUST_11771_PI429062924	GTATTGATCAAGAGAGAAGTTTCACATATATCCCCAAATCTGAGACCTCACCTCCCCAAC
CUST_11772_PI429062924	GATTTAGTCCGTGATTCAAAAAGGCGCGGATGTTTCTTTGATGCTTTTAAGGATAAGGAC
CUST_11773_PI429062924	ACCTTTTATGAAGAGATTCTCCTAGCAAACTGAAGATGAAGCTTTTGAGTTACAACTCTA
CUST_11774_PI429062924	CACAGGTAGTTATCATAATTTTGACAAACGAATTGAAATGGTTTGAGGGGAATTTCTTGG
CUST_11775_PI429062924	CCCAGCCCAATATCAATGTATATATGTATATGTATATCAAGACTAGCAACTGAGCGTGTT
CUST_11776_PI429062924	AAACAGTTCGGTCTAGCTCTTTAATTAGGGAGGAGAGGACAAGTGAGTTTGCTCAAGCTG
CUST_11777_PI429062924	CCATGGAAGAGCAGTTATCTATGTTTAAGGATGAGGAGGACAGGGATTTCTCTTATGTAC
CUST_11778_PI429062924	GACCGATGACGATGTGGAGGATATAATAGTTTGACTCTTAAATTAGGCATTATTTAACCA
CUST_11779_PI429062924	GCGGAATTCGTGGTGCTATGAGCTTAACTGATAGGCTTATATCATTCTTACGTATCAGCA
CUST_1178_PI429062924	TAAAAGGATCCCAAAGGCATCGGATGACATTCTAGAGTGGGTCGCGTTTCATAATGGCAA
CUST_11780_PI429062924	GGGCAATATGTAGTAACAAGTCTCATTTATTTAGAGGTAAGATCTATGTAATTGGATGGG
CUST_11781_PI429062924	TTTACACAGGAACATGGTTTCCACCTGATCTAGAGCCATATAAGAACACGCCAACCCAAC
CUST_11782_PI429062924	TGGGAAAATGCCAGCTGCTTATGCATTAGCTTCTATTTTCAATAAATATCTACACAGTCC
CUST_11783_PI429062924	CGTGGGCGGAGTCGTACGCGGGCGGGGTAGGAGTTGGTTGGTGGAGTGGTGATGGGTTCA
CUST_11784_PI429062924	TGCCTGGGATCCTTAAATGTCTTTTTCTATCAGAAATTGCCTTACTTCGCCTTGCTGCCG
CUST_11785_PI429062924	AGGAAGACAAGGAGGATGCCCACAGCCTGAAACTTTATTCAGAGTATATGACCAACAGGT
CUST_11786_PI429062924	TCATGTATTATACATTTGCGCTGGTGTTCGTTGCTGTTCAATAAAGATATAGTGGACCAA
CUST_11787_PI429062924	TATTGAAATCTATGGCTGCAGGTTGGAATCGGGGATTGTTGGTATCAAGCATCTCCCAAG
CUST_11788_PI429062924	AGAGCGTAACCAGCTCAACCAGATCAGAATCCAGACCTCGGCAGAGCCCATTCCCTTGTC
CUST_11789_PI429062924	TAGCCATGATGGCCTACTGTGGGTCAACCACAGAGTATCTCCAAGAGTATCCTATTTTTT
CUST_1179_PI429062924	AAGAAGGGGGCTGTTCTGGCGGATTTGGCTCATCCCGGTGATGAAGTGCTCGTTGCTAGA
CUST_11790_PI429062924	TTACTTACATGCAAATAATTGTTTAATTGCTTCTGCAGGTTAGTTCTCTGATGAGGGTGG
CUST_11791_PI429062924	TGTCAGTGGTCTTTTATTGAAGATGGAACAGAGGAGGCATACAAAGCTAGTTATGAAGAA
CUST_11792_PI429062924	TTTAAGTATTGTTGTAGGACGATACATGGTGCATGCTTAATAAAACGATGAGTACAAGCC
CUST_11793_PI429062924	ACAGAGTAACTGTATTCTTGTTATGATCTGAAATTTTGAATTGTGTCAGGGGAAAGCACT
CUST_11794_PI429062924	CTTATATACCAATTGGCGCAAGCTATAGGCATTTCGTATTTGAATTGGTGAATCAATTGT
CUST_11795_PI429062924	TGGATCACAAGCTCAGGGGCCAGAGACAACCTGTGGTGCTCAAGAGGCATCAGATGAGCA
CUST_11796_PI429062924	TGCATCCTACGTGGGTTTAGTGGTAAGTACAGCTACCATGGTGAGGAATATGATGCAACT
[truncated: 59,639 more rows]
