# Supplementary material for: Transcriptome Profiling of Sugarcane Roots in Response to Low Potassium Stress
Source: PLoS One. 2015 May 8;10(5):e0126306. doi: 10.1371/journal.pone.0126306 (PMC4425431; doi:10.1371/journal.pone.0126306)
Supplement: S2 Table — (XLSX) [file pone.0126306.s002.xlsx]

## Sheet: Sheet1
S2_Table Primers used in qPCR analysis
ProbeName	Foward primer	Reverse primer
CUST_3735	ATAATACGCATCGACCGTTCTGG	CCCCATTAAGACTGGCCTTATTTA
CUST_16437	GCAGTAAAAGAAAATGGCATCAAG	GGGAAGGATGGTCTGTTTGGTT
CUST_49575	GCCTGTATCTTCTATTACCTGGC	AAATGTGAAAACTTGTAGTCCCC
CUST_47078	CATGGCGAAGAGCAAAGC	GTCTCGTCTACGGCGATGTT
CUST_11240	CCAACTCCCTTGTATGACCAGAC	AGGACCTTGTTTCCACCGATT
CUST_25413	ACACCAATGCCAGTGAAGCC	GACCCTTCTGTTTTCCTGATGG
CUST_48571	AGCCATAAGCGTGTCAATACCAT	TTACGAGGAGGAAGAGAAGAACGA
CUST_25045	CCAACGGCAGGTACAAGAGC	TCCACGGACTTGAACGCCT
CUST_5754	GCAAGAAGGCGGTCAAGAGC	GCCGAGTATGGAGGCGAGAAG
CUST_58973	TTCACAGGAGACGCAAGGAAGC	GTGCCTTGTGACTCGTGGACTC
CUST_59650	GCTTCATTCCCGAGCGAGACA	CCCGATAGTGTGAGCACCTGAG
CUST_6383	CGAGGCAGTTTTCAAGGCG	TACGACAACAGAGAGGATGGGA
CUST_26449	CTCTTCAAGGCTATGCCGTTAT	GTTCAAGAAACACATCTCCCAA
CUST_54180	CGAGAGTGTTGTGATGGAGATGG	TGATGACGGATTCCTGGAGTTC
CUST_45525	CAGGCAAGAGCGGTTCATCAAG	GGGATTCAGTTTCAGGCTGTCTTC
GAPDH	CACGGCCACTGGAAGCA	TCCTCAGGGTTCCTGATGCC
