# Supplementary material for: Transcriptome Profiling of Sugarcane Roots in Response to Low Potassium Stress
Source: PLoS One. 2015 May 8;10(5):e0126306. doi: 10.1371/journal.pone.0126306 (PMC4425431; doi:10.1371/journal.pone.0126306)
Supplement: S3 Table — (XLSX) [file pone.0126306.s003.xlsx]

## Sheet: Sheet1
S3_Table Numbers of differentially expressed genes in sugarcane under low K stress
Time points	No. of up-regulated genes	No. of down-regulated genes	No. of differently expressed gene	Percentage of total detected genes
8 h	473	1072	1545	2.99819
24 h	403	650	1053	2.04343
72 h	1620	1535	3155	6.12253
