# Supplementary material for: Transcriptome Profiling of Sugarcane Roots in Response to Low Potassium Stress
Source: PLoS One. 2015 May 8;10(5):e0126306. doi: 10.1371/journal.pone.0126306 (PMC4425431; doi:10.1371/journal.pone.0126306)
Supplement: S4 Table — (XLSX) [file pone.0126306.s004.xlsx]

## Sheet: Sheet1
S4_Table Genes involving metabolic process showing changes in expression in sugarcane under low K stress
ProbeName	Fold chang			Nomalize signal				nr_accession	description	GO
	8 h vs 0 h	24 h vs 0 h	72 h vs 0 h	0 h	8 h	24 h	72 h
CUST_25045_PI429062924	0.283429	0.315658	0.0410581	14.6138	12.7949	12.9503	10.0076	AAS09956	1-aminocyclopropane-1-carboxylate oxidase [Saccharum officinarum]	GO:0005737/cytoplasm/Component	GO:0009693/ethylene biosynthetic process/Process	GO:0071398/cellular response to fatty acid/Process	GO:0009620/response to fungus/Process	GO:0000165/MAPK cascade/Process	GO:0006612/protein targeting to membrane/Process	GO:0009595/detection of biotic stimulus/Process	GO:0009697/salicylic acid biosynthetic process/Process	GO:0009862/systemic acquired resistance, salicylic acid mediated signaling pathway/Process	GO:0009867/jasmonic acid mediated signaling pathway/Process	GO:0010200/response to chitin/Process	GO:0010310/regulation of hydrogen peroxide metabolic process/Process	GO:0010363/regulation of plant-type hypersensitive response/Process	GO:0030003/cellular cation homeostasis/Process	GO:0031348/negative regulation of defense response/Process	GO:0042742/defense response to bacterium/Process	GO:0043900/regulation of multi-organism process/Process	GO:0050832/defense response to fungus/Process	GO:0070838/divalent metal ion transport/Process	GO:0009815/1-aminocyclopropane-1-carboxylate oxidase activity/Function
CUST_15254_PI429062924	0.0285881	0.0347638	0.00610436	12.9198	7.79135	8.07352	5.56384	ABE57121	pyruvate decarboxylase [Coix lacryma-jobi]	GO:0004737/pyruvate decarboxylase activity/Function	GO:0009507/chloroplast/Component	GO:0016020/membrane/Component	GO:0005829/cytosol/Component	GO:0001666/response to hypoxia/Process	GO:0006094/gluconeogenesis/Process	GO:0007010/cytoskeleton organization/Process	GO:0009862/systemic acquired resistance, salicylic acid mediated signaling pathway/Process	GO:0010310/regulation of hydrogen peroxide metabolic process/Process	GO:0010498/proteasomal protein catabolic process/Process
CUST_44992_PI429062924	0.502029	0.670501	0.273101	16.2795	15.2853	15.7028	14.407	CAB61763	pyruvate decarboxylase [Saccharum officinarum]	GO:0004737/pyruvate decarboxylase activity/Function	GO:0001666/response to hypoxia/Process	GO:0005829/cytosol/Component	GO:0006094/gluconeogenesis/Process	GO:0007010/cytoskeleton organization/Process	GO:0010498/proteasomal protein catabolic process/Process
CUST_47734_PI429062924	0.6472	0.30119	0.309125	7.64599	7.01828	5.91474	5.95225	NP_001148080	6-phosphofructokinase 2 [Zea mays]	GO:0005215/transporter activity/Function	GO:0005622/intracellular/Component
CUST_11240_PI429062924	0.589986	0.837274	0.470184	17.6843	16.923	17.428	16.5955	AAA33465	glyceraldehyde-3-phosphate dehydrogenase, partial [Zea mays]	GO:0005737/cytoplasm/Component	GO:0006096/glycolysis/Process	GO:0005739/mitochondrion/Component	GO:0006979/response to oxidative stress/Process	GO:0005740/mitochondrial envelope/Component	GO:0005634/nucleus/Component	GO:0005829/cytosol/Component	GO:0006094/gluconeogenesis/Process	GO:0042542/response to hydrogen peroxide/Process	GO:0046686/response to cadmium ion/Process	GO:0005774/vacuolar membrane/Component	GO:0005886/plasma membrane/Component	GO:0016020/membrane/Component	GO:0009651/response to salt stress/Process	GO:0009507/chloroplast/Component	GO:0048046/apoplast/Component	GO:0008886/glyceraldehyde-3-phosphate dehydrogenase (NADP+) (non-phosphorylating) activity/Function	GO:0010154/fruit development/Process	GO:0048316/seed development/Process	GO:0005507/copper ion binding/Function	GO:0005794/Golgi apparatus/Component	GO:0006007/glucose catabolic process/Process	GO:0006098/pentose-phosphate shunt/Process	GO:0006833/water transport/Process	GO:0006972/hyperosmotic response/Process	GO:0007010/cytoskeleton organization/Process	GO:0007030/Golgi organization/Process	GO:0009060/aerobic respiration/Process	GO:0009266/response to temperature stimulus/Process	GO:0010498/proteasomal protein catabolic process/Process	GO:0034976/response to endoplasmic reticulum stress/Process	GO:0051775/response to redox state/Process	GO:0004365/glyceraldehyde-3-phosphate dehydrogenase (NAD+) (phosphorylating) activity/Function	GO:0009408/response to heat/Process	GO:0009744/response to sucrose stimulus/Process
CUST_48571_PI429062924	1.06532	1.21899	2.64913	11.6082	11.6995	11.8939	13.0137	EMS52006	Phosphoglycerate kinase, cytosolic [Triticum urartu]	GO:0005737/cytoplasm/Component	GO:0006096/glycolysis/Process	GO:0004618/phosphoglycerate kinase activity/Function	GO:0005829/cytosol/Component	GO:0005634/nucleus/Component	GO:0005774/vacuolar membrane/Component	GO:0005886/plasma membrane/Component	GO:0016020/membrane/Component	GO:0048046/apoplast/Component	GO:0009570/chloroplast stroma/Component	GO:0009506/plasmodesma/Component	GO:0005794/Golgi apparatus/Component	GO:0034976/response to endoplasmic reticulum stress/Process	GO:0046685/response to arsenic-containing substance/Process	GO:0046686/response to cadmium ion/Process
CUST_25413_PI429062924	0.793789	1.25595	3.1234	8.96802	8.63485	9.2968	10.6111	NP_001104914	pyruvate dehydrogenase2 [Zea mays]	GO:0004739/pyruvate dehydrogenase (acetyl-transferring) activity/Function	GO:0005739/mitochondrion/Component	GO:0005730/nucleolus/Component	GO:0042742/defense response to bacterium/Process	GO:0005774/vacuolar membrane/Component	GO:0005829/cytosol/Component	GO:0048046/apoplast/Component	GO:0005794/Golgi apparatus/Component	GO:0006096/glycolysis/Process	GO:0009060/aerobic respiration/Process	GO:0009744/response to sucrose stimulus/Process	GO:0009749/response to glucose stimulus/Process	GO:0009750/response to fructose stimulus/Process	GO:0019722/calcium-mediated signaling/Process	GO:0046686/response to cadmium ion/Process
CUST_52476_PI429062924	0.685437	0.861802	0.290304	11.6911	11.1462	11.4766	9.90677	XP_002463617	hypothetical protein SORBIDRAFT_01g002990 [Sorghum bicolor]	GO:0005215/transporter activity/Function	GO:0005886/plasma membrane/Component	GO:0006857/oligopeptide transport/Process	GO:0016020/membrane/Component
CUST_7632_PI429062924	0.70766	0.818378	2.2206	9.57637	9.0775	9.28721	10.7273	AAB57737	short-chain alcohol dehydrogenase [Tripsacum dactyloides]	GO:0005737/cytoplasm/Component	GO:0016491/oxidoreductase activity/Function
CUST_2997_PI429062924	0.125887	0.617818	0.231271	7.19859	4.20879	6.50384	5.08624	DAA51227	TPA: alcohol dehydrogenase1 [Zea mays]	GO:0016021/integral to membrane/Component
CUST_45329_PI429062924	0.602377	1.34882	2.9469	9.3095	8.57824	9.7412	10.8687	EMS47035	Alcohol dehydrogenase-like 7 [Triticum urartu]	GO:0005737/cytoplasm/Component
CUST_14014_PI429062924	0.976294	1.44933	4.23553	6.91108	6.87647	7.44647	8.99362	ACG48121	glycosyltransferase [Zea mays]	GO:0005576/extracellular region/Component
CUST_9367_PI429062924	0.772516	2.07585	2.16541	7.36397	6.9916	8.41766	8.47861	NP_001105672	cellulose synthase10 [Zea mays]	GO:0005886/plasma membrane/Component	GO:0016757/transferase activity, transferring glycosyl groups/Function	GO:0016759/cellulose synthase activity/Function	GO:0009834/secondary cell wall biogenesis/Process	GO:0030244/cellulose biosynthetic process/Process	GO:0009863/salicylic acid mediated signaling pathway/Process	GO:0009867/jasmonic acid mediated signaling pathway/Process	GO:0009873/ethylene mediated signaling pathway/Process	GO:0042742/defense response to bacterium/Process	GO:0050832/defense response to fungus/Process	GO:0052386/cell wall thickening/Process	GO:0009832/plant-type cell wall biogenesis/Process	GO:0010413/glucuronoxylan metabolic process/Process	GO:0042546/cell wall biogenesis/Process	GO:0044036/cell wall macromolecule metabolic process/Process	GO:0045492/xylan biosynthetic process/Process
CUST_40582_PI429062924	1.03289	8.7425	2.36563	5.33044	5.37712	8.45848	6.57266	DAA36974	TPA: putative cellulose synthase family protein [Zea mays]	GO:0005886/plasma membrane/Component	GO:0016757/transferase activity, transferring glycosyl groups/Function	GO:0016759/cellulose synthase activity/Function	GO:0009834/secondary cell wall biogenesis/Process	GO:0030244/cellulose biosynthetic process/Process	GO:0005618/cell wall/Component	GO:0006970/response to osmotic stress/Process	GO:0009414/response to water deprivation/Process	GO:0009863/salicylic acid mediated signaling pathway/Process	GO:0009867/jasmonic acid mediated signaling pathway/Process	GO:0009873/ethylene mediated signaling pathway/Process	GO:0010116/positive regulation of abscisic acid biosynthetic process/Process	GO:0042742/defense response to bacterium/Process	GO:0050832/defense response to fungus/Process	GO:0052386/cell wall thickening/Process	GO:0009832/plant-type cell wall biogenesis/Process	GO:0010413/glucuronoxylan metabolic process/Process	GO:0045492/xylan biosynthetic process/Process
CUST_27228_PI429062924	1.42949	2.51205	13.5919	3.7891	4.3046	5.11796	7.55377	AFW69618	putative sucrose synthase family protein [Zea mays]	GO:0005986/sucrose biosynthetic process/Process	GO:0008194/UDP-glycosyltransferase activity/Function	GO:0009507/chloroplast/Component	GO:0016157/sucrose synthase activity/Function	GO:0005618/cell wall/Component	GO:0080165/callose deposition in phloem sieve plate/Process	GO:0001666/response to hypoxia/Process	GO:0019375/galactolipid biosynthetic process/Process
CUST_42367_PI429062924	0.961772	1.11045	3.64334	9.32091	9.26468	9.47205	11.1862	AFW69617	putative sucrose synthase family protein [Zea mays]	GO:0005986/sucrose biosynthetic process/Process	GO:0008194/UDP-glycosyltransferase activity/Function	GO:0009507/chloroplast/Component	GO:0016157/sucrose synthase activity/Function	GO:0005618/cell wall/Component	GO:0080165/callose deposition in phloem sieve plate/Process	GO:0001666/response to hypoxia/Process	GO:0019375/galactolipid biosynthetic process/Process
CUST_44128_PI429062924	0.663986	2.29543	10.272	4.69566	4.10489	5.89443	8.05631	AFW69617	putative sucrose synthase family protein [Zea mays]	GO:0005986/sucrose biosynthetic process/Process	GO:0008194/UDP-glycosyltransferase activity/Function	GO:0009507/chloroplast/Component	GO:0016157/sucrose synthase activity/Function	GO:0005618/cell wall/Component	GO:0080165/callose deposition in phloem sieve plate/Process	GO:0001666/response to hypoxia/Process	GO:0019375/galactolipid biosynthetic process/Process
CUST_1412_PI429062924	0.507821	0.680935	2.12559	15.4954	14.5178	14.941	16.5833	CAR70074	asparagine synthetase [Zea mays]	GO:0004066/asparagine synthase (glutamine-hydrolyzing) activity/Function	GO:0005737/cytoplasm/Component	GO:0006529/asparagine biosynthetic process/Process	GO:0097164/ammonium ion metabolic process/Process	GO:0005829/cytosol/Component	GO:0042538/hyperosmotic salinity response/Process	GO:0009506/plasmodesma/Component	GO:0019344/cysteine biosynthetic process/Process	GO:0004071/aspartate-ammonia ligase activity/Function
CUST_28221_PI429062924	0.295048	0.372429	0.159689	7.08479	5.32381	5.65983	4.43813	NP_001131013	asparagine synthetase2 [Zea mays]	GO:0005737/cytoplasm/Component	GO:0009063/cellular amino acid catabolic process/Process	GO:0006529/asparagine biosynthetic process/Process	GO:0043617/cellular response to sucrose starvation/Process	GO:0009744/response to sucrose stimulus/Process	GO:0009749/response to glucose stimulus/Process	GO:0009750/response to fructose stimulus/Process	GO:0009646/response to absence of light/Process	GO:0004066/asparagine synthase (glutamine-hydrolyzing) activity/Function
CUST_29542_PI429062924	1.1235	0.401647	0.395673	9.50086	9.66886	8.18486	8.16324	ZP_19301459	2,3-dihydroxybenzoate-2,3-dehydrogenase [Brevundimonas diminuta 470-4]	GO:0002790/peptide secretion/Process	GO:0005524/ATP binding/Function	GO:0005548/phospholipid transporter activity/Function	GO:0005794/Golgi apparatus/Component	GO:0005886/plasma membrane/Component	GO:0005887/integral to plasma membrane/Component	GO:0006497/protein lipidation/Process	GO:0006911/phagocytosis, engulfment/Process	GO:0007040/lysosome organization/Process	GO:0007186/G-protein coupled receptor signaling pathway/Process	GO:0007584/response to nutrient/Process	GO:0008203/cholesterol metabolic process/Process	GO:0008509/anion transmembrane transporter activity/Function	GO:0009986/cell surface/Component	GO:0010875/positive regulation of cholesterol efflux/Process	GO:0015914/phospholipid transport/Process	GO:0016197/endosomal transport/Process	GO:0017127/cholesterol transporter activity/Function	GO:0019905/syntaxin binding/Function	GO:0030139/endocytic vesicle/Component	GO:0030301/cholesterol transport/Process	GO:0030819/positive regulation of cAMP biosynthetic process/Process	GO:0031267/small GTPase binding/Function	GO:0032367/intracellular cholesterol transport/Process	GO:0032489/regulation of Cdc42 protein signal transduction/Process	GO:0033344/cholesterol efflux/Process	GO:0033700/phospholipid efflux/Process	GO:0034185/apolipoprotein binding/Function	GO:0034186/apolipoprotein A-I binding/Function	GO:0034188/apolipoprotein A-I receptor activity/Function	GO:0034380/high-density lipoprotein particle assembly/Process	GO:0034616/response to laminar fluid shear stress/Process	GO:0038027/apolipoprotein A-I-mediated signaling pathway/Process	GO:0042157/lipoprotein metabolic process/Process	GO:0042158/lipoprotein biosynthetic process/Process	GO:0042493/response to drug/Process	GO:0042626/ATPase activity, coupled to transmembrane movement of substances/Function	GO:0042632/cholesterol homeostasis/Process	GO:0043231/intracellular membrane-bounded organelle/Component	GO:0043691/reverse cholesterol transport/Process
CUST_45669_PI429062924	1.54245	2.90667	8.79891	4.09487	4.72009	5.63423	7.23219	DAA45660	TPA: phospholipase D family protein [Zea mays]	GO:0004630/phospholipase D activity/Function	GO:0005634/nucleus/Component	GO:0005739/mitochondrion/Component	GO:0005886/plasma membrane/Component	GO:0016020/membrane/Component	GO:0030136/clathrin-coated vesicle/Component	GO:0006631/fatty acid metabolic process/Process	GO:0005515/protein binding/Function	GO:0009507/chloroplast/Component	GO:0046686/response to cadmium ion/Process	GO:0009789/positive regulation of abscisic acid mediated signaling pathway/Process	GO:0010119/regulation of stomatal movement/Process	GO:0009845/seed germination/Process	GO:0005829/cytosol/Component	GO:0009506/plasmodesma/Component	GO:0009737/response to abscisic acid stimulus/Process	GO:0006094/gluconeogenesis/Process	GO:0006096/glycolysis/Process	GO:0006833/water transport/Process	GO:0006972/hyperosmotic response/Process	GO:0007030/Golgi organization/Process	GO:0009266/response to temperature stimulus/Process	GO:0009651/response to salt stress/Process	GO:0048767/root hair elongation/Process	GO:0005546/phosphatidylinositol-4,5-bisphosphate binding/Function
CUST_6861_PI429062924	1.58348	2.11068	5.18388	5.90841	6.57151	6.98612	8.28244	DAA39401	TPA: putative acyl-ACP thioesterase family protein [Zea mays]	GO:0000036/ACP phosphopantetheine attachment site binding involved in fatty acid biosynthetic process/Function	GO:0006633/fatty acid biosynthetic process/Process	GO:0008152/metabolic process/Process	GO:0009507/chloroplast/Component	GO:0016297/acyl-/Function	acyl-carrier-protein//	GO:0009536/plastid/Component
CUST_14112_PI429062924	94.8541	10.7263	22.337	1.92642	8.49406	5.34951	6.40779	AAK97761	beta-1,3-glucanase [Sorghum bicolor]	GO:0004553/hydrolase activity, hydrolyzing O-glycosyl compounds/Function	GO:0009507/chloroplast/Component	GO:0009627/systemic acquired resistance/Process	GO:0004338/glucan exo-1,3-beta-glucosidase activity/Function	GO:0005773/vacuole/Component	GO:0005618/cell wall/Component	GO:0009409/response to cold/Process	GO:0048046/apoplast/Component	GO:0005515/protein binding/Function	GO:0000165/MAPK cascade/Process	GO:0002679/respiratory burst involved in defense response/Process	GO:0006612/protein targeting to membrane/Process	GO:0006944/cellular membrane fusion/Process	GO:0009595/detection of biotic stimulus/Process	GO:0009697/salicylic acid biosynthetic process/Process	GO:0009718/anthocyanin-containing compound biosynthetic process/Process	GO:0009814/defense response, incompatible interaction/Process	GO:0009862/systemic acquired resistance, salicylic acid mediated signaling pathway/Process	GO:0009867/jasmonic acid mediated signaling pathway/Process	GO:0010200/response to chitin/Process	GO:0010310/regulation of hydrogen peroxide metabolic process/Process	GO:0010363/regulation of plant-type hypersensitive response/Process	GO:0031347/regulation of defense response/Process	GO:0031348/negative regulation of defense response/Process	GO:0034976/response to endoplasmic reticulum stress/Process	GO:0042742/defense response to bacterium/Process	GO:0043069/negative regulation of programmed cell death/Process	GO:0043900/regulation of multi-organism process/Process	GO:0045088/regulation of innate immune response/Process	GO:0050832/defense response to fungus/Process	GO:0008810/cellulase activity/Function
CUST_9486_PI429062924	6.92153	1.94598	1.00505	7.09755	9.88864	8.05804	7.10482	NP_001150558	dihydroflavonol-4-reductase [Zea mays]	GO:0005575/cellular_component/Component	GO:0009809/lignin biosynthetic process/Process	GO:0016621/cinnamoyl-CoA reductase activity/Function	GO:0009408/response to heat/Process	GO:0009414/response to water deprivation/Process	GO:0009737/response to abscisic acid stimulus/Process	GO:0046686/response to cadmium ion/Process
CUST_58593_PI429062924	0.0538961	0.0528066	0.0858608	11.3096	7.09597	7.0665	7.76778	AER35881	putative 9-cis-epoxycarotenoid dioxygenase [Saccharum hybrid cultivar]	GO:0009507/chloroplast/Component	GO:0009579/thylakoid/Component	GO:0009688/abscisic acid biosynthetic process/Process	GO:0045549/9-cis-epoxycarotenoid dioxygenase activity/Function	GO:0009414/response to water deprivation/Process	GO:0010162/seed dormancy process/Process
CUST_5407_PI429062924	0.460452	1.1568	0.966292	14.749	13.6301	14.9592	14.6996	AER35881	S-adenosyl-L-methionine:flavonoid O-methyltransferase [Ginkgo biloba]	GO:0005509/calcium ion binding/Function
CUST_53982_PI429062924	1.19468	1.09147	2.14336	7.1254	7.38203	7.25168	8.22528	AAV39277	NAD-dependent isocitrate dehydrogenase [Zea mays]	GO:0004449/isocitrate dehydrogenase (NAD+) activity/Function	GO:0005739/mitochondrion/Component	GO:0006102/isocitrate metabolic process/Process	GO:0008152/metabolic process/Process	GO:0006099/tricarboxylic acid cycle/Process	GO:0007030/Golgi organization/Process	GO:0007033/vacuole organization/Process	GO:0009853/photorespiration/Process
CUST_9823_PI429062924	0.789258	1.03713	2.35492	6.09805	5.75662	6.15064	7.33372	NP_990310	1,25-dihydroxyvitamin D(3) 24-hydroxylase, mitochondrial [Gallus gallus]	GO:0005634/nucleus/Component	GO:0000226/microtubule cytoskeleton organization/Process	GO:0005880/nuclear microtubule/Component	GO:0008017/microtubule binding/Function	GO:0009960/endosperm development/Process	GO:0010342/endosperm cellularization/Process	GO:0048316/seed development/Process	GO:0051301/cell division/Process	GO:0005737/cytoplasm/Component	GO:0000280/nuclear division/Process	GO:0000911/cytokinesis by cell plate formation/Process	GO:0006342/chromatin silencing/Process	GO:0007000/nucleolus organization/Process	GO:0009965/leaf morphogenesis/Process	GO:0016572/histone phosphorylation/Process	GO:0048451/petal formation/Process	GO:0048453/sepal formation/Process	GO:0051225/spindle assembly/Process	GO:0051567/histone H3-K9 methylation/Process
CUST_16445_PI429062924	0.489374	0.80426	0.235463	8.81065	7.77966	8.49638	6.72422	ZP_09508093	2,4-dienoyl-CoA reductase [Marinobacterium stanieri S30]	GO:0005680/anaphase-promoting complex/Component	GO:0008022/protein C-terminus binding/Function	GO:0019899/enzyme binding/Function	GO:0031145/anaphase-promoting complex-dependent proteasomal ubiquitin-dependent protein catabolic process/Process	GO:0031915/positive regulation of synaptic plasticity/Process	GO:0040020/regulation of meiosis/Process	GO:0051488/activation of anaphase-promoting complex activity/Process	GO:0090129/positive regulation of synapse maturation/Process
CUST_10642_PI429062924	1.14336	1.54624	2.34271	8.516	8.70928	9.14476	9.74418	NP_001149524	60S ribosome subunit biogenesis protein NIP7 [Zea mays]	GO:0005634/nucleus/Component	GO:0042254/ribosome biogenesis/Process	GO:0005829/cytosol/Component	GO:0001510/RNA methylation/Process	GO:0006626/protein targeting to mitochondrion/Process
CUST_5247_PI429062924	0.207378	0.687932	0.233746	12.0785	9.80888	11.5389	9.98156	AAR12036	alcohol dehydrogenase [Bouteloua dimorpha]	GO:0016491/oxidoreductase activity/Function	GO:0051903/S-(hydroxymethyl)glutathione dehydrogenase activity/Function	GO:0055114/oxidation-reduction process/Process	GO:0006069/ethanol oxidation/Process	GO:0008270/zinc ion binding/Function	GO:0046872/metal ion binding/Function
CUST_45974_PI429062924	0.601224	0.726415	2.35938	5.78223	5.0482	5.32109	7.02064	NP_001241851	aldose reductase [Zea mays]	GO:0005737/cytoplasm/Component	GO:0005634/nucleus/Component	GO:0005971/ribonucleoside-diphosphate reductase complex/Component	GO:0005515/protein binding/Function	GO:0009216/purine deoxyribonucleoside triphosphate biosynthetic process/Process	GO:0042278/purine nucleoside metabolic process/Process	GO:0009212/pyrimidine deoxyribonucleoside triphosphate biosynthetic process/Process	GO:0006213/pyrimidine nucleoside metabolic process/Process	GO:0090329/regulation of DNA-dependent DNA replication/Process	GO:0005829/cytosol/Component	GO:0004748/ribonucleoside-diphosphate reductase activity, thioredoxin disulfide as acceptor/Function	GO:0009186/deoxyribonucleoside diphosphate metabolic process/Process	GO:0046914/transition metal ion binding/Function
CUST_2667_PI429062924	0.590104	6.70127	0.970314	4.49968	3.73872	7.24412	4.45621	ACU45027	alpha/beta hydrolase fold-like [Pfiesteria piscicida]	GO:0004591/oxoglutarate dehydrogenase (succinyl-transferring) activity/Function	GO:0006099/tricarboxylic acid cycle/Process	GO:0030976/thiamine pyrophosphate binding/Function
CUST_25021_PI429062924	0.63881	0.833329	0.481778	8.34435	7.6978	8.0813	7.29079	ZP_10401998	alpha-glucan phosphorylase [Pontibacter sp. BAB1700]	GO:0003677/DNA binding/Function	GO:0005524/ATP binding/Function	GO:0005634/nucleus/Component	GO:0005730/nucleolus/Component	GO:0005737/cytoplasm/Component	GO:0005813/centrosome/Component	GO:0006333/chromatin assembly or disassembly/Process	GO:0006355/regulation of transcription, DNA-dependent/Process	GO:0007051/spindle organization/Process	GO:0008026/ATP-dependent helicase activity/Function	GO:0008270/zinc ion binding/Function	GO:0016581/NuRD complex/Component	GO:0045111/intermediate filament cytoskeleton/Component	GO:0051297/centrosome organization/Process
CUST_25070_PI429062924	0.677085	0.892317	2.03438	7.48268	6.92009	7.3183	8.50727	BAD68413	anthocyanin 5-aromatic acyltransferase-like [Oryza sativa Japonica Group]	GO:0009190/cyclic nucleotide biosynthetic process/Process	GO:0016849/phosphorus-oxygen lyase activity/Function	GO:0004672/protein kinase activity/Function	GO:0006468/protein phosphorylation/Process	GO:0016772/transferase activity, transferring phosphorus-containing groups/Function	GO:0016021/integral to membrane/Component
CUST_59750_PI429062924	0.900216	1.68935	2.16736	7.79135	7.63969	8.54782	8.90728	BAB20971	aspartic proteinase 3 [Nepenthes alata]	GO:0005576/extracellular region/Component	GO:0006508/proteolysis/Process	GO:0005773/vacuole/Component
CUST_19537_PI429062924	1.23631	0.752928	0.3669	8.16826	8.4743	7.75884	6.72172	EKC36207	ATP-dependent metalloprotease YME1L1 [Crassostrea gigas]	GO:0006508/proteolysis/Process	GO:0004252/serine-type endopeptidase activity/Function
CUST_4611_PI429062924	0.725862	1.05684	2.00431	7.28008	6.81785	7.35983	8.28318	ACJ73913	autophagy-related 4a variant 2 [Zea mays]	GO:0005737/cytoplasm/Component	GO:0005775/vacuolar lumen/Component	GO:0005776/autophagic vacuole/Component	GO:0006914/autophagy/Process	GO:0016807/cysteine-type carboxypeptidase activity/	GO:0019786/APG8-specific protease activity/Function
CUST_59172_PI429062924	0.105403	0.107579	0.105642	7.57312	4.32711	4.35659	4.33037	CAH67857	B0403H10-OSIGBa0105A11.9 [Oryza sativa Indica Group]	GO:0005634/nucleus/Component	GO:0048366/leaf development/Process	GO:0009737/response to abscisic acid stimulus/Process	GO:0009793/embryo development ending in seed dormancy/Process	GO:0009845/seed germination/Process	GO:0009909/regulation of flower development/Process	GO:0009965/leaf morphogenesis/Process	GO:0010162/seed dormancy process/Process	GO:0016570/histone modification/Process	GO:0048449/floral organ formation/Process
CUST_10071_PI429062924	0.94624	0.913325	2.06267	9.28315	9.20343	9.15236	10.3277	EMS45486	Bark storage protein A [Triticum urartu]	GO:0016573/histone acetylation/Process	GO:0004402/histone acetyltransferase activity/Function	GO:0005634/nucleus/Component	GO:0005737/cytoplasm/Component
CUST_50646_PI429062924	0.892883	0.875601	0.376441	8.08002	7.91656	7.88836	6.67051	YP_777798	beta-ketoacyl synthase [Burkholderia ambifaria AMMD]	GO:0003824/catalytic activity/Function	GO:0005783/endoplasmic reticulum/Component	GO:0008152/metabolic process/Process	GO:0008484/sulfuric ester hydrolase activity/Function	GO:0005794/Golgi apparatus/Component	GO:0009986/cell surface/Component	GO:0005509/calcium ion binding/Function
CUST_58888_PI429062924	1.03508	1.0757	2.12134	10.494	10.5437	10.5993	11.579	YP_002509584	beta-lactamase domain-containing protein [Halothermothrix orenii H 168]	GO:0004222/metalloendopeptidase activity/Function	GO:0005578/proteinaceous extracellular matrix/Component	GO:0006508/proteolysis/Process	GO:0008270/zinc ion binding/Function
CUST_2218_PI429062924	0.535097	47.812	0.345514	2.89885	1.99673	8.47815	1.36567	ZP_06938594	biotin synthase [Escherichia coli OP50]	GO:0005515/protein binding/Function	GO:0046872/metal ion binding/Function	GO:0051537/2 iron, 2 sulfur cluster binding/Function	GO:0051539/4 iron, 4 sulfur cluster binding/Function	GO:0004076/biotin synthase activity/Function	GO:0009102/biotin biosynthetic process/Process
CUST_4509_PI429062924	0.782102	0.802147	0.187973	12.8894	12.5348	12.5713	10.478	AAP34174	C4-specific pyruvate orthophosphate dikinase [Miscanthus x giganteus]	GO:0009507/chloroplast/Component	GO:0016301/kinase activity/Function	GO:0016310/phosphorylation/Process	GO:0009570/chloroplast stroma/Component	GO:0005829/cytosol/Component	GO:0050242/pyruvate, phosphate dikinase activity/Function	GO:0005634/nucleus/Component
CUST_52965_PI429062924	2.68195	1.66928	1.78559	8.18499	9.60827	8.92421	9.02139	ABO28600	Cag2 [Helicobacter pylori 908]	GO:0006355/regulation of transcription, DNA-dependent/Process
CUST_44026_PI429062924	1.18228	1.06586	0.487345	9.10035	9.34192	9.19236	8.06336	EIE19634	catalytic subunit of N-acetyltransferase [Coccomyxa subellipsoidea C-169]	GO:0044351/macropinocytosis/Process	GO:0016746/transferase activity, transferring acyl groups/Function	GO:0016740/transferase activity/Function	GO:0017196/N-terminal peptidyl-methionine acetylation/Process	GO:0005737/cytoplasm/Component	GO:0004596/peptide alpha-N-acetyltransferase activity/Function	GO:0008080/N-acetyltransferase activity/Function
CUST_40957_PI429062924	0.91089	1.28031	2.11054	10.8395	10.7048	11.196	11.9171	AEM26638	cellobiohydrolase I, partial [uncultured fungus]	GO:0007140/male meiosis/Process	GO:0007283/spermatogenesis/Process	GO:0034587/piRNA metabolic process/Process	GO:0043046/DNA methylation involved in gamete generation/Process	GO:0071546/pi-body/Component
CUST_14077_PI429062924	1.03868	1.72807	3.67569	6.06149	6.11624	6.85065	7.9395	ABZ01576	cellulose synthase-like CslF3 [Hordeum vulgare]	GO:0004222/metalloendopeptidase activity/Function	GO:0006508/proteolysis/Process	GO:0008270/zinc ion binding/Function
CUST_63_PI429062924	0.756534	1.10107	3.35645	6.99358	6.59106	7.13249	8.74052	2PQI_A	Chain A, Crystal Structure Of Active Ribosome Inactivating Protein From Maize (B-32)	GO:0005576/extracellular region/Component	GO:0035556/intracellular signal transduction/Process	GO:0009543/chloroplast thylakoid lumen/Component	GO:0031977/thylakoid lumen/Component	GO:0016556/mRNA modification/Process
CUST_20920_PI429062924	0.445011	1.38533	5.14943	5.76784	4.59976	6.23807	8.13226	NP_001148271	chlorophyll a-b binding protein [Zea mays]	GO:0009507/chloroplast/Component	GO:0015979/photosynthesis/Process	GO:0016168/chlorophyll binding/Function	GO:0030076/light-harvesting complex/Component	GO:0009941/chloroplast envelope/Component	GO:0009535/chloroplast thylakoid membrane/Component	GO:0010287/plastoglobule/Component	GO:0016020/membrane/Component	GO:0009579/thylakoid/Component	GO:0009637/response to blue light/Process	GO:0010114/response to red light/Process	GO:0010218/response to far red light/Process	GO:0005794/Golgi apparatus/Component
CUST_2783_PI429062924	0.255084	1.72081	2.53077	9.02969	7.05873	9.81278	10.3693	ACG28457	chlorophyll a-b binding protein 8 [Zea mays]	GO:0009507/chloroplast/Component	GO:0015979/photosynthesis/Process	GO:0016168/chlorophyll binding/Function	GO:0030076/light-harvesting complex/Component	GO:0009535/chloroplast thylakoid membrane/Component	GO:0010287/plastoglobule/Component	GO:0016020/membrane/Component	GO:0009579/thylakoid/Component	GO:0009534/chloroplast thylakoid/Component	GO:0019344/cysteine biosynthetic process/Process
CUST_25230_PI429062924	1.16079	1.61548	9.44387	5.62617	5.84127	6.31813	8.86555	NP_001105545	chlorophyll a-b binding protein M9, chloroplastic precursor [Zea mays]	GO:0009535/chloroplast thylakoid membrane/Component	GO:0015979/photosynthesis/Process
CUST_13779_PI429062924	1.10316	0.981514	2.35621	6.37342	6.51507	6.3465	7.60989	CAJ89552	conserved hypothetical protein [Streptomyces ambofaciens ATCC 23877]	GO:0004221/ubiquitin thiolesterase activity/Function	GO:0006511/ubiquitin-dependent protein catabolic process/Process
CUST_13144_PI429062924	0.816322	1.02291	2.21539	7.18784	6.89505	7.22052	8.3354	NP_001147074	crcB-like protein [Zea mays]	GO:0016020/membrane/Component	GO:0005886/plasma membrane/Component	GO:0046482/para-aminobenzoic acid metabolic process/Process
CUST_15660_PI429062924	0.573636	0.37202	0.765998	10.1121	9.31029	8.68554	9.7275	NP_001148101	CTP synthase [Zea mays]	GO:0003883/CTP synthase activity/Function	GO:0005737/cytoplasm/Component	GO:0009793/embryo development ending in seed dormancy/Process	GO:0046686/response to cadmium ion/Process	GO:0005829/cytosol/Component	GO:0000478/endonucleolytic cleavage involved in rRNA processing/Process
CUST_51638_PI429062924	0.540604	0.820969	2.92011	10.3808	9.49345	10.0962	11.9268	CAA75996	dihydroflavonol4-reductase [Zea mays]	GO:0006464/cellular protein modification process/Process
CUST_52310_PI429062924	3.2983	1.17121	0.611428	9.02428	10.746	9.25228	8.31454	NP_001150871	dihydroflavonol-4-reductase [Zea mays]	GO:0005634/nucleus/Component	GO:0045551/cinnamyl-alcohol dehydrogenase activity/Function	GO:0009062/fatty acid catabolic process/Process	GO:0009686/gibberellin biosynthetic process/Process	GO:0009740/gibberellic acid mediated signaling pathway/Process	GO:0010162/seed dormancy process/Process
CUST_44174_PI429062924	0.912996	0.995887	0.405658	10.6392	10.5078	10.6332	9.33749	NP_001148102	DNA binding protein [Zea mays]	GO:0003674/molecular_function/Function	GO:0005634/nucleus/Component	GO:0008150/biological_process/Process	GO:0000956/nuclear-transcribed mRNA catabolic process/Process
CUST_47411_PI429062924	1.47661	1.0593	0.329718	7.88824	8.45053	7.97134	6.28754	EMT28953	DnaJ homolog subfamily C member 7 [Aegilops tauschii]	GO:0006457/protein folding/Process	GO:0007155/cell adhesion/Process	GO:0010090/trichome morphogenesis/Process	GO:0010228/vegetative to reproductive phase transition of meristem/Process	GO:0016926/protein desumoylation/Process	GO:0045010/actin nucleation/Process	GO:0048765/root hair cell differentiation/Process	GO:0050665/hydrogen peroxide biosynthetic process/Process	GO:0071555/cell wall organization/Process
CUST_60759_PI429062924	0.860608	0.621632	0.308315	9.49652	9.27994	8.81065	7.79899	AET06165	Dwarf2 [Zea mays]	GO:0001578/microtubule bundle formation/Process	GO:0004497/monooxygenase activity/Function	GO:0009647/skotomorphogenesis/Process	GO:0010268/brassinosteroid homeostasis/Process	GO:0020037/heme binding/Function	GO:0022900/electron transport chain/Process
CUST_1963_PI429062924	0.37953	1.34672	0.465271	8.57887	7.18115	9.00832	7.47501	AAT41396	envelope glycoprotein [Human immunodeficiency virus 1]	GO:0002262/myeloid cell homeostasis/Process	GO:0004175/endopeptidase activity/Function	GO:0005515/protein binding/Function	GO:0005765/lysosomal membrane/Component	GO:0005783/endoplasmic reticulum/Component	GO:0005794/Golgi apparatus/Component	GO:0005886/plasma membrane/Component	GO:0005887/integral to plasma membrane/Component	GO:0006509/membrane protein ectodomain proteolysis/Process	GO:0007219/Notch signaling pathway/Process	GO:0008233/peptidase activity/Function	GO:0016020/membrane/Component	GO:0016485/protein processing/Process	GO:0042098/T cell proliferation/Process	GO:0042470/melanosome/Component	GO:0043085/positive regulation of catalytic activity/Process	GO:0050435/beta-amyloid metabolic process/Process	GO:0050673/epithelial cell proliferation/Process
CUST_283_PI429062924	0.812379	0.571622	0.368254	9.23969	8.93991	8.43282	7.79846	ABA94013	expressed protein [Oryza sativa Japonica Group]	GO:0003674/molecular_function/Function	GO:0009507/chloroplast/Component	GO:0010190/cytochrome b6f complex assembly/Process	GO:0006364/rRNA processing/Process	GO:0009657/plastid organization/Process	GO:0010027/thylakoid membrane organization/Process	GO:0010207/photosystem II assembly/Process	GO:0019288/isopentenyl diphosphate biosynthetic process, mevalonate-independent pathway/Process
CUST_54661_PI429062924	1.05839	1.35542	0.338104	9.90559	9.98746	10.3443	8.34113	YP_004682466	ferredoxin:oxidoreductase FAD/NAD(P)-binding protein [Cupriavidus necator N-1]	GO:0016746/transferase activity, transferring acyl groups/Function	GO:0008152/metabolic process/Process	GO:0008654/phospholipid biosynthetic process/Process	GO:0003841/1-acylglycerol-3-phosphate O-acyltransferase activity/Function	GO:0016020/membrane/Component
CUST_14775_PI429062924	0.443381	0.750783	4.92309	9.78164	8.60826	9.3681	12.0812	ABG54319	flavonoid 3'-hydroxylase [Sorghum bicolor]	GO:0005576/extracellular region/Component	GO:0016711/flavonoid 3'-monooxygenase activity/Function	GO:0019825/oxygen binding/Function	GO:0009411/response to UV/Process	GO:0009813/flavonoid biosynthetic process/Process	GO:0009733/response to auxin stimulus/Process	GO:0009718/anthocyanin-containing compound biosynthetic process/Process	GO:0009744/response to sucrose stimulus/Process	GO:0010224/response to UV-B/Process
CUST_43799_PI429062924	0.349119	0.464045	0.189514	12.4055	10.8873	11.2978	10.0058	ACG44904	flavonol synthase/flavanone 3-hydroxylase [Zea mays]	GO:0005737/cytoplasm/Component	GO:0008152/metabolic process/Process	GO:0016491/oxidoreductase activity/Function
CUST_12248_PI429062924	0.250459	0.377733	1.31762	7.978	5.98065	6.57344	8.37594	AFW81819	fructose-1,6-bisphosphatase, cytosolic [Zea mays]	GO:0005737/cytoplasm/Component	GO:0006000/fructose metabolic process/Process	GO:0042132/fructose 1,6-bisphosphate 1-phosphatase activity/Function	GO:0005986/sucrose biosynthetic process/Process	GO:0005983/starch catabolic process/Process	GO:0015979/photosynthesis/Process	GO:0005829/cytosol/Component	GO:0005634/nucleus/Component	GO:0009737/response to abscisic acid stimulus/Process	GO:0009750/response to fructose stimulus/Process	GO:0030388/fructose 1,6-bisphosphate metabolic process/Process
CUST_57283_PI429062924	0.668642	0.767486	3.47109	8.82758	8.24688	8.44579	10.623	CCA15472	GF18527 putative [Albugo laibachii Nc14]	GO:0004252/serine-type endopeptidase activity/Function	GO:0006508/proteolysis/Process
CUST_25591_PI429062924	0.0439737	0.106807	0.0188467	7.31281	2.80559	4.08588	1.58327	AFW77414	gibberellin 2-beta-dioxygenase [Zea mays]	GO:0009685/gibberellin metabolic process/Process
CUST_7489_PI429062924	0.944666	1.51046	4.84299	7.04297	6.96084	7.63796	9.31887	NP_001105551	gibberellin responsive1 [Zea mays]	GO:0003824/catalytic activity/Function	GO:0004114/3',5'-cyclic-nucleotide phosphodiesterase activity/Function	GO:0005737/cytoplasm/Component	GO:0005856/cytoskeleton/Component	GO:0006198/cAMP catabolic process/Process	GO:0006939/smooth muscle contraction/Process	GO:0007165/signal transduction/Process	GO:0007568/aging/Process	GO:0008081/phosphoric diester hydrolase activity/Function	GO:0016020/membrane/Component	GO:0016787/hydrolase activity/Function	GO:0030593/neutrophil chemotaxis/Process	GO:0035264/multicellular organism growth/Process	GO:0046872/metal ion binding/Function	GO:0050900/leukocyte migration/Process	GO:0071222/cellular response to lipopolysaccharide/Process
CUST_8994_PI429062924	0.352277	1.0881	17.6383	11.2622	9.75694	11.384	15.4028	AAW21274	glutamine synthetase [Saccharum officinarum]	GO:0004356/glutamate-ammonia ligase activity/Function	GO:0005737/cytoplasm/Component	GO:0005829/cytosol/Component	GO:0022626/cytosolic ribosome/Component	GO:0005618/cell wall/Component	GO:0042128/nitrate assimilation/Process	GO:0005515/protein binding/Function	GO:0010150/leaf senescence/Process	GO:0005507/copper ion binding/Function	GO:0005886/plasma membrane/Component	GO:0009506/plasmodesma/Component	GO:0009744/response to sucrose stimulus/Process	GO:0009749/response to glucose stimulus/Process	GO:0009750/response to fructose stimulus/Process
CUST_26449_PI429062924	0.985898	1.11362	2.42734	9.9169	9.89641	10.0722	11.1963	NP_001104984	glutathione S-transferase GST 18 [Zea mays]	GO:0004364/glutathione transferase activity/Function	GO:0005737/cytoplasm/Component	GO:0009407/toxin catabolic process/Process
CUST_22008_PI429062924	0.839107	1.44159	3.05393	9.18625	8.93318	9.71391	10.7969	NP_001105112	glutathione transferase6 [Zea mays]	GO:0004364/glutathione transferase activity/Function	GO:0005737/cytoplasm/Component	GO:0009407/toxin catabolic process/Process	GO:0005634/nucleus/Component	GO:0019899/enzyme binding/Function	GO:2000030/regulation of response to red or far red light/Process	GO:0009507/chloroplast/Component	GO:0048046/apoplast/Component	GO:0000023/maltose metabolic process/Process	GO:0006569/tryptophan catabolic process/Process	GO:0009684/indoleacetic acid biosynthetic process/Process	GO:0019252/starch biosynthetic process/Process	GO:0043085/positive regulation of catalytic activity/Process
CUST_12868_PI429062924	1.04396	0.373419	0.757523	9.93918	10.0012	8.51804	9.53854	CAI96159	glycosyltransferase [Saccharum officinarum]	GO:0006486/protein glycosylation/Process	GO:0016757/transferase activity, transferring glycosyl groups/Function	GO:0005794/Golgi apparatus/Component	GO:0009834/secondary cell wall biogenesis/Process	GO:0010417/glucuronoxylan biosynthetic process/Process	GO:0042285/xylosyltransferase activity/Function	GO:0010584/pollen exine formation/Process
CUST_58714_PI429062924	1.52128	1.10155	0.215642	6.80235	7.40763	6.94188	4.58906	ZP_05291833	Glycyl-tRNA synthetase beta chain [Acidithiobacillus caldus ATCC 51756]	GO:0004571/mannosyl-oligosaccharide 1,2-alpha-mannosidase activity/Function	GO:0005509/calcium ion binding/Function	GO:0030176/integral to endoplasmic reticulum membrane/Component	GO:0030433/ER-associated protein catabolic process/Process	GO:0051787/misfolded protein binding/Function
CUST_50769_PI429062924	1.40787	1.60144	2.40321	10.6646	11.1581	11.344	11.9296	NP_001150094	glyoxylate reductase [Zea mays]	GO:0047995/hydroxyphenylpyruvate reductase activity/	GO:0055114/oxidation-reduction process/Process
CUST_57127_PI429062924	1.19604	4.4164	6.36287	8.23179	8.49006	10.3747	10.9015	XP_002036243	GM12858 [Drosophila sechellia]	GO:0004810/tRNA adenylyltransferase activity/Function	GO:0006396/RNA processing/Process
CUST_50618_PI429062924	1.53178	1.43179	2.27872	14.3993	15.0145	14.9171	15.5875	CAA78738	heat shock protein hsp82 [Oryza sativa]	GO:0005524/ATP binding/Function	GO:0005737/cytoplasm/Component	GO:0006457/protein folding/Process	GO:0005618/cell wall/Component	GO:0005774/vacuolar membrane/Component	GO:0005886/plasma membrane/Component	GO:0005634/nucleus/Component	GO:0005829/cytosol/Component	GO:0048046/apoplast/Component	GO:0009570/chloroplast stroma/Component	GO:0005794/Golgi apparatus/Component
CUST_28851_PI429062924	3.13906	1.63551	0.873367	10.817	12.4673	11.5267	10.6216	ZP_11070404	homogentisate 1,2-dioxygenase [Cecembia lonarensis LW9]	GO:0015992/proton transport/Process	GO:0003729/mRNA binding/Function	GO:0003872/6-phosphofructokinase activity/Function	GO:0005737/cytoplasm/Component	GO:0005945/6-phosphofructokinase complex/Component	GO:0006096/glycolysis/Process	GO:0000166/nucleotide binding/Function	GO:0003824/catalytic activity/Function	GO:0005524/ATP binding/Function	GO:0008152/metabolic process/Process	GO:0016301/kinase activity/Function	GO:0016310/phosphorylation/Process	GO:0016740/transferase activity/Function	GO:0005739/mitochondrion/Component	GO:0006002/fructose 6-phosphate metabolic process/Process
CUST_57151_PI429062924	0.913893	1.19748	9.41775	4.209	4.0791	4.469	7.44439	NP_001147616	IN2-1 protein [Zea mays]	GO:0009507/chloroplast/Component	GO:0010731/protein glutathionylation/Process	GO:0009570/chloroplast stroma/Component	GO:0009407/toxin catabolic process/Process	GO:0010583/response to cyclopentenone/Process
CUST_6391_PI429062924	3.71054	1.33614	0.744627	6.00841	7.90004	6.42648	5.583	XP_001259003	isocitrate/isopropylmalate family dehydrogenase, putative [Neosartorya fischeri NRRL 181]	GO:0005575/cellular_component/Component	GO:0005975/carbohydrate metabolic process/Process	GO:0009027/tartrate dehydrogenase activity/Function
CUST_20601_PI429062924	1.10917	1.7246	2.26108	6.96084	7.11033	7.7471	8.13786	ACG29735	kinesin-1 [Zea mays]	GO:0003777/microtubule motor activity/Function	GO:0005634/nucleus/Component	GO:0000226/microtubule cytoskeleton organization/Process	GO:0005876/spindle microtubule/Component	GO:0051225/spindle assembly/Process	GO:0000278/mitotic cell cycle/Process	GO:0000280/nuclear division/Process	GO:0000911/cytokinesis by cell plate formation/Process	GO:0006084/acetyl-CoA metabolic process/Process	GO:0006275/regulation of DNA replication/Process	GO:0006342/chromatin silencing/Process	GO:0008283/cell proliferation/Process	GO:0010103/stomatal complex morphogenesis/Process	GO:0010389/regulation of G2/M transition of mitotic cell cycle/Process	GO:0010583/response to cyclopentenone/Process	GO:0016572/histone phosphorylation/Process	GO:0042023/DNA endoreduplication/Process	GO:0042127/regulation of cell proliferation/Process	GO:0045010/actin nucleation/Process	GO:0051258/protein polymerization/Process	GO:0051567/histone H3-K9 methylation/Process
CUST_28347_PI429062924	1.73739	2.01433	1.6576	8.91526	9.71218	9.92556	9.64436	ABF00019	legumain precursor [Saccharum officinarum]	GO:0004197/cysteine-type endopeptidase activity/Function	GO:0005576/extracellular region/Component	GO:0006508/proteolysis/Process	GO:0000323/lytic vacuole/Component	GO:0006944/cellular membrane fusion/Process	GO:0048193/Golgi vesicle transport/Process	GO:0006624/vacuolar protein processing/Process
CUST_23292_PI429062924	0.346037	2.332	9.76176	8.45414	6.92314	9.6757	11.7413	NP_001105698	light harvesting chlorophyll a/b binding protein5 precursor [Zea mays]	GO:0009507/chloroplast/Component	GO:0009533/chloroplast stromal thylakoid/Component	GO:0015979/photosynthesis/Process	GO:0016168/chlorophyll binding/Function	GO:0030076/light-harvesting complex/Component	GO:0009783/photosystem II antenna complex/Component	GO:0009535/chloroplast thylakoid membrane/Component	GO:0010287/plastoglobule/Component	GO:0016020/membrane/Component	GO:0010196/nonphotochemical quenching/Process	GO:0009579/thylakoid/Component	GO:0009637/response to blue light/Process	GO:0010114/response to red light/Process	GO:0010218/response to far red light/Process	GO:0009534/chloroplast thylakoid/Component	GO:0006364/rRNA processing/Process	GO:0009644/response to high light intensity/Process	GO:0009744/response to sucrose stimulus/Process	GO:0010155/regulation of proton transport/Process	GO:0019344/cysteine biosynthetic process/Process	GO:0009517/PSII associated light-harvesting complex II/Component
CUST_61074_PI429062924	0.133974	1.66811	1.50972	10.7984	7.8984	11.5366	11.3926	NP_001146835	LOC100280442 [Zea mays]	GO:0008152/metabolic process/Process	GO:0016491/oxidoreductase activity/Function
CUST_43916_PI429062924	0.725573	0.620078	0.363374	9.71509	9.25228	9.02561	8.25461	NP_001147318	LOC100280926 [Zea mays]	GO:0004594/pantothenate kinase activity/Function	GO:0005737/cytoplasm/Component	GO:0005515/protein binding/Function	GO:0005829/cytosol/Component	GO:0006487/protein N-linked glycosylation/Process
CUST_19977_PI429062924	0.866222	1.13991	2.01032	11.6323	11.4251	11.8212	12.6397	NP_001148925	LOC100282545 [Zea mays]	GO:0000234/phosphoethanolamine N-methyltransferase activity/Function	GO:0005737/cytoplasm/Component	GO:0006656/phosphatidylcholine biosynthetic process/Process	GO:0008168/methyltransferase activity/Function	GO:0009555/pollen development/Process	GO:0009826/unidimensional cell growth/Process	GO:0042425/choline biosynthetic process/Process	GO:0048528/post-embryonic root development/Process	GO:0009860/pollen tube growth/Process	GO:0010183/pollen tube guidance/Process	GO:0005829/cytosol/Component
CUST_10896_PI429062924	0.556725	0.649743	0.487805	14.3041	13.4591	13.682	13.2684	NP_001149198	LOC100282820 [Zea mays]	GO:0004743/pyruvate kinase activity/Function	GO:0005737/cytoplasm/Component	GO:0006096/glycolysis/Process	GO:0046686/response to cadmium ion/Process	GO:0016020/membrane/Component	GO:0005829/cytosol/Component
CUST_20750_PI429062924	1.94937	2.68825	4.59055	11.6339	12.5969	13.0606	13.8326	NP_001149806	LOC100283433 precursor [Zea mays]	GO:0005576/extracellular region/Component	GO:0006508/proteolysis/Process	GO:0008234/cysteine-type peptidase activity/Function	GO:0000325/plant-type vacuole/Component	GO:0005634/nucleus/Component	GO:0010623/developmental programmed cell death/Process	GO:0010413/glucuronoxylan metabolic process/Process	GO:0045492/xylan biosynthetic process/Process
CUST_10937_PI429062924	0.788792	1.14474	2.91308	6.51281	6.17052	6.70782	8.05535	NP_001151088	LOC100284721 [Zea mays]	GO:0005737/cytoplasm/Component	GO:0016740/transferase activity/Function	GO:0005829/cytosol/Component	GO:0010143/cutin biosynthetic process/Process	GO:0033494/ferulate metabolic process/Process	GO:0050734/hydroxycinnamoyltransferase activity/Function
CUST_11889_PI429062924	0.762452	0.77604	0.458258	11.664	11.2728	11.2982	10.5383	NP_001151434	LOC100285067 [Zea mays]	GO:0003674/molecular_function/Function	GO:0005634/nucleus/Component	GO:0009507/chloroplast/Component	GO:0000023/maltose metabolic process/Process	GO:0019252/starch biosynthetic process/Process	GO:0019288/isopentenyl diphosphate biosynthetic process, mevalonate-independent pathway/Process
CUST_27448_PI429062924	0.899556	1.32096	2.88386	7.87719	7.72447	8.27877	9.40519	NP_001151883	LOC100285520 precursor [Zea mays]	GO:0005576/extracellular region/Component	GO:0016762/xyloglucan:xyloglucosyl transferase activity/Function	GO:0016798/hydrolase activity, acting on glycosyl bonds/Function	GO:0042546/cell wall biogenesis/Process	GO:0016998/cell wall macromolecule catabolic process/Process	GO:0033946/xyloglucan-specific endo-beta-1,4-glucanase activity/Function
CUST_9243_PI429062924	1.34898	1.08174	2.00409	11.6787	12.1105	11.792	12.6816	ACG37871	methylthioribose-1-phosphate isomerase [Zea mays]	GO:0005737/cytoplasm/Component	GO:0019509/L-methionine salvage from methylthioadenosine/Process	GO:0046523/S-methyl-5-thioribose-1-phosphate isomerase activity/Function
CUST_13575_PI429062924	2.26425	0.671745	0.539336	5.95412	7.13316	5.38011	5.06338	BAD21372	mFLJ00057 protein [Mus musculus]	GO:0000166/nucleotide binding/Function	GO:0004003/ATP-dependent DNA helicase activity/Function	GO:0004386/helicase activity/Function	GO:0005524/ATP binding/Function	GO:0005658/alpha DNA polymerase:primase complex/Component	GO:0006200/ATP catabolic process/Process	GO:0006260/DNA replication/Process	GO:0006261/DNA-dependent DNA replication/Process	GO:0006269/DNA replication, synthesis of RNA primer/Process	GO:0016787/hydrolase activity/Function	GO:0017116/single-stranded DNA-dependent ATP-dependent DNA helicase activity/Function	GO:0043141/ATP-dependent 5'-3' DNA helicase activity/Function
CUST_49307_PI429062924	3.56666	1.33169	0.610579	12.1105	13.9451	12.5238	11.3988	XP_002576768	microtubule associated protein xmap215 [Schistosoma mansoni]	GO:0000226/microtubule cytoskeleton organization/Process	GO:0000776/kinetochore/Component	GO:0001578/microtubule bundle formation/Process	GO:0003674/molecular_function/Function	GO:0005575/cellular_component/Component	GO:0005794/Golgi apparatus/Component	GO:0005813/centrosome/Component	GO:0005876/spindle microtubule/Component	GO:0005881/cytoplasmic microtubule/Component	GO:0005938/cell cortex/Component	GO:0007020/microtubule nucleation/Process	GO:0007026/negative regulation of microtubule depolymerization/Process	GO:0008017/microtubule binding/Function	GO:0008150/biological_process/Process	GO:0010458/exit from mitosis/Process	GO:0030981/cortical microtubule cytoskeleton/Component	GO:0031023/microtubule organizing center organization/Process	GO:0031111/negative regulation of microtubule polymerization or depolymerization/Process	GO:0031592/centrosomal corona/Component	GO:0034453/microtubule anchoring/Process	GO:0043515/kinetochore binding/Function	GO:0051010/microtubule plus-end binding/Function	GO:0051294/establishment of spindle orientation/Process	GO:0051301/cell division/Process
CUST_23985_PI429062924	1.08619	1.91781	3.87196	6.2994	6.41868	7.23886	8.25247	EMT09773	Myb-related protein Hv33 [Aegilops tauschii]	GO:0005634/nucleus/Component	GO:0045892/negative regulation of transcription, DNA-dependent/Process
CUST_42028_PI429062924	1.54919	2.19099	2.65676	7.57592	8.20744	8.70751	8.98559	NP_001150099	myb-related protein Hv33 [Zea mays]	GO:0005634/nucleus/Component	GO:0045892/negative regulation of transcription, DNA-dependent/Process
CUST_51799_PI429062924	0.412777	0.7408	0.281979	12.2536	10.9771	11.8208	10.4273	AFU81575	MYB-related transcription factor, partial [Zea mays subsp. mays]	GO:0003725/double-stranded RNA binding/Function	GO:0016443/bidentate ribonuclease III activity/Function	GO:0030422/production of siRNA involved in RNA interference/Process	GO:0005515/protein binding/Function	GO:0016246/RNA interference/Process	GO:0005524/ATP binding/Function	GO:0004386/helicase activity/Function	GO:0035196/production of miRNAs involved in gene silencing by miRNA/Process	GO:0035087/siRNA loading onto RISC involved in RNA interference/Process	GO:0016442/RNA-induced silencing complex/Component	GO:0031054/pre-miRNA processing/Process	GO:0035195/gene silencing by miRNA/Process	GO:0042078/germ-line stem cell division/Process	GO:0005737/cytoplasm/Component	GO:0005634/nucleus/Component	GO:0045448/mitotic cell cycle, embryonic/Process	GO:0007279/pole cell formation/Process	GO:0033227/dsRNA transport/Process	GO:0007367/segment polarity determination/Process	GO:0048813/dendrite morphogenesis/Process	GO:0070883/pre-miRNA binding/Function	GO:0003727/single-stranded RNA binding/Function	GO:0030727/germarium-derived female germ-line cyst formation/Process	GO:0007294/germarium-derived oocyte fate determination/Process
CUST_44054_PI429062924	0.781113	0.615219	0.360834	7.18549	6.8291	6.48466	5.7149	NP_781499	N-acetylglucosaminyltransferase [Clostridium tetani E88]	GO:0004842/ubiquitin-protein ligase activity/Function	GO:0005779/integral to peroxisomal membrane/Component	GO:0016558/protein import into peroxisome matrix/Process	GO:0016567/protein ubiquitination/Process
CUST_44426_PI429062924	0.413486	0.470891	0.909123	10.3752	9.10114	9.2887	10.2378	NP_001150788	N-acetyltransferase [Zea mays]	GO:0005737/cytoplasm/Component	GO:0008080/N-acetyltransferase activity/Function	GO:0008152/metabolic process/Process	GO:0009737/response to abscisic acid stimulus/Process
CUST_54985_PI429062924	0.681721	1.34271	3.06143	10.2267	9.67392	10.6518	11.8409	ABA94524	NAD dependent epimerase/dehydratase family protein, expressed [Oryza sativa Japonica Group]	GO:0003824/catalytic activity/Function	GO:0005737/cytoplasm/Component	GO:0009225/nucleotide-sugar metabolic process/Process	GO:0047918/GDP-mannose 3,5-epimerase activity/Function	GO:0019853/L-ascorbic acid biosynthetic process/Process	GO:0051287/NAD binding/Function	GO:0005829/cytosol/Component
CUST_67_PI429062924	1.23081	1.03603	0.407527	6.92788	7.22749	6.97894	5.63285	EIN05452	NADH dehydrogenase alpha subcomplex subunit 2 [Punctularia strigosozonata HHB-11173 SS5]	GO:0005634/nucleus/Component	GO:0005829/cytosol/Component	GO:0018064/protein-histidine N-methyltransferase activity/Function	GO:0042038/peptidyl-histidine methylation, to form tele-methylhistidine/Process
CUST_19104_PI429062924	0.360416	0.734939	0.597855	7.01494	5.54268	6.57064	6.27281	YP_760792	nicotinate-nucleotide--dimethylbenzimidazole phosphoribosyltransferase [Hyphomonas neptunium ATCC 15444]	GO:0008939/nicotinate-nucleotide-dimethylbenzimidazole phosphoribosyltransferase activity/Function	GO:0009236/cobalamin biosynthetic process/Process
CUST_41971_PI429062924	1.34444	1.83649	2.23654	9.4727	9.8997	10.3496	10.634	ACG25343	non-cyanogenic beta-glucosidase precursor [Zea mays]	GO:0000325/plant-type vacuole/Component	GO:0009718/anthocyanin-containing compound biosynthetic process/Process	GO:0016758/transferase activity, transferring hexosyl groups/Function
CUST_6820_PI429062924	0.402418	0.641291	0.553227	8.64463	7.33139	8.00368	7.79057	AFW78710	O-methyltransferase ZRP4 [Zea mays]	GO:0008171/O-methyltransferase activity/Function	GO:0008757/S-adenosylmethionine-dependent methyltransferase activity/Function	GO:0032259/methylation/Process
CUST_7988_PI429062924	2.02176	1.19378	4.52406	5.24876	6.26438	5.50429	7.42638	ACG33694	O-methyltransferase ZRP4 [Zea mays]	GO:0008171/O-methyltransferase activity/Function	GO:0008757/S-adenosylmethionine-dependent methyltransferase activity/Function	GO:0032259/methylation/Process
CUST_61570_PI429062924	0.873896	1.62412	2.45883	6.67411	6.47965	7.37377	7.97209	ACG25364	photosystem I reaction center subunit II [Zea mays]	GO:0003674/molecular_function/Function	GO:0009507/chloroplast/Component	GO:0009538/photosystem I reaction center/Component	GO:0015979/photosynthesis/Process	GO:0009579/thylakoid/Component	GO:0009941/chloroplast envelope/Component	GO:0009535/chloroplast thylakoid membrane/Component	GO:0016020/membrane/Component	GO:0009534/chloroplast thylakoid/Component	GO:0019684/photosynthesis, light reaction/Process	GO:0030003/cellular cation homeostasis/Process	GO:0035304/regulation of protein dephosphorylation/Process	GO:0070838/divalent metal ion transport/Process
CUST_22468_PI429062924	0.57161	1.0385	0.419568	11.0336	10.2267	11.0881	9.78054	XP_002437472	plant synaptotagmin [Sorghum bicolor]	GO:0003674/molecular_function/Function	GO:0005886/plasma membrane/Component	GO:0008150/biological_process/Process	GO:0016126/sterol biosynthetic process/Process	GO:0019745/pentacyclic triterpenoid biosynthetic process/Process
CUST_14020_PI429062924	0.842346	1.67482	9.57235	3.82306	3.57555	4.56707	7.08194	XP_002412369	POGO family transposase, putative [Ixodes scapularis]	GO:0016567/protein ubiquitination/Process	GO:0046872/metal ion binding/Function	GO:0016874/ligase activity/Function	GO:0008270/zinc ion binding/Function	GO:0004842/ubiquitin-protein ligase activity/Function
CUST_22819_PI429062924	0.329276	0.419861	0.697347	8.09087	6.48824	6.83885	7.57082	NP_001150436	polygalacturonase precursor [Zea mays]	GO:0004650/polygalacturonase activity/Function	GO:0005576/extracellular region/Component	GO:0005975/carbohydrate metabolic process/Process
CUST_29162_PI429062924	2.34564	1.1543	1.39686	11.5504	12.7804	11.7574	12.0326	AAB94293	polyphenol oxidase [Saccharum hybrid cultivar]	GO:0005507/copper ion binding/Function	GO:0005775/vacuolar lumen/Component	GO:0033793/aureusidin synthase activity/	GO:0046148/pigment biosynthetic process/Process
CUST_28509_PI429062924	0.153951	0.798586	1.36121	9.69204	6.99259	9.36756	10.1369	ADC29516	polyubiquitin [Citrus sinensis]	GO:0005622/intracellular/Component	GO:0006464/cellular protein modification process/Process	GO:0006511/ubiquitin-dependent protein catabolic process/Process
CUST_17139_PI429062924	0.817615	1.17079	2.12131	6.04113	5.75062	6.26861	7.12609	BAJ96872	predicted protein [Hordeum vulgare subsp. vulgare]	GO:0004642/phosphoribosylformylglycinamidine synthase activity/Function	GO:0009152/purine ribonucleotide biosynthetic process/Process
CUST_47108_PI429062924	0.813158	2.57199	3.28984	9.96789	9.6695	11.3308	11.6859	BAK00738	predicted protein [Hordeum vulgare subsp. vulgare]	GO:0005576/extracellular region/Component	GO:0006508/proteolysis/Process	GO:0009505/plant-type cell wall/Component	GO:0016020/membrane/Component	GO:0080167/response to karrikin/Process	GO:0009664/plant-type cell wall organization/Process	GO:0042545/cell wall modification/Process
CUST_61389_PI429062924	2.60768	0.970778	0.344472	9.73288	11.1157	9.6901	8.19534	XP_003904789	PREDICTED: 1-phosphatidylinositol 4,5-bisphosphate phosphodiesterase gamma-1 [Papio anubis]	GO:0004842/ubiquitin-protein ligase activity/Function	GO:0016567/protein ubiquitination/Process	GO:0043328/protein targeting to vacuole involved in ubiquitin-dependent protein catabolic process via the multivesicular body sorting pathway/Process
CUST_49204_PI429062924	0.447792	0.468753	0.416047	8.32998	7.17088	7.23688	7.0648	XP_003572580	PREDICTED: bifunctional monodehydroascorbate reductase and carbonic anhydrase nectarin-3-like [Brachypodium distachyon]	GO:0004089/carbonate dehydratase activity/Function	GO:0005737/cytoplasm/Component	GO:0006730/one-carbon metabolic process/Process	GO:0008270/zinc ion binding/Function	GO:0009570/chloroplast stroma/Component
CUST_43297_PI429062924	2.77842	1.13583	0.440687	7.53261	9.00688	7.71635	6.35044	XP_003691689	PREDICTED: chondroitin sulfate proteoglycan 4-like [Apis florea]	GO:0004445/inositol-polyphosphate 5-phosphatase activity/Function	GO:0009507/chloroplast/Component	GO:0032957/inositol trisphosphate metabolic process/Process	GO:0046030/inositol trisphosphate phosphatase activity/Function	GO:0046855/inositol phosphate dephosphorylation/Process
CUST_58289_PI429062924	2.49533	1.24345	1.96297	7.51367	8.8329	7.82801	8.4867	XP_002736757	PREDICTED: conserved hypothetical protein-like [Saccoglossus kowalevskii]	GO:0003779/actin binding/Function	GO:0005737/cytoplasm/Component	GO:0005856/cytoskeleton/Component	GO:0008270/zinc ion binding/Function	GO:0016709/oxidoreductase activity, acting on paired donors, with incorporation or reduction of molecular oxygen, NAD(P)H as one donor, and incorporation of one atom of oxygen/Function	GO:0030042/actin filament depolymerization/Process	GO:0055114/oxidation-reduction process/Process	GO:0071949/FAD binding/Function
CUST_527_PI429062924	0.065829	0.0342785	0.010439	8.59224	4.6671	3.72568	2.01036	XP_004024765	PREDICTED: forkhead-associated domain-containing protein 1 [Gorilla gorilla gorilla]	GO:0016772/transferase activity, transferring phosphorus-containing groups/Function	GO:0004672/protein kinase activity/Function	GO:0005524/ATP binding/Function	GO:0005543/phospholipid binding/Function	GO:0006468/protein phosphorylation/Process	GO:0035023/regulation of Rho protein signal transduction/Process	GO:0004674/protein serine/threonine kinase activity/Function	GO:0005089/Rho guanyl-nucleotide exchange factor activity/Function	GO:0016301/kinase activity/Function	GO:0000166/nucleotide binding/Function	GO:0016310/phosphorylation/Process	GO:0005737/cytoplasm/Component	GO:0016740/transferase activity/Function	GO:0005085/guanyl-nucleotide exchange factor activity/Function
CUST_12287_PI429062924	0.570876	0.569819	0.320442	8.95087	8.14212	8.13944	7.309	XP_003574382	PREDICTED: glycerol-3-phosphate acyltransferase, chloroplastic-like [Brachypodium distachyon]	GO:0009507/chloroplast/Component	GO:0006655/phosphatidylglycerol biosynthetic process/Process	GO:0009570/chloroplast stroma/Component	GO:0006636/unsaturated fatty acid biosynthetic process/Process	GO:0015995/chlorophyll biosynthetic process/Process	GO:0016117/carotenoid biosynthetic process/Process	GO:0019288/isopentenyl diphosphate biosynthetic process, mevalonate-independent pathway/Process	GO:0004366/glycerol-3-phosphate O-acyltransferase activity/Function	GO:0009536/plastid/Component
CUST_49485_PI429062924	0.635637	0.573438	0.313449	7.94742	7.29369	7.14513	6.27372	XP_003559249	PREDICTED: LOW QUALITY PROTEIN: SCAR-like protein 1-like [Brachypodium distachyon]	GO:0005737/cytoplasm/Component	GO:0010090/trichome morphogenesis/Process	GO:0045010/actin nucleation/Process	GO:0005515/protein binding/Function	GO:0016337/cell-cell adhesion/Process	GO:0031209/SCAR complex/Component	GO:0051127/positive regulation of actin nucleation/Process	GO:0010091/trichome branching/Process	GO:0030036/actin cytoskeleton organization/Process	GO:0005886/plasma membrane/Component	GO:0000003/reproduction/Process	GO:0000278/mitotic cell cycle/Process	GO:0003002/regionalization/Process	GO:0006325/chromatin organization/Process	GO:0007131/reciprocal meiotic recombination/Process	GO:0007155/cell adhesion/Process	GO:0009887/organ morphogenesis/Process	GO:0009888/tissue development/Process	GO:0009965/leaf morphogenesis/Process	GO:0010014/meristem initiation/Process	GO:0010638/positive regulation of organelle organization/Process	GO:0016049/cell growth/Process	GO:0033043/regulation of organelle organization/Process	GO:0033044/regulation of chromosome organization/Process	GO:0045595/regulation of cell differentiation/Process	GO:0048449/floral organ formation/Process	GO:0048589/developmental growth/Process	GO:0048765/root hair cell differentiation/Process	GO:0071555/cell wall organization/Process
CUST_49959_PI429062924	0.401545	0.775993	0.562303	9.87591	8.55955	9.51003	9.04533	XP_003969201	PREDICTED: phosphatidylinositol 4-kinase beta-like [Takifugu rubripes]	GO:0016773/phosphotransferase activity, alcohol group as acceptor/Function	GO:0048015/phosphatidylinositol-mediated signaling/Process	GO:0004430/1-phosphatidylinositol 4-kinase activity/Function	GO:0016772/transferase activity, transferring phosphorus-containing groups/Function	GO:0046854/phosphatidylinositol phosphorylation/Process	GO:0006661/phosphatidylinositol biosynthetic process/Process	GO:0005737/cytoplasm/Component	GO:0060872/semicircular canal development/Process	GO:0016740/transferase activity/Function	GO:0005739/mitochondrion/Component	GO:0016020/membrane/Component	GO:0016301/kinase activity/Function	GO:0000166/nucleotide binding/Function	GO:0005741/mitochondrial outer membrane/Component	GO:0016310/phosphorylation/Process	GO:0005524/ATP binding/Function	GO:0005783/endoplasmic reticulum/Component	GO:0030867/rough endoplasmic reticulum membrane/Component
CUST_20157_PI429062924	0.931919	0.897076	0.487751	9.9038	9.80208	9.7471	8.86802	XP_004296363	PREDICTED: serine/threonine-protein phosphatase PP1-like [Fragaria vesca subsp. vesca]	GO:0004722/protein serine/threonine phosphatase activity/Function	GO:0005737/cytoplasm/Component	GO:0006470/protein dephosphorylation/Process	GO:0000164/protein phosphatase type 1 complex/Component
CUST_55371_PI429062924	0.285838	0.822487	1.13591	11.7595	9.95282	11.4776	11.9434	XP_003569934	PREDICTED: uncharacterized protein LOC100821007 [Brachypodium distachyon]	GO:0003676/nucleic acid binding/Function	GO:0005634/nucleus/Component	GO:0006355/regulation of transcription, DNA-dependent/Process	GO:0040007/growth/Process
CUST_15933_PI429062924	0.474679	0.520731	0.741978	12.6816	11.6067	11.7402	12.2511	XP_003702253	PREDICTED: uncharacterized protein LOC100877505 [Megachile rotundata]	GO:0005794/Golgi apparatus/Component	GO:0016740/transferase activity/Function	GO:0016020/membrane/Component	GO:0016757/transferase activity, transferring glycosyl groups/Function	GO:0016021/integral to membrane/Component	GO:0006486/protein glycosylation/Process
CUST_22989_PI429062924	0.475959	0.701569	0.463034	8.31169	7.24059	7.80034	7.20088	XP_004077596	PREDICTED: uncharacterized protein LOC101165914 [Oryzias latipes]	GO:0016849/phosphorus-oxygen lyase activity/Function	GO:0009190/cyclic nucleotide biosynthetic process/Process	GO:0016021/integral to membrane/Component	GO:0035556/intracellular signal transduction/Process	GO:0004016/adenylate cyclase activity/Function	GO:0016829/lyase activity/Function	GO:0000166/nucleotide binding/Function
CUST_24063_PI429062924	0.341722	0.214512	0.231538	10.4035	8.85444	8.18267	8.29286	XP_003485265	PREDICTED: UPF0533 protein C5orf44 homolog [Bombus impatiens]	GO:0042138/meiotic DNA double-strand break formation/Process	GO:0007131/reciprocal meiotic recombination/Process	GO:0051598/meiotic recombination checkpoint/Process	GO:0017111/nucleoside-triphosphatase activity/Function	GO:0000166/nucleotide binding/Function	GO:0005524/ATP binding/Function	GO:0005730/nucleolus/Component
CUST_28348_PI429062924	0.540392	0.45446	0.591334	7.70671	6.81878	6.56893	6.94875	XP_003515446	PREDICTED: vomeronasal type-2 receptor 26-like, partial [Cricetulus griseus]	GO:0006508/proteolysis/Process	GO:0009507/chloroplast/Component	GO:0005794/Golgi apparatus/Component	GO:0005768/endosome/Component	GO:0005802/trans-Golgi network/Component
CUST_3645_PI429062924	0.344594	0.268694	0.093415	7.2806	5.74356	5.38463	3.86039	XP_001943650	PREDICTED: WD repeat-containing protein 65-like [Acyrthosiphon pisum]	GO:0004867/serine-type endopeptidase inhibitor activity/Function	GO:0005576/extracellular region/Component	GO:0030212/hyaluronan metabolic process/Process
CUST_25979_PI429062924	0.905821	0.493875	0.20918	10.8576	10.7149	9.83978	8.60038	NP_001147328	protein capI [Zea mays]	GO:0003824/catalytic activity/Function	GO:0005794/Golgi apparatus/Component	GO:0009225/nucleotide-sugar metabolic process/Process	GO:0050378/UDP-glucuronate 4-epimerase activity/Function	GO:0005515/protein binding/Function	GO:0006569/tryptophan catabolic process/Process	GO:0009684/indoleacetic acid biosynthetic process/Process	GO:0005768/endosome/Component	GO:0005802/trans-Golgi network/Component
CUST_47257_PI429062924	2.09665	1.38431	1.54999	8.65802	9.7261	9.12718	9.29028	AFW61010	putative aminotransferase class III superfamily protein [Zea mays]	GO:0003824/catalytic activity/Function	GO:0008152/metabolic process/Process
CUST_49730_PI429062924	1.06662	1.49984	3.49667	9.63013	9.72317	10.2149	11.4361	AFW64667	putative apyrase family protein [Zea mays]	GO:0005516/calmodulin binding/Function	GO:0005737/cytoplasm/Component	GO:0016887/ATPase activity/Function	GO:0017110/nucleoside-diphosphatase activity/Function	GO:0009846/pollen germination/Process	GO:0005794/Golgi apparatus/Component	GO:0042732/D-xylose metabolic process/Process	GO:0004382/guanosine-diphosphatase activity/Function	GO:0005615/extracellular space/Component	GO:0005886/plasma membrane/Component	GO:0016021/integral to membrane/Component	GO:0045134/uridine-diphosphatase activity/Function	GO:0090450/inosine-diphosphatase activity/Function	GO:0005768/endosome/Component	GO:0005802/trans-Golgi network/Component
CUST_2662_PI429062924	1.03487	0.921591	0.42235	10.5161	10.5656	10.3983	9.27265	AAO15292	Putative callose synthase [Oryza sativa Japonica Group]	GO:0000148/1,3-beta-D-glucan synthase complex/Component	GO:0003843/1,3-beta-D-glucan synthase activity/Function	GO:0005886/plasma membrane/Component	GO:0006075/(1->3)-beta-D-glucan biosynthetic process/Process	GO:0009556/microsporogenesis/Process	GO:0010208/pollen wall assembly/Process	GO:0009846/pollen germination/Process	GO:0009860/pollen tube growth/Process	GO:0080092/regulation of pollen tube growth/Process	GO:0009827/plant-type cell wall modification/Process	GO:0010584/pollen exine formation/Process
CUST_57628_PI429062924	0.499317	0.804962	0.852973	7.19148	6.18951	6.87847	6.96205	NP_001146368	putative casein kinase family protein [Zea mays]	GO:0005634/nucleus/Component	GO:0009741/response to brassinosteroid stimulus/Process	GO:0009826/unidimensional cell growth/Process	GO:0009850/auxin metabolic process/Process	GO:0048364/root development/Process
CUST_21410_PI429062924	0.466655	0.685971	4.28846	6.0752	4.97562	5.53142	8.17566	AFW62811	putative cytochrome P450 superfamily protein [Zea mays]	GO:0005576/extracellular region/Component	GO:0016711/flavonoid 3'-monooxygenase activity/Function	GO:0019825/oxygen binding/Function	GO:0009411/response to UV/Process	GO:0009813/flavonoid biosynthetic process/Process	GO:0009733/response to auxin stimulus/Process	GO:0009718/anthocyanin-containing compound biosynthetic process/Process	GO:0009744/response to sucrose stimulus/Process	GO:0010224/response to UV-B/Process
CUST_52534_PI429062924	0.876151	1.37179	2.37849	5.97584	5.78509	6.4319	7.22589	NP_001141409	putative cytochrome P450 superfamily protein [Zea mays]	GO:0016102/diterpenoid biosynthetic process/Process	GO:0036202/ent-cassa-12,15-diene 11-hydroxylase activity/	GO:0055114/oxidation-reduction process/Process
CUST_55705_PI429062924	1.70241	1.57741	2.85029	7.69144	8.45902	8.34899	9.20254	AFW67312	putative DEAD-box ATP-dependent RNA helicase family protein [Zea mays]	GO:0005634/nucleus/Component	GO:0008026/ATP-dependent helicase activity/Function	GO:0005730/nucleolus/Component	GO:0005829/cytosol/Component	GO:0001510/RNA methylation/Process	GO:0009220/pyrimidine ribonucleotide biosynthetic process/Process	GO:0009909/regulation of flower development/Process	GO:0034968/histone lysine methylation/Process
CUST_56806_PI429062924	1.70677	1.5354	2.02331	10.9855	11.7568	11.6041	12.0022	AFW58384	putative FKBP-type peptidyl-prolyl cis-trans isomerase family protein [Zea mays]	GO:0000412/histone peptidyl-prolyl isomerization/Process	GO:0003755/peptidyl-prolyl cis-trans isomerase activity/Function	GO:0005528/FK506 binding/Function	GO:0005730/nucleolus/Component	GO:0016020/membrane/Component	GO:0018208/peptidyl-proline modification/Process
CUST_43112_PI429062924	1.2208	0.679383	2.57307	5.81484	6.10267	5.25714	7.17833	AAM94332	putative gamma-tocopherol methyltransferase [Sorghum bicolor]	GO:0009507/chloroplast/Component	GO:0050342/tocopherol O-methyltransferase activity/Function	GO:0010189/vitamin E biosynthetic process/Process
CUST_61596_PI429062924	1.19898	0.998777	0.279426	10.7679	11.0297	10.7661	8.92841	AFW71112	putative glycosyl transferase family protein [Zea mays]	GO:0003843/1,3-beta-D-glucan synthase activity/Function	GO:0005886/plasma membrane/Component	GO:0016757/transferase activity, transferring glycosyl groups/Function	GO:0000148/1,3-beta-D-glucan synthase complex/Component	GO:0006075/(1->3)-beta-D-glucan biosynthetic process/Process	GO:0009504/cell plate/Component	GO:0009506/plasmodesma/Component	GO:0006944/cellular membrane fusion/Process	GO:0009556/microsporogenesis/Process	GO:0052543/callose deposition in cell wall/Process
CUST_24663_PI429062924	0.942932	0.748978	0.436168	9.13404	9.04927	8.71704	7.937	AFW69698	putative hect E3 ubiquitin ligase isoform 1 [Zea mays]	GO:0004842/ubiquitin-protein ligase activity/Function	GO:0005634/nucleus/Component	GO:0042787/protein ubiquitination involved in ubiquitin-dependent protein catabolic process/Process	GO:0010091/trichome branching/Process	GO:0042023/DNA endoreduplication/Process	GO:0005886/plasma membrane/Component	GO:0010228/vegetative to reproductive phase transition of meristem/Process	GO:0016926/protein desumoylation/Process	GO:0050665/hydrogen peroxide biosynthetic process/Process
CUST_56974_PI429062924	0.205627	0.711512	1.00636	7.59066	5.30877	7.09962	7.59981	AAR89882	putative seed specific protein, 5'-partial [Oryza sativa Japonica Group]	GO:0005634/nucleus/Component	GO:0006807/nitrogen compound metabolic process/Process	GO:0060776/simple leaf morphogenesis/Process
CUST_57909_PI429062924	0.970162	0.598075	0.486276	7.5024	7.4587	6.7608	6.46225	AFW64183	putative TCP-1/cpn60 chaperonin family protein [Zea mays]	GO:0005737/cytoplasm/Component	GO:0005829/cytosol/Component	GO:0001510/RNA methylation/Process	GO:0006094/gluconeogenesis/Process	GO:0007010/cytoskeleton organization/Process	GO:0009220/pyrimidine ribonucleotide biosynthetic process/Process	GO:0009640/photomorphogenesis/Process	GO:0009909/regulation of flower development/Process	GO:0010388/cullin deneddylation/Process	GO:0010498/proteasomal protein catabolic process/Process	GO:0034968/histone lysine methylation/Process
CUST_27078_PI429062924	0.749275	1.33614	2.00581	13.651	13.2346	14.0691	14.6552	AAL73981	putative vegetative storage protein [Sorghum bicolor]	GO:0006508/proteolysis/Process	GO:0003674/molecular_function/Function	GO:0008233/peptidase activity/Function	GO:0005737/cytoplasm/Component	GO:0016787/hydrolase activity/Function	GO:0009987/cellular process/Process	GO:0004177/aminopeptidase activity/Function	GO:0008237/metallopeptidase activity/Function	GO:0046872/metal ion binding/Function	GO:0005829/cytosol/Component	GO:0034396/negative regulation of transcription from RNA polymerase II promoter in response to iron/Process
CUST_44965_PI429062924	0.560475	0.837924	2.8727	10.5096	9.6743	10.2545	12.032	ACG36517	pyrimidine-specific ribonucleoside hydrolase rihA [Zea mays]	GO:0005737/cytoplasm/Component	GO:0016787/hydrolase activity/Function	GO:0005829/cytosol/Component	GO:0006218/uridine catabolic process/Process	GO:0045437/uridine nucleosidase activity/Function	GO:0047622/adenosine nucleosidase activity/Function	GO:0047724/inosine nucleosidase activity/Function	GO:0006152/purine nucleoside catabolic process/Process	GO:0072585/xanthosine nucleotidase activity/Function
CUST_12128_PI429062924	1.00709	1.39226	2.01952	6.34675	6.35695	6.82417	7.36076	ACG49074	pyruvate dehydrogenase E1 component alpha subunit [Zea mays]	GO:0004739/pyruvate dehydrogenase (acetyl-transferring) activity/Function	GO:0005739/mitochondrion/Component	GO:0008152/metabolic process/Process	GO:0046686/response to cadmium ion/Process	GO:0005634/nucleus/Component	GO:0005829/cytosol/Component
CUST_6383_PI429062924	0.475974	0.626984	0.475476	13.7422	12.6712	13.0687	12.6696	NP_001149825	pyruvate kinase, cytosolic isozyme [Zea mays]	GO:0004743/pyruvate kinase activity/Function	GO:0005737/cytoplasm/Component	GO:0006096/glycolysis/Process	GO:0005829/cytosol/Component	GO:0000023/maltose metabolic process/Process	GO:0019252/starch biosynthetic process/Process	GO:0019761/glucosinolate biosynthetic process/Process	GO:0043085/positive regulation of catalytic activity/Process
CUST_51417_PI429062924	0.583007	0.441557	0.237362	8.51407	7.73566	7.33474	6.43923	ABF96770	Pyruvate, phosphate dikinase, chloroplast precursor, putative, expressed [Oryza sativa Japonica Group]	GO:0009507/chloroplast/Component	GO:0016301/kinase activity/Function	GO:0016310/phosphorylation/Process	GO:0009570/chloroplast stroma/Component	GO:0005829/cytosol/Component	GO:0050242/pyruvate, phosphate dikinase activity/Function	GO:0005634/nucleus/Component
CUST_11892_PI429062924	0.664915	0.764022	5.61053	6.4523	5.86354	6.06398	8.94044	Q6JAH0	RecName: Full=Putative cis-zeatin O-glucosyltransferase	GO:0008194/UDP-glycosyltransferase activity/Function	GO:0010294/abscisic acid glucosyltransferase activity/Function	GO:0016757/transferase activity, transferring glycosyl groups/Function	GO:0016758/transferase activity, transferring hexosyl groups/Function	GO:0009850/auxin metabolic process/Process	GO:0052638/indole-3-butyrate beta-glucosyltransferase activity/Function
CUST_9102_PI429062924	0.440369	1.00611	2.64566	7.18935	6.00614	7.19814	8.59298	AAO00696	retrotransposon protein, putative, unclassified [Oryza sativa Japonica Group]	GO:0004372/glycine hydroxymethyltransferase activity/Function	GO:0006544/glycine metabolic process/Process	GO:0006563/L-serine metabolic process/Process
CUST_45778_PI429062924	0.583498	0.57891	2.09962	8.81312	8.03592	8.02453	9.88325	ACG36234	ribonuclease 2 precursor [Zea mays]	GO:0005634/nucleus/Component	GO:0005730/nucleolus/Component	GO:0016779/nucleotidyltransferase activity/Function	GO:0051301/cell division/Process	GO:0071051/polyadenylation-dependent snoRNA 3'-end processing/Process	GO:0043629/ncRNA polyadenylation/Process	GO:0034475/U4 snRNA 3'-end processing/Process	GO:0031499/TRAMP complex/Component	GO:0071035/nuclear polyadenylation-dependent rRNA catabolic process/Process	GO:0007067/mitosis/Process	GO:0016740/transferase activity/Function	GO:0046872/metal ion binding/Function	GO:0071036/nuclear polyadenylation-dependent snoRNA catabolic process/Process	GO:0071037/nuclear polyadenylation-dependent snRNA catabolic process/Process	GO:0071038/nuclear polyadenylation-dependent tRNA catabolic process/Process	GO:0071039/nuclear polyadenylation-dependent CUT catabolic process/Process	GO:0071044/histone mRNA catabolic process/Process	GO:0071050/snoRNA polyadenylation/Process	GO:0071042/nuclear polyadenylation-dependent mRNA catabolic process/Process	GO:0004652/polynucleotide adenylyltransferase activity/Function	GO:0007049/cell cycle/Process
CUST_60673_PI429062924	0.416689	0.656064	0.758027	7.22772	5.96476	6.61962	6.82804	ZP_10353936	ribonuclease BN [Methylobacterium sp. GXF4]	GO:0005634/nucleus/Component	GO:0009941/chloroplast envelope/Component	GO:0009506/plasmodesma/Component	GO:0031935/regulation of chromatin silencing/Process	GO:0016887/ATPase activity/Function	GO:0080188/RNA-directed DNA methylation/Process	GO:0007062/sister chromatid cohesion/Process	GO:0009855/determination of bilateral symmetry/Process	GO:0009887/organ morphogenesis/Process	GO:0010051/xylem and phloem pattern formation/Process	GO:0031048/chromatin silencing by small RNA/Process	GO:0045132/meiotic chromosome segregation/Process	GO:0048439/flower morphogenesis/Process	GO:0048519/negative regulation of biological process/Process
CUST_57763_PI429062924	1.51833	1.64889	2.03361	6.2505	6.85298	6.97199	7.27454	AFW67449	ribose-5-phosphate isomerase [Zea mays]	GO:0009507/chloroplast/Component	GO:0006098/pentose-phosphate shunt/Process	GO:0016556/mRNA modification/Process
CUST_61213_PI429062924	0.728606	1.11097	2.5613	6.72504	6.26826	6.87686	8.08192	EMT02990	Ribosome biogenesis NSA2-like protein [Aegilops tauschii]	GO:0003779/actin binding/Function	GO:0005737/cytoplasm/Component	GO:0008290/F-actin capping protein complex/Component	GO:0030036/actin cytoskeleton organization/Process	GO:0005634/nucleus/Component	GO:0030048/actin filament-based movement/Process	GO:0051645/Golgi localization/Process	GO:0051646/mitochondrion localization/Process	GO:0060151/peroxisome localization/Process	GO:0007015/actin filament organization/Process	GO:0051693/actin filament capping/Process
CUST_9057_PI429062924	1.26619	0.63964	0.437126	11.1207	11.4612	10.4761	9.92685	NP_594123	RNA-binding protein (predicted) [Schizosaccharomyces pombe 972h-]	GO:0000288/nuclear-transcribed mRNA catabolic process, deadenylation-dependent decay/Process	GO:0003729/mRNA binding/Function	GO:0005737/cytoplasm/Component	GO:0005829/cytosol/Component
CUST_45535_PI429062924	0.981193	1.71224	2.9166	7.67208	7.64469	8.44797	9.21637	NP_001150738	secondary cell wall-related glycosyltransferase family 47 precursor [Zea mays]	GO:0003824/catalytic activity/Function	GO:0005794/Golgi apparatus/Component	GO:0016020/membrane/Component	GO:0009834/secondary cell wall biogenesis/Process	GO:0010417/glucuronoxylan biosynthetic process/Process	GO:0080116/glucuronoxylan glucuronosyltransferase activity/Function	GO:0005768/endosome/Component	GO:0005802/trans-Golgi network/Component
CUST_53527_PI429062924	0.833174	0.940508	0.494899	8.09104	7.82773	8.00255	7.07624	AAD50279	seed starch branching enzyme [Sorghum bicolor]	GO:0003844/1,4-alpha-glucan branching enzyme activity/Function	GO:0005982/starch metabolic process/Process	GO:0009501/amyloplast/Component
CUST_28361_PI429062924	0.235255	0.287328	0.639777	13.1479	11.0602	11.3487	12.5036	NP_001151916	senescence-associated protein DIN1 [Zea mays]	GO:0007568/aging/Process	GO:0009507/chloroplast/Component	GO:0004792/thiosulfate sulfurtransferase activity/Function	GO:0006569/tryptophan catabolic process/Process	GO:0009684/indoleacetic acid biosynthetic process/Process
CUST_6033_PI429062924	2.42242	1.27106	0.788028	8.28147	9.55792	8.6275	7.93779	NP_001149341	serine carboxypeptidase 1 precursor [Zea mays]	GO:0004185/serine-type carboxypeptidase activity/Function	GO:0005576/extracellular region/Component	GO:0006508/proteolysis/Process	GO:0005773/vacuole/Component
CUST_59812_PI429062924	1.00976	2.03119	8.71802	7.26928	7.28329	8.2916	10.3933	AAP59436	soluble acid invertase [Saccharum hybrid cultivar Pindar]	GO:0005975/carbohydrate metabolic process/Process	GO:0050306/sucrose 1F-fructosyltransferase activity/
CUST_27568_PI429062924	2.4394	1.49153	0.788549	7.80238	9.08891	8.37917	7.45965	ACG32380	superoxide dismutase, chloroplast [Zea mays]	Fe//	GO:0004784/superoxide dismutase activity/Function	GO:0055114/oxidation-reduction process/Process
CUST_41415_PI429062924	1.2255	2.14489	3.52674	8.41148	8.70485	9.51239	10.2298	DAA45658	TPA: phospholipase D family protein isoform 1 [Zea mays]	GO:0034638/phosphatidylcholine catabolic process/Process
CUST_16480_PI429062924	0.873771	2.17246	3.48003	5.94178	5.7471	7.06111	7.74088	DAA35339	TPA: protochlorophyllide reductase-like protein [Zea mays]	GO:0009507/chloroplast/Component	GO:0016491/oxidoreductase activity/Function	GO:0016630/protochlorophyllide reductase activity/Function	GO:0009723/response to ethylene stimulus/Process	GO:0009534/chloroplast thylakoid/Component	GO:0009941/chloroplast envelope/Component	GO:0015995/chlorophyll biosynthetic process/Process
CUST_11102_PI429062924	0.903072	1.51175	2.97504	6.83926	6.69217	7.43548	8.41217	DAA63065	TPA: putative cellulose synthase-like family protein [Zea mays]	GO:0000271/polysaccharide biosynthetic process/Process	GO:0005794/Golgi apparatus/Component	GO:0009832/plant-type cell wall biogenesis/Process	GO:0016757/transferase activity, transferring glycosyl groups/Function	GO:0016759/cellulose synthase activity/Function	GO:0009846/pollen germination/Process
CUST_50626_PI429062924	2.93654	1.34362	0.591561	9.17449	10.7286	9.60061	8.41709	DAA58554	TPA: putative DEAD-box ATP-dependent RNA helicase family protein [Zea mays]	GO:0008026/ATP-dependent helicase activity/Function	GO:0009507/chloroplast/Component	GO:0009220/pyrimidine ribonucleotide biosynthetic process/Process
CUST_42192_PI429062924	0.873103	0.695065	0.371324	9.60294	9.40716	9.07816	8.17369	DAA46673	TPA: putative glycosyl transferase family protein [Zea mays]	GO:0000148/1,3-beta-D-glucan synthase complex/Component	GO:0003843/1,3-beta-D-glucan synthase activity/Function	GO:0005886/plasma membrane/Component	GO:0006075/(1->3)-beta-D-glucan biosynthetic process/Process	GO:0009556/microsporogenesis/Process	GO:0010208/pollen wall assembly/Process	GO:0009846/pollen germination/Process	GO:0009860/pollen tube growth/Process	GO:0080092/regulation of pollen tube growth/Process	GO:0009827/plant-type cell wall modification/Process	GO:0010584/pollen exine formation/Process
CUST_53807_PI429062924	1.13327	0.933727	0.424705	7.49652	7.67701	7.39759	6.26105	DAA57599	TPA: putative glycosyl transferase family protein [Zea mays]	GO:0000148/1,3-beta-D-glucan synthase complex/Component	GO:0003843/1,3-beta-D-glucan synthase activity/Function	GO:0005886/plasma membrane/Component	GO:0006075/(1->3)-beta-D-glucan biosynthetic process/Process	GO:0016757/transferase activity, transferring glycosyl groups/Function	GO:0000003/reproduction/Process	GO:0009555/pollen development/Process	GO:0007623/circadian rhythm/Process	GO:0006944/cellular membrane fusion/Process	GO:0009556/microsporogenesis/Process	GO:0052543/callose deposition in cell wall/Process
CUST_15636_PI429062924	0.792049	1.63005	2.23999	7.82819	7.49185	8.53311	8.99168	DAA60324	TPA: putative subtilase family protein [Zea mays]	GO:0004252/serine-type endopeptidase activity/Function	GO:0005576/extracellular region/Component	GO:0005618/cell wall/Component	GO:0006508/proteolysis/Process	GO:0008152/metabolic process/Process	GO:0048046/apoplast/Component
CUST_22172_PI429062924	8.66541	1.17519	0.372656	5.34019	8.45546	5.57309	3.9161	DAA44367	TPA: putative TCP-1/cpn60 chaperonin family protein [Zea mays]	GO:0005737/cytoplasm/Component	GO:0009507/chloroplast/Component	GO:0009570/chloroplast stroma/Component	GO:0009941/chloroplast envelope/Component	GO:0006457/protein folding/Process	GO:0000023/maltose metabolic process/Process	GO:0006655/phosphatidylglycerol biosynthetic process/Process	GO:0016556/mRNA modification/Process	GO:0019252/starch biosynthetic process/Process	GO:0019288/isopentenyl diphosphate biosynthetic process, mevalonate-independent pathway/Process	GO:0043085/positive regulation of catalytic activity/Process
CUST_6886_PI429062924	4.26299	0.954599	0.448693	5.57114	7.66301	5.50411	4.41494	DAA44367	TPA: putative TCP-1/cpn60 chaperonin family protein [Zea mays]	GO:0005737/cytoplasm/Component	GO:0009507/chloroplast/Component	GO:0009570/chloroplast stroma/Component	GO:0009941/chloroplast envelope/Component	GO:0006457/protein folding/Process	GO:0000023/maltose metabolic process/Process	GO:0006655/phosphatidylglycerol biosynthetic process/Process	GO:0016556/mRNA modification/Process	GO:0019252/starch biosynthetic process/Process	GO:0019288/isopentenyl diphosphate biosynthetic process, mevalonate-independent pathway/Process	GO:0043085/positive regulation of catalytic activity/Process
CUST_7846_PI429062924	0.49494	0.527022	0.712174	7.93303	6.91835	7.00896	7.44333	DAA60390	TPA: SNAP25 protein SNAP30 [Zea mays]	GO:0005575/cellular_component/Component	GO:0019184/nonribosomal peptide biosynthetic process/Process	GO:0019748/secondary metabolic process/Process	GO:0031505/fungal-type cell wall organization/Process	GO:0035690/cellular response to drug/Process	GO:1900809/fumigaclavine C biosynthetic process/Process
CUST_22574_PI429062924	0.903229	1.25734	3.1149	7.05571	6.90887	7.38608	8.6949	DAA62696	TPA: xyloglucan endotransglucosylase/hydrolase protein 32 [Zea mays]	GO:0005576/extracellular region/Component	GO:0016798/hydrolase activity, acting on glycosyl bonds/Function	GO:0042546/cell wall biogenesis/Process	GO:0016998/cell wall macromolecule catabolic process/Process
CUST_7007_PI429062924	1.13082	0.872456	0.468416	8.64089	8.81826	8.44405	7.54676	ENH69751	Transcription initiation factor TFIID subunit 2 [Fusarium oxysporum f. sp. cubense race 1]	GO:0019239/deaminase activity/Function	GO:0006188/IMP biosynthetic process/Process	GO:0009168/purine ribonucleoside monophosphate biosynthetic process/Process	GO:0003876/AMP deaminase activity/Function
CUST_5633_PI429062924	1.63771	1.30153	2.13058	8.95173	9.66341	9.33193	10.043	XP_001862631	transmembrane protein 77 [Culex quinquefasciatus]	GO:0004174/electron-transferring-flavoprotein dehydrogenase activity/Function	GO:0005743/mitochondrial inner membrane/Component	GO:0006119/oxidative phosphorylation/Process	GO:0005739/mitochondrion/Component	GO:0005811/lipid particle/Component	GO:0005875/microtubule associated complex/Component	GO:0006635/fatty acid beta-oxidation/Process
CUST_9596_PI429062924	0.990618	0.75878	0.389277	8.91259	8.89899	8.51434	7.55146	NP_001149875	transposon protein [Zea mays]	GO:0004067/asparaginase activity/Function	GO:0005737/cytoplasm/Component	GO:0006516/glycoprotein catabolic process/Process	GO:0033345/asparagine catabolic process via L-aspartate/Process	GO:0051604/protein maturation/Process	GO:0005829/cytosol/Component
CUST_43607_PI429062924	1.1362	1.03758	4.83363	4.73172	4.91593	4.78494	7.00483	ZP_06574667	two component response regulator [Streptomyces ghanaensis ATCC 14672]	GO:0003674/molecular_function/Function	GO:0003677/DNA binding/Function	GO:0003723/RNA binding/Function	GO:0005575/cellular_component/Component	GO:0005634/nucleus/Component	GO:0005737/cytoplasm/Component	GO:0005739/mitochondrion/Component	GO:0006355/regulation of transcription, DNA-dependent/Process	GO:0008150/biological_process/Process	GO:0008270/zinc ion binding/Function	GO:0010587/miRNA catabolic process/Process	GO:0031054/pre-miRNA processing/Process	GO:0031123/RNA 3'-end processing/Process	GO:0005730/nucleolus/Component
CUST_57752_PI429062924	0.718422	0.978283	0.434053	12.5355	12.0584	12.5038	11.3315	NP_001105605	ubiquitin-conjugating enzyme protein E2 [Zea mays]	GO:0004842/ubiquitin-protein ligase activity/Function	GO:0005634/nucleus/Component	GO:0006511/ubiquitin-dependent protein catabolic process/Process
CUST_41848_PI429062924	0.732821	2.65024	2.66153	5.92073	5.47226	7.32685	7.33298	XP_002528929	vesicle-associated membrane protein, putative [Ricinus communis]	GO:0005634/nucleus/Component	GO:0005789/endoplasmic reticulum membrane/Component	GO:0046907/intracellular transport/Process	GO:0000326/protein storage vacuole/Component	GO:0005515/protein binding/Function	GO:0016021/integral to membrane/Component	GO:0005783/endoplasmic reticulum/Component	GO:0005886/plasma membrane/Component	GO:0005829/cytosol/Component	GO:0000911/cytokinesis by cell plate formation/Process	GO:0006499/N-terminal protein myristoylation/Process	GO:0006605/protein targeting/Process	GO:0006623/protein targeting to vacuole/Process	GO:0006886/intracellular protein transport/Process	GO:0007030/Golgi organization/Process	GO:0007033/vacuole organization/Process	GO:0010359/regulation of anion channel activity/Process	GO:0016192/vesicle-mediated transport/Process
CUST_22266_PI429062924	1.13489	1.12904	0.28953	9.66865	9.8512	9.84374	7.88043	ACG36128	vignain precursor [Zea mays]	GO:0006508/proteolysis/Process	GO:0008234/cysteine-type peptidase activity/Function	GO:0009507/chloroplast/Component	GO:0008233/peptidase activity/Function	GO:0005618/cell wall/Component	GO:0010623/developmental programmed cell death/Process	GO:0010075/regulation of meristem growth/Process
CUST_3710_PI429062924	0.405851	1.11768	26.7309	2.96948	1.6685	3.12999	7.70991	XP_002485017	WD domain protein [Talaromyces stipitatus ATCC 10500]	GO:0000502/proteasome complex/Component	GO:0005635/nuclear envelope/Component	GO:0005829/cytosol/Component	GO:0030433/ER-associated protein catabolic process/Process	GO:0000209/protein polyubiquitination/Process	GO:0034450/ubiquitin-ubiquitin ligase activity/Function
CUST_56516_PI429062924	1.3936	2.96411	3.70753	8.69231	9.17112	10.2599	10.5828	NP_001150119	xylem cysteine proteinase 2 [Zea mays]	GO:0005576/extracellular region/Component	GO:0006508/proteolysis/Process	GO:0008234/cysteine-type peptidase activity/Function	GO:0000325/plant-type vacuole/Component	GO:0005634/nucleus/Component	GO:0010623/developmental programmed cell death/Process	GO:0010413/glucuronoxylan metabolic process/Process	GO:0045492/xylan biosynthetic process/Process
CUST_13650_PI429062924	1.21078	0.646888	0.256379	10.4705	10.7465	9.84211	8.50687	NP_001182397	ZYP1 protein [Zea mays]	GO:0005634/nucleus/Component	GO:0000795/synaptonemal complex/Component	GO:0007129/synapsis/Process	GO:0007131/reciprocal meiotic recombination/Process
CUST_8185_PI429062924	0.744354	0.727527	0.499438	8.48446	8.05852	8.02554	7.48284	XP_001862587	ubiquitin-protein ligase [Culex quinquefasciatus]	GO:0004222/metalloendopeptidase activity/Function	GO:0006508/proteolysis/Process	GO:0008270/zinc ion binding/Function	GO:0005509/calcium ion binding/Function	GO:0008586/imaginal disc-derived wing vein morphogenesis/Process	GO:0008045/motor neuron axon guidance/Process	GO:0007415/defasciculation of motor neuron axon/Process	GO:0010629/negative regulation of gene expression/Process	GO:0016485/protein processing/Process	GO:0007411/axon guidance/Process
CUST_53654_PI429062924	7.61218	1.01342	2.48352	8.16256	11.0909	8.1818	9.47495	NP_001041929	Os01g0132000 [Oryza sativa Japonica Group]	GO:0000287/magnesium ion binding/Function	GO:0008897/holo-/Function	acyl-carrier-protein//	GO:0009059/macromolecule biosynthetic process/Process	GO:0009792/embryo development ending in birth or egg hatching/Process	GO:0040011/locomotion/Process	GO:0040010/positive regulation of growth rate/Process
CUST_15195_PI429062924	13.1646	2.31538	7.11267	6.82075	10.5393	8.032	9.65114	NP_001044839	Os01g0855000 [Oryza sativa Japonica Group]	GO:0005739/mitochondrion/Component	GO:0008152/metabolic process/Process	GO:0016746/transferase activity, transferring acyl groups/Function	GO:0009908/flower development/Process	GO:0010143/cutin biosynthetic process/Process	GO:0016791/phosphatase activity/Function	GO:0006655/phosphatidylglycerol biosynthetic process/Process	GO:0090447/glycerol-3-phosphate 2-O-acyltransferase activity/Function
CUST_57173_PI429062924	0.463134	0.666348	0.430802	9.26738	8.15688	8.68172	8.05247	NP_001050690	Os03g0624300 [Oryza sativa Japonica Group]	GO:0007031/peroxisome organization/Process	GO:0016558/protein import into peroxisome matrix/Process	GO:0016567/protein ubiquitination/Process	GO:0005779/integral to peroxisomal membrane/Component	GO:0008270/zinc ion binding/Function	GO:0005778/peroxisomal membrane/Component	GO:0016020/membrane/Component	GO:0005777/peroxisome/Component	GO:0046872/metal ion binding/Function	GO:0004842/ubiquitin-protein ligase activity/Function	GO:0005515/protein binding/Function
CUST_48779_PI429062924	1.26639	1.26304	2.06991	7.73512	8.07584	8.07201	8.78468	NP_001055329	Os05g0366000 [Oryza sativa Japonica Group]	GO:0000325/plant-type vacuole/Component	GO:0009718/anthocyanin-containing compound biosynthetic process/Process	GO:0016758/transferase activity, transferring hexosyl groups/Function
CUST_6651_PI429062924	0.735924	0.557127	0.337747	7.72178	7.27941	6.87786	6.15579	NP_001174433	Os05g0426400 [Oryza sativa Japonica Group]	GO:0005739/mitochondrion/Component	GO:0009058/biosynthetic process/Process	GO:0016757/transferase activity, transferring glycosyl groups/Function	GO:0005794/Golgi apparatus/Component	GO:0009834/secondary cell wall biogenesis/Process	GO:0015020/glucuronosyltransferase activity/Function	GO:0045492/xylan biosynthetic process/Process	GO:0005768/endosome/Component	GO:0005802/trans-Golgi network/Component
CUST_44752_PI429062924	1.07429	1.24807	0.447977	10.1994	10.3028	10.5191	9.04092	NP_001058981	Os07g0167700 [Oryza sativa Japonica Group]	GO:0005634/nucleus/Component	GO:0005737/cytoplasm/Component	GO:0005794/Golgi apparatus/Component	GO:0008284/positive regulation of cell proliferation/Process	GO:0032968/positive regulation of transcription elongation from RNA polymerase II promoter/Process	GO:0034244/negative regulation of transcription elongation from RNA polymerase II promoter/Process
CUST_25085_PI429062924	1.15862	0.816065	0.433589	7.22274	7.43515	6.9295	6.01714	NP_001175517	Os08g0320000 [Oryza sativa Japonica Group]	GO:0004812/aminoacyl-tRNA ligase activity/Function	GO:0005524/ATP binding/Function	GO:0005737/cytoplasm/Component	GO:0006418/tRNA aminoacylation for protein translation/Process
CUST_57753_PI429062924	0.312149	0.468506	0.345622	9.1943	7.51461	8.10044	7.66157	CAJ86408	OSIGBa0125M19.11 [Oryza sativa Indica Group]	GO:0031525/menthol biosynthetic process/	GO:0042214/terpene metabolic process/Process	GO:0052581/(-)-isopiperitenone reductase activity/	GO:0070402/NADPH binding/Function
CUST_47978_PI429062924	0.836925	0.497235	2.05199	6.46471	6.20788	5.45671	7.50173	DAA49858	TPA: hypothetical protein ZEAMMB73_104436 [Zea mays]	GO:0005737/cytoplasm/Component	GO:0046872/metal ion binding/Function	GO:0005507/copper ion binding/Function	GO:0009407/toxin catabolic process/Process	GO:0010583/response to cyclopentenone/Process	GO:0046482/para-aminobenzoic acid metabolic process/Process
CUST_54328_PI429062924	0.937617	0.78111	0.459272	8.45355	8.36062	8.09715	7.33097	DAA52541	TPA: hypothetical protein ZEAMMB73_134156 [Zea mays]	GO:0009507/chloroplast/Component	GO:0031425/chloroplast RNA processing/Process
CUST_22289_PI429062924	0.467636	0.54148	1.23946	10.5385	9.44197	9.65349	10.8482	DAA51904	TPA: hypothetical protein ZEAMMB73_159602 [Zea mays]	GO:0003674/molecular_function/Function	GO:0005737/cytoplasm/Component	GO:0005886/plasma membrane/Component	GO:0005634/nucleus/Component	GO:0005829/cytosol/Component	GO:0009737/response to abscisic acid stimulus/Process	GO:0006598/polyamine catabolic process/Process	GO:0009698/phenylpropanoid metabolic process/Process	GO:0042398/cellular modified amino acid biosynthetic process/Process
CUST_15381_PI429062924	1.63757	2.94558	1.73282	14.9706	15.6822	16.5292	15.7637	DAA37198	TPA: hypothetical protein ZEAMMB73_187029 [Zea mays]	GO:0005576/extracellular region/Component	GO:0006869/lipid transport/Process	GO:0008289/lipid binding/Function	GO:0009535/chloroplast thylakoid membrane/Component	GO:0000038/very long-chain fatty acid metabolic process/Process	GO:0042335/cuticle development/Process
CUST_15026_PI429062924	0.953508	0.87138	3.45038	6.25406	6.18538	6.05543	8.04081	DAA62813	TPA: hypothetical protein ZEAMMB73_243649 [Zea mays]	GO:0005575/cellular_component/Component	GO:0005516/calmodulin binding/Function	GO:0009933/meristem structural organization/Process	GO:0017076/purine nucleotide binding/Function	GO:0006400/tRNA modification/Process	GO:0080178/5-carbamoylmethyluridine metabolic process/Process	GO:0048366/leaf development/Process
CUST_29477_PI429062924	0.276848	0.374833	0.858425	8.11034	6.25751	6.69466	7.89011	DAA57796	TPA: hypothetical protein ZEAMMB73_265438 [Zea mays]	GO:0003674/molecular_function/Function	GO:0005634/nucleus/Component	GO:0009739/response to gibberellin stimulus/Process	GO:0009062/fatty acid catabolic process/Process
CUST_23444_PI429062924	0.0373709	0.00759193	0.00276616	9.86871	5.12677	2.82739	1.37081	DAA54578	TPA: hypothetical protein ZEAMMB73_315594 [Zea mays]	GO:0005575/cellular_component/Component	GO:0008794/arsenate reductase (glutaredoxin) activity/Function	GO:0019243/methylglyoxal catabolic process to D-lactate/Process
CUST_25264_PI429062924	0.996231	0.760822	0.472705	9.37093	9.36548	8.97656	8.28994	DAA42668	TPA: hypothetical protein ZEAMMB73_346429 [Zea mays]	GO:0005634/nucleus/Component	GO:0009793/embryo development ending in seed dormancy/Process	GO:0034508/centromere complex assembly/Process	GO:0051177/meiotic sister chromatid cohesion/Process	GO:0007062/sister chromatid cohesion/Process	GO:0007131/reciprocal meiotic recombination/Process	GO:0009790/embryo development/Process	GO:0009880/embryonic pattern specification/Process	GO:0010072/primary shoot apical meristem specification/Process	GO:0010228/vegetative to reproductive phase transition of meristem/Process	GO:0010431/seed maturation/Process	GO:0016926/protein desumoylation/Process	GO:0033044/regulation of chromosome organization/Process	GO:0042138/meiotic DNA double-strand break formation/Process	GO:0045132/meiotic chromosome segregation/Process	GO:0045595/regulation of cell differentiation/Process	GO:0048316/seed development/Process	GO:0050665/hydrogen peroxide biosynthetic process/Process	GO:0051301/cell division/Process
CUST_24738_PI429062924	0.233807	0.594112	0.25402	13.3865	11.2899	12.6353	11.4095	DAA53643	TPA: hypothetical protein ZEAMMB73_351242 [Zea mays]	GO:0009739/response to gibberellin stimulus/Process	GO:0009686/gibberellin biosynthetic process/Process	GO:0009740/gibberellic acid mediated signaling pathway/Process
CUST_6580_PI429062924	2.34026	1.37305	1.01766	6.89887	8.12555	7.35626	6.92412	DAA40673	TPA: hypothetical protein ZEAMMB73_392437 [Zea mays]	GO:0005634/nucleus/Component	GO:0005089/Rho guanyl-nucleotide exchange factor activity/Function	GO:0009860/pollen tube growth/Process	GO:0016324/apical plasma membrane/Component	GO:0000271/polysaccharide biosynthetic process/Process	GO:0007389/pattern specification process/Process	GO:0008356/asymmetric cell division/Process	GO:0008361/regulation of cell size/Process	GO:0009825/multidimensional cell growth/Process	GO:0009926/auxin polar transport/Process	GO:0009932/cell tip growth/Process	GO:0010015/root morphogenesis/Process	GO:0010075/regulation of meristem growth/Process	GO:0010817/regulation of hormone levels/Process	GO:0040007/growth/Process	GO:0043481/anthocyanin accumulation in tissues in response to UV light/Process	GO:0048767/root hair elongation/Process	GO:0071555/cell wall organization/Process	GO:0080092/regulation of pollen tube growth/Process
CUST_12592_PI429062924	4.10819	1.59489	2.29449	6.4785	8.517	7.15196	7.67667	DAA44000	TPA: hypothetical protein ZEAMMB73_586746 [Zea mays]	GO:0005739/mitochondrion/Component	GO:0046592/polyamine oxidase activity/Function	GO:0050660/flavin adenine dinucleotide binding/Function	GO:0006598/polyamine catabolic process/Process	GO:0055114/oxidation-reduction process/Process
CUST_4674_PI429062924	0.403455	0.722472	0.295837	8.07425	6.76473	7.60527	6.31713	DAA49241	TPA: hypothetical protein ZEAMMB73_624432 [Zea mays]	GO:0005737/cytoplasm/Component	GO:0010317/pyrophosphate-dependent phosphofructokinase complex, alpha-subunit complex/Component	GO:0047334/diphosphate-fructose-6-phosphate 1-phosphotransferase activity/Function	GO:0009744/response to sucrose stimulus/Process	GO:0009749/response to glucose stimulus/Process	GO:0009750/response to fructose stimulus/Process	GO:0015979/photosynthesis/Process	GO:0005829/cytosol/Component	GO:0006084/acetyl-CoA metabolic process/Process	GO:0006342/chromatin silencing/Process	GO:0016126/sterol biosynthetic process/Process	GO:0016132/brassinosteroid biosynthetic process/Process	GO:0051567/histone H3-K9 methylation/Process
CUST_7828_PI429062924	2.03154	1.05996	0.907413	6.13455	7.15713	6.21856	5.99438	DAA49470	TPA: hypothetical protein ZEAMMB73_824600 [Zea mays]	GO:0003899/DNA-directed RNA polymerase activity/Function	GO:0006351/transcription, DNA-dependent/Process	GO:0009507/chloroplast/Component	GO:0005829/cytosol/Component
CUST_44433_PI429062924	1.08797	0.796774	0.47859	8.54267	8.66431	8.21491	7.47953	DAA42909	TPA: hypothetical protein ZEAMMB73_907505 [Zea mays]	GO:0009507/chloroplast/Component	GO:0005774/vacuolar membrane/Component	GO:0005794/Golgi apparatus/Component	GO:0006084/acetyl-CoA metabolic process/Process	GO:0016126/sterol biosynthetic process/Process	GO:0016132/brassinosteroid biosynthetic process/Process	GO:0005768/endosome/Component	GO:0005802/trans-Golgi network/Component
CUST_2497_PI429062924	0.478227	1.04001	0.813584	10.2558	9.19158	10.3124	9.95818	DAA43005	TPA: hypothetical protein ZEAMMB73_941906 [Zea mays]	GO:0007275/multicellular organismal development/Process	GO:0035196/production of miRNAs involved in gene silencing by miRNA/Process
CUST_23830_PI429062924	1.03154	2.77279	16.4903	5.66149	5.70628	7.13283	9.70503	DAA56669	TPA: hypothetical protein ZEAMMB73_966134 [Zea mays]	GO:0005737/cytoplasm/Component	GO:0016740/transferase activity/Function	GO:0010345/suberin biosynthetic process/Process	GO:0050734/hydroxycinnamoyltransferase activity/Function	GO:0052325/cell wall pectin biosynthetic process/Process	GO:0010167/response to nitrate/Process	GO:0015706/nitrate transport/Process
CUST_45453_PI429062924	1.10704	0.986664	0.290388	9.64661	9.79331	9.62724	7.86266	XP_001736095	hypothetical protein [Entamoeba dispar SAW760]	GO:0000166/nucleotide binding/Function	GO:0003677/DNA binding/Function	GO:0003887/DNA-directed DNA polymerase activity/Function	GO:0006260/DNA replication/Process
CUST_58959_PI429062924	1.02013	1.63266	2.49668	7.71222	7.74097	8.41944	9.03223	XP_818890	hypothetical protein [Trypanosoma cruzi strain CL Brener]	GO:0004355/glutamate synthase (NADPH) activity/Function	GO:0006537/glutamate biosynthetic process/Process
CUST_12844_PI429062924	0.646883	1.19919	7.9364	9.23188	8.60346	9.49394	12.2204	ACG43031	hypothetical protein [Zea mays]	GO:0000105/histidine biosynthetic process/Process	GO:0000107/imidazoleglycerol-phosphate synthase activity/Function
CUST_27578_PI429062924	0.484918	0.802967	0.301354	12.2761	11.2319	11.9595	10.5456	ACG47849	hypothetical protein [Zea mays]	GO:0005576/extracellular region/Component	GO:0006869/lipid transport/Process	GO:0008289/lipid binding/Function	GO:0042157/lipoprotein metabolic process/Process
CUST_51220_PI429062924	0.044941	0.033488	0.013764	7.5924	3.11657	2.69218	1.40944	ACG30674	hypothetical protein [Zea mays]	GO:0004806/triglyceride lipase activity/Function	GO:0005576/extracellular region/Component	GO:0006629/lipid metabolic process/Process	GO:0016042/lipid catabolic process/Process	GO:0016787/hydrolase activity/Function	GO:0016788/hydrolase activity, acting on ester bonds/Function	GO:0050253/retinyl-palmitate esterase activity/Function
CUST_9433_PI429062924	2.63644	0.647845	0.586511	13.8188	15.2174	13.1925	13.0491	NP_001141175	hypothetical protein [Zea mays]	GO:0005737/cytoplasm/Component	GO:0006457/protein folding/Process
CUST_9108_PI429062924	1.00741	6.57667	1.50919	4.8216	4.83225	7.53896	5.41537	ZP_08529648	hypothetical protein AGRO_3651 [Agrobacterium sp. ATCC 31749]	GO:0000050/urea cycle/Process	GO:0000052/citrulline metabolic process/Process	GO:0000132/establishment of mitotic spindle orientation/Process	GO:0002039/p53 binding/Function	GO:0005634/nucleus/Component	GO:0005770/late endosome/Component	GO:0005776/autophagic vacuole/Component	GO:0005783/endoplasmic reticulum/Component	GO:0005794/Golgi apparatus/Component	GO:0005829/cytosol/Component	GO:0006606/protein import into nucleus/Process	GO:0006888/ER to Golgi vesicle-mediated transport/Process	GO:0006890/retrograde vesicle-mediated transport, Golgi to ER/Process	GO:0007029/endoplasmic reticulum organization/Process	GO:0007030/Golgi organization/Process	GO:0007212/dopamine receptor signaling pathway/Process	GO:0007283/spermatogenesis/Process	GO:0007569/cell aging/Process	GO:0007626/locomotory behavior/Process	GO:0008088/axon cargo transport/Process	GO:0008134/transcription factor binding/Function	GO:0008340/determination of adult lifespan/Process	GO:0008542/visual learning/Process	GO:0009952/anterior/posterior pattern specification/Process	GO:0016197/endosomal transport/Process	GO:0016234/inclusion body/Component	GO:0019244/lactate biosynthetic process from pyruvate/Process	GO:0019805/quinolinate biosynthetic process/Process	GO:0021756/striatum development/Process	GO:0021988/olfactory lobe development/Process	GO:0021990/neural plate formation/Process	GO:0030073/insulin secretion/Process	GO:0030424/axon/Component	GO:0030425/dendrite/Component	GO:0030659/cytoplasmic vesicle membrane/Component	GO:0034047/regulation of protein phosphatase type 2A activity/Process	GO:0034452/dynactin binding/Function	GO:0035176/social behavior/Process	GO:0042445/hormone metabolic process/Process	GO:0043234/protein complex/Component
CUST_56145_PI429062924	1.0914	0.895255	0.380051	7.98644	8.11261	7.82681	6.5907	ELT94978	hypothetical protein CAPTEDRAFT_184346 [Capitella teleta]	GO:0003676/nucleic acid binding/Function	GO:0005622/intracellular/Component	GO:0006355/regulation of transcription, DNA-dependent/Process	GO:0046872/metal ion binding/Function
CUST_7376_PI429062924	1.3012	0.616348	0.211541	7.35772	7.73756	6.65954	5.11673	ELT99838	hypothetical protein CAPTEDRAFT_226925 [Capitella teleta]	GO:0004842/ubiquitin-protein ligase activity/Function	GO:0005634/nucleus/Component	GO:0005737/cytoplasm/Component	GO:0042787/protein ubiquitination involved in ubiquitin-dependent protein catabolic process/Process
CUST_2446_PI429062924	0.936473	0.835053	0.494322	8.16991	8.07522	7.90986	7.15344	EMD40231	hypothetical protein CERSUDRAFT_112424 [Ceriporiopsis subvermispora B]	GO:0009982/pseudouridine synthase activity/Function	GO:0003723/RNA binding/Function	GO:0001522/pseudouridine synthesis/Process
CUST_21031_PI429062924	0.092438	0.12031	0.0883276	9.00889	5.57352	5.95371	5.50789	XP_003644932	hypothetical protein Ecym_2382 [Eremothecium cymbalariae DBVPG#7215]	GO:0055114/oxidation-reduction process/Process	GO:0000166/nucleotide binding/Function	GO:0004755/saccharopine dehydrogenase (NADP+, L-glutamate-forming) activity/Function	GO:0005737/cytoplasm/Component	GO:0019878/lysine biosynthetic process via aminoadipic acid/Process
CUST_44133_PI429062924	0.222464	0.453202	0.253879	7.58447	5.41611	6.44269	5.60668	YP_002937174	hypothetical protein EUBREC_1280 [Eubacterium rectale ATCC 33656]	GO:0004657/proline dehydrogenase activity/Function	GO:0006562/proline catabolic process/Process	GO:0055114/oxidation-reduction process/Process	GO:0006537/glutamate biosynthetic process/Process
CUST_18768_PI429062924	0.694096	3.13467	2.15038	7.00338	6.47658	8.65169	8.10796	EMT13807	hypothetical protein F775_17041 [Aegilops tauschii]	GO:0006261/DNA-dependent DNA replication/Process	GO:0005760/gamma DNA polymerase complex/Component	GO:0003887/DNA-directed DNA polymerase activity/Function	GO:0008296/3'-5'-exodeoxyribonuclease activity/Function	GO:0005739/mitochondrion/Component	GO:0006264/mitochondrial DNA replication/Process	GO:0007562/eclosion/Process	GO:0008340/determination of adult lifespan/Process	GO:0003677/DNA binding/Function
CUST_49493_PI429062924	0.758776	0.359888	1.32086	8.61815	8.21989	7.14377	9.01963	EMG49121	hypothetical protein G210_0193 [Candida maltosa Xu316]	GO:2000218/negative regulation of invasive growth in response to glucose limitation/Process	GO:2000221/negative regulation of pseudohyphal growth/Process	GO:0046020/negative regulation of transcription from RNA polymerase II promoter by pheromones/Process	GO:0005634/nucleus/Component	GO:0008134/transcription factor binding/Function
CUST_7979_PI429062924	0.880948	0.662228	0.240487	10.3504	10.1675	9.75581	8.29444	ZP_21730109	hypothetical protein HALTITAN_3299 [Halomonas titanicae BH1]	GO:0032039/integrator complex/Component	GO:0016180/snRNA processing/Process
CUST_20393_PI429062924	1.58007	2.69999	4.30523	8.47474	9.13472	9.90769	10.5808	ZP_17206491	hypothetical protein HMPREF1061_03264 [Bacteroides caccae CL03T12C61]	GO:0004148/dihydrolipoyl dehydrogenase activity/Function	GO:0006099/tricarboxylic acid cycle/Process	GO:0009083/branched-chain amino acid catabolic process/Process
CUST_7912_PI429062924	0.849258	1.19459	3.75328	8.41724	8.18151	8.67375	10.3254	EHJ68745	hypothetical protein KGM_02265 [Danaus plexippus]	GO:0004190/aspartic-type endopeptidase activity/Function	GO:0006508/proteolysis/Process
CUST_28590_PI429062924	3.12582	1.79411	0.909235	5.39109	7.03533	6.23436	5.25382	EHJ71373	hypothetical protein KGM_09661 [Danaus plexippus]	GO:0030158/protein xylosyltransferase activity/Function	GO:0016020/membrane/Component	GO:0006024/glycosaminoglycan biosynthetic process/Process	GO:0008375/acetylglucosaminyltransferase activity/Function	GO:0048701/embryonic cranial skeleton morphogenesis/Process	GO:0030166/proteoglycan biosynthetic process/Process	GO:0016740/transferase activity/Function
CUST_28493_PI429062924	0.881745	0.377669	0.786316	7.75189	7.57033	6.34709	7.40507	ZP_04606777	hypothetical protein MCAG_03034 [Micromonospora sp. ATCC 39149]	GO:0004252/serine-type endopeptidase activity/Function	GO:0006508/proteolysis/Process
CUST_40913_PI429062924	0.726608	0.70978	83.1599	2.30479	1.84404	1.81024	8.68261	EME81470	hypothetical protein MYCFIDRAFT_211850 [Pseudocercospora fijiensis CIRAD86]	GO:0007291/sperm individualization/Process	GO:0005975/carbohydrate metabolic process/Process	GO:0008376/acetylgalactosaminyltransferase activity/Function	GO:0008344/adult locomotory behavior/Process	GO:0006044/N-acetylglucosamine metabolic process/Process	GO:0007528/neuromuscular junction development/Process	GO:0033842/N-acetyl-beta-glucosaminyl-glycoprotein 4-beta-N-acetylgalactosaminyltransferase activity/Function	GO:0009247/glycolipid biosynthetic process/Process	GO:0005794/Golgi apparatus/Component
CUST_10112_PI429062924	0.450939	0.461953	0.745443	7.06958	5.92059	5.9554	6.64575	XP_962909	hypothetical protein NCU05723 [Neurospora crassa OR74A]	GO:0006096/glycolysis/Process	GO:0003872/6-phosphofructokinase activity/Function	GO:0006002/fructose 6-phosphate metabolic process/Process	GO:0005737/cytoplasm/Component	GO:0005945/6-phosphofructokinase complex/Component
CUST_14488_PI429062924	1.98279	2.25658	0.901385	6.41571	7.40325	7.58985	6.26593	EEC71570	hypothetical protein OsI_03937 [Oryza sativa Indica Group]	GO:0003674/molecular_function/Function	GO:0005576/extracellular region/Component	GO:0008150/biological_process/Process	GO:0015996/chlorophyll catabolic process/Process
CUST_13494_PI429062924	0.865868	2.19007	10.6393	7.11886	6.91108	8.24984	10.5302	EAY87095	hypothetical protein OsI_08492 [Oryza sativa Indica Group]	GO:0005737/cytoplasm/Component	GO:0008146/sulfotransferase activity/Function	GO:0019761/glucosinolate biosynthetic process/Process	GO:0047364/desulfoglucosinolate sulfotransferase activity/Function	GO:0080066/3-methylthiopropyl-desulfoglucosinolate sulfotransferase activity/Function	GO:0080067/4-methylthiobutyl-desulfoglucosinolate sulfotransferase activity/Function	GO:0080068/5-methylthiopentyl-desulfoglucosinolate sulfotransferase activity/Function	GO:0080069/7-methylthioheptyl-desulfoglucosinolate sulfotransferase activity/Function	GO:0080070/8-methylthiooctyl-desulfoglucosinolate sulfotransferase activity/Function	GO:0080071/indol-3-yl-methyl-desulfoglucosinolate sulfotransferase activity/Function	GO:0009684/indoleacetic acid biosynthetic process/Process	GO:0019344/cysteine biosynthetic process/Process
CUST_40553_PI429062924	0.635947	1.81618	4.45773	6.35381	5.70079	7.21472	8.51012	EEC82469	hypothetical protein OsI_26910 [Oryza sativa Indica Group]	GO:0005737/cytoplasm/Component	GO:0010413/glucuronoxylan metabolic process/Process	GO:0045492/xylan biosynthetic process/Process
CUST_10089_PI429062924	2.59162	1.33	0.881528	10.8888	12.2626	11.3002	10.7069	EEC68915	hypothetical protein OsI_37593 [Oryza sativa Indica Group]	GO:0005788/endoplasmic reticulum lumen/Component	GO:0009103/lipopolysaccharide biosynthetic process/Process	GO:0030198/extracellular matrix organization/Process	GO:0050211/procollagen galactosyltransferase activity/Function
CUST_53311_PI429062924	0.118309	0.610517	0.100663	9.0961	6.01673	8.3842	5.7837	EAY82548	hypothetical protein OsI_37769 [Oryza sativa Indica Group]	GO:0004637/phosphoribosylamine-glycine ligase activity/Function	GO:0009113/purine nucleobase biosynthetic process/Process	GO:0009507/chloroplast/Component	GO:0009570/chloroplast stroma/Component	GO:0006164/purine nucleotide biosynthetic process/Process
CUST_6147_PI429062924	0.875726	0.589396	0.499435	8.0201	7.82866	7.25741	7.01847	EEE57601	hypothetical protein OsJ_07974 [Oryza sativa Japonica Group]	GO:0004185/serine-type carboxypeptidase activity/Function	GO:0005576/extracellular region/Component	GO:0006508/proteolysis/Process
CUST_46143_PI429062924	0.569135	0.627854	0.190681	11.0618	10.2487	10.3903	8.67107	EEE58260	hypothetical protein OsJ_09261 [Oryza sativa Japonica Group]	GO:0003843/1,3-beta-D-glucan synthase activity/Function	GO:0005886/plasma membrane/Component	GO:0016757/transferase activity, transferring glycosyl groups/Function	GO:0000148/1,3-beta-D-glucan synthase complex/Component	GO:0006075/(1->3)-beta-D-glucan biosynthetic process/Process	GO:0009504/cell plate/Component	GO:0009506/plasmodesma/Component	GO:0006944/cellular membrane fusion/Process	GO:0009556/microsporogenesis/Process	GO:0052543/callose deposition in cell wall/Process
CUST_26921_PI429062924	0.372832	0.844323	0.855334	7.451	6.02759	7.20686	7.22556	EEE58932	hypothetical protein OsJ_10596 [Oryza sativa Japonica Group]	GO:0016787/hydrolase activity/Function	GO:0009570/chloroplast stroma/Component	GO:0009507/chloroplast/Component	GO:0009534/chloroplast thylakoid/Component	GO:0000023/maltose metabolic process/Process	GO:0009773/photosynthetic electron transport in photosystem I/Process	GO:0009902/chloroplast relocation/Process	GO:0010027/thylakoid membrane organization/Process	GO:0016117/carotenoid biosynthetic process/Process	GO:0019252/starch biosynthetic process/Process	GO:0019288/isopentenyl diphosphate biosynthetic process, mevalonate-independent pathway/Process	GO:0034660/ncRNA metabolic process/Process
CUST_54716_PI429062924	1.06355	0.260722	0.248764	7.56619	7.65507	5.62677	5.55903	EEE52348	hypothetical protein OsJ_34391 [Oryza sativa Japonica Group]	GO:0000137/Golgi cis cisterna/Component	GO:0004767/sphingomyelin phosphodiesterase activity/Function	GO:0006684/sphingomyelin metabolic process/Process	GO:0030072/peptide hormone secretion/Process
CUST_51257_PI429062924	0.83963	0.80931	0.375829	7.60867	7.35649	7.30343	6.19682	ZP_10691235	hypothetical protein PMI23_01656 [Pseudomonas sp. GM24]	GO:0005634/nucleus/Component	GO:0035299/inositol pentakisphosphate 2-kinase activity/Function	GO:0032958/inositol phosphate biosynthetic process/Process	GO:0005829/cytosol/Component	GO:0005524/ATP binding/Function
CUST_55009_PI429062924	2.02346	1.98153	2.31709	8.59398	9.61081	9.5806	9.8063	EMJ13357	hypothetical protein PRUPE_ppa012377mg [Prunus persica]	GO:0016616/oxidoreductase activity, acting on the CH-OH group of donors, NAD or NADP as acceptor/Function	GO:0050661/NADP binding/Function	GO:0050662/coenzyme binding/Function	GO:0055114/oxidation-reduction process/Process	GO:0004420/hydroxymethylglutaryl-CoA reductase (NADPH) activity/Function	GO:0005789/endoplasmic reticulum membrane/Component	GO:0015936/coenzyme A metabolic process/Process	GO:0016021/integral to membrane/Component	GO:0008299/isoprenoid biosynthetic process/Process	GO:0007517/muscle organ development/Process	GO:0016491/oxidoreductase activity/Function
CUST_23289_PI429062924	3.35678	1.25849	0.679685	12.5637	14.3108	12.8954	12.0067	ZP_01903653	hypothetical protein RAZWK3B_14848 [Roseobacter sp. AzwK-3b]	GO:0006571/tyrosine biosynthetic process/Process	GO:0055114/oxidation-reduction process/Process	GO:0008977/prephenate dehydrogenase activity/Function	GO:0004665/prephenate dehydrogenase (NADP+) activity/Function	GO:0005829/cytosol/Component
CUST_7115_PI429062924	0.874511	1.02797	0.38977	7.98051	7.78706	8.02031	6.62121	XP_002971482	hypothetical protein SELMODRAFT_412212 [Selaginella moellendorffii]	GO:0004645/phosphorylase activity/Function	GO:0005634/nucleus/Component	GO:0005737/cytoplasm/Component	GO:0006166/purine ribonucleoside salvage/Process	GO:0017061/S-methyl-5-thioadenosine phosphorylase activity/Function	GO:0019509/L-methionine salvage from methylthioadenosine/Process
CUST_3227_PI429062924	0.728613	0.428138	0.582391	8.74316	8.28639	7.51931	7.96322	YP_005760899	hypothetical protein SLUG_17900 [Staphylococcus lugdunensis N920143]	GO:0003677/DNA binding/Function	GO:0003916/DNA topoisomerase activity/Function	GO:0005694/chromosome/Component	GO:0006265/DNA topological change/Process	GO:0008270/zinc ion binding/Function	GO:0003917/DNA topoisomerase type I activity/Function	GO:0003676/nucleic acid binding/Function	GO:0016853/isomerase activity/Function
CUST_60850_PI429062924	0.00770002	0.0128714	0.0101374	8.35277	1.33185	2.07308	1.72861	XP_002466086	hypothetical protein SORBIDRAFT_01g000970 [Sorghum bicolor]	GO:0004592/pantoate-beta-alanine ligase activity/Function	GO:0005737/cytoplasm/Component	GO:0015940/pantothenate biosynthetic process/Process	GO:0005829/cytosol/Component	GO:0042803/protein homodimerization activity/Function	GO:0009793/embryo development ending in seed dormancy/Process
CUST_56661_PI429062924	1.53617	2.14697	3.02051	6.19272	6.81206	7.29502	7.78751	XP_002463589	hypothetical protein SORBIDRAFT_01g002550 [Sorghum bicolor]	GO:0004650/polygalacturonase activity/Function	GO:0005576/extracellular region/Component	GO:0005975/carbohydrate metabolic process/Process	GO:0005773/vacuole/Component
CUST_27826_PI429062924	0.474056	0.406936	0.450819	7.05962	5.98274	5.76249	5.91024	XP_002466166	hypothetical protein SORBIDRAFT_01g002720 [Sorghum bicolor]	GO:0003674/molecular_function/Function	GO:0005634/nucleus/Component	GO:0009061/anaerobic respiration/Process
CUST_19187_PI429062924	0.486765	1.1728	2.10824	9.61562	8.57692	9.84558	10.6917	XP_002466167	hypothetical protein SORBIDRAFT_01g002740 [Sorghum bicolor]	GO:0009507/chloroplast/Component	GO:0006098/pentose-phosphate shunt/Process	GO:0006364/rRNA processing/Process	GO:0009073/aromatic amino acid family biosynthetic process/Process	GO:0009657/plastid organization/Process	GO:0009902/chloroplast relocation/Process	GO:0010027/thylakoid membrane organization/Process	GO:0010207/photosystem II assembly/Process	GO:0016226/iron-sulfur cluster assembly/Process	GO:0019684/photosynthesis, light reaction/Process	GO:0034660/ncRNA metabolic process/Process	GO:0035304/regulation of protein dephosphorylation/Process	GO:0042793/transcription from plastid promoter/Process
CUST_20781_PI429062924	0.774424	1.29071	2.57046	13.0868	12.718	13.455	14.4488	XP_002463631	hypothetical protein SORBIDRAFT_01g003330 [Sorghum bicolor]	GO:0009507/chloroplast/Component	GO:0005515/protein binding/Function	GO:0005783/endoplasmic reticulum/Component	GO:0009705/plant-type vacuole membrane/Component	GO:0042406/extrinsic to endoplasmic reticulum membrane/Component	GO:0010224/response to UV-B/Process	GO:0009813/flavonoid biosynthetic process/Process	GO:0045430/chalcone isomerase activity/Function	GO:0005634/nucleus/Component	GO:0080167/response to karrikin/Process	GO:0009733/response to auxin stimulus/Process	GO:0009718/anthocyanin-containing compound biosynthetic process/Process	GO:0009744/response to sucrose stimulus/Process	GO:0009411/response to UV/Process
CUST_15034_PI429062924	0.112554	0.427816	0.487701	8.26771	5.1164	7.04277	7.23178	XP_002463677	hypothetical protein SORBIDRAFT_01g004060 [Sorghum bicolor]	GO:0016099/monoterpenoid biosynthetic process/Process	GO:0016709/oxidoreductase activity, acting on paired donors, with incorporation or reduction of molecular oxygen, NAD(P)H as one donor, and incorporation of one atom of oxygen/Function
CUST_45095_PI429062924	0.384086	0.562129	0.107274	9.54264	8.16215	8.71162	6.32202	XP_002463711	hypothetical protein SORBIDRAFT_01g004670 [Sorghum bicolor]	GO:0005576/extracellular region/Component	GO:0016706/oxidoreductase activity, acting on paired donors, with incorporation or reduction of molecular oxygen, 2-oxoglutarate as one donor, and incorporation of one atom each of oxygen into both donors/Function	GO:0018401/peptidyl-proline hydroxylation to 4-hydroxy-L-proline/Process	GO:0009827/plant-type cell wall modification/Process	GO:0009860/pollen tube growth/Process
CUST_3328_PI429062924	1.30851	1.38612	2.0605	9.46955	9.85747	9.9406	10.5125	XP_002463716	hypothetical protein SORBIDRAFT_01g004730 [Sorghum bicolor]	GO:0005634/nucleus/Component	GO:0008026/ATP-dependent helicase activity/Function	GO:0005730/nucleolus/Component	GO:0005829/cytosol/Component	GO:0001510/RNA methylation/Process	GO:0009220/pyrimidine ribonucleotide biosynthetic process/Process	GO:0009909/regulation of flower development/Process	GO:0034968/histone lysine methylation/Process
CUST_13733_PI429062924	0.590149	0.92814	0.477403	9.02592	8.26507	8.91833	7.9592	XP_002466342	hypothetical protein SORBIDRAFT_01g005970 [Sorghum bicolor]	GO:0005515/protein binding/Function	GO:0005778/peroxisomal membrane/Component	GO:0016558/protein import into peroxisome matrix/Process	GO:0006635/fatty acid beta-oxidation/Process	GO:0006605/protein targeting/Process	GO:0006869/lipid transport/Process	GO:0006891/intra-Golgi vesicle-mediated transport/Process	GO:0010351/lithium ion transport/Process	GO:0044265/cellular macromolecule catabolic process/Process
CUST_39987_PI429062924	0.466851	2.80097	6.09319	6.30674	5.20778	7.79267	8.91394	XP_002466346	hypothetical protein SORBIDRAFT_01g006080 [Sorghum bicolor]	GO:0004553/hydrolase activity, hydrolyzing O-glycosyl compounds/Function	GO:0005576/extracellular region/Component	GO:0008152/metabolic process/Process	GO:0009845/seed germination/Process
CUST_46944_PI429062924	0.924651	3.91729	9.33046	5.00163	4.88861	6.97148	8.22358	XP_002466346	hypothetical protein SORBIDRAFT_01g006080 [Sorghum bicolor]	GO:0004553/hydrolase activity, hydrolyzing O-glycosyl compounds/Function	GO:0005576/extracellular region/Component	GO:0008152/metabolic process/Process	GO:0009845/seed germination/Process
CUST_51070_PI429062924	1.21253	1.30847	2.43656	8.32235	8.60038	8.71023	9.6072	XP_002463833	hypothetical protein SORBIDRAFT_01g007080 [Sorghum bicolor]	GO:0006508/proteolysis/Process	GO:0008233/peptidase activity/Function	GO:0009507/chloroplast/Component	GO:0016020/membrane/Component
CUST_45053_PI429062924	0.628478	0.351887	0.196402	12.0393	11.3692	10.5325	9.6912	XP_002466406	hypothetical protein SORBIDRAFT_01g007220 [Sorghum bicolor]	GO:0003674/molecular_function/Function	GO:0005739/mitochondrion/Component	GO:0008150/biological_process/Process	GO:0015996/chlorophyll catabolic process/Process
CUST_55737_PI429062924	1.14782	0.577614	0.48383	9.1521	9.35101	8.36028	8.10468	XP_002463856	hypothetical protein SORBIDRAFT_01g007570 [Sorghum bicolor]	GO:0000166/nucleotide binding/Function	GO:0005634/nucleus/Component	GO:0016020/membrane/Component	GO:0001510/RNA methylation/Process
CUST_47198_PI429062924	0.473525	0.500239	0.463802	7.18261	6.10412	6.1833	6.07419	XP_002466464	hypothetical protein SORBIDRAFT_01g008180 [Sorghum bicolor]	GO:0003774/motor activity/Function	GO:0030048/actin filament-based movement/Process	GO:0005515/protein binding/Function	GO:0009624/response to nematode/Process	GO:0010089/xylem development/Process	GO:0044036/cell wall macromolecule metabolic process/Process	GO:0051645/Golgi localization/Process	GO:0051646/mitochondrion localization/Process	GO:0060151/peroxisome localization/Process	GO:0016461/unconventional myosin complex/Component
CUST_55005_PI429062924	0.432725	0.527546	0.625645	10.8072	9.59868	9.88453	10.1306	XP_002466464	hypothetical protein SORBIDRAFT_01g008180 [Sorghum bicolor]	GO:0003774/motor activity/Function	GO:0030048/actin filament-based movement/Process	GO:0005515/protein binding/Function	GO:0009624/response to nematode/Process	GO:0010089/xylem development/Process	GO:0044036/cell wall macromolecule metabolic process/Process	GO:0051645/Golgi localization/Process	GO:0051646/mitochondrion localization/Process	GO:0060151/peroxisome localization/Process	GO:0016461/unconventional myosin complex/Component
CUST_888_PI429062924	0.351294	0.65613	0.847396	7.02924	5.52	6.4213	6.79035	XP_002463879	hypothetical protein SORBIDRAFT_01g008190 [Sorghum bicolor]	GO:0003674/molecular_function/Function	GO:0009507/chloroplast/Component	GO:0009543/chloroplast thylakoid lumen/Component	GO:0010207/photosystem II assembly/Process	GO:0006098/pentose-phosphate shunt/Process
CUST_23491_PI429062924	1.08138	0.772581	0.407382	11.8187	11.9316	11.4465	10.5232	XP_002466523	hypothetical protein SORBIDRAFT_01g009300 [Sorghum bicolor]	GO:0009507/chloroplast/Component	GO:0005829/cytosol/Component	GO:0006521/regulation of cellular amino acid metabolic process/Process	GO:0009735/response to cytokinin stimulus/Process
CUST_42752_PI429062924	0.0542512	0.36285	0.0598063	13.5247	9.32047	12.0621	9.46111	XP_002466538	hypothetical protein SORBIDRAFT_01g009620 [Sorghum bicolor]	GO:0003677/DNA binding/Function	GO:0005524/ATP binding/Function	GO:0005634/nucleus/Component	GO:0006355/regulation of transcription, DNA-dependent/Process	GO:0008026/ATP-dependent helicase activity/Function	GO:0008270/zinc ion binding/Function
CUST_53463_PI429062924	0.619617	1.4939	3.22803	12.1482	11.4576	12.7272	13.8388	XP_002463982	hypothetical protein SORBIDRAFT_01g009980 [Sorghum bicolor]	GO:0005634/nucleus/Component	GO:0009536/plastid/Component	GO:0005739/mitochondrion/Component	GO:0007020/microtubule nucleation/Process	GO:0008017/microtubule binding/Function	GO:0031116/positive regulation of microtubule polymerization/Process	GO:0009524/phragmoplast/Component	GO:0009574/preprophase band/Component	GO:0000226/microtubule cytoskeleton organization/Process
CUST_53093_PI429062924	1.10009	1.40519	4.21523	7.23432	7.37194	7.72508	9.30993	XP_002463985	hypothetical protein SORBIDRAFT_01g010040 [Sorghum bicolor]	GO:0005737/cytoplasm/Component	GO:0000162/tryptophan biosynthetic process/Process	GO:0004049/anthranilate synthase activity/Function	GO:0009617/response to bacterium/Process
CUST_58818_PI429062924	2.94244	1.63773	1.15828	6.14174	7.69875	6.85344	6.35372	XP_002466616	hypothetical protein SORBIDRAFT_01g011080 [Sorghum bicolor]	GO:0004019/adenylosuccinate synthase activity/Function	GO:0009152/purine ribonucleotide biosynthetic process/Process	GO:0009507/chloroplast/Component	GO:0009570/chloroplast stroma/Component	GO:0046686/response to cadmium ion/Process	GO:0048046/apoplast/Component	GO:0005829/cytosol/Component	GO:0006164/purine nucleotide biosynthetic process/Process	GO:0009165/nucleotide biosynthetic process/Process	GO:0009220/pyrimidine ribonucleotide biosynthetic process/Process	GO:0009536/plastid/Component	GO:0006167/AMP biosynthetic process/Process
CUST_8087_PI429062924	0.843152	0.789486	2.13371	7.95879	7.71266	7.61778	9.05216	XP_002464060	hypothetical protein SORBIDRAFT_01g011520 [Sorghum bicolor]	GO:0009507/chloroplast/Component	GO:0016788/hydrolase activity, acting on ester bonds/Function	GO:0047617/acyl-CoA hydrolase activity/Function	GO:0005777/peroxisome/Component	GO:0042372/phylloquinone biosynthetic process/Process
CUST_27108_PI429062924	1.45063	1.81574	2.36654	5.9572	6.49388	6.81776	7.19998	XP_002464170	hypothetical protein SORBIDRAFT_01g013510 [Sorghum bicolor]	GO:0005739/mitochondrion/Component	GO:0009220/pyrimidine ribonucleotide biosynthetic process/Process
CUST_57198_PI429062924	0.434277	0.621272	0.599517	7.98306	6.77975	7.29636	7.24494	XP_002464241	hypothetical protein SORBIDRAFT_01g014800 [Sorghum bicolor]	GO:0005634/nucleus/Component	GO:0006807/nitrogen compound metabolic process/Process	GO:0060776/simple leaf morphogenesis/Process
CUST_51683_PI429062924	1.93151	1.54513	2.21968	9.51575	10.4655	10.1435	10.6661	XP_002464265	hypothetical protein SORBIDRAFT_01g015190 [Sorghum bicolor]	GO:0004067/asparaginase activity/Function	GO:0005737/cytoplasm/Component	GO:0006516/glycoprotein catabolic process/Process	GO:0033345/asparagine catabolic process via L-aspartate/Process	GO:0051604/protein maturation/Process	GO:0005829/cytosol/Component
CUST_16014_PI429062924	1.44622	1.29659	0.347491	6.78241	7.3147	7.15713	5.25746	XP_002464359	hypothetical protein SORBIDRAFT_01g016910 [Sorghum bicolor]	GO:0005576/extracellular region/Component	GO:0019825/oxygen binding/Function	GO:0006569/tryptophan catabolic process/Process	GO:0009684/indoleacetic acid biosynthetic process/Process
CUST_44119_PI429062924	0.177554	0.303665	0.222567	12.4215	9.92785	10.7021	10.2538	XP_002466995	hypothetical protein SORBIDRAFT_01g018070 [Sorghum bicolor]	GO:0003674/molecular_function/Function	GO:0005634/nucleus/Component	GO:0008150/biological_process/Process	GO:0015995/chlorophyll biosynthetic process/Process
CUST_51017_PI429062924	0.183025	0.31163	0.206092	12.4232	9.97335	10.7411	10.1446	XP_002466995	hypothetical protein SORBIDRAFT_01g018070 [Sorghum bicolor]	GO:0003674/molecular_function/Function	GO:0005634/nucleus/Component	GO:0008150/biological_process/Process	GO:0015995/chlorophyll biosynthetic process/Process
CUST_45382_PI429062924	2.00412	0.774335	0.612795	7.0227	8.02567	6.65373	6.31618	XP_002467082	hypothetical protein SORBIDRAFT_01g019320 [Sorghum bicolor]	GO:0005794/Golgi apparatus/Component	GO:0005774/vacuolar membrane/Component	GO:0000271/polysaccharide biosynthetic process/Process	GO:0009825/multidimensional cell growth/Process	GO:0009932/cell tip growth/Process	GO:0010817/regulation of hormone levels/Process	GO:0043481/anthocyanin accumulation in tissues in response to UV light/Process	GO:0048767/root hair elongation/Process	GO:0071555/cell wall organization/Process	GO:0005768/endosome/Component	GO:0005802/trans-Golgi network/Component
CUST_2040_PI429062924	2.17338	1.13788	1.24461	11.7743	12.8943	11.9607	12.09	XP_002467167	hypothetical protein SORBIDRAFT_01g020820 [Sorghum bicolor]	GO:0005634/nucleus/Component	GO:0003677/DNA binding/Function	GO:0043565/sequence-specific DNA binding/Function	GO:0005737/cytoplasm/Component	GO:0050821/protein stabilization/Process	GO:0007630/jump response/Process	GO:0004521/endoribonuclease activity/Function	GO:0016246/RNA interference/Process
CUST_46559_PI429062924	0.478251	0.768609	1.94987	10.7202	9.656	10.3405	11.6835	XP_002467252	hypothetical protein SORBIDRAFT_01g022080 [Sorghum bicolor]	GO:0004364/glutathione transferase activity/Function	GO:0005737/cytoplasm/Component	GO:0009407/toxin catabolic process/Process
CUST_8895_PI429062924	0.957919	1.01672	0.43541	12.856	12.794	12.8799	11.6564	XP_002464671	hypothetical protein SORBIDRAFT_01g023110 [Sorghum bicolor]	GO:0004842/ubiquitin-protein ligase activity/Function	GO:0006511/ubiquitin-dependent protein catabolic process/Process	GO:0006513/protein monoubiquitination/Process	GO:0016020/membrane/Component
CUST_4443_PI429062924	0.363306	1.74801	10.8224	4.01252	2.55178	4.81823	7.44847	XP_002464804	hypothetical protein SORBIDRAFT_01g026960 [Sorghum bicolor]	GO:0005829/cytosol/Component	GO:0047036/codeinone reductase (NADPH) activity/	GO:0055114/oxidation-reduction process/Process
CUST_22516_PI429062924	1.45016	1.06146	0.421336	6.69427	7.23049	6.78032	5.44731	XP_002467412	hypothetical protein SORBIDRAFT_01g027630 [Sorghum bicolor]	GO:0005634/nucleus/Component	GO:0005737/cytoplasm/Component	GO:0007492/endoderm development/Process	GO:0019901/protein kinase binding/Function	GO:0035257/nuclear hormone receptor binding/Function	GO:0043433/negative regulation of sequence-specific DNA binding transcription factor activity/Process	GO:0045995/regulation of embryonic development/Process
CUST_20642_PI429062924	1.07378	0.995995	2.45512	6.82001	6.9227	6.81422	8.1158	XP_002467450	hypothetical protein SORBIDRAFT_01g028270 [Sorghum bicolor]	GO:0004607/phosphatidylcholine-sterol O-acyltransferase activity/Function	GO:0005576/extracellular region/Component	GO:0006629/lipid metabolic process/Process	GO:0005773/vacuole/Component	GO:0005774/vacuolar membrane/Component	GO:0016556/mRNA modification/Process	GO:0030003/cellular cation homeostasis/Process	GO:0070838/divalent metal ion transport/Process
CUST_13223_PI429062924	0.524253	0.422058	0.696721	7.23712	6.30546	5.99263	6.71577	XP_002467515	hypothetical protein SORBIDRAFT_01g029400 [Sorghum bicolor]	GO:0009058/biosynthetic process/Process	GO:0016051/carbohydrate biosynthetic process/Process	GO:0016757/transferase activity, transferring glycosyl groups/Function	GO:0016758/transferase activity, transferring hexosyl groups/Function
CUST_26811_PI429062924	0.410388	0.796579	1.90436	11.5151	10.2301	11.187	12.4444	XP_002464965	hypothetical protein SORBIDRAFT_01g029590 [Sorghum bicolor]	GO:0004805/trehalose-phosphatase activity/Function	GO:0005992/trehalose biosynthetic process/Process
CUST_47235_PI429062924	0.500384	0.931826	3.77691	6.99777	5.99888	6.89591	8.91498	XP_002464965	hypothetical protein SORBIDRAFT_01g029590 [Sorghum bicolor]	GO:0004805/trehalose-phosphatase activity/Function	GO:0005992/trehalose biosynthetic process/Process
CUST_54269_PI429062924	0.709352	0.944071	0.494875	13.2955	12.8001	13.2125	12.2807	XP_002467537	hypothetical protein SORBIDRAFT_01g029740 [Sorghum bicolor]	GO:0007155/cell adhesion/Process	GO:0007616/long-term memory/Process	GO:0008344/adult locomotory behavior/Process	GO:0042428/serotonin metabolic process/Process	GO:0042748/circadian sleep/wake cycle, non-REM sleep/Process	GO:0050951/sensory perception of temperature stimulus/Process	GO:0060586/multicellular organismal iron ion homeostasis/Process	GO:1900242/regulation of synaptic vesicle endocytosis/Process
CUST_23961_PI429062924	1.28825	1.84231	3.04279	5.63365	5.99906	6.51517	7.23904	XP_002467581	hypothetical protein SORBIDRAFT_01g030440 [Sorghum bicolor]	GO:0003674/molecular_function/Function	GO:0009507/chloroplast/Component	GO:0005886/plasma membrane/Component	GO:0009902/chloroplast relocation/Process	GO:0030036/actin cytoskeleton organization/Process	GO:0005829/cytosol/Component	GO:0006364/rRNA processing/Process	GO:0010027/thylakoid membrane organization/Process	GO:0010207/photosystem II assembly/Process	GO:0034660/ncRNA metabolic process/Process	GO:0035304/regulation of protein dephosphorylation/Process	GO:0042793/transcription from plastid promoter/Process	GO:0045893/positive regulation of transcription, DNA-dependent/Process
CUST_28264_PI429062924	1.62353	0.287964	1.00815	11.6934	12.3925	9.89736	11.7051	XP_002465034	hypothetical protein SORBIDRAFT_01g030930 [Sorghum bicolor]	GO:0004364/glutathione transferase activity/Function	GO:0005737/cytoplasm/Component	GO:0009407/toxin catabolic process/Process	GO:0006098/pentose-phosphate shunt/Process	GO:0010304/PSII associated light-harvesting complex II catabolic process/Process	GO:0010583/response to cyclopentenone/Process
CUST_40797_PI429062924	0.278734	0.246044	0.410905	9.12609	7.28305	7.10307	7.84296	XP_002467614	hypothetical protein SORBIDRAFT_01g030940 [Sorghum bicolor]	GO:0004364/glutathione transferase activity/Function	GO:0005737/cytoplasm/Component	GO:0009407/toxin catabolic process/Process
CUST_49144_PI429062924	0.359688	0.661586	0.558381	8.5959	7.12072	7.9999	7.75523	XP_002465051	hypothetical protein SORBIDRAFT_01g031300 [Sorghum bicolor]	GO:0005737/cytoplasm/Component	GO:0016787/hydrolase activity/Function	GO:0006751/glutathione catabolic process/Process	GO:0017168/5-oxoprolinase (ATP-hydrolyzing) activity/Function	GO:0005829/cytosol/Component	GO:0009506/plasmodesma/Component
CUST_19098_PI429062924	1.02335	1.22354	2.38094	7.03458	7.06788	7.32564	8.28611	XP_002467646	hypothetical protein SORBIDRAFT_01g031570 [Sorghum bicolor]	GO:0004042/acetyl-CoA:L-glutamate N-acetyltransferase activity/Function	GO:0005737/cytoplasm/Component	GO:0006526/arginine biosynthetic process/Process
CUST_48840_PI429062924	1.00325	1.27986	0.325826	7.21137	7.21605	7.56735	5.59354	XP_002465126	hypothetical protein SORBIDRAFT_01g032450 [Sorghum bicolor]	GO:0003824/catalytic activity/Function	GO:0005975/carbohydrate metabolic process/Process	GO:0009507/chloroplast/Component
CUST_57402_PI429062924	1.1405	2.11461	1.37436	13.1736	13.3633	14.254	13.6324	XP_002467689	hypothetical protein SORBIDRAFT_01g032480 [Sorghum bicolor]	GO:0005886/plasma membrane/Component	GO:0031225/anchored to membrane/Component	GO:0009834/secondary cell wall biogenesis/Process	GO:0005774/vacuolar membrane/Component	GO:0009832/plant-type cell wall biogenesis/Process	GO:0010089/xylem development/Process	GO:0010413/glucuronoxylan metabolic process/Process	GO:0044036/cell wall macromolecule metabolic process/Process	GO:0045492/xylan biosynthetic process/Process
CUST_58603_PI429062924	1.38171	0.684945	0.151709	8.5395	9.00596	7.99356	5.81888	XP_002465149	hypothetical protein SORBIDRAFT_01g032790 [Sorghum bicolor]	GO:0004176/ATP-dependent peptidase activity/Function	GO:0009507/chloroplast/Component	GO:0009570/chloroplast stroma/Component	GO:0010207/photosystem II assembly/Process
CUST_19745_PI429062924	0.203038	0.257936	0.368829	9.16135	6.86117	7.20644	7.72238	XP_002467806	hypothetical protein SORBIDRAFT_01g034440 [Sorghum bicolor]	GO:0005737/cytoplasm/Component	GO:0006508/proteolysis/Process
CUST_2094_PI429062924	0.174317	0.329087	0.253901	8.81692	6.29671	7.21346	6.83926	XP_002467806	hypothetical protein SORBIDRAFT_01g034440 [Sorghum bicolor]	GO:0005737/cytoplasm/Component	GO:0006508/proteolysis/Process
CUST_3297_PI429062924	0.24131	0.369841	0.314614	9.28226	7.23122	7.84724	7.61392	XP_002467806	hypothetical protein SORBIDRAFT_01g034440 [Sorghum bicolor]	GO:0005737/cytoplasm/Component	GO:0006508/proteolysis/Process
CUST_23754_PI429062924	1.00208	2.14686	1.99435	9.6067	9.60969	10.7089	10.6026	XP_002467808	hypothetical protein SORBIDRAFT_01g034460 [Sorghum bicolor]	GO:0005576/extracellular region/Component	GO:0016711/flavonoid 3'-monooxygenase activity/Function	GO:0019825/oxygen binding/Function	GO:0009411/response to UV/Process	GO:0009813/flavonoid biosynthetic process/Process	GO:0009733/response to auxin stimulus/Process	GO:0009718/anthocyanin-containing compound biosynthetic process/Process	GO:0009744/response to sucrose stimulus/Process	GO:0010224/response to UV-B/Process
CUST_17015_PI429062924	0.490135	0.999305	0.685097	13.4654	12.4367	13.4644	12.9198	XP_002465290	hypothetical protein SORBIDRAFT_01g035620 [Sorghum bicolor]	GO:0009507/chloroplast/Component	GO:0016887/ATPase activity/Function	GO:0006487/protein N-linked glycosylation/Process	GO:0009630/gravitropism/Process
CUST_22261_PI429062924	1.37797	2.36667	3.08403	6.2234	6.68595	7.46626	7.84822	XP_002468004	hypothetical protein SORBIDRAFT_01g037870 [Sorghum bicolor]	GO:0005794/Golgi apparatus/Component	GO:0016051/carbohydrate biosynthetic process/Process	GO:0016757/transferase activity, transferring glycosyl groups/Function	GO:0016758/transferase activity, transferring hexosyl groups/Function	GO:0047262/polygalacturonate 4-alpha-galacturonosyltransferase activity/Function
CUST_42356_PI429062924	0.633777	0.635448	0.379841	7.56035	6.9024	6.9062	6.16382	XP_002465420	hypothetical protein SORBIDRAFT_01g038510 [Sorghum bicolor]	GO:0004812/aminoacyl-tRNA ligase activity/Function	GO:0005524/ATP binding/Function	GO:0005737/cytoplasm/Component	GO:0006418/tRNA aminoacylation for protein translation/Process	GO:0009507/chloroplast/Component	GO:0005829/cytosol/Component	GO:0009506/plasmodesma/Component	GO:0008295/spermidine biosynthetic process/Process
CUST_49093_PI429062924	1.81311	2.02276	2.72854	11.365	12.2235	12.3814	12.8132	XP_002468048	hypothetical protein SORBIDRAFT_01g038640 [Sorghum bicolor]	GO:0005794/Golgi apparatus/Component	GO:0016757/transferase activity, transferring glycosyl groups/Function	GO:0009834/secondary cell wall biogenesis/Process	GO:0010417/glucuronoxylan biosynthetic process/Process	GO:0010413/glucuronoxylan metabolic process/Process	GO:0042285/xylosyltransferase activity/Function	GO:0009832/plant-type cell wall biogenesis/Process	GO:0042546/cell wall biogenesis/Process	GO:0044036/cell wall macromolecule metabolic process/Process	GO:0045492/xylan biosynthetic process/Process
CUST_16948_PI429062924	0.612958	1.12142	4.55961	7.18952	6.48338	7.35485	9.37843	XP_002465455	hypothetical protein SORBIDRAFT_01g039190 [Sorghum bicolor]	GO:0006355/regulation of transcription, DNA-dependent/Process
CUST_24424_PI429062924	1.08456	0.542828	0.380218	8.21473	8.33184	7.33329	6.81963	XP_002468116	hypothetical protein SORBIDRAFT_01g039840 [Sorghum bicolor]	GO:0003680/AT DNA binding/Function	GO:0005634/nucleus/Component	GO:0009640/photomorphogenesis/Process	GO:0009647/skotomorphogenesis/Process	GO:0010228/vegetative to reproductive phase transition of meristem/Process	GO:0000041/transition metal ion transport/Process	GO:0010359/regulation of anion channel activity/Process	GO:0016132/brassinosteroid biosynthetic process/Process
CUST_58203_PI429062924	0.834176	0.621648	0.31098	8.85534	8.59376	8.16951	7.17023	XP_002465511	hypothetical protein SORBIDRAFT_01g040280 [Sorghum bicolor]	GO:0004867/serine-type endopeptidase inhibitor activity/Function	GO:0010951/negative regulation of endopeptidase activity/Process	GO:0030155/regulation of cell adhesion/Process	GO:0030162/regulation of proteolysis/Process
CUST_9130_PI429062924	0.771043	0.618921	0.300724	11.7568	11.3817	11.0646	10.0233	XP_002468151	hypothetical protein SORBIDRAFT_01g040510 [Sorghum bicolor]	GO:0003674/molecular_function/Function	GO:0005737/cytoplasm/Component	GO:0008150/biological_process/Process	GO:0016926/protein desumoylation/Process
CUST_21668_PI429062924	0.921282	17.7466	1.17427	7.70306	7.58478	11.8525	7.93483	XP_002465585	hypothetical protein SORBIDRAFT_01g041610 [Sorghum bicolor]	GO:0005634/nucleus/Component	GO:0009536/plastid/Component	GO:0005739/mitochondrion/Component	GO:0007020/microtubule nucleation/Process	GO:0008017/microtubule binding/Function	GO:0031116/positive regulation of microtubule polymerization/Process	GO:0009524/phragmoplast/Component	GO:0009574/preprophase band/Component	GO:0000226/microtubule cytoskeleton organization/Process
CUST_58919_PI429062924	2.18384	0.853493	0.804442	8.1839	9.31077	7.95535	7.86996	XP_002465602	hypothetical protein SORBIDRAFT_01g041900 [Sorghum bicolor]	GO:0004497/monooxygenase activity/Function	GO:0007275/multicellular organismal development/Process	GO:0016132/brassinosteroid biosynthetic process/Process	GO:0048366/leaf development/Process
CUST_51936_PI429062924	2.36206	0.820751	1.74341	7.15454	8.39458	6.86955	7.95645	XP_002468232	hypothetical protein SORBIDRAFT_01g042190 [Sorghum bicolor]	GO:0004607/phosphatidylcholine-sterol O-acyltransferase activity/Function	GO:0005576/extracellular region/Component	GO:0006629/lipid metabolic process/Process	GO:0005773/vacuole/Component	GO:0005774/vacuolar membrane/Component	GO:0016556/mRNA modification/Process	GO:0030003/cellular cation homeostasis/Process	GO:0070838/divalent metal ion transport/Process
CUST_7095_PI429062924	2.50472	1.57732	1.69422	7.02593	8.35059	7.68341	7.78656	XP_002468258	hypothetical protein SORBIDRAFT_01g042560 [Sorghum bicolor]	GO:0004553/hydrolase activity, hydrolyzing O-glycosyl compounds/Function	GO:0005576/extracellular region/Component	GO:0005886/plasma membrane/Component	GO:0031225/anchored to membrane/Component	GO:0046658/anchored to plasma membrane/Component	GO:0006346/methylation-dependent chromatin silencing/Process	GO:0016246/RNA interference/Process	GO:0031048/chromatin silencing by small RNA/Process	GO:0051567/histone H3-K9 methylation/Process
CUST_44417_PI429062924	0.465248	1.13888	0.686432	10.8896	9.7857	11.0772	10.3468	XP_002465638	hypothetical protein SORBIDRAFT_01g042740 [Sorghum bicolor]	GO:0005886/plasma membrane/Component	GO:0019761/glucosinolate biosynthetic process/Process
CUST_51420_PI429062924	0.643591	0.952506	0.427591	13.7468	13.111	13.6766	12.5211	XP_002465638	hypothetical protein SORBIDRAFT_01g042740 [Sorghum bicolor]	GO:0005886/plasma membrane/Component	GO:0019761/glucosinolate biosynthetic process/Process
CUST_60374_PI429062924	0.786791	1.2622	2.87351	7.87836	7.53241	8.2143	9.40117	XP_002468295	hypothetical protein SORBIDRAFT_01g043150 [Sorghum bicolor]	GO:0003979/UDP-glucose 6-dehydrogenase activity/Function	GO:0005737/cytoplasm/Component	GO:0005618/cell wall/Component	GO:0006065/UDP-glucuronate biosynthetic process/Process	GO:0005634/nucleus/Component	GO:0005829/cytosol/Component	GO:0005975/carbohydrate metabolic process/Process	GO:0052546/cell wall pectin metabolic process/Process	GO:0042732/D-xylose metabolic process/Process
CUST_51078_PI429062924	0.316747	0.515356	0.350185	9.56831	7.90971	8.61195	8.05449	XP_002468300	hypothetical protein SORBIDRAFT_01g043250 [Sorghum bicolor]	GO:0003674/molecular_function/Function	GO:0008150/biological_process/Process	GO:0009507/chloroplast/Component	GO:0000023/maltose metabolic process/Process	GO:0010103/stomatal complex morphogenesis/Process	GO:0019252/starch biosynthetic process/Process	GO:0019288/isopentenyl diphosphate biosynthetic process, mevalonate-independent pathway/Process	GO:0045893/positive regulation of transcription, DNA-dependent/Process
CUST_8425_PI429062924	0.324505	0.926549	0.822612	9.67718	8.05349	9.56712	9.39547	XP_002465765	hypothetical protein SORBIDRAFT_01g045410 [Sorghum bicolor]	GO:0003677/DNA binding/Function	GO:0003887/DNA-directed DNA polymerase activity/Function	GO:0005760/gamma DNA polymerase complex/Component	GO:0006260/DNA replication/Process	GO:0006261/DNA-dependent DNA replication/Process
CUST_14795_PI429062924	0.742664	0.557489	0.496424	12.6257	12.1965	11.7827	11.6153	XP_002468421	hypothetical protein SORBIDRAFT_01g045680 [Sorghum bicolor]	GO:0005739/mitochondrion/Component	GO:0008453/alanine-glyoxylate transaminase activity/Function	GO:0019544/arginine catabolic process to glutamate/Process	GO:0046686/response to cadmium ion/Process	GO:0005774/vacuolar membrane/Component	GO:0016020/membrane/Component	GO:0008270/zinc ion binding/Function
CUST_20227_PI429062924	2.15444	1.13993	0.701877	8.27069	9.378	8.45964	7.75998	XP_002468490	hypothetical protein SORBIDRAFT_01g046770 [Sorghum bicolor]	GO:0003723/RNA binding/Function	GO:0009507/chloroplast/Component	GO:0000488/maturation of LSU-rRNA from tetracistronic rRNA transcript (SSU-rRNA, LSU-rRNA, 4.5S-rRNA, 5S-rRNA)/Process	GO:0000489/maturation of SSU-rRNA from tetracistronic rRNA transcript (SSU-rRNA, LSU-rRNA, 4.5S-rRNA, 5S-rRNA)/Process	GO:0009501/amyloplast/Component	GO:0009982/pseudouridine synthase activity/Function	GO:0032544/plastid translation/Process
CUST_60313_PI429062924	1.24215	1.28075	2.20587	8.79213	9.10496	9.14911	9.93347	XP_002468517	hypothetical protein SORBIDRAFT_01g047270 [Sorghum bicolor]	GO:0003824/catalytic activity/Function	GO:0005794/Golgi apparatus/Component	GO:0016020/membrane/Component	GO:0009969/xyloglucan biosynthetic process/Process	GO:0016757/transferase activity, transferring glycosyl groups/Function	GO:0009826/unidimensional cell growth/Process	GO:0010256/endomembrane system organization/Process	GO:0030173/integral to Golgi membrane/Component	GO:0009863/salicylic acid mediated signaling pathway/Process	GO:0005768/endosome/Component	GO:0005802/trans-Golgi network/Component	GO:0042353/fucose biosynthetic process/Process
CUST_51039_PI429062924	1.17801	0.797351	0.346594	9.54732	9.78367	9.2206	8.01864	XP_002465902	hypothetical protein SORBIDRAFT_01g047860 [Sorghum bicolor]	GO:0005737/cytoplasm/Component	GO:0006457/protein folding/Process
CUST_45570_PI429062924	2.13346	1.09939	0.946874	7.68042	8.77361	7.81712	7.60166	XP_002465917	hypothetical protein SORBIDRAFT_01g048080 [Sorghum bicolor]	GO:0005739/mitochondrion/Component	GO:0009686/gibberellin biosynthetic process/Process	GO:0009740/gibberellic acid mediated signaling pathway/Process
CUST_14697_PI429062924	3.13101	1.14572	0.576917	10.0797	11.7264	10.276	9.28618	XP_002468582	hypothetical protein SORBIDRAFT_01g048390 [Sorghum bicolor]	GO:0005739/mitochondrion/Component	GO:0005777/peroxisome/Component	GO:0018858/benzoate-CoA ligase activity/Function	GO:0019761/glucosinolate biosynthetic process/Process
CUST_18706_PI429062924	0.549455	0.765519	2.5464	6.75836	5.89443	6.37287	8.10681	XP_002468582	hypothetical protein SORBIDRAFT_01g048390 [Sorghum bicolor]	GO:0005739/mitochondrion/Component	GO:0019605/butyrate metabolic process/Process	GO:0047760/butyrate-CoA ligase activity/Function
CUST_60929_PI429062924	1.16209	0.888796	0.494394	9.07479	9.29151	8.90471	8.05852	XP_002468653	hypothetical protein SORBIDRAFT_01g049720 [Sorghum bicolor]	GO:0003777/microtubule motor activity/Function	GO:0005737/cytoplasm/Component	GO:0005739/mitochondrion/Component	GO:0009060/aerobic respiration/Process
CUST_737_PI429062924	1.30111	1.25865	6.68898	6.13096	6.51071	6.46284	8.87275	XP_002468692	hypothetical protein SORBIDRAFT_01g050410 [Sorghum bicolor]	GO:0005525/GTP binding/Function	GO:0005886/plasma membrane/Component	GO:0007264/small GTPase mediated signal transduction/Process	GO:0015031/protein transport/Process	GO:0016567/protein ubiquitination/Process
CUST_15675_PI429062924	1.52218	1.65094	2.22177	7.54967	8.15581	8.27296	8.70138	XP_002468703	hypothetical protein SORBIDRAFT_01g050510 [Sorghum bicolor]	GO:0005739/mitochondrion/Component	GO:0008864/formyltetrahydrofolate deformylase activity/Function	GO:0009058/biosynthetic process/Process	GO:0009152/purine ribonucleotide biosynthetic process/Process	GO:0016742/hydroxymethyl-, formyl- and related transferase activity/Function	GO:0009853/photorespiration/Process	GO:0046653/tetrahydrofolate metabolic process/Process	GO:0000023/maltose metabolic process/Process	GO:0019252/starch biosynthetic process/Process	GO:0043085/positive regulation of catalytic activity/Process
CUST_46091_PI429062924	1.62068	2.52267	5.70237	6.92485	7.62145	8.2598	9.43641	XP_002459313	hypothetical protein SORBIDRAFT_02g002260 [Sorghum bicolor]	GO:0004185/serine-type carboxypeptidase activity/Function	GO:0005576/extracellular region/Component	GO:0006508/proteolysis/Process	GO:0007020/microtubule nucleation/Process
CUST_49919_PI429062924	1.56097	2.42567	1.52762	9.24659	9.88904	10.525	9.85788	XP_002459355	hypothetical protein SORBIDRAFT_02g003090 [Sorghum bicolor]	GO:0004364/glutathione transferase activity/Function	GO:0005737/cytoplasm/Component	GO:0009407/toxin catabolic process/Process	GO:0010583/response to cyclopentenone/Process
CUST_25876_PI429062924	1.31585	1.56794	2.26691	6.18685	6.58285	6.83572	7.36757	XP_002461501	hypothetical protein SORBIDRAFT_02g003630 [Sorghum bicolor]	GO:0005634/nucleus/Component	GO:0009407/toxin catabolic process/Process	GO:0010200/response to chitin/Process	GO:0010583/response to cyclopentenone/Process
CUST_57971_PI429062924	1.71998	2.44456	1.17659	7.50612	8.28851	8.7957	7.74073	XP_002461506	hypothetical protein SORBIDRAFT_02g003720 [Sorghum bicolor]	GO:0009851/auxin biosynthetic process/Process	GO:0043546/molybdopterin cofactor binding/Function	GO:0050302/indole-3-acetaldehyde oxidase activity/Function	GO:0055114/oxidation-reduction process/Process	GO:0071949/FAD binding/Function
CUST_60381_PI429062924	0.371617	0.195274	0.568316	12.9679	11.5397	10.6114	12.1526	XP_002461552	hypothetical protein SORBIDRAFT_02g004650 [Sorghum bicolor]	GO:0006032/chitin catabolic process/Process	GO:0016798/hydrolase activity, acting on glycosyl bonds/Function
CUST_12624_PI429062924	0.217848	0.235012	0.173715	7.91698	5.71837	5.82778	5.39177	XP_002461613	hypothetical protein SORBIDRAFT_02g005430 [Sorghum bicolor]	GO:0003674/molecular_function/Function	GO:0005634/nucleus/Component	GO:0009793/embryo development ending in seed dormancy/Process	GO:0006312/mitotic recombination/Process	GO:0006346/methylation-dependent chromatin silencing/Process	GO:0009560/embryo sac egg cell differentiation/Process	GO:0009630/gravitropism/Process	GO:0016246/RNA interference/Process
CUST_24889_PI429062924	0.886941	0.449921	0.482174	8.31468	8.14159	7.16243	7.26231	XP_002459496	hypothetical protein SORBIDRAFT_02g005590 [Sorghum bicolor]	GO:0005634/nucleus/Component	GO:0006388/tRNA splicing, via endonucleolytic cleavage and ligation/Process	GO:0003972/RNA ligase (ATP) activity/Function	GO:0004113/2',3'-cyclic-nucleotide 3'-phosphodiesterase activity/Function	GO:0051731/polynucleotide 5'-hydroxyl-kinase activity/Function
CUST_18082_PI429062924	0.0577507	0.117299	0.0149716	13.4354	9.32137	10.3437	7.37377	XP_002461632	hypothetical protein SORBIDRAFT_02g005750 [Sorghum bicolor]	GO:0005576/extracellular region/Component	GO:0016706/oxidoreductase activity, acting on paired donors, with incorporation or reduction of molecular oxygen, 2-oxoglutarate as one donor, and incorporation of one atom each of oxygen into both donors/Function	GO:0018401/peptidyl-proline hydroxylation to 4-hydroxy-L-proline/Process	GO:0009827/plant-type cell wall modification/Process	GO:0009860/pollen tube growth/Process
CUST_18793_PI429062924	1.14168	1.54567	2.03437	9.29028	9.48144	9.91851	10.3149	XP_002461636	hypothetical protein SORBIDRAFT_02g005790 [Sorghum bicolor]	GO:0005525/GTP binding/Function	GO:0005886/plasma membrane/Component	GO:0005515/protein binding/Function	GO:0000394/RNA splicing, via endonucleolytic cleavage and ligation/Process	GO:0009086/methionine biosynthetic process/Process
CUST_61532_PI429062924	1.01334	2.32606	2.08497	12.2154	12.2345	13.4333	13.2755	XP_002459523	hypothetical protein SORBIDRAFT_02g006080 [Sorghum bicolor]	GO:0003674/molecular_function/Function	GO:0005739/mitochondrion/Component	GO:0008150/biological_process/Process	GO:0015996/chlorophyll catabolic process/Process
CUST_45734_PI429062924	0.60932	1.04319	2.27899	11.4405	10.7258	11.5015	12.6289	XP_002459704	hypothetical protein SORBIDRAFT_02g009130 [Sorghum bicolor]	GO:0009851/auxin biosynthetic process/Process	GO:0043546/molybdopterin cofactor binding/Function	GO:0050302/indole-3-acetaldehyde oxidase activity/Function	GO:0055114/oxidation-reduction process/Process	GO:0071949/FAD binding/Function
CUST_29496_PI429062924	1.14019	1.35246	4.12003	6.57491	6.76419	7.0105	8.61757	XP_002459708	hypothetical protein SORBIDRAFT_02g009150 [Sorghum bicolor]	GO:0009851/auxin biosynthetic process/Process	GO:0043546/molybdopterin cofactor binding/Function	GO:0050302/indole-3-acetaldehyde oxidase activity/Function	GO:0055114/oxidation-reduction process/Process	GO:0071949/FAD binding/Function
CUST_44775_PI429062924	0.582512	0.616362	3.06841	6.28091	5.50127	5.58276	7.8984	XP_002459708	hypothetical protein SORBIDRAFT_02g009150 [Sorghum bicolor]	GO:0009851/auxin biosynthetic process/Process	GO:0043546/molybdopterin cofactor binding/Function	GO:0050302/indole-3-acetaldehyde oxidase activity/Function	GO:0055114/oxidation-reduction process/Process	GO:0071949/FAD binding/Function
CUST_14421_PI429062924	0.667347	1.52386	2.06954	9.90704	9.32355	10.5148	10.9564	XP_002461867	hypothetical protein SORBIDRAFT_02g009600 [Sorghum bicolor]	GO:0004252/serine-type endopeptidase activity/Function	GO:0005576/extracellular region/Component	GO:0005618/cell wall/Component	GO:0006508/proteolysis/Process	GO:0008152/metabolic process/Process	GO:0048046/apoplast/Component
CUST_44169_PI429062924	0.584082	1.29198	2.15648	6.679	5.90324	7.04859	7.78768	XP_002461867	hypothetical protein SORBIDRAFT_02g009600 [Sorghum bicolor]	GO:0004252/serine-type endopeptidase activity/Function	GO:0005576/extracellular region/Component	GO:0005618/cell wall/Component	GO:0006508/proteolysis/Process	GO:0008152/metabolic process/Process	GO:0048046/apoplast/Component
CUST_50319_PI429062924	0.500667	1.56644	2.68958	7.74639	6.74831	8.39387	9.17377	XP_002461867	hypothetical protein SORBIDRAFT_02g009600 [Sorghum bicolor]	GO:0004252/serine-type endopeptidase activity/Function	GO:0005576/extracellular region/Component	GO:0005618/cell wall/Component	GO:0006508/proteolysis/Process	GO:0008152/metabolic process/Process	GO:0048046/apoplast/Component
CUST_40563_PI429062924	1.05155	2.31915	1.11162	7.91104	7.98356	9.12464	8.0637	XP_002461872	hypothetical protein SORBIDRAFT_02g009660 [Sorghum bicolor]	GO:0003674/molecular_function/Function	GO:0008150/biological_process/Process	GO:0005794/Golgi apparatus/Component	GO:0006865/amino acid transport/Process	GO:0009407/toxin catabolic process/Process	GO:0010167/response to nitrate/Process	GO:0010583/response to cyclopentenone/Process	GO:0015706/nitrate transport/Process	GO:0005768/endosome/Component	GO:0005802/trans-Golgi network/Component
CUST_25533_PI429062924	0.685833	0.749486	0.441571	11.1457	10.6016	10.7296	9.96639	XP_002461905	hypothetical protein SORBIDRAFT_02g010250 [Sorghum bicolor]	GO:0004497/monooxygenase activity/Function	GO:0009851/auxin biosynthetic process/Process	GO:0009742/brassinosteroid mediated signaling pathway/Process
CUST_14099_PI429062924	1.14559	0.625365	0.363596	9.03157	9.22766	8.35434	7.57198	XP_002459800	hypothetical protein SORBIDRAFT_02g010900 [Sorghum bicolor]	GO:0003723/RNA binding/Function	GO:0000398/mRNA splicing, via spliceosome/Process
CUST_11403_PI429062924	0.669537	1.59631	2.78622	6.2377	5.65894	6.91244	7.71601	XP_002461961	hypothetical protein SORBIDRAFT_02g011230 [Sorghum bicolor]	GO:0005576/extracellular region/Component	GO:0006508/proteolysis/Process	GO:0008234/cysteine-type peptidase activity/Function
CUST_26240_PI429062924	0.641163	0.322771	0.433106	8.76756	8.12632	7.13614	7.56035	XP_002461967	hypothetical protein SORBIDRAFT_02g011340 [Sorghum bicolor]	GO:0005886/plasma membrane/Component	GO:0009690/cytokinin metabolic process/Process	GO:0009850/auxin metabolic process/Process	GO:0004842/ubiquitin-protein ligase activity/Function	GO:0080148/negative regulation of response to water deprivation/Process
CUST_55645_PI429062924	0.645947	0.351221	0.489422	8.77478	8.14427	7.26523	7.74393	XP_002461967	hypothetical protein SORBIDRAFT_02g011340 [Sorghum bicolor]	GO:0005886/plasma membrane/Component	GO:0009690/cytokinin metabolic process/Process	GO:0009850/auxin metabolic process/Process	GO:0004842/ubiquitin-protein ligase activity/Function	GO:0080148/negative regulation of response to water deprivation/Process
CUST_45154_PI429062924	0.556478	1.28951	0.292854	9.0052	8.1596	9.37203	7.23345	XP_002459857	hypothetical protein SORBIDRAFT_02g012470 [Sorghum bicolor]	GO:0005737/cytoplasm/Component	GO:0009058/biosynthetic process/Process	GO:0016706/oxidoreductase activity, acting on paired donors, with incorporation or reduction of molecular oxygen, 2-oxoglutarate as one donor, and incorporation of one atom each of oxygen into both donors/Function
CUST_21457_PI429062924	1.06885	1.61647	2.44149	8.40625	8.5023	9.0991	9.69402	XP_002459953	hypothetical protein SORBIDRAFT_02g018640 [Sorghum bicolor]	GO:0003674/molecular_function/Function	GO:0008150/biological_process/Process	GO:0009507/chloroplast/Component	GO:0009535/chloroplast thylakoid membrane/Component	GO:0009534/chloroplast thylakoid/Component	GO:0010103/stomatal complex morphogenesis/Process	GO:0019344/cysteine biosynthetic process/Process	GO:0019684/photosynthesis, light reaction/Process
CUST_11547_PI429062924	0.885028	1.29329	3.02938	7.38346	7.20726	7.7545	8.98248	XP_002459955	hypothetical protein SORBIDRAFT_02g018670 [Sorghum bicolor]	GO:0005886/plasma membrane/Component	GO:0008152/metabolic process/Process	GO:0016491/oxidoreductase activity/Function	GO:0005829/cytosol/Component
CUST_8973_PI429062924	1.4478	1.63187	2.12116	7.57082	8.10468	8.27735	8.65567	XP_002462118	hypothetical protein SORBIDRAFT_02g019460 [Sorghum bicolor]	GO:0000413/protein peptidyl-prolyl isomerization/Process	GO:0003755/peptidyl-prolyl cis-trans isomerase activity/Function	GO:0005528/FK506 binding/Function	GO:0016020/membrane/Component	GO:0018208/peptidyl-proline modification/Process
CUST_40258_PI429062924	2.2298	0.579147	0.532997	7.95928	9.11619	7.17128	7.05148	XP_002460058	hypothetical protein SORBIDRAFT_02g022160 [Sorghum bicolor]	GO:0003824/catalytic activity/Function	GO:0005737/cytoplasm/Component	GO:0005739/mitochondrion/Component	GO:0009396/folic acid-containing compound biosynthetic process/Process
CUST_15091_PI429062924	1.24567	1.21341	2.09032	9.085	9.40192	9.36406	10.1487	XP_002460078	hypothetical protein SORBIDRAFT_02g022430 [Sorghum bicolor]	GO:0004185/serine-type carboxypeptidase activity/Function	GO:0005576/extracellular region/Component	GO:0006508/proteolysis/Process
CUST_28987_PI429062924	0.915022	1.44327	3.16193	9.53831	9.41019	10.0676	11.1991	XP_002460079	hypothetical protein SORBIDRAFT_02g022440 [Sorghum bicolor]	GO:0008152/metabolic process/Process	GO:0050266/rosmarinate synthase activity/
CUST_20184_PI429062924	2.72087	2.39795	1.58394	6.37259	7.81666	7.63439	7.0361	XP_002460085	hypothetical protein SORBIDRAFT_02g022520 [Sorghum bicolor]	GO:0004842/ubiquitin-protein ligase activity/Function	GO:0005109/frizzled binding/Function	GO:0005886/plasma membrane/Component	GO:0005887/integral to plasma membrane/Component	GO:0006511/ubiquitin-dependent protein catabolic process/Process	GO:0008152/metabolic process/Process	GO:0008270/zinc ion binding/Function	GO:0016020/membrane/Component	GO:0016021/integral to membrane/Component	GO:0016055/Wnt receptor signaling pathway/Process	GO:0016567/protein ubiquitination/Process	GO:0016874/ligase activity/Function	GO:0030178/negative regulation of Wnt receptor signaling pathway/Process	GO:0038018/Wnt receptor catabolic process/Process	GO:0046872/metal ion binding/Function	GO:0060070/canonical Wnt receptor signaling pathway/Process	GO:0060071/Wnt receptor signaling pathway, planar cell polarity pathway/Process	GO:0072089/stem cell proliferation/Process	GO:0090090/negative regulation of canonical Wnt receptor signaling pathway/Process	GO:2000051/negative regulation of non-canonical Wnt receptor signaling pathway/Process
CUST_1598_PI429062924	0.878343	1.16752	2.91079	6.43541	6.24827	6.65885	7.97682	XP_002460112	hypothetical protein SORBIDRAFT_02g022933 [Sorghum bicolor]	GO:0005634/nucleus/Component	GO:0004177/aminopeptidase activity/Function	GO:0005886/plasma membrane/Component	GO:0009926/auxin polar transport/Process	GO:0005829/cytosol/Component	GO:0006094/gluconeogenesis/Process	GO:0007010/cytoskeleton organization/Process	GO:0010359/regulation of anion channel activity/Process	GO:0010498/proteasomal protein catabolic process/Process
CUST_19646_PI429062924	0.589642	1.1375	0.374456	8.48286	7.72077	8.66872	7.06573	XP_002460140	hypothetical protein SORBIDRAFT_02g023260 [Sorghum bicolor]	GO:0004805/trehalose-phosphatase activity/Function	GO:0005737/cytoplasm/Component	GO:0005992/trehalose biosynthetic process/Process
CUST_25334_PI429062924	0.281368	0.623371	0.272256	12.0733	10.2438	11.3914	10.1963	XP_002460140	hypothetical protein SORBIDRAFT_02g023260 [Sorghum bicolor]	GO:0004805/trehalose-phosphatase activity/Function	GO:0005634/nucleus/Component	GO:0005737/cytoplasm/Component	GO:0005992/trehalose biosynthetic process/Process	GO:0046686/response to cadmium ion/Process
CUST_41839_PI429062924	0.724479	0.708487	0.47845	10.3413	9.87634	9.84414	9.27776	XP_002462305	hypothetical protein SORBIDRAFT_02g023610 [Sorghum bicolor]	GO:0004805/trehalose-phosphatase activity/Function	GO:0005634/nucleus/Component	GO:0005992/trehalose biosynthetic process/Process	GO:0016757/transferase activity, transferring glycosyl groups/Function	GO:0003825/alpha,alpha-trehalose-phosphate synthase (UDP-forming) activity/Function	GO:0009744/response to sucrose stimulus/Process	GO:0009750/response to fructose stimulus/Process
CUST_52382_PI429062924	0.601975	0.54402	0.286671	12.6235	11.8913	11.7453	10.821	XP_002460185	hypothetical protein SORBIDRAFT_02g024140 [Sorghum bicolor]	GO:0004805/trehalose-phosphatase activity/Function	GO:0005739/mitochondrion/Component	GO:0005992/trehalose biosynthetic process/Process	GO:0016757/transferase activity, transferring glycosyl groups/Function	GO:0003825/alpha,alpha-trehalose-phosphate synthase (UDP-forming) activity/Function
CUST_58559_PI429062924	1.01331	1.00322	3.00036	7.58132	7.6004	7.58596	9.16646	XP_002462350	hypothetical protein SORBIDRAFT_02g024220 [Sorghum bicolor]	GO:0005737/cytoplasm/Component	GO:0009809/lignin biosynthetic process/Process	GO:0045551/cinnamyl-alcohol dehydrogenase activity/Function
CUST_10515_PI429062924	1.07637	1.11142	0.409737	9.13816	9.24433	9.29057	7.85093	XP_002460285	hypothetical protein SORBIDRAFT_02g025980 [Sorghum bicolor]	GO:0005634/nucleus/Component	GO:0016768/spermine synthase activity/Function	GO:0005737/cytoplasm/Component	GO:0009926/auxin polar transport/Process	GO:0010087/phloem or xylem histogenesis/Process	GO:0010487/thermospermine synthase activity/Function	GO:0048759/xylem vessel member cell differentiation/Process	GO:0000271/polysaccharide biosynthetic process/Process	GO:0007389/pattern specification process/Process	GO:0008361/regulation of cell size/Process	GO:0009825/multidimensional cell growth/Process	GO:0009932/cell tip growth/Process	GO:0010014/meristem initiation/Process	GO:0010015/root morphogenesis/Process	GO:0010089/xylem development/Process	GO:0010218/response to far red light/Process	GO:0010817/regulation of hormone levels/Process	GO:0040007/growth/Process	GO:0043481/anthocyanin accumulation in tissues in response to UV light/Process	GO:0048765/root hair cell differentiation/Process	GO:0048767/root hair elongation/Process	GO:0071555/cell wall organization/Process	GO:0009826/unidimensional cell growth/Process
CUST_42483_PI429062924	0.889002	0.414863	0.757121	9.08095	8.91121	7.81166	8.67955	XP_002462480	hypothetical protein SORBIDRAFT_02g026400 [Sorghum bicolor]	GO:0006508/proteolysis/Process	GO:0008233/peptidase activity/Function	GO:0009507/chloroplast/Component	GO:0016020/membrane/Component	GO:0004175/endopeptidase activity/Function	GO:0006465/signal peptide processing/Process	GO:0009534/chloroplast thylakoid/Component
CUST_17480_PI429062924	2.04761	1.30765	0.81417	6.43265	7.46659	6.81963	6.13605	XP_002462481	hypothetical protein SORBIDRAFT_02g026420 [Sorghum bicolor]	GO:0005634/nucleus/Component	GO:0006508/proteolysis/Process	GO:0008236/serine-type peptidase activity/Function	GO:0016020/membrane/Component
CUST_29938_PI429062924	1.95275	1.62851	8.11608	8.04868	9.01419	8.75223	11.0695	XP_002460331	hypothetical protein SORBIDRAFT_02g026610 [Sorghum bicolor]	GO:0004556/alpha-amylase activity/Function	GO:0005983/starch catabolic process/Process	GO:0005987/sucrose catabolic process/Process
CUST_24719_PI429062924	2.04275	2.29652	0.686484	11.1248	12.1553	12.3243	10.5821	XP_002460345	hypothetical protein SORBIDRAFT_02g026760 [Sorghum bicolor]	GO:0003674/molecular_function/Function	GO:0005739/mitochondrion/Component	GO:0008150/biological_process/Process	GO:0010413/glucuronoxylan metabolic process/Process	GO:0016926/protein desumoylation/Process	GO:0042546/cell wall biogenesis/Process	GO:0044036/cell wall macromolecule metabolic process/Process	GO:0045492/xylan biosynthetic process/Process
CUST_23376_PI429062924	0.388022	1.07993	1.30778	7.1069	5.74111	7.21784	7.49402	XP_002460427	hypothetical protein SORBIDRAFT_02g027900 [Sorghum bicolor]	GO:0003674/molecular_function/Function	GO:0009507/chloroplast/Component	GO:0009522/photosystem I/Component	GO:0015979/photosynthesis/Process	GO:0016020/membrane/Component	GO:0009773/photosynthetic electron transport in photosystem I/Process	GO:0050821/protein stabilization/Process	GO:0009941/chloroplast envelope/Component	GO:0009535/chloroplast thylakoid membrane/Component	GO:0009780/photosynthetic NADP+ reduction/Process	GO:0042550/photosystem I stabilization/Process	GO:0030093/chloroplast photosystem I/Component	GO:0009579/thylakoid/Component	GO:0009534/chloroplast thylakoid/Component	GO:0019344/cysteine biosynthetic process/Process	GO:0030003/cellular cation homeostasis/Process	GO:0070838/divalent metal ion transport/Process
CUST_10269_PI429062924	1.00213	1.43751	2.72712	7.85947	7.86254	8.38304	9.30684	XP_002460512	hypothetical protein SORBIDRAFT_02g029680 [Sorghum bicolor]	GO:0005737/cytoplasm/Component	GO:0006355/regulation of transcription, DNA-dependent/Process	GO:0005886/plasma membrane/Component
CUST_40237_PI429062924	1.32615	1.29754	0.484881	8.92148	9.32873	9.29726	7.87719	XP_002462682	hypothetical protein SORBIDRAFT_02g030140 [Sorghum bicolor]	GO:0003887/DNA-directed DNA polymerase activity/Function	GO:0005634/nucleus/Component	GO:0006260/DNA replication/Process
CUST_44210_PI429062924	1.60459	2.84526	0.904392	8.85899	9.5412	10.3675	8.71401	XP_002460543	hypothetical protein SORBIDRAFT_02g030240 [Sorghum bicolor]	GO:0005634/nucleus/Component	GO:0008150/biological_process/Process	GO:0005515/protein binding/Function	GO:0005783/endoplasmic reticulum/Component	GO:0043231/intracellular membrane-bounded organelle/Component	GO:0000902/cell morphogenesis/Process	GO:0006623/protein targeting to vacuole/Process	GO:0006914/autophagy/Process	GO:0016049/cell growth/Process	GO:0016192/vesicle-mediated transport/Process	GO:0048193/Golgi vesicle transport/Process
CUST_55004_PI429062924	0.0889244	1.10459	1.80767	6.65756	3.16628	6.80107	7.51168	XP_002460622	hypothetical protein SORBIDRAFT_02g032040 [Sorghum bicolor]	GO:0009535/chloroplast thylakoid membrane/Component	GO:0015979/photosynthesis/Process
CUST_50441_PI429062924	0.954803	0.912568	0.370888	7.90573	7.83901	7.77373	6.47479	XP_002462905	hypothetical protein SORBIDRAFT_02g034210 [Sorghum bicolor]	GO:0006508/proteolysis/Process	GO:0004252/serine-type endopeptidase activity/Function
CUST_54864_PI429062924	0.997979	0.774082	2.18298	6.56841	6.56549	6.19897	7.69471	XP_002462937	hypothetical protein SORBIDRAFT_02g034890 [Sorghum bicolor]	GO:0009507/chloroplast/Component	GO:0007275/multicellular organismal development/Process	GO:0009826/unidimensional cell growth/Process	GO:0010031/circumnutation/Process	GO:0008017/microtubule binding/Function	GO:0010005/cortical microtubule, transverse to long axis/Component	GO:0000226/microtubule cytoskeleton organization/Process	GO:0000278/mitotic cell cycle/Process	GO:0006396/RNA processing/Process
CUST_58103_PI429062924	0.843836	1.39587	2.00702	9.29803	9.05307	9.7792	10.3031	XP_002460827	hypothetical protein SORBIDRAFT_02g035700 [Sorghum bicolor]	GO:0009507/chloroplast/Component	GO:0005739/mitochondrion/Component	GO:0005829/cytosol/Component	GO:0009908/flower development/Process	GO:0006096/glycolysis/Process	GO:0009060/aerobic respiration/Process	GO:0046686/response to cadmium ion/Process	GO:0004452/isopentenyl-diphosphate delta-isomerase activity/Function	GO:0008299/isoprenoid biosynthetic process/Process	GO:0015995/chlorophyll biosynthetic process/Process
CUST_48345_PI429062924	0.792242	1.31256	3.06717	6.79535	6.45936	7.18773	8.41225	XP_002460891	hypothetical protein SORBIDRAFT_02g037010 [Sorghum bicolor]	GO:0003674/molecular_function/Function	GO:0005739/mitochondrion/Component	GO:0008150/biological_process/Process	GO:0015996/chlorophyll catabolic process/Process
CUST_21198_PI429062924	1.34232	1.74573	3.02974	6.2112	6.63593	7.01504	7.8104	XP_002460939	hypothetical protein SORBIDRAFT_02g037840 [Sorghum bicolor]	GO:0006508/proteolysis/Process	GO:0008237/metallopeptidase activity/Function	GO:0008270/zinc ion binding/Function
CUST_20249_PI429062924	0.472707	0.673586	0.564918	9.01639	7.93541	8.44632	8.1925	XP_002460943	hypothetical protein SORBIDRAFT_02g037940 [Sorghum bicolor]	GO:0005575/cellular_component/Component	GO:0008150/biological_process/Process	GO:0009693/ethylene biosynthetic process/Process
CUST_44002_PI429062924	1.87976	1.2218	2.91526	11.1666	12.0772	11.4556	12.7102	XP_002460955	hypothetical protein SORBIDRAFT_02g038130 [Sorghum bicolor]	GO:0004364/glutathione transferase activity/Function	GO:0005737/cytoplasm/Component	GO:0009407/toxin catabolic process/Process	GO:0010583/response to cyclopentenone/Process
CUST_21849_PI429062924	0.475685	0.278419	1.24886	11.2506	10.1787	9.40594	11.5712	XP_002463161	hypothetical protein SORBIDRAFT_02g038840 [Sorghum bicolor]	GO:0005634/nucleus/Component	GO:0008146/sulfotransferase activity/Function	GO:0009812/flavonoid metabolic process/Process	GO:1990135/flavonoid sulfotransferase activity/Function
CUST_42735_PI429062924	0.810512	1.00783	0.491755	12.0451	11.742	12.0563	11.0211	XP_002461016	hypothetical protein SORBIDRAFT_02g039240 [Sorghum bicolor]	GO:0005777/peroxisome/Component	GO:0008891/glycolate oxidase activity/Function	GO:0009853/photorespiration/Process	GO:0010109/regulation of photosynthesis/Process	GO:0019048/modulation by virus of host morphology or physiology/Process
CUST_59155_PI429062924	0.78472	1.38374	2.10944	6.4702	6.12045	6.93877	7.54706	XP_002461087	hypothetical protein SORBIDRAFT_02g040480 [Sorghum bicolor]	GO:0005634/nucleus/Component	GO:0045892/negative regulation of transcription, DNA-dependent/Process
CUST_44273_PI429062924	1.25576	2.29527	3.95099	6.03781	6.36638	7.23648	8.02003	XP_002461097	hypothetical protein SORBIDRAFT_02g040640 [Sorghum bicolor]	GO:0003674/molecular_function/Function	GO:0005634/nucleus/Component	GO:0009407/toxin catabolic process/Process	GO:0009723/response to ethylene stimulus/Process	GO:0009738/abscisic acid mediated signaling pathway/Process	GO:0010583/response to cyclopentenone/Process	GO:0019243/methylglyoxal catabolic process to D-lactate/Process	GO:0035556/intracellular signal transduction/Process
CUST_59876_PI429062924	0.537257	0.538716	0.403495	9.21085	8.31454	8.31845	7.90148	XP_002461105	hypothetical protein SORBIDRAFT_02g040830 [Sorghum bicolor]	GO:0005737/cytoplasm/Component	GO:0006508/proteolysis/Process
CUST_17836_PI429062924	1.22061	0.304376	0.455102	7.17702	7.46462	5.46094	6.04128	XP_002463311	hypothetical protein SORBIDRAFT_02g041610 [Sorghum bicolor]	GO:0004185/serine-type carboxypeptidase activity/Function	GO:0005576/extracellular region/Component	GO:0006508/proteolysis/Process
CUST_26303_PI429062924	1.64445	0.59974	0.495585	9.31521	10.0328	8.57761	8.30241	XP_002461174	hypothetical protein SORBIDRAFT_02g042350 [Sorghum bicolor]	GO:0009793/embryo development ending in seed dormancy/Process	GO:0003924/GTPase activity/Function	GO:0009416/response to light stimulus/Process	GO:0009507/chloroplast/Component	GO:0009790/embryo development/Process	GO:0009570/chloroplast stroma/Component	GO:0009706/chloroplast inner membrane/Component	GO:0010027/thylakoid membrane organization/Process	GO:0006364/rRNA processing/Process	GO:0009658/chloroplast organization/Process	GO:0016556/mRNA modification/Process
CUST_3126_PI429062924	0.170048	0.14058	0.109023	10.4301	7.87411	7.59956	7.23281	XP_002461189	hypothetical protein SORBIDRAFT_02g042560 [Sorghum bicolor]	GO:0009507/chloroplast/Component	GO:0016887/ATPase activity/Function	GO:0006487/protein N-linked glycosylation/Process	GO:0009630/gravitropism/Process
CUST_22401_PI429062924	0.186695	0.350347	0.093618	7.79559	5.37434	6.28244	4.37852	XP_002463403	hypothetical protein SORBIDRAFT_02g043210 [Sorghum bicolor]	GO:0005634/nucleus/Component	GO:0005829/cytosol/Component	GO:0006457/protein folding/Process	GO:0042030/ATPase inhibitor activity/Function	GO:0003729/mRNA binding/Function	GO:0051879/Hsp90 protein binding/Function	GO:0030544/Hsp70 protein binding/Function
CUST_19195_PI429062924	0.469766	0.989887	1.65831	7.23988	6.14989	7.22521	7.96959	XP_002454957	hypothetical protein SORBIDRAFT_03g002090 [Sorghum bicolor]	GO:0008150/biological_process/Process	GO:0009507/chloroplast/Component	GO:0005773/vacuole/Component	GO:0005774/vacuolar membrane/Component	GO:0019761/glucosinolate biosynthetic process/Process
CUST_4184_PI429062924	1.28771	1.10545	0.445511	8.53194	8.89675	8.67656	7.36547	XP_002457159	hypothetical protein SORBIDRAFT_03g002390 [Sorghum bicolor]	GO:0003824/catalytic activity/Function	GO:0005737/cytoplasm/Component	GO:0008152/metabolic process/Process	GO:0008809/carnitine racemase activity/Function	GO:0004165/dodecenoyl-CoA delta-isomerase activity/Function	GO:0005634/nucleus/Component	GO:0005777/peroxisome/Component	GO:0005829/cytosol/Component	GO:0009062/fatty acid catabolic process/Process	GO:0080167/response to karrikin/Process
CUST_21580_PI429062924	0.286871	1.44152	3.21027	6.64422	4.84269	7.1718	8.32691	XP_002457175	hypothetical protein SORBIDRAFT_03g002740 [Sorghum bicolor]	GO:0004607/phosphatidylcholine-sterol O-acyltransferase activity/Function	GO:0005576/extracellular region/Component	GO:0006629/lipid metabolic process/Process	GO:0005773/vacuole/Component	GO:0005774/vacuolar membrane/Component	GO:0016556/mRNA modification/Process	GO:0030003/cellular cation homeostasis/Process	GO:0070838/divalent metal ion transport/Process
CUST_11159_PI429062924	0.168202	0.41853	0.148132	7.75414	5.18241	6.49754	4.99909	XP_002455019	hypothetical protein SORBIDRAFT_03g003070 [Sorghum bicolor]	GO:0005737/cytoplasm/Component	GO:0009693/ethylene biosynthetic process/Process	GO:0016847/1-aminocyclopropane-1-carboxylate synthase activity/Function	GO:0005515/protein binding/Function	GO:0042802/identical protein binding/Function	GO:0006865/amino acid transport/Process
CUST_45721_PI429062924	0.745564	1.05735	2.10372	10.9644	10.5408	11.0449	12.0374	XP_002455084	hypothetical protein SORBIDRAFT_03g004100 [Sorghum bicolor]	GO:0004737/pyruvate decarboxylase activity/Function	GO:0009507/chloroplast/Component	GO:0005829/cytosol/Component	GO:0009407/toxin catabolic process/Process	GO:0010583/response to cyclopentenone/Process	GO:0046482/para-aminobenzoic acid metabolic process/Process
CUST_18256_PI429062924	1.35357	1.35963	2.99711	6.9024	7.33917	7.34562	8.48597	XP_002455092	hypothetical protein SORBIDRAFT_03g004210 [Sorghum bicolor]	GO:0004497/monooxygenase activity/Function	GO:0010268/brassinosteroid homeostasis/Process	GO:0016131/brassinosteroid metabolic process/Process
CUST_45618_PI429062924	0.809756	1.04112	3.26486	6.12702	5.82258	6.18517	7.83405	XP_002457361	hypothetical protein SORBIDRAFT_03g006000 [Sorghum bicolor]	GO:0003840/gamma-glutamyltransferase activity/Function	GO:0005773/vacuole/Component	GO:0006751/glutathione catabolic process/Process	GO:0006805/xenobiotic metabolic process/Process	GO:0016756/glutathione gamma-glutamylcysteinyltransferase activity/Function
CUST_26104_PI429062924	3.3612	1.24316	0.862694	5.76106	7.51004	6.07507	5.54798	XP_002457366	hypothetical protein SORBIDRAFT_03g006120 [Sorghum bicolor]	GO:0005634/nucleus/Component	GO:0004842/ubiquitin-protein ligase activity/Function	GO:0006511/ubiquitin-dependent protein catabolic process/Process	GO:0006723/cuticle hydrocarbon biosynthetic process/Process	GO:0010025/wax biosynthetic process/Process	GO:0009737/response to abscisic acid stimulus/Process	GO:0010029/regulation of seed germination/Process	GO:0050994/regulation of lipid catabolic process/Process
CUST_57027_PI429062924	1.22971	1.62755	2.45044	9.90843	10.2068	10.6111	11.2015	XP_002455208	hypothetical protein SORBIDRAFT_03g006290 [Sorghum bicolor]	GO:0004607/phosphatidylcholine-sterol O-acyltransferase activity/Function	GO:0005576/extracellular region/Component	GO:0006629/lipid metabolic process/Process	GO:0005773/vacuole/Component	GO:0005774/vacuolar membrane/Component	GO:0016556/mRNA modification/Process	GO:0030003/cellular cation homeostasis/Process	GO:0070838/divalent metal ion transport/Process
CUST_15939_PI429062924	1.36635	1.32733	2.99772	9.99859	10.4489	10.4071	11.5825	XP_002457419	hypothetical protein SORBIDRAFT_03g007000 [Sorghum bicolor]	GO:0005634/nucleus/Component	GO:0008150/biological_process/Process	GO:0005516/calmodulin binding/Function	GO:0006487/protein N-linked glycosylation/Process
CUST_43209_PI429062924	1.42781	1.39631	3.08458	9.95136	10.4652	10.433	11.5764	XP_002457419	hypothetical protein SORBIDRAFT_03g007000 [Sorghum bicolor]	GO:0005634/nucleus/Component	GO:0008150/biological_process/Process	GO:0005516/calmodulin binding/Function	GO:0006487/protein N-linked glycosylation/Process
CUST_28132_PI429062924	0.70284	1.5729	2.98731	10.5081	9.99939	11.1616	12.087	XP_002455360	hypothetical protein SORBIDRAFT_03g009290 [Sorghum bicolor]	GO:0005737/cytoplasm/Component	GO:0016787/hydrolase activity/Function	GO:0035251/UDP-glucosyltransferase activity/Function	GO:0005829/cytosol/Component	GO:0006148/inosine catabolic process/Process	GO:0010150/leaf senescence/Process	GO:0047724/inosine nucleosidase activity/Function
CUST_29528_PI429062924	1.58335	32.8267	1.3501	2.43732	3.1003	7.47411	2.87039	XP_002457588	hypothetical protein SORBIDRAFT_03g009880 [Sorghum bicolor]	GO:0003676/nucleic acid binding/Function	GO:0004386/helicase activity/Function	GO:0006139/nucleobase-containing compound metabolic process/Process	GO:0009507/chloroplast/Component	GO:0019243/methylglyoxal catabolic process to D-lactate/Process
CUST_53789_PI429062924	1.22954	0.888224	0.442142	8.40558	8.70369	8.23457	7.22816	XP_002457712	hypothetical protein SORBIDRAFT_03g012020 [Sorghum bicolor]	GO:0005634/nucleus/Component	GO:0009507/chloroplast/Component	GO:0007062/sister chromatid cohesion/Process	GO:0007131/reciprocal meiotic recombination/Process	GO:0033044/regulation of chromosome organization/Process	GO:0042138/meiotic DNA double-strand break formation/Process	GO:0045132/meiotic chromosome segregation/Process
CUST_27430_PI429062924	0.354402	0.431373	0.668908	11.9517	10.4552	10.7387	11.3716	XP_002455500	hypothetical protein SORBIDRAFT_03g012280 [Sorghum bicolor]	GO:0004650/polygalacturonase activity/Function	GO:0005576/extracellular region/Component	GO:0005975/carbohydrate metabolic process/Process
CUST_53835_PI429062924	0.160946	0.384071	0.680378	7.16028	4.52492	5.77972	6.60469	XP_002455500	hypothetical protein SORBIDRAFT_03g012280 [Sorghum bicolor]	GO:0004650/polygalacturonase activity/Function	GO:0005576/extracellular region/Component	GO:0005975/carbohydrate metabolic process/Process
CUST_52728_PI429062924	1.36678	1.03506	0.430347	7.6809	8.13169	7.73061	6.46447	XP_002457767	hypothetical protein SORBIDRAFT_03g013240 [Sorghum bicolor]	GO:0005634/nucleus/Component	GO:0080008/Cul4-RING ubiquitin ligase complex/Component	GO:0006487/protein N-linked glycosylation/Process
CUST_41404_PI429062924	0.633281	1.54455	4.10832	8.36182	7.70274	8.98901	10.4004	XP_002457841	hypothetical protein SORBIDRAFT_03g015070 [Sorghum bicolor]	GO:0004364/glutathione transferase activity/Function	GO:0005737/cytoplasm/Component	GO:0009407/toxin catabolic process/Process
CUST_43602_PI429062924	0.894972	1.01171	2.98047	7.06535	6.90527	7.08215	8.64089	XP_002455776	hypothetical protein SORBIDRAFT_03g024890 [Sorghum bicolor]	GO:0008152/metabolic process/Process	GO:0009507/chloroplast/Component	GO:0016855/racemase and epimerase activity, acting on amino acids and derivatives/Function
CUST_2683_PI429062924	3.07872	2.19648	2.02169	6.29827	7.9206	7.43346	7.31383	XP_002455838	hypothetical protein SORBIDRAFT_03g026020 [Sorghum bicolor]	GO:0009507/chloroplast/Component	GO:0009765/photosynthesis, light harvesting/Process	GO:0016123/xanthophyll biosynthetic process/Process	GO:0010103/stomatal complex morphogenesis/Process	GO:0016117/carotenoid biosynthetic process/Process	GO:0016120/carotene biosynthetic process/Process	GO:0045435/lycopene epsilon cyclase activity/Function
CUST_21181_PI429062924	1.28068	1.64194	15.548	4.05972	4.41664	4.77513	8.01838	XP_002455846	hypothetical protein SORBIDRAFT_03g026090 [Sorghum bicolor]	GO:0004092/carnitine O-acetyltransferase activity/Function	GO:0006853/carnitine shuttle/Process	GO:0045733/acetate catabolic process/Process
CUST_56069_PI429062924	0.905623	0.329868	0.521216	10.316	10.173	8.71599	9.37598	XP_002455853	hypothetical protein SORBIDRAFT_03g026230 [Sorghum bicolor]	GO:0003677/DNA binding/Function	GO:0005634/nucleus/Component	GO:0008150/biological_process/Process	GO:0007020/microtubule nucleation/Process	GO:0009637/response to blue light/Process	GO:0010155/regulation of proton transport/Process	GO:0046777/protein autophosphorylation/Process
CUST_7869_PI429062924	15.7659	8.84931	36.2469	2.73148	6.71021	5.87704	7.91126	XP_002456007	hypothetical protein SORBIDRAFT_03g028780 [Sorghum bicolor]	GO:0005739/mitochondrion/Component	GO:0008152/metabolic process/Process	GO:0016746/transferase activity, transferring acyl groups/Function	GO:0006655/phosphatidylglycerol biosynthetic process/Process
CUST_43547_PI429062924	0.997603	2.21699	5.22626	8.57812	8.57466	9.72672	10.9639	XP_002456012	hypothetical protein SORBIDRAFT_03g028850 [Sorghum bicolor]	GO:0009507/chloroplast/Component	GO:0008878/glucose-1-phosphate adenylyltransferase activity/Function	GO:0019252/starch biosynthetic process/Process
CUST_2812_PI429062924	0.640271	1.37306	6.05248	7.32207	6.67882	7.77946	9.91959	XP_002456015	hypothetical protein SORBIDRAFT_03g028880 [Sorghum bicolor]	GO:0042406/extrinsic to endoplasmic reticulum membrane/Component	GO:0009718/anthocyanin-containing compound biosynthetic process/Process	GO:0045552/dihydrokaempferol 4-reductase activity/Function	GO:0009744/response to sucrose stimulus/Process	GO:0010224/response to UV-B/Process
CUST_49916_PI429062924	1.03673	1.32471	2.66041	10.4912	10.5432	10.8968	11.9028	XP_002456025	hypothetical protein SORBIDRAFT_03g029070 [Sorghum bicolor]	GO:0008194/UDP-glycosyltransferase activity/Function	GO:0016757/transferase activity, transferring glycosyl groups/Function	GO:0035251/UDP-glucosyltransferase activity/Function	GO:0080043/quercetin 3-O-glucosyltransferase activity/Function	GO:0080044/quercetin 7-O-glucosyltransferase activity/Function	GO:0051707/response to other organism/Process	GO:0005829/cytosol/Component	GO:0009407/toxin catabolic process/Process	GO:0009723/response to ethylene stimulus/Process	GO:0010583/response to cyclopentenone/Process
CUST_19081_PI429062924	1.11651	1.3099	2.37136	7.82888	7.98788	8.21834	9.0746	XP_002456194	hypothetical protein SORBIDRAFT_03g031950 [Sorghum bicolor]	GO:0000234/phosphoethanolamine N-methyltransferase activity/Function	GO:0005737/cytoplasm/Component	GO:0006656/phosphatidylcholine biosynthetic process/Process	GO:0052667/phosphomethylethanolamine N-methyltransferase activity/Function	GO:0000023/maltose metabolic process/Process	GO:0006598/polyamine catabolic process/Process	GO:0009698/phenylpropanoid metabolic process/Process	GO:0019252/starch biosynthetic process/Process	GO:0042398/cellular modified amino acid biosynthetic process/Process	GO:0043085/positive regulation of catalytic activity/Process
CUST_18384_PI429062924	0.0849659	0.33343	0.330477	10.8462	7.28926	9.26169	9.24886	XP_002456251	hypothetical protein SORBIDRAFT_03g032940 [Sorghum bicolor]	GO:0004445/inositol-polyphosphate 5-phosphatase activity/Function	GO:0005737/cytoplasm/Component	GO:0032957/inositol trisphosphate metabolic process/Process	GO:0046855/inositol phosphate dephosphorylation/Process
CUST_58006_PI429062924	0.264223	0.31377	0.160949	10.4504	8.53022	8.77817	7.81507	XP_002456251	hypothetical protein SORBIDRAFT_03g032940 [Sorghum bicolor]	GO:0005737/cytoplasm/Component	GO:0016787/hydrolase activity/Function	GO:0032957/inositol trisphosphate metabolic process/Process	GO:0046855/inositol phosphate dephosphorylation/Process
CUST_9261_PI429062924	1.33546	1.02274	0.381598	9.89541	10.3127	9.92785	8.50554	XP_002456319	hypothetical protein SORBIDRAFT_03g033940 [Sorghum bicolor]	GO:0003824/catalytic activity/Function	GO:0005634/nucleus/Component	GO:0006261/DNA-dependent DNA replication/Process
CUST_10401_PI429062924	0.41466	0.331524	0.172536	10.4029	9.13292	8.8101	7.86789	XP_002456330	hypothetical protein SORBIDRAFT_03g034080 [Sorghum bicolor]	GO:0016311/dephosphorylation/Process	GO:0016787/hydrolase activity/Function	GO:0016791/phosphatase activity/Function	GO:0009507/chloroplast/Component
CUST_11000_PI429062924	0.475617	0.876973	0.607716	12.4084	11.3363	12.219	11.6899	XP_002456442	hypothetical protein SORBIDRAFT_03g036360 [Sorghum bicolor]	GO:0004222/metalloendopeptidase activity/Function	GO:0005737/cytoplasm/Component	GO:0006508/proteolysis/Process
CUST_48592_PI429062924	2.50069	1.12652	0.909798	7.12927	8.45159	7.30114	6.99289	XP_002456494	hypothetical protein SORBIDRAFT_03g037250 [Sorghum bicolor]	GO:0042644/chloroplast nucleoid/Component	GO:0006355/regulation of transcription, DNA-dependent/Process	GO:0008284/positive regulation of cell proliferation/Process	GO:0009640/photomorphogenesis/Process	GO:0010388/cullin deneddylation/Process	GO:0016567/protein ubiquitination/Process	GO:0016571/histone methylation/Process	GO:0016579/protein deubiquitination/Process	GO:0043687/post-translational protein modification/Process	GO:0045893/positive regulation of transcription, DNA-dependent/Process	GO:0048573/photoperiodism, flowering/Process	GO:0051276/chromosome organization/Process	GO:0003906/DNA-(apurinic or apyrimidinic site) lyase activity/Function
CUST_50004_PI429062924	0.877285	2.74748	5.28734	9.02803	8.83915	10.4861	11.4306	XP_002456573	hypothetical protein SORBIDRAFT_03g038630 [Sorghum bicolor]	GO:0009809/lignin biosynthetic process/Process	GO:0016621/cinnamoyl-CoA reductase activity/Function	GO:0005829/cytosol/Component	GO:0019761/glucosinolate biosynthetic process/Process
CUST_17971_PI429062924	1.09995	1.56266	2.12268	10.004	10.1414	10.648	11.0899	XP_002458719	hypothetical protein SORBIDRAFT_03g038940 [Sorghum bicolor]	GO:0004185/serine-type carboxypeptidase activity/Function	GO:0005576/extracellular region/Component	GO:0006508/proteolysis/Process	GO:0007020/microtubule nucleation/Process
CUST_28107_PI429062924	0.908741	1.44753	2.00045	9.08241	8.94435	9.616	10.0827	XP_002456603	hypothetical protein SORBIDRAFT_03g039180 [Sorghum bicolor]	GO:0003824/catalytic activity/Function	GO:0005794/Golgi apparatus/Component	GO:0009225/nucleotide-sugar metabolic process/Process	GO:0008460/dTDP-glucose 4,6-dehydratase activity/Function	GO:0019305/dTDP-rhamnose biosynthetic process/Process	GO:0016020/membrane/Component	GO:0042732/D-xylose metabolic process/Process	GO:0048040/UDP-glucuronate decarboxylase activity/Function	GO:0000139/Golgi membrane/Component	GO:0005886/plasma membrane/Component	GO:0005829/cytosol/Component	GO:0005768/endosome/Component	GO:0005802/trans-Golgi network/Component
CUST_15872_PI429062924	0.595897	0.339892	0.330362	9.10868	8.36182	7.55183	7.5108	XP_002458736	hypothetical protein SORBIDRAFT_03g039320 [Sorghum bicolor]	GO:0004842/ubiquitin-protein ligase activity/Function	GO:0005634/nucleus/Component	GO:0006511/ubiquitin-dependent protein catabolic process/Process
CUST_19526_PI429062924	0.901511	0.682062	0.477082	9.21419	9.06461	8.66217	8.1465	XP_002458756	hypothetical protein SORBIDRAFT_03g039720 [Sorghum bicolor]	GO:0003674/molecular_function/Function	GO:0005634/nucleus/Component	GO:0005669/transcription factor TFIID complex/Component	GO:0006352/DNA-dependent transcription, initiation/Process	GO:0009736/cytokinin mediated signaling pathway/Process	GO:0009867/jasmonic acid mediated signaling pathway/Process	GO:0010104/regulation of ethylene mediated signaling pathway/Process	GO:0000394/RNA splicing, via endonucleolytic cleavage and ligation/Process	GO:0006366/transcription from RNA polymerase II promoter/Process
CUST_48757_PI429062924	0.620192	0.505366	0.39492	10.4444	9.75515	9.45976	9.10399	XP_002456645	hypothetical protein SORBIDRAFT_03g040050 [Sorghum bicolor]	GO:0050213/progesterone 5-alpha-reductase activity/Function	GO:0055114/oxidation-reduction process/Process
CUST_1573_PI429062924	1.70635	1.08364	2.41208	5.81811	6.58902	5.93399	7.08838	XP_002458786	hypothetical protein SORBIDRAFT_03g040260 [Sorghum bicolor]	GO:0005739/mitochondrion/Component	GO:0008152/metabolic process/Process	GO:0016746/transferase activity, transferring acyl groups/Function	GO:0009908/flower development/Process	GO:0010143/cutin biosynthetic process/Process	GO:0016791/phosphatase activity/Function	GO:0006655/phosphatidylglycerol biosynthetic process/Process	GO:0090447/glycerol-3-phosphate 2-O-acyltransferase activity/Function
CUST_10992_PI429062924	0.766128	0.540441	0.335316	9.97778	9.59344	9.08999	8.40138	XP_002458796	hypothetical protein SORBIDRAFT_03g040430 [Sorghum bicolor]	GO:0003677/DNA binding/Function	GO:0005737/cytoplasm/Component	GO:0006355/regulation of transcription, DNA-dependent/Process	GO:0080008/Cul4-RING ubiquitin ligase complex/Component
CUST_25683_PI429062924	0.345564	0.812478	0.470263	9.47361	7.94063	9.17401	8.38515	XP_002456738	hypothetical protein SORBIDRAFT_03g041700 [Sorghum bicolor]	GO:0006633/fatty acid biosynthetic process/Process	GO:0009507/chloroplast/Component	GO:0045300/acyl-/Function	acyl-carrier-protein//	GO:0009570/chloroplast stroma/Component	GO:0007020/microtubule nucleation/Process
CUST_45281_PI429062924	1.09035	0.757551	0.310087	13.4411	13.5659	13.0405	11.7519	XP_002456778	hypothetical protein SORBIDRAFT_03g042570 [Sorghum bicolor]	GO:0005516/calmodulin binding/Function	GO:0005634/nucleus/Component	GO:0005886/plasma membrane/Component	GO:0010413/glucuronoxylan metabolic process/Process	GO:0045492/xylan biosynthetic process/Process
CUST_56142_PI429062924	1.37177	2.08405	0.911972	10.0934	10.5494	11.1528	9.96043	XP_002456778	hypothetical protein SORBIDRAFT_03g042570 [Sorghum bicolor]	GO:0005516/calmodulin binding/Function	GO:0005634/nucleus/Component	GO:0005886/plasma membrane/Component	GO:0010413/glucuronoxylan metabolic process/Process	GO:0045492/xylan biosynthetic process/Process
CUST_44712_PI429062924	0.984168	2.45172	2.79785	6.32734	6.30432	7.62113	7.81166	XP_002459032	hypothetical protein SORBIDRAFT_03g044830 [Sorghum bicolor]	GO:0003674/molecular_function/Function	GO:0005575/cellular_component/Component	GO:0008150/biological_process/Process	GO:0016556/mRNA modification/Process
CUST_53060_PI429062924	1.50332	1.26074	2.40631	7.70991	8.29806	8.04419	8.97674	XP_002459034	hypothetical protein SORBIDRAFT_03g044860 [Sorghum bicolor]	GO:0004788/thiamine diphosphokinase activity/Function	GO:0005737/cytoplasm/Component	GO:0006772/thiamine metabolic process/Process	GO:0005829/cytosol/Component
CUST_60991_PI429062924	1.06421	0.813593	0.465729	8.91577	9.00555	8.61815	7.81333	XP_002456919	hypothetical protein SORBIDRAFT_03g045440 [Sorghum bicolor]	GO:0003674/molecular_function/Function	GO:0009507/chloroplast/Component	GO:0010190/cytochrome b6f complex assembly/Process	GO:0042651/thylakoid membrane/Component	GO:0006661/phosphatidylinositol biosynthetic process/Process
CUST_14186_PI429062924	1.08633	1.06966	2.61676	8.27358	8.39304	8.37073	9.66136	XP_002459102	hypothetical protein SORBIDRAFT_03g045850 [Sorghum bicolor]	GO:0004364/glutathione transferase activity/Function	GO:0005737/cytoplasm/Component	GO:0009407/toxin catabolic process/Process	GO:0010583/response to cyclopentenone/Process	GO:0046482/para-aminobenzoic acid metabolic process/Process
CUST_15358_PI429062924	0.84179	0.39715	0.572334	11.0094	10.761	9.67718	10.2044	XP_002459109	hypothetical protein SORBIDRAFT_03g046020 [Sorghum bicolor]	GO:0003682/chromatin binding/Function	GO:0005634/nucleus/Component	GO:0008270/zinc ion binding/Function	GO:0008536/Ran GTPase binding/Function	GO:0005886/plasma membrane/Component	GO:0009630/gravitropism/Process	GO:0009887/organ morphogenesis/Process	GO:0009888/tissue development/Process	GO:0010413/glucuronoxylan metabolic process/Process	GO:0010638/positive regulation of organelle organization/Process	GO:0033044/regulation of chromosome organization/Process	GO:0042546/cell wall biogenesis/Process	GO:0044036/cell wall macromolecule metabolic process/Process	GO:0045492/xylan biosynthetic process/Process
CUST_43804_PI429062924	0.890797	0.838979	0.465063	8.13817	7.97134	7.88488	7.03367	XP_002459137	hypothetical protein SORBIDRAFT_03g046500 [Sorghum bicolor]	GO:0005737/cytoplasm/Component	GO:0008654/phospholipid biosynthetic process/Process	GO:0004609/phosphatidylserine decarboxylase activity/Function	GO:0005783/endoplasmic reticulum/Component
CUST_51597_PI429062924	2.36229	1.2557	1.31327	7.71209	8.95227	8.04058	8.10525	XP_002456998	hypothetical protein SORBIDRAFT_03g046940 [Sorghum bicolor]	GO:0006221/pyrimidine nucleotide biosynthetic process/Process	GO:0009041/uridylate kinase activity/Function	GO:0009507/chloroplast/Component	GO:0006364/rRNA processing/Process	GO:0006399/tRNA metabolic process/Process	GO:0009073/aromatic amino acid family biosynthetic process/Process	GO:0009658/chloroplast organization/Process	GO:0009793/embryo development ending in seed dormancy/Process	GO:0010027/thylakoid membrane organization/Process	GO:0010228/vegetative to reproductive phase transition of meristem/Process	GO:0016226/iron-sulfur cluster assembly/Process	GO:0045036/protein targeting to chloroplast/Process	GO:0045893/positive regulation of transcription, DNA-dependent/Process	GO:0048481/ovule development/Process
CUST_59744_PI429062924	1.51134	1.84376	3.17349	5.98477	6.5806	6.86743	7.65085	XP_002453162	hypothetical protein SORBIDRAFT_04g001030 [Sorghum bicolor]	GO:0004185/serine-type carboxypeptidase activity/Function	GO:0005576/extracellular region/Component	GO:0006508/proteolysis/Process	GO:0005773/vacuole/Component	GO:0005829/cytosol/Component
CUST_15135_PI429062924	1.05075	0.861985	0.301954	9.05538	9.1268	8.84111	7.32778	XP_002453199	hypothetical protein SORBIDRAFT_04g001570 [Sorghum bicolor]	GO:0005739/mitochondrion/Component	GO:0009073/aromatic amino acid family biosynthetic process/Process	GO:0016226/iron-sulfur cluster assembly/Process
CUST_59575_PI429062924	1.40377	4.74205	0.524007	6.30466	6.79397	8.55017	5.37231	XP_002453236	hypothetical protein SORBIDRAFT_04g002100 [Sorghum bicolor]	GO:0003723/RNA binding/Function	GO:0004809/tRNA (guanine-N2-)-methyltransferase activity/Function	GO:0005634/nucleus/Component	GO:0008033/tRNA processing/Process
CUST_9728_PI429062924	0.845986	0.632787	0.282475	10.1585	9.91721	9.49829	8.33469	XP_002451554	hypothetical protein SORBIDRAFT_04g003650 [Sorghum bicolor]	GO:0005634/nucleus/Component	GO:0008270/zinc ion binding/Function	GO:0006914/autophagy/Process	GO:0007165/signal transduction/Process	GO:0009755/hormone-mediated signaling pathway/Process	GO:0010260/organ senescence/Process
CUST_29513_PI429062924	0.715657	0.882847	0.496794	11.031	10.5483	10.8512	10.0217	XP_002453341	hypothetical protein SORBIDRAFT_04g004150 [Sorghum bicolor]	GO:0005739/mitochondrion/Component	GO:0005507/copper ion binding/Function	GO:0008535/respiratory chain complex IV assembly/Process	GO:0009790/embryo development/Process	GO:0033617/mitochondrial respiratory chain complex IV assembly/Process	GO:0006626/protein targeting to mitochondrion/Process	GO:0019243/methylglyoxal catabolic process to D-lactate/Process
CUST_49752_PI429062924	0.93808	1.15254	0.455737	10.254	10.1618	10.4589	9.12032	XP_002451616	hypothetical protein SORBIDRAFT_04g004700 [Sorghum bicolor]	GO:0006790/sulfur compound metabolic process/Process	GO:0008441/3'(2'),5'-bisphosphate nucleotidase activity/Function	GO:0009507/chloroplast/Component	GO:0009570/chloroplast stroma/Component	GO:0008934/inositol monophosphate 1-phosphatase activity/Function	GO:0005829/cytosol/Component	GO:0000023/maltose metabolic process/Process	GO:0019243/methylglyoxal catabolic process to D-lactate/Process	GO:0019252/starch biosynthetic process/Process
CUST_4323_PI429062924	0.532137	0.416747	0.315213	10.5966	9.68651	9.33388	8.93104	XP_002451628	hypothetical protein SORBIDRAFT_04g004850 [Sorghum bicolor]	GO:0009507/chloroplast/Component	GO:0019825/oxygen binding/Function	GO:0009570/chloroplast stroma/Component	GO:0009941/chloroplast envelope/Component	GO:0019288/isopentenyl diphosphate biosynthetic process, mevalonate-independent pathway/Process
CUST_18786_PI429062924	2.35221	1.15128	1.0293	6.02132	7.25534	6.22456	6.06298	XP_002453409	hypothetical protein SORBIDRAFT_04g005560 [Sorghum bicolor]	GO:0003676/nucleic acid binding/Function	GO:0009507/chloroplast/Component	GO:0006364/rRNA processing/Process	GO:0006399/tRNA metabolic process/Process	GO:0009658/chloroplast organization/Process	GO:0010027/thylakoid membrane organization/Process	GO:0045036/protein targeting to chloroplast/Process
CUST_40379_PI429062924	1.26382	0.730417	0.49298	15.2396	15.5774	14.7864	14.2192	XP_002453497	hypothetical protein SORBIDRAFT_04g006870 [Sorghum bicolor]	GO:0004842/ubiquitin-protein ligase activity/Function	GO:0005634/nucleus/Component	GO:0006511/ubiquitin-dependent protein catabolic process/Process	GO:0005515/protein binding/Function	GO:0009723/response to ethylene stimulus/Process	GO:0010105/negative regulation of ethylene mediated signaling pathway/Process	GO:0042752/regulation of circadian rhythm/Process
CUST_21963_PI429062924	0.860335	1.2693	3.66794	6.91088	6.69385	7.25491	8.78585	XP_002451855	hypothetical protein SORBIDRAFT_04g008720 [Sorghum bicolor]	GO:0008964/phosphoenolpyruvate carboxylase activity/Function	GO:0009915/phloem sucrose loading/Process	GO:0015977/carbon fixation/Process
CUST_5899_PI429062924	0.953454	0.69455	0.368656	7.25534	7.18657	6.72949	5.81569	XP_002453763	hypothetical protein SORBIDRAFT_04g014351 [Sorghum bicolor]	GO:0003723/RNA binding/Function	GO:0003964/RNA-directed DNA polymerase activity/Function	GO:0005739/mitochondrion/Component	GO:0006278/RNA-dependent DNA replication/Process
CUST_7542_PI429062924	0.231755	0.741586	0.494057	11.4745	9.36519	11.0432	10.4573	XP_002452043	hypothetical protein SORBIDRAFT_04g017450 [Sorghum bicolor]	GO:0003824/catalytic activity/Function	GO:0005829/cytosol/Component	GO:0010264/myo-inositol hexakisphosphate biosynthetic process/Process	GO:0052725/inositol-1,3,4-trisphosphate 6-kinase activity/Function	GO:0052726/inositol-1,3,4-trisphosphate 5-kinase activity/Function	GO:0052746/inositol phosphorylation/Process
CUST_44738_PI429062924	0.658533	1.68118	8.78553	7.83054	7.22787	8.58001	10.9657	XP_002452141	hypothetical protein SORBIDRAFT_04g020543 [Sorghum bicolor]	GO:0004553/hydrolase activity, hydrolyzing O-glycosyl compounds/Function	GO:0005576/extracellular region/Component	GO:0005618/cell wall/Component	GO:0031176/endo-1,4-beta-xylanase activity/Function	GO:0010413/glucuronoxylan metabolic process/Process	GO:0045492/xylan biosynthetic process/Process
CUST_2586_PI429062924	0.431212	0.790936	0.742668	10.2648	9.05129	9.92645	9.83561	XP_002452163	hypothetical protein SORBIDRAFT_04g021010 [Sorghum bicolor]	GO:0005737/cytoplasm/Component	GO:0006071/glycerol metabolic process/Process	GO:0008889/glycerophosphodiester phosphodiesterase activity/Function	GO:0009536/plastid/Component	GO:0030643/cellular phosphate ion homeostasis/Process	GO:0046686/response to cadmium ion/Process
CUST_58236_PI429062924	2.14053	0.62042	3.42255	6.01076	7.10873	5.32208	7.78583	XP_002454013	hypothetical protein SORBIDRAFT_04g023060 [Sorghum bicolor]	GO:0004842/ubiquitin-protein ligase activity/Function	GO:0005886/plasma membrane/Component	GO:0016567/protein ubiquitination/Process	GO:0048364/root development/Process	GO:0051301/cell division/Process
CUST_18062_PI429062924	0.880525	0.817923	0.433939	11.3817	11.1981	11.0917	10.1772	XP_002452359	hypothetical protein SORBIDRAFT_04g024360 [Sorghum bicolor]	GO:0005634/nucleus/Component	GO:0007165/signal transduction/Process	GO:0035091/phosphatidylinositol binding/Function	GO:0009506/plasmodesma/Component	GO:0006486/protein glycosylation/Process
CUST_55598_PI429062924	0.98063	1.35814	2.79519	7.28504	7.25682	7.72668	8.76799	XP_002454126	hypothetical protein SORBIDRAFT_04g025020 [Sorghum bicolor]	GO:0009507/chloroplast/Component	GO:0016491/oxidoreductase activity/Function	GO:0045703/ketoreductase activity/Function	GO:0005783/endoplasmic reticulum/Component	GO:0016020/membrane/Component	GO:0009790/embryo development/Process	GO:0018454/acetoacetyl-CoA reductase activity/Function	GO:0042761/very long-chain fatty acid biosynthetic process/Process	GO:0016126/sterol biosynthetic process/Process	GO:0046520/sphingoid biosynthetic process/Process	GO:0042335/cuticle development/Process
CUST_846_PI429062924	1.45911	0.96249	0.43684	6.87796	7.42305	6.82281	5.68314	XP_002452431	hypothetical protein SORBIDRAFT_04g025690 [Sorghum bicolor]	GO:0009507/chloroplast/Component	GO:0003723/RNA binding/Function	GO:0006412/translation/Process	GO:0009658/chloroplast organization/Process	GO:0009704/de-etiolation/Process	GO:0006364/rRNA processing/Process	GO:0009073/aromatic amino acid family biosynthetic process/Process	GO:0009902/chloroplast relocation/Process	GO:0010027/thylakoid membrane organization/Process	GO:0010155/regulation of proton transport/Process	GO:0010207/photosystem II assembly/Process	GO:0016226/iron-sulfur cluster assembly/Process	GO:0016556/mRNA modification/Process	GO:0019761/glucosinolate biosynthetic process/Process	GO:0034660/ncRNA metabolic process/Process	GO:0035304/regulation of protein dephosphorylation/Process	GO:0042793/transcription from plastid promoter/Process	GO:0045893/positive regulation of transcription, DNA-dependent/Process	GO:0046777/protein autophosphorylation/Process
CUST_52764_PI429062924	1.03907	1.36342	2.52581	8.45866	8.51395	8.9059	9.79541	XP_002452454	hypothetical protein SORBIDRAFT_04g026090 [Sorghum bicolor]	GO:0005098/Ran GTPase activator activity/Function	GO:0005634/nucleus/Component	GO:0000072/M phase specific microtubule process/Process	GO:0005635/nuclear envelope/Component	GO:0006606/protein import into nucleus/Process	GO:0009507/chloroplast/Component	GO:0009504/cell plate/Component	GO:0005886/plasma membrane/Component	GO:0005515/protein binding/Function	GO:0000910/cytokinesis/Process	GO:0032153/cell division site/Component	GO:0000280/nuclear division/Process	GO:0000911/cytokinesis by cell plate formation/Process	GO:0006346/methylation-dependent chromatin silencing/Process	GO:0006406/mRNA export from nucleus/Process	GO:0006913/nucleocytoplasmic transport/Process	GO:0007000/nucleolus organization/Process	GO:0009407/toxin catabolic process/Process	GO:0031048/chromatin silencing by small RNA/Process	GO:0048527/lateral root development/Process	GO:0051567/histone H3-K9 methylation/Process
CUST_15570_PI429062924	0.219911	0.435974	0.872896	13.0738	10.8888	11.8761	12.8777	XP_002452522	hypothetical protein SORBIDRAFT_04g027390 [Sorghum bicolor]	GO:0003674/molecular_function/Function	GO:0005576/extracellular region/Component	GO:0005618/cell wall/Component	GO:0009505/plant-type cell wall/Component	GO:0009741/response to brassinosteroid stimulus/Process	GO:0005829/cytosol/Component	GO:0005794/Golgi apparatus/Component	GO:0016126/sterol biosynthetic process/Process
CUST_28972_PI429062924	0.264887	0.686002	1.13646	8.01498	6.09843	7.47127	8.19953	XP_002452522	hypothetical protein SORBIDRAFT_04g027390 [Sorghum bicolor]	GO:0003674/molecular_function/Function	GO:0005576/extracellular region/Component	GO:0005618/cell wall/Component	GO:0009505/plant-type cell wall/Component	GO:0009741/response to brassinosteroid stimulus/Process	GO:0005829/cytosol/Component	GO:0005794/Golgi apparatus/Component	GO:0016126/sterol biosynthetic process/Process
CUST_28905_PI429062924	1.2274	0.701038	0.377861	7.27521	7.57082	6.76277	5.87114	XP_002452532	hypothetical protein SORBIDRAFT_04g027490 [Sorghum bicolor]	GO:0018401/peptidyl-proline hydroxylation to 4-hydroxy-L-proline/Process	GO:0004656/procollagen-proline 4-dioxygenase activity/Function	GO:0016222/procollagen-proline 4-dioxygenase complex/Component	GO:0016702/oxidoreductase activity, acting on single donors with incorporation of molecular oxygen, incorporation of two atoms of oxygen/Function	GO:0055114/oxidation-reduction process/Process	GO:0005783/endoplasmic reticulum/Component	GO:0032504/multicellular organism reproduction/Process
CUST_3852_PI429062924	0.910594	0.541566	0.36142	11.4731	11.338	10.5883	10.0048	XP_002454284	hypothetical protein SORBIDRAFT_04g028010 [Sorghum bicolor]	GO:0005794/Golgi apparatus/Component	GO:0016051/carbohydrate biosynthetic process/Process	GO:0016757/transferase activity, transferring glycosyl groups/Function	GO:0016758/transferase activity, transferring hexosyl groups/Function	GO:0047262/polygalacturonate 4-alpha-galacturonosyltransferase activity/Function	GO:0005768/endosome/Component	GO:0005802/trans-Golgi network/Component
CUST_8193_PI429062924	0.41385	1.17147	1.12424	12.4713	11.1985	12.6996	12.6403	XP_002454287	hypothetical protein SORBIDRAFT_04g028050 [Sorghum bicolor]	GO:0010189/vitamin E biosynthetic process/Process	GO:0015995/chlorophyll biosynthetic process/Process	GO:0033385/geranylgeranyl diphosphate metabolic process/	GO:0033521/phytyl diphosphate biosynthetic process/	GO:0045550/geranylgeranyl reductase activity/Function
CUST_47063_PI429062924	1.10036	1.27747	2.27678	8.03252	8.1705	8.38581	9.21952	XP_002452589	hypothetical protein SORBIDRAFT_04g028610 [Sorghum bicolor]	GO:0005886/plasma membrane/Component	GO:0006207/'de novo' pyrimidine nucleobase biosynthetic process/Process	GO:0016627/oxidoreductase activity, acting on the CH-CH group of donors/Function	GO:0009507/chloroplast/Component	GO:0006212/uracil catabolic process/Process	GO:0009536/plastid/Component	GO:0017113/dihydropyrimidine dehydrogenase (NADP+) activity/Function	GO:0043562/cellular response to nitrogen levels/Process	GO:0009570/chloroplast stroma/Component
CUST_14480_PI429062924	0.0377018	0.00847483	0.00969615	8.22566	3.49643	1.34306	1.53729	XP_002454362	hypothetical protein SORBIDRAFT_04g029430 [Sorghum bicolor]	GO:0009507/chloroplast/Component	GO:0000023/maltose metabolic process/Process	GO:0009902/chloroplast relocation/Process	GO:0010027/thylakoid membrane organization/Process	GO:0019252/starch biosynthetic process/Process	GO:0019288/isopentenyl diphosphate biosynthetic process, mevalonate-independent pathway/Process	GO:0034660/ncRNA metabolic process/Process
CUST_55063_PI429062924	0.998665	1.20716	2.76113	8.67693	8.675	8.94855	10.1422	XP_002452652	hypothetical protein SORBIDRAFT_04g030010 [Sorghum bicolor]	GO:0004144/diacylglycerol O-acyltransferase activity/Function	GO:0009507/chloroplast/Component	GO:0019432/triglyceride biosynthetic process/Process
CUST_19678_PI429062924	1.25538	1.39538	2.11131	6.22928	6.5574	6.70994	7.30742	XP_002454418	hypothetical protein SORBIDRAFT_04g030490 [Sorghum bicolor]	GO:0005886/plasma membrane/Component	GO:0016887/ATPase activity/Function	GO:0000741/karyogamy/Process	GO:0009220/pyrimidine ribonucleotide biosynthetic process/Process	GO:0009560/embryo sac egg cell differentiation/Process	GO:0009909/regulation of flower development/Process	GO:0034968/histone lysine methylation/Process	GO:0005739/mitochondrion/Component
CUST_8622_PI429062924	1.17519	1.61577	2.18758	7.14403	7.37692	7.83625	8.27336	XP_002452716	hypothetical protein SORBIDRAFT_04g031240 [Sorghum bicolor]	GO:0004842/ubiquitin-protein ligase activity/Function	GO:0016567/protein ubiquitination/Process
CUST_47774_PI429062924	0.429009	0.810214	0.761961	7.62322	6.4023	7.31959	7.231	XP_002452768	hypothetical protein SORBIDRAFT_04g032150 [Sorghum bicolor]	GO:0006457/protein folding/Process	GO:0031072/heat shock protein binding/Function	GO:0051082/unfolded protein binding/Function
CUST_9342_PI429062924	1.28289	1.31195	2.29477	7.49074	7.85014	7.88245	8.68909	XP_002454514	hypothetical protein SORBIDRAFT_04g032510 [Sorghum bicolor]	GO:0004252/serine-type endopeptidase activity/Function	GO:0006508/proteolysis/Process
CUST_48393_PI429062924	0.250305	0.541735	0.0531338	12.5624	10.5641	11.678	8.32815	XP_002452836	hypothetical protein SORBIDRAFT_04g033350 [Sorghum bicolor]	GO:0005886/plasma membrane/Component	GO:0009535/chloroplast thylakoid membrane/Component	GO:0005773/vacuole/Component	GO:0005783/endoplasmic reticulum/Component	GO:0005774/vacuolar membrane/Component	GO:0020037/heme binding/Function	GO:0005829/cytosol/Component	GO:0016126/sterol biosynthetic process/Process	GO:0019745/pentacyclic triterpenoid biosynthetic process/Process	GO:0005789/endoplasmic reticulum membrane/Component
CUST_45217_PI429062924	0.628279	2.00784	2.753	7.86956	7.19903	8.8752	9.33056	XP_002454607	hypothetical protein SORBIDRAFT_04g034230 [Sorghum bicolor]	GO:0004806/triglyceride lipase activity/Function	GO:0005576/extracellular region/Component	GO:0006629/lipid metabolic process/Process
CUST_6839_PI429062924	1.02003	0.572139	0.24154	8.22455	8.25315	7.41899	6.17488	XP_002454621	hypothetical protein SORBIDRAFT_04g034420 [Sorghum bicolor]	GO:0005739/mitochondrion/Component	GO:0009451/RNA modification/Process	GO:0009507/chloroplast/Component
CUST_44497_PI429062924	1.7354	1.4723	3.00453	6.29357	7.08884	6.85164	7.88071	XP_002454625	hypothetical protein SORBIDRAFT_04g034470 [Sorghum bicolor]	GO:0005739/mitochondrion/Component	GO:0006809/nitric oxide biosynthetic process/Process	GO:0005829/cytosol/Component	GO:0009416/response to light stimulus/Process	GO:0005515/protein binding/Function	GO:0008940/nitrate reductase activity/Function	GO:0042128/nitrate assimilation/Process
CUST_971_PI429062924	1.09357	0.881536	0.470634	7.22703	7.35608	7.04513	6.13971	XP_002454625	hypothetical protein SORBIDRAFT_04g034470 [Sorghum bicolor]	GO:0005739/mitochondrion/Component	GO:0006809/nitric oxide biosynthetic process/Process	GO:0005829/cytosol/Component	GO:0009416/response to light stimulus/Process	GO:0005515/protein binding/Function	GO:0008940/nitrate reductase activity/Function	GO:0042128/nitrate assimilation/Process
CUST_29579_PI429062924	0.856828	1.49269	2.55277	6.98828	6.76535	7.56619	8.34034	XP_002454664	hypothetical protein SORBIDRAFT_04g035110 [Sorghum bicolor]	GO:0005515/protein binding/Function	GO:0005634/nucleus/Component	GO:0006355/regulation of transcription, DNA-dependent/Process	GO:0015074/DNA integration/Process
CUST_53426_PI429062924	0.481341	0.403612	0.220187	7.23363	6.17877	5.92467	5.05043	XP_002452959	hypothetical protein SORBIDRAFT_04g035560 [Sorghum bicolor]	GO:0004805/trehalose-phosphatase activity/Function	GO:0005634/nucleus/Component	GO:0005992/trehalose biosynthetic process/Process	GO:0016757/transferase activity, transferring glycosyl groups/Function	GO:0003825/alpha,alpha-trehalose-phosphate synthase (UDP-forming) activity/Function
CUST_45023_PI429062924	1.44278	1.12523	2.06368	7.59435	8.1232	7.76457	8.63957	XP_002452985	hypothetical protein SORBIDRAFT_04g036090 [Sorghum bicolor]	GO:0005794/Golgi apparatus/Component	GO:0008375/acetylglucosaminyltransferase activity/Function	GO:0042732/D-xylose metabolic process/Process
CUST_54171_PI429062924	1.36097	1.43	2.75184	7.05173	7.49637	7.56775	8.51213	XP_002452985	hypothetical protein SORBIDRAFT_04g036090 [Sorghum bicolor]	GO:0005794/Golgi apparatus/Component	GO:0008375/acetylglucosaminyltransferase activity/Function	GO:0042732/D-xylose metabolic process/Process
CUST_41505_PI429062924	14.0698	1.06334	0.599823	4.23312	8.04766	4.32172	3.49573	XP_002454718	hypothetical protein SORBIDRAFT_04g036150 [Sorghum bicolor]	GO:0004842/ubiquitin-protein ligase activity/Function	GO:0005634/nucleus/Component	GO:0006511/ubiquitin-dependent protein catabolic process/Process
CUST_10117_PI429062924	0.403134	0.897676	0.241231	13.7789	12.4682	13.6232	11.7274	XP_002454719	hypothetical protein SORBIDRAFT_04g036170 [Sorghum bicolor]	GO:0030173/integral to Golgi membrane/Component	GO:0045140/inositol phosphoceramide synthase activity/Function	GO:0006673/inositolphosphoceramide metabolic process/Process	GO:0030148/sphingolipid biosynthetic process/Process	GO:0070916/inositol phosphoceramide synthase complex/Component	GO:0005794/Golgi apparatus/Component	GO:0032580/Golgi cisterna membrane/Component
CUST_26675_PI429062924	0.46827	0.505273	0.357139	8.74171	7.64712	7.75684	7.25627	XP_002453008	hypothetical protein SORBIDRAFT_04g036580 [Sorghum bicolor]	GO:0004386/helicase activity/Function	GO:0016180/snRNA processing/Process	GO:0006369/termination of RNA polymerase II transcription/Process	GO:0008033/tRNA processing/Process	GO:0006364/rRNA processing/Process	GO:0043144/snoRNA processing/Process	GO:0005634/nucleus/Component	GO:0005524/ATP binding/Function	GO:0003676/nucleic acid binding/Function	GO:0008270/zinc ion binding/Function
CUST_29329_PI429062924	3.12532	1.37133	1.24094	9.43543	11.0794	9.891	9.74685	XP_002454800	hypothetical protein SORBIDRAFT_04g037610 [Sorghum bicolor]	GO:0005634/nucleus/Component	GO:0008270/zinc ion binding/Function	GO:0005739/mitochondrion/Component	GO:0006914/autophagy/Process	GO:0045892/negative regulation of transcription, DNA-dependent/Process
CUST_9904_PI429062924	0.74451	0.884458	0.314146	12.2356	11.8099	12.0584	10.5651	XP_002448875	hypothetical protein SORBIDRAFT_05g000740 [Sorghum bicolor]	GO:0004842/ubiquitin-protein ligase activity/Function	GO:0005634/nucleus/Component	GO:0006511/ubiquitin-dependent protein catabolic process/Process	GO:0009407/toxin catabolic process/Process
CUST_11796_PI429062924	2.64218	2.3864	0.0486221	6.50138	7.90311	7.75622	2.13914	XP_002448917	hypothetical protein SORBIDRAFT_05g001550 [Sorghum bicolor]	GO:0005516/calmodulin binding/Function	GO:0005737/cytoplasm/Component	GO:0016887/ATPase activity/Function	GO:0017110/nucleoside-diphosphatase activity/Function	GO:0009846/pollen germination/Process	GO:0005794/Golgi apparatus/Component	GO:0042732/D-xylose metabolic process/Process	GO:0004382/guanosine-diphosphatase activity/Function	GO:0005615/extracellular space/Component	GO:0005886/plasma membrane/Component	GO:0016021/integral to membrane/Component	GO:0045134/uridine-diphosphatase activity/Function	GO:0090450/inosine-diphosphatase activity/Function	GO:0005768/endosome/Component	GO:0005802/trans-Golgi network/Component
CUST_15683_PI429062924	1.08612	1.63858	3.79875	8.38722	8.50641	9.09967	10.3127	XP_002448918	hypothetical protein SORBIDRAFT_05g001560 [Sorghum bicolor]	GO:0005516/calmodulin binding/Function	GO:0005737/cytoplasm/Component	GO:0016887/ATPase activity/Function	GO:0017110/nucleoside-diphosphatase activity/Function	GO:0009846/pollen germination/Process	GO:0005794/Golgi apparatus/Component	GO:0042732/D-xylose metabolic process/Process	GO:0004382/guanosine-diphosphatase activity/Function	GO:0005615/extracellular space/Component	GO:0005886/plasma membrane/Component	GO:0016021/integral to membrane/Component	GO:0045134/uridine-diphosphatase activity/Function	GO:0090450/inosine-diphosphatase activity/Function	GO:0005768/endosome/Component	GO:0005802/trans-Golgi network/Component
CUST_47284_PI429062924	0.924469	1.30261	2.552	7.42969	7.31638	7.81109	8.78131	XP_002450230	hypothetical protein SORBIDRAFT_05g002230 [Sorghum bicolor]	GO:0003824/catalytic activity/Function	GO:0005575/cellular_component/Component	GO:0008152/metabolic process/Process
CUST_13436_PI429062924	0.246222	0.394748	0.399342	8.82067	6.7987	7.47967	7.49637	XP_002450264	hypothetical protein SORBIDRAFT_05g002710 [Sorghum bicolor]	GO:0009718/anthocyanin-containing compound biosynthetic process/Process	GO:0016758/transferase activity, transferring hexosyl groups/Function	GO:0043473/pigmentation/Process
CUST_57074_PI429062924	0.248842	1.44586	0.982179	8.77817	6.77147	9.31011	8.75223	XP_002450309	hypothetical protein SORBIDRAFT_05g003540 [Sorghum bicolor]	GO:0005634/nucleus/Component	GO:0045892/negative regulation of transcription, DNA-dependent/Process
CUST_52964_PI429062924	0.899802	2.16713	1.75296	14.254	14.1017	15.3698	15.0638	XP_002450328	hypothetical protein SORBIDRAFT_05g003860 [Sorghum bicolor]	GO:0005576/extracellular region/Component	GO:0006869/lipid transport/Process	GO:0008289/lipid binding/Function	GO:0009535/chloroplast thylakoid membrane/Component	GO:0000038/very long-chain fatty acid metabolic process/Process	GO:0042335/cuticle development/Process
CUST_18799_PI429062924	0.842303	1.23155	2.04884	6.68023	6.43265	6.98071	7.71504	XP_002450609	hypothetical protein SORBIDRAFT_05g008150 [Sorghum bicolor]	GO:0016831/carboxy-lyase activity/Function	GO:0019752/carboxylic acid metabolic process/Process	GO:0030170/pyridoxal phosphate binding/Function	GO:0003824/catalytic activity/Function	GO:0040010/positive regulation of growth rate/Process
CUST_6904_PI429062924	1.00454	1.04534	2.21251	8.31682	8.32336	8.3808	9.4625	XP_002450635	hypothetical protein SORBIDRAFT_05g008466 [Sorghum bicolor]	GO:0009312/oligosaccharide biosynthetic process/Process
CUST_3329_PI429062924	0.414828	1.79774	13.2674	6.41586	5.14645	7.26205	10.1457	XP_002450658	hypothetical protein SORBIDRAFT_05g008830 [Sorghum bicolor]	GO:0005737/cytoplasm/Component	GO:0009821/alkaloid biosynthetic process/Process	GO:0030766/11-O-demethyl-17-O-deacetylvindoline O-methyltransferase activity/	GO:0032259/methylation/Process	GO:0042803/protein homodimerization activity/Function
CUST_7810_PI429062924	0.722632	2.34002	7.71557	8.66163	8.19297	9.88815	11.6094	XP_002450658	hypothetical protein SORBIDRAFT_05g008830 [Sorghum bicolor]	GO:0008171/O-methyltransferase activity/Function	GO:0008757/S-adenosylmethionine-dependent methyltransferase activity/Function	GO:0032259/methylation/Process
CUST_49381_PI429062924	1.12622	1.00098	0.457603	11.1193	11.2908	11.1207	9.99148	XP_002449525	hypothetical protein SORBIDRAFT_05g017710 [Sorghum bicolor]	GO:0005634/nucleus/Component	GO:0019948/SUMO activating enzyme activity/Function	GO:0016925/protein sumoylation/Process	GO:0005515/protein binding/Function
CUST_58960_PI429062924	2.05728	0.552939	0.389957	7.28575	8.32648	6.43094	5.92713	XP_002449620	hypothetical protein SORBIDRAFT_05g020300 [Sorghum bicolor]	GO:0005634/nucleus/Component	GO:0008026/ATP-dependent helicase activity/Function	GO:0006783/heme biosynthetic process/Process
CUST_46929_PI429062924	3.75647	0.94883	0.400321	7.88092	9.79029	7.80514	6.56014	XP_002450912	hypothetical protein SORBIDRAFT_05g021030 [Sorghum bicolor]	GO:0004842/ubiquitin-protein ligase activity/Function	GO:0005634/nucleus/Component	GO:0007623/circadian rhythm/Process	GO:0009911/positive regulation of flower development/Process	GO:0006511/ubiquitin-dependent protein catabolic process/Process	GO:0005515/protein binding/Function	GO:0006355/regulation of transcription, DNA-dependent/Process	GO:0009637/response to blue light/Process	GO:0001047/core promoter binding/Function	GO:0010468/regulation of gene expression/Process
CUST_50049_PI429062924	1.33991	2.80754	1.61364	11.3575	11.7796	12.8468	12.0478	XP_002450934	hypothetical protein SORBIDRAFT_05g021400 [Sorghum bicolor]	GO:0016099/monoterpenoid biosynthetic process/Process	GO:0016709/oxidoreductase activity, acting on paired donors, with incorporation or reduction of molecular oxygen, NAD(P)H as one donor, and incorporation of one atom of oxygen/Function
CUST_14495_PI429062924	0.579519	0.550044	0.475156	10.8583	10.0713	9.99595	9.78481	XP_002449729	hypothetical protein SORBIDRAFT_05g022240 [Sorghum bicolor]	GO:0009507/chloroplast/Component	GO:0016117/carotenoid biosynthetic process/Process	GO:0046608/carotenoid isomerase activity/Function
CUST_61163_PI429062924	1.16022	1.76004	5.92084	4.47472	4.68913	5.29033	7.04052	XP_002449737	hypothetical protein SORBIDRAFT_05g022350 [Sorghum bicolor]	GO:0005576/extracellular region/Component	GO:0009793/embryo development ending in seed dormancy/Process	GO:0019825/oxygen binding/Function	GO:0016126/sterol biosynthetic process/Process	GO:0008398/sterol 14-demethylase activity/Function	GO:0005783/endoplasmic reticulum/Component	GO:0005886/plasma membrane/Component	GO:0005794/Golgi apparatus/Component	GO:0000394/RNA splicing, via endonucleolytic cleavage and ligation/Process	GO:0009086/methionine biosynthetic process/Process	GO:0019745/pentacyclic triterpenoid biosynthetic process/Process
CUST_18856_PI429062924	0.905497	1.16599	4.31228	7.33607	7.19285	7.55762	9.44452	XP_002449739	hypothetical protein SORBIDRAFT_05g022370 [Sorghum bicolor]	GO:0005576/extracellular region/Component	GO:0009793/embryo development ending in seed dormancy/Process	GO:0019825/oxygen binding/Function	GO:0016126/sterol biosynthetic process/Process	GO:0008398/sterol 14-demethylase activity/Function	GO:0005783/endoplasmic reticulum/Component	GO:0005886/plasma membrane/Component	GO:0005794/Golgi apparatus/Component	GO:0000394/RNA splicing, via endonucleolytic cleavage and ligation/Process	GO:0009086/methionine biosynthetic process/Process	GO:0019745/pentacyclic triterpenoid biosynthetic process/Process
CUST_23937_PI429062924	1.235	1.47484	2.28107	8.60402	8.90853	9.16458	9.79373	XP_002450037	hypothetical protein SORBIDRAFT_05g027340 [Sorghum bicolor]	GO:0008171/O-methyltransferase activity/Function	GO:0008757/S-adenosylmethionine-dependent methyltransferase activity/Function	GO:0032259/methylation/Process
CUST_25493_PI429062924	0.87845	1.00615	2.93868	7.07084	6.88387	7.07968	8.626	XP_002451317	hypothetical protein SORBIDRAFT_05g027640 [Sorghum bicolor]	GO:0016102/diterpenoid biosynthetic process/Process	GO:0036201/ent-isokaurene C2-hydroxylase activity/	GO:0055114/oxidation-reduction process/Process
CUST_3174_PI429062924	0.931017	0.166203	0.382251	7.07446	6.97134	4.48548	5.68705	XP_002447423	hypothetical protein SORBIDRAFT_06g000810 [Sorghum bicolor]	GO:0004222/metalloendopeptidase activity/Function	GO:0005783/endoplasmic reticulum/Component	GO:0005794/Golgi apparatus/Component	GO:0006508/proteolysis/Process
CUST_48328_PI429062924	0.868417	0.825734	0.327505	8.94855	8.74501	8.6723	7.33814	XP_002447539	hypothetical protein SORBIDRAFT_06g002990 [Sorghum bicolor]	GO:0005737/cytoplasm/Component	GO:0000041/transition metal ion transport/Process	GO:0009691/cytokinin biosynthetic process/Process	GO:0009815/1-aminocyclopropane-1-carboxylate oxidase activity/Function
CUST_8394_PI429062924	1.11328	1.20138	2.07709	9.98787	10.1427	10.2526	11.0424	XP_002446185	hypothetical protein SORBIDRAFT_06g003160 [Sorghum bicolor]	GO:0004345/glucose-6-phosphate dehydrogenase activity/Function	GO:0006006/glucose metabolic process/Process	GO:0009507/chloroplast/Component	GO:0009051/pentose-phosphate shunt, oxidative branch/Process	GO:0009570/chloroplast stroma/Component
CUST_57895_PI429062924	1.0003	1.07329	0.372103	9.91022	9.91065	10.0123	8.48399	XP_002446191	hypothetical protein SORBIDRAFT_06g003200 [Sorghum bicolor]	GO:0005576/extracellular region/Component	GO:0006508/proteolysis/Process	GO:0031225/anchored to membrane/Component
CUST_17059_PI429062924	1.13342	2.30781	0.600665	7.29451	7.4752	8.50104	6.55915	XP_002447553	hypothetical protein SORBIDRAFT_06g003290 [Sorghum bicolor]	GO:0004842/ubiquitin-protein ligase activity/Function	GO:0005634/nucleus/Component	GO:0042787/protein ubiquitination involved in ubiquitin-dependent protein catabolic process/Process	GO:0010091/trichome branching/Process	GO:0042023/DNA endoreduplication/Process	GO:0005886/plasma membrane/Component	GO:0010228/vegetative to reproductive phase transition of meristem/Process	GO:0016926/protein desumoylation/Process	GO:0050665/hydrogen peroxide biosynthetic process/Process
CUST_26669_PI429062924	0.751598	1.58007	4.73827	6.23258	5.82061	6.89257	8.47694	XP_002447768	hypothetical protein SORBIDRAFT_06g015290 [Sorghum bicolor]	GO:0003674/molecular_function/Function	GO:0005634/nucleus/Component	GO:0006914/autophagy/Process
CUST_16547_PI429062924	0.349537	0.801126	5.1923	5.41497	3.89849	5.09507	7.79135	XP_002446423	hypothetical protein SORBIDRAFT_06g015900 [Sorghum bicolor]	GO:0004842/ubiquitin-protein ligase activity/Function	GO:0005634/nucleus/Component	GO:0006511/ubiquitin-dependent protein catabolic process/Process
CUST_12976_PI429062924	1.1863	0.520744	0.424154	7.26033	7.5068	6.31898	6.02299	XP_002446661	hypothetical protein SORBIDRAFT_06g020010 [Sorghum bicolor]	GO:0004222/metalloendopeptidase activity/Function	GO:0006508/proteolysis/Process	GO:0008270/zinc ion binding/Function	GO:0016020/membrane/Component	GO:0017090/meprin A complex/Component
CUST_23453_PI429062924	0.365814	0.769047	0.17555	9.24688	7.79606	8.86802	6.73683	XP_002446687	hypothetical protein SORBIDRAFT_06g020600 [Sorghum bicolor]	GO:0009507/chloroplast/Component	GO:0016491/oxidoreductase activity/Function	GO:0045703/ketoreductase activity/Function	GO:0005783/endoplasmic reticulum/Component	GO:0016020/membrane/Component	GO:0009790/embryo development/Process	GO:0018454/acetoacetyl-CoA reductase activity/Function	GO:0042761/very long-chain fatty acid biosynthetic process/Process	GO:0016126/sterol biosynthetic process/Process	GO:0046520/sphingoid biosynthetic process/Process	GO:0042335/cuticle development/Process
CUST_10949_PI429062924	0.929601	0.945559	0.463402	8.91809	8.81278	8.83733	7.80843	XP_002448150	hypothetical protein SORBIDRAFT_06g022180 [Sorghum bicolor]	GO:0009944/polarity specification of adaxial/abaxial axis/Process	GO:0010267/production of ta-siRNAs involved in RNA interference/Process	GO:0010492/maintenance of shoot apical meristem identity/Process	GO:0048608/reproductive structure development/Process
CUST_18113_PI429062924	0.420362	1.03837	0.639645	9.03603	7.78574	9.09035	8.39138	XP_002448186	hypothetical protein SORBIDRAFT_06g022600 [Sorghum bicolor]	GO:0003674/molecular_function/Function	GO:0008150/biological_process/Process	GO:0009507/chloroplast/Component	GO:0010155/regulation of proton transport/Process	GO:0019761/glucosinolate biosynthetic process/Process	GO:0046777/protein autophosphorylation/Process
CUST_50681_PI429062924	1.43347	1.08229	0.457558	11.8072	12.3267	11.9213	10.6793	XP_002446789	hypothetical protein SORBIDRAFT_06g022680 [Sorghum bicolor]	GO:0005576/extracellular region/Component	GO:0009058/biosynthetic process/Process	GO:0016051/carbohydrate biosynthetic process/Process	GO:0016757/transferase activity, transferring glycosyl groups/Function	GO:0016758/transferase activity, transferring hexosyl groups/Function	GO:0016020/membrane/Component	GO:0005794/Golgi apparatus/Component	GO:0005768/endosome/Component	GO:0005802/trans-Golgi network/Component
CUST_57853_PI429062924	1.34915	1.4232	2.14624	6.88462	7.31667	7.39377	7.98644	XP_002446800	hypothetical protein SORBIDRAFT_06g022860 [Sorghum bicolor]	GO:0006508/proteolysis/Process	GO:0008237/metallopeptidase activity/Function	GO:0009850/auxin metabolic process/Process	GO:0010178/IAA-amino acid conjugate hydrolase activity/Function
CUST_42980_PI429062924	0.434909	0.589525	0.576022	10.4655	9.26426	9.70311	9.66967	XP_002448218	hypothetical protein SORBIDRAFT_06g023313 [Sorghum bicolor]	GO:0000981/sequence-specific DNA binding RNA polymerase II transcription factor activity/Function	GO:0006355/regulation of transcription, DNA-dependent/Process	GO:0005634/nucleus/Component	GO:0008270/zinc ion binding/Function	GO:0003677/DNA binding/Function	GO:0006351/transcription, DNA-dependent/Process
CUST_41125_PI429062924	0.255974	0.859272	0.367675	8.40232	6.43639	8.18351	6.95882	XP_002446846	hypothetical protein SORBIDRAFT_06g023570 [Sorghum bicolor]	GO:0031525/menthol biosynthetic process/	GO:0042214/terpene metabolic process/Process	GO:0052581/(-)-isopiperitenone reductase activity/	GO:0070402/NADPH binding/Function
CUST_3414_PI429062924	2.0781	1.5737	2.13056	8.79346	9.84872	9.44763	9.88469	XP_002446880	hypothetical protein SORBIDRAFT_06g024290 [Sorghum bicolor]	GO:0005739/mitochondrion/Component	GO:0000373/Group II intron splicing/Process	GO:0003723/RNA binding/Function	GO:0017004/cytochrome complex assembly/Process
CUST_58126_PI429062924	1.3034	2.11695	0.531103	7.53986	7.92214	8.62185	6.62693	XP_002446902	hypothetical protein SORBIDRAFT_06g024560 [Sorghum bicolor]	GO:0009733/response to auxin stimulus/Process	GO:0010223/secondary shoot formation/Process	GO:0016121/carotene catabolic process/Process	GO:0016702/oxidoreductase activity, acting on single donors with incorporation of molecular oxygen, incorporation of two atoms of oxygen/Function	GO:0045549/9-cis-epoxycarotenoid dioxygenase activity/Function	GO:1901601/strigolactone biosynthetic process/Process
CUST_6281_PI429062924	0.924561	0.557415	0.358683	10.3233	10.2102	9.48013	8.84409	XP_002446925	hypothetical protein SORBIDRAFT_06g025030 [Sorghum bicolor]	GO:0003674/molecular_function/Function	GO:0005737/cytoplasm/Component	GO:0008150/biological_process/Process	GO:0009062/fatty acid catabolic process/Process
CUST_18177_PI429062924	4.65398	2.31642	7.13875	5.94238	8.16085	7.15428	8.77806	XP_002448320	hypothetical protein SORBIDRAFT_06g025170 [Sorghum bicolor]	GO:0005576/extracellular region/Component	GO:0019825/oxygen binding/Function	GO:0006631/fatty acid metabolic process/Process	GO:0018685/alkane 1-monooxygenase activity/Function	GO:0005515/protein binding/Function
CUST_27131_PI429062924	4.18921	1.67168	3.64818	8.05003	10.1167	8.79133	9.91721	XP_002448320	hypothetical protein SORBIDRAFT_06g025170 [Sorghum bicolor]	GO:0019825/oxygen binding/Function	GO:0006631/fatty acid metabolic process/Process	GO:0018685/alkane 1-monooxygenase activity/Function
CUST_46946_PI429062924	0.220693	0.327919	0.154919	7.9497	5.76981	6.34111	5.25928	XP_002448471	hypothetical protein SORBIDRAFT_06g027640 [Sorghum bicolor]	GO:0003674/molecular_function/Function	GO:0005739/mitochondrion/Component	GO:0008150/biological_process/Process	GO:0015996/chlorophyll catabolic process/Process
CUST_54939_PI429062924	1.53219	1.59486	3.30098	10.0939	10.7095	10.7673	11.8168	XP_002447091	hypothetical protein SORBIDRAFT_06g028440 [Sorghum bicolor]	GO:0003824/catalytic activity/Function	GO:0008152/metabolic process/Process
CUST_22886_PI429062924	0.450655	0.564201	0.269213	8.33184	7.18193	7.50612	6.43866	XP_002448645	hypothetical protein SORBIDRAFT_06g030740 [Sorghum bicolor]	GO:0004748/ribonucleoside-diphosphate reductase activity, thioredoxin disulfide as acceptor/Function	GO:0009263/deoxyribonucleotide biosynthetic process/Process
CUST_16797_PI429062924	0.247848	1.30937	2.84809	9.10982	7.09735	9.49869	10.6198	XP_002447314	hypothetical protein SORBIDRAFT_06g032740 [Sorghum bicolor]	GO:0009507/chloroplast/Component	GO:0009706/chloroplast inner membrane/Component	GO:0016851/magnesium chelatase activity/Function	GO:0005739/mitochondrion/Component	GO:0010007/magnesium chelatase complex/Component	GO:0019684/photosynthesis, light reaction/Process
CUST_25610_PI429062924	0.787382	0.84274	0.468919	11.6742	11.3294	11.4274	10.5816	XP_002447324	hypothetical protein SORBIDRAFT_06g032990 [Sorghum bicolor]	GO:0003674/molecular_function/Function	GO:0005576/extracellular region/Component	GO:0008150/biological_process/Process	GO:0010413/glucuronoxylan metabolic process/Process	GO:0045492/xylan biosynthetic process/Process
CUST_40739_PI429062924	0.42864	1.06777	0.702063	9.57163	8.34947	9.66623	9.0613	XP_002447334	hypothetical protein SORBIDRAFT_06g033110 [Sorghum bicolor]	GO:0005634/nucleus/Component	GO:0008270/zinc ion binding/Function	GO:0005829/cytosol/Component	GO:0015996/chlorophyll catabolic process/Process
CUST_40741_PI429062924	0.38698	1.62567	2.46682	9.78649	8.41682	10.4875	11.0891	XP_002443703	hypothetical protein SORBIDRAFT_07g000600 [Sorghum bicolor]	GO:0006124/ferredoxin metabolic process/	GO:0009055/electron carrier activity/Function
CUST_52246_PI429062924	0.866959	0.357833	0.671953	7.20814	7.00217	5.7255	6.63457	XP_002443802	hypothetical protein SORBIDRAFT_07g002300 [Sorghum bicolor]	GO:0003676/nucleic acid binding/Function	GO:0005634/nucleus/Component	GO:0003727/single-stranded RNA binding/Function	GO:0008284/positive regulation of cell proliferation/Process	GO:0008380/RNA splicing/Process	GO:0000398/mRNA splicing, via spliceosome/Process	GO:0006355/regulation of transcription, DNA-dependent/Process	GO:0009410/response to xenobiotic stimulus/Process	GO:0030422/production of siRNA involved in RNA interference/Process	GO:0035196/production of miRNAs involved in gene silencing by miRNA/Process	GO:0043687/post-translational protein modification/Process	GO:0045893/positive regulation of transcription, DNA-dependent/Process	GO:0048522/positive regulation of cellular process/Process	GO:0051276/chromosome organization/Process
CUST_23383_PI429062924	1.11453	0.983969	0.482204	10.3382	10.4946	10.3149	9.28589	XP_002445011	hypothetical protein SORBIDRAFT_07g002720 [Sorghum bicolor]	GO:0004803/transposase activity/Function	GO:0006313/transposition, DNA-mediated/Process
CUST_46077_PI429062924	1.33328	0.997008	0.370827	10.5951	11.01	10.5907	9.16387	XP_002445119	hypothetical protein SORBIDRAFT_07g004420 [Sorghum bicolor]	GO:0004812/aminoacyl-tRNA ligase activity/Function	GO:0005524/ATP binding/Function	GO:0006418/tRNA aminoacylation for protein translation/Process	GO:0009507/chloroplast/Component	GO:0005739/mitochondrion/Component	GO:0009793/embryo development ending in seed dormancy/Process	GO:0005829/cytosol/Component
CUST_29341_PI429062924	0.822212	1.7507	2.09989	13.4229	13.1405	14.2308	14.4932	XP_002444002	hypothetical protein SORBIDRAFT_07g005660 [Sorghum bicolor]	GO:0009507/chloroplast/Component	GO:0009523/photosystem II/Component	GO:0015979/photosynthesis/Process	GO:0009535/chloroplast thylakoid membrane/Component	GO:0010270/photosystem II oxygen evolving complex assembly/Process	GO:0009579/thylakoid/Component	GO:0009534/chloroplast thylakoid/Component	GO:0005515/protein binding/Function	GO:0009637/response to blue light/Process	GO:0009644/response to high light intensity/Process	GO:0009744/response to sucrose stimulus/Process	GO:0010114/response to red light/Process	GO:0010155/regulation of proton transport/Process	GO:0010218/response to far red light/Process	GO:0019344/cysteine biosynthetic process/Process
CUST_6976_PI429062924	1.91392	1.43564	2.7035	7.50428	8.44082	8.02598	8.93911	XP_002445207	hypothetical protein SORBIDRAFT_07g005930 [Sorghum bicolor]	GO:0003824/catalytic activity/Function	GO:0008152/metabolic process/Process
CUST_17149_PI429062924	0.736762	0.719647	0.441959	8.38335	7.94262	7.90871	7.20533	XP_002444088	hypothetical protein SORBIDRAFT_07g007520 [Sorghum bicolor]	GO:0005634/nucleus/Component	GO:0008270/zinc ion binding/Function	GO:0006914/autophagy/Process	GO:0007165/signal transduction/Process	GO:0009755/hormone-mediated signaling pathway/Process	GO:0010260/organ senescence/Process
CUST_7997_PI429062924	0.733069	1.03419	0.497673	8.42154	7.97356	8.47004	7.41481	XP_002444088	hypothetical protein SORBIDRAFT_07g007520 [Sorghum bicolor]	GO:0005634/nucleus/Component	GO:0008270/zinc ion binding/Function	GO:0006914/autophagy/Process	GO:0007165/signal transduction/Process	GO:0009755/hormone-mediated signaling pathway/Process	GO:0010260/organ senescence/Process
CUST_12205_PI429062924	0.24406	0.261379	0.178494	11.1766	9.14186	9.24077	8.6905	XP_002445486	hypothetical protein SORBIDRAFT_07g020270 [Sorghum bicolor]	GO:0004805/trehalose-phosphatase activity/Function	GO:0005634/nucleus/Component	GO:0005992/trehalose biosynthetic process/Process	GO:0016757/transferase activity, transferring glycosyl groups/Function	GO:0003825/alpha,alpha-trehalose-phosphate synthase (UDP-forming) activity/Function
CUST_46025_PI429062924	0.403021	1.49806	3.55573	5.43364	4.12256	6.01673	7.26378	XP_002445509	hypothetical protein SORBIDRAFT_07g020740 [Sorghum bicolor]	GO:0005634/nucleus/Component	GO:0016787/hydrolase activity/Function	GO:0010413/glucuronoxylan metabolic process/Process	GO:0045492/xylan biosynthetic process/Process
CUST_633_PI429062924	0.921852	1.5821	2.09474	7.66836	7.55097	8.3302	8.73513	XP_002445522	hypothetical protein SORBIDRAFT_07g020920 [Sorghum bicolor]	GO:0003677/DNA binding/Function	GO:0005634/nucleus/Component	GO:0006355/regulation of transcription, DNA-dependent/Process	GO:0009507/chloroplast/Component	GO:0001708/cell fate specification/Process	GO:0008283/cell proliferation/Process
CUST_5710_PI429062924	0.33622	0.804882	0.480245	7.22144	5.64891	6.90829	6.16328	XP_002444409	hypothetical protein SORBIDRAFT_07g021510 [Sorghum bicolor]	GO:0005634/nucleus/Component	GO:0007165/signal transduction/Process	GO:0035091/phosphatidylinositol binding/Function	GO:0005886/plasma membrane/Component	GO:0005829/cytosol/Component	GO:0019344/cysteine biosynthetic process/Process
CUST_60897_PI429062924	0.282367	0.419902	0.827274	12.9124	11.0881	11.6605	12.6389	XP_002444416	hypothetical protein SORBIDRAFT_07g021630 [Sorghum bicolor]	GO:0008152/metabolic process/Process	GO:0008886/glyceraldehyde-3-phosphate dehydrogenase (NADP+) (non-phosphorylating) activity/Function
CUST_13582_PI429062924	0.288169	0.535147	1.16967	8.24209	6.44708	7.3401	8.46819	XP_002444422	hypothetical protein SORBIDRAFT_07g021700 [Sorghum bicolor]	GO:0009507/chloroplast/Component	GO:0004106/chorismate mutase activity/Function	GO:0005829/cytosol/Component	GO:0009073/aromatic amino acid family biosynthetic process/Process
CUST_26692_PI429062924	0.25207	0.316375	0.873607	8.36947	6.38137	6.70918	8.17453	XP_002444422	hypothetical protein SORBIDRAFT_07g021700 [Sorghum bicolor]	GO:0009507/chloroplast/Component	GO:0004106/chorismate mutase activity/Function	GO:0005829/cytosol/Component	GO:0009073/aromatic amino acid family biosynthetic process/Process
CUST_42971_PI429062924	0.471171	0.949428	1.58994	7.47501	6.38933	7.40014	8.14398	XP_002444449	hypothetical protein SORBIDRAFT_07g022110 [Sorghum bicolor]	GO:0005737/cytoplasm/Component	GO:0008270/zinc ion binding/Function	GO:0016308/1-phosphatidylinositol-4-phosphate 5-kinase activity/Function	GO:0000285/1-phosphatidylinositol-3-phosphate 5-kinase activity/Function	GO:0007033/vacuole organization/Process	GO:0009555/pollen development/Process	GO:0005768/endosome/Component	GO:0010256/endomembrane system organization/Process	GO:0009887/organ morphogenesis/Process	GO:0009888/tissue development/Process	GO:0010228/vegetative to reproductive phase transition of meristem/Process	GO:0010638/positive regulation of organelle organization/Process	GO:0016926/protein desumoylation/Process	GO:0033044/regulation of chromosome organization/Process	GO:0050665/hydrogen peroxide biosynthetic process/Process
CUST_18000_PI429062924	2.88114	1.42915	1.089	8.04122	9.56786	8.55638	8.16422	XP_002445610	hypothetical protein SORBIDRAFT_07g022530 [Sorghum bicolor]	GO:0005576/extracellular region/Component	GO:0016491/oxidoreductase activity/Function	GO:0009823/cytokinin catabolic process/Process	GO:0019139/cytokinin dehydrogenase activity/Function
CUST_46222_PI429062924	0.722044	1.29754	2.48187	6.36392	5.89408	6.7397	7.67535	XP_002445633	hypothetical protein SORBIDRAFT_07g022990 [Sorghum bicolor]	GO:0009507/chloroplast/Component	GO:0019825/oxygen binding/Function	GO:0010295/(+)-abscisic acid 8'-hydroxylase activity/Function	GO:0048838/release of seed from dormancy/Process	GO:0009687/abscisic acid metabolic process/Process	GO:0009639/response to red or far red light/Process	GO:0010114/response to red light/Process
CUST_58078_PI429062924	0.418298	0.452537	1.93939	7.82545	6.56805	6.68156	8.78106	XP_002444521	hypothetical protein SORBIDRAFT_07g023150 [Sorghum bicolor]	GO:0005525/GTP binding/Function	GO:0032543/mitochondrial translation/Process	GO:0005743/mitochondrial inner membrane/Component
CUST_22733_PI429062924	3.18993	1.4216	0.82003	7.8896	9.56313	8.39712	7.60335	XP_002444551	hypothetical protein SORBIDRAFT_07g023700 [Sorghum bicolor]	GO:0004222/metalloendopeptidase activity/Function	GO:0005576/extracellular region/Component	GO:0005578/proteinaceous extracellular matrix/Component	GO:0006508/proteolysis/Process	GO:0008233/peptidase activity/Function	GO:0008237/metallopeptidase activity/Function	GO:0008270/zinc ion binding/Function	GO:0009986/cell surface/Component	GO:0016787/hydrolase activity/Function	GO:0031012/extracellular matrix/Component	GO:0046872/metal ion binding/Function
CUST_25435_PI429062924	0.753881	0.625622	2.31658	6.17329	5.7657	5.49665	7.38529	XP_002445675	hypothetical protein SORBIDRAFT_07g024030 [Sorghum bicolor]	GO:0005737/cytoplasm/Component	GO:0009058/biosynthetic process/Process	GO:0016706/oxidoreductase activity, acting on paired donors, with incorporation or reduction of molecular oxygen, 2-oxoglutarate as one donor, and incorporation of one atom each of oxygen into both donors/Function
CUST_988_PI429062924	1.1445	5.00788	49.8205	4.78146	4.97619	7.10566	10.4201	XP_002445702	hypothetical protein SORBIDRAFT_07g024430 [Sorghum bicolor]	GO:0005576/extracellular region/Component	GO:0006508/proteolysis/Process	GO:0008234/cysteine-type peptidase activity/Function
CUST_29158_PI429062924	0.661014	0.597492	0.291705	8.24026	7.64301	7.49725	6.46284	XP_002445731	hypothetical protein SORBIDRAFT_07g024830 [Sorghum bicolor]	GO:0000139/Golgi membrane/Component	GO:0001881/receptor recycling/Process	GO:0005085/guanyl-nucleotide exchange factor activity/Function	GO:0005086/ARF guanyl-nucleotide exchange factor activity/Function	GO:0005515/protein binding/Function	GO:0005802/trans-Golgi network/Component	GO:0005815/microtubule organizing center/Component	GO:0005829/cytosol/Component	GO:0005879/axonemal microtubule/Component	GO:0006887/exocytosis/Process	GO:0006893/Golgi to plasma membrane transport/Process	GO:0007032/endosome organization/Process	GO:0010256/endomembrane system organization/Process	GO:0015031/protein transport/Process	GO:0016020/membrane/Component	GO:0016023/cytoplasmic membrane-bounded vesicle/Component	GO:0016192/vesicle-mediated transport/Process	GO:0017022/myosin binding/Function	GO:0030054/cell junction/Component	GO:0031410/cytoplasmic vesicle/Component	GO:0032012/regulation of ARF protein signal transduction/Process	GO:0032279/asymmetric synapse/Component	GO:0032280/symmetric synapse/Component	GO:0032760/positive regulation of tumor necrosis factor production/Process	GO:0034237/protein kinase A regulatory subunit binding/Function	GO:0035556/intracellular signal transduction/Process	GO:0043197/dendritic spine/Component	GO:0048471/perinuclear region of cytoplasm/Component	GO:0050811/GABA receptor binding/Function	GO:0055037/recycling endosome/Component
CUST_28709_PI429062924	1.66445	1.32889	2.36066	7.21736	7.95241	7.62758	8.45655	XP_002444671	hypothetical protein SORBIDRAFT_07g025760 [Sorghum bicolor]	GO:0032875/regulation of DNA endoreduplication/Process	GO:0051782/negative regulation of cell division/Process
CUST_50985_PI429062924	1.34136	1.12334	11.401	6.65395	7.07765	6.82175	10.165	XP_002445884	hypothetical protein SORBIDRAFT_07g027440 [Sorghum bicolor]	GO:0004826/phenylalanine-tRNA ligase activity/Function	GO:0005737/cytoplasm/Component	GO:0006432/phenylalanyl-tRNA aminoacylation/Process	GO:0009328/phenylalanine-tRNA ligase complex/Component	GO:0005829/cytosol/Component
CUST_48451_PI429062924	0.891927	0.635439	0.434426	10.6531	10.488	9.99888	9.45023	XP_002445920	hypothetical protein SORBIDRAFT_07g028050 [Sorghum bicolor]	GO:0005886/plasma membrane/Component	GO:0006071/glycerol metabolic process/Process	GO:0008889/glycerophosphodiester phosphodiesterase activity/Function	GO:0031225/anchored to membrane/Component	GO:0046658/anchored to plasma membrane/Component	GO:0010026/trichome differentiation/Process	GO:0010442/guard cell morphogenesis/Process	GO:0052541/plant-type cell wall cellulose metabolic process/Process	GO:0009506/plasmodesma/Component	GO:0000272/polysaccharide catabolic process/Process	GO:0005982/starch metabolic process/Process	GO:0007155/cell adhesion/Process	GO:0009653/anatomical structure morphogenesis/Process	GO:0009664/plant-type cell wall organization/Process	GO:0009832/plant-type cell wall biogenesis/Process	GO:0010054/trichoblast differentiation/Process	GO:0010075/regulation of meristem growth/Process	GO:0010090/trichome morphogenesis/Process	GO:0042545/cell wall modification/Process	GO:0045010/actin nucleation/Process	GO:0048364/root development/Process	GO:0048765/root hair cell differentiation/Process	GO:0048869/cellular developmental process/Process	GO:0052546/cell wall pectin metabolic process/Process	GO:0071555/cell wall organization/Process
CUST_12851_PI429062924	1.18706	0.836736	0.300079	7.11807	7.36547	6.86092	5.38148	XP_002445924	hypothetical protein SORBIDRAFT_07g028100 [Sorghum bicolor]	GO:0009055/electron carrier activity/Function	GO:0043231/intracellular membrane-bounded organelle/Component	GO:0046577/long-chain-alcohol oxidase activity/Function	GO:0006066/alcohol metabolic process/Process	GO:0055114/oxidation-reduction process/Process
CUST_40928_PI429062924	1.16668	0.765124	0.260276	7.59	7.81241	7.20377	5.64811	XP_002445924	hypothetical protein SORBIDRAFT_07g028100 [Sorghum bicolor]	GO:0003677/DNA binding/Function	GO:0005634/nucleus/Component	GO:0006351/transcription, DNA-dependent/Process	GO:0006355/regulation of transcription, DNA-dependent/Process	GO:0046872/metal ion binding/Function
CUST_18825_PI429062924	0.611511	1.09372	2.92067	7.11135	6.4018	7.24059	8.65765	XP_002444818	hypothetical protein SORBIDRAFT_07g028530 [Sorghum bicolor]	GO:0005634/nucleus/Component	GO:0008757/S-adenosylmethionine-dependent methyltransferase activity/Function	GO:0032259/methylation/Process
CUST_12454_PI429062924	0.286988	0.29466	0.542232	12.4426	10.6417	10.6798	11.5596	XP_002445946	hypothetical protein SORBIDRAFT_07g028550 [Sorghum bicolor]	GO:0003674/molecular_function/Function	GO:0005737/cytoplasm/Component	GO:0005834/heterotrimeric G-protein complex/Component	GO:0008150/biological_process/Process	GO:0080008/Cul4-RING ubiquitin ligase complex/Component	GO:0000956/nuclear-transcribed mRNA catabolic process/Process
CUST_45019_PI429062924	0.223052	0.443976	0.666873	9.74733	7.58279	8.57589	9.16282	XP_002445946	hypothetical protein SORBIDRAFT_07g028550 [Sorghum bicolor]	GO:0003674/molecular_function/Function	GO:0005737/cytoplasm/Component	GO:0005834/heterotrimeric G-protein complex/Component	GO:0008150/biological_process/Process	GO:0080008/Cul4-RING ubiquitin ligase complex/Component	GO:0000956/nuclear-transcribed mRNA catabolic process/Process
CUST_8740_PI429062924	0.293778	0.545664	0.921005	9.85951	8.0923	8.98559	9.74079	XP_002445946	hypothetical protein SORBIDRAFT_07g028550 [Sorghum bicolor]	GO:0003674/molecular_function/Function	GO:0005737/cytoplasm/Component	GO:0005834/heterotrimeric G-protein complex/Component	GO:0008150/biological_process/Process	GO:0080008/Cul4-RING ubiquitin ligase complex/Component	GO:0000956/nuclear-transcribed mRNA catabolic process/Process
CUST_53821_PI429062924	1.03843	1.58338	5.85503	4.70092	4.75532	5.36393	7.25059	XP_002441672	hypothetical protein SORBIDRAFT_08g000600 [Sorghum bicolor]	GO:0005737/cytoplasm/Component	GO:0005829/cytosol/Component	GO:0004838/L-tyrosine:2-oxoglutarate aminotransferase activity/Function	GO:0006520/cellular amino acid metabolic process/Process	GO:0006559/L-phenylalanine catabolic process/Process	GO:0006572/tyrosine catabolic process/Process
CUST_10024_PI429062924	0.598421	0.772034	0.285166	11.4956	10.7548	11.1223	9.68545	XP_002441690	hypothetical protein SORBIDRAFT_08g000800 [Sorghum bicolor]	GO:0006397/mRNA processing/Process	GO:0000445/THO complex part of transcription export complex/Component	GO:0005634/nucleus/Component	GO:0006810/transport/Process	GO:0003723/RNA binding/Function	GO:0005737/cytoplasm/Component	GO:0008380/RNA splicing/Process	GO:0051028/mRNA transport/Process
CUST_52363_PI429062924	0.872535	1.32571	2.01372	6.88949	6.69278	7.29627	7.89936	XP_002442729	hypothetical protein SORBIDRAFT_08g001890 [Sorghum bicolor]	GO:0008150/biological_process/Process	GO:0009507/chloroplast/Component	GO:0009535/chloroplast thylakoid membrane/Component	GO:0009570/chloroplast stroma/Component	GO:0000023/maltose metabolic process/Process	GO:0006098/pentose-phosphate shunt/Process	GO:0006364/rRNA processing/Process	GO:0009657/plastid organization/Process	GO:0010103/stomatal complex morphogenesis/Process	GO:0010207/photosystem II assembly/Process	GO:0019252/starch biosynthetic process/Process	GO:0043085/positive regulation of catalytic activity/Process
CUST_7723_PI429062924	0.37022	1.05041	0.729661	13.8364	12.4029	13.9074	13.3817	XP_002442753	hypothetical protein SORBIDRAFT_08g002250 [Sorghum bicolor]	GO:0005576/extracellular region/Component	GO:0009793/embryo development ending in seed dormancy/Process	GO:0019825/oxygen binding/Function	GO:0016126/sterol biosynthetic process/Process	GO:0008398/sterol 14-demethylase activity/Function	GO:0005783/endoplasmic reticulum/Component	GO:0005886/plasma membrane/Component	GO:0005794/Golgi apparatus/Component	GO:0000394/RNA splicing, via endonucleolytic cleavage and ligation/Process	GO:0009086/methionine biosynthetic process/Process	GO:0019745/pentacyclic triterpenoid biosynthetic process/Process
CUST_10914_PI429062924	1.26729	0.936068	0.439951	7.58688	7.92863	7.49157	6.4023	XP_002442769	hypothetical protein SORBIDRAFT_08g002530 [Sorghum bicolor]	GO:0005634/nucleus/Component	GO:0005737/cytoplasm/Component	GO:0010228/vegetative to reproductive phase transition of meristem/Process	GO:0010452/histone H3-K36 methylation/Process	GO:0051568/histone H3-K4 methylation/Process	GO:0009909/regulation of flower development/Process
CUST_54015_PI429062924	0.100858	0.545348	0.0274137	12.4606	9.15103	11.5859	7.27167	XP_002442987	hypothetical protein SORBIDRAFT_08g005906 [Sorghum bicolor]	GO:0004637/phosphoribosylamine-glycine ligase activity/Function	GO:0009113/purine nucleobase biosynthetic process/Process	GO:0009507/chloroplast/Component	GO:0009570/chloroplast stroma/Component	GO:0006164/purine nucleotide biosynthetic process/Process
CUST_57751_PI429062924	1.97421	2.3947	2.35704	11.119	12.1003	12.3788	12.356	XP_002443019	hypothetical protein SORBIDRAFT_08g006410 [Sorghum bicolor]	GO:0005739/mitochondrion/Component	GO:0010413/glucuronoxylan metabolic process/Process	GO:0045492/xylan biosynthetic process/Process	GO:0005794/Golgi apparatus/Component	GO:0005976/polysaccharide metabolic process/Process	GO:0009808/lignin metabolic process/Process	GO:0030775/glucuronoxylan 4-O-methyltransferase activity/Function	GO:0045491/xylan metabolic process/Process
CUST_14394_PI429062924	1.00472	1.31535	4.26445	9.50755	9.51433	9.90299	11.5999	XP_002442154	hypothetical protein SORBIDRAFT_08g015240 [Sorghum bicolor]	GO:0016747/transferase activity, transferring acyl groups other than amino-acyl groups/Function	GO:0006355/regulation of transcription, DNA-dependent/Process	GO:0005634/nucleus/Component
CUST_50330_PI429062924	0.37115	0.867103	1.59776	6.60802	5.17809	6.4023	7.28407	XP_002443328	hypothetical protein SORBIDRAFT_08g017560 [Sorghum bicolor]	GO:0005634/nucleus/Component	GO:0008150/biological_process/Process	GO:0005516/calmodulin binding/Function	GO:0006487/protein N-linked glycosylation/Process
CUST_55214_PI429062924	0.543135	0.613526	0.485227	11.674	10.7933	10.9692	10.6307	XP_002443336	hypothetical protein SORBIDRAFT_08g017740 [Sorghum bicolor]	GO:0004806/triglyceride lipase activity/Function	GO:0005886/plasma membrane/Component	GO:0006629/lipid metabolic process/Process
CUST_6017_PI429062924	0.805214	1.21362	2.39177	9.54936	9.2368	9.82867	10.8074	XP_002443356	hypothetical protein SORBIDRAFT_08g018130 [Sorghum bicolor]	GO:0003677/DNA binding/Function	GO:0003899/DNA-directed RNA polymerase activity/Function	GO:0005634/nucleus/Component	GO:0006351/transcription, DNA-dependent/Process	GO:0000418/DNA-directed RNA polymerase IV complex/Component	GO:0000419/DNA-directed RNA polymerase V complex/Component	GO:0005665/DNA-directed RNA polymerase II, core complex/Component	GO:0080188/RNA-directed DNA methylation/Process
CUST_13011_PI429062924	1.05923	2.99934	0.707777	6.95486	7.03787	8.5395	6.45623	XP_002443594	hypothetical protein SORBIDRAFT_08g022150 [Sorghum bicolor]	GO:0003824/catalytic activity/Function	GO:0008152/metabolic process/Process
CUST_22805_PI429062924	0.854742	1.26546	3.08738	9.3097	9.08326	9.64937	10.9361	XP_002443645	hypothetical protein SORBIDRAFT_08g022770 [Sorghum bicolor]	GO:0005737/cytoplasm/Component	GO:0016615/malate dehydrogenase activity/Function	GO:0005777/peroxisome/Component	GO:0031998/regulation of fatty acid beta-oxidation/Process	GO:0009507/chloroplast/Component	GO:0080093/regulation of photorespiration/Process	GO:0006635/fatty acid beta-oxidation/Process	GO:0007031/peroxisome organization/Process	GO:0009062/fatty acid catabolic process/Process
CUST_6091_PI429062924	0.282689	1.09267	1.16015	7.42758	5.60487	7.55544	7.6419	XP_002442628	hypothetical protein SORBIDRAFT_08g023300 [Sorghum bicolor]	GO:0003674/molecular_function/Function	GO:0008150/biological_process/Process	GO:0009507/chloroplast/Component	GO:0010207/photosystem II assembly/Process	GO:0010264/myo-inositol hexakisphosphate biosynthetic process/Process
CUST_54187_PI429062924	2.77029	1.16499	0.633975	14.4575	15.9276	14.6778	13.8	XP_002439128	hypothetical protein SORBIDRAFT_09g000960 [Sorghum bicolor]	GO:0005576/extracellular region/Component	GO:0006508/proteolysis/Process	GO:0008234/cysteine-type peptidase activity/Function	GO:0000325/plant-type vacuole/Component	GO:0005634/nucleus/Component	GO:0010623/developmental programmed cell death/Process	GO:0010413/glucuronoxylan metabolic process/Process	GO:0045492/xylan biosynthetic process/Process
CUST_28598_PI429062924	0.678301	1.07344	2.07927	12.7804	12.2204	12.8826	13.8364	XP_002440472	hypothetical protein SORBIDRAFT_09g001530 [Sorghum bicolor]	GO:0004427/inorganic diphosphatase activity/Function	GO:0005737/cytoplasm/Component	GO:0008152/metabolic process/Process	GO:0016020/membrane/Component	GO:0046686/response to cadmium ion/Process	GO:0005829/cytosol/Component
CUST_11289_PI429062924	0.702209	0.359363	0.70326	8.52603	8.016	7.04955	8.01816	XP_002440526	hypothetical protein SORBIDRAFT_09g002540 [Sorghum bicolor]	GO:0005634/nucleus/Component	GO:0006470/protein dephosphorylation/Process	GO:0030946/protein tyrosine phosphatase activity, metal-dependent/Function
CUST_53229_PI429062924	1.19889	1.6143	3.77079	8.67955	8.94125	9.37046	10.5944	XP_002440531	hypothetical protein SORBIDRAFT_09g002590 [Sorghum bicolor]	GO:0001568/blood vessel development/Process	GO:0005088/Ras guanyl-nucleotide exchange factor activity/Function	GO:0005515/protein binding/Function	GO:0005737/cytoplasm/Component	GO:0005770/late endosome/Component	GO:0005886/plasma membrane/Component	GO:0005911/cell-cell junction/Component	GO:0007264/small GTPase mediated signal transduction/Process	GO:0008285/negative regulation of cell proliferation/Process	GO:0010976/positive regulation of neuron projection development/Process	GO:0017034/Rap guanyl-nucleotide exchange factor activity/Function	GO:0021591/ventricular system development/Process	GO:0021884/forebrain neuron development/Process	GO:0030165/PDZ domain binding/Function	GO:0030552/cAMP binding/Function	GO:0031547/brain-derived neurotrophic factor receptor signaling pathway/Process	GO:0031697/beta-1 adrenergic receptor binding/Function	GO:0032320/positive regulation of Ras GTPase activity/Process	GO:0032854/positive regulation of Rap GTPase activity/Process	GO:0038180/nerve growth factor signaling pathway/Process	GO:0043005/neuron projection/Component	GO:0043025/neuronal cell body/Component	GO:0043234/protein complex/Component	GO:0043950/positive regulation of cAMP-mediated signaling/Process	GO:0045202/synapse/Component	GO:0045860/positive regulation of protein kinase activity/Process	GO:0046582/Rap GTPase activator activity/Function	GO:0048022/negative regulation of melanin biosynthetic process/Process	GO:0048471/perinuclear region of cytoplasm/Component	GO:0050699/WW domain binding/Function	GO:0050774/negative regulation of dendrite morphogenesis/Process	GO:0070374/positive regulation of ERK1 and ERK2 cascade/Process	GO:0071320/cellular response to cAMP/Process	GO:0071321/cellular response to cGMP/Process	GO:0071880/adenylate cyclase-activating adrenergic receptor signaling pathway/Process	GO:1990090/cellular response to nerve growth factor stimulus/Process	GO:2000481/positive regulation of cAMP-dependent protein kinase activity/Process	GO:2000670/positive regulation of dendritic cell apoptotic process/Process	GO:2001214/positive regulation of vasculogenesis/Process	GO:2001224/positive regulation of neuron migration/Process
CUST_46978_PI429062924	0.399617	1.17656	0.292164	13.619	12.2957	13.8536	11.8438	XP_002440592	hypothetical protein SORBIDRAFT_09g003680 [Sorghum bicolor]	GO:0005739/mitochondrion/Component	GO:0006790/sulfur compound metabolic process/Process	GO:0008482/sulfite oxidase activity/Function	GO:0009507/chloroplast/Component	GO:0005777/peroxisome/Component	GO:0010477/response to sulfur dioxide/Process	GO:0015994/chlorophyll metabolic process/Process	GO:0005829/cytosol/Component
CUST_51272_PI429062924	0.552695	1.65118	0.487062	8.1596	7.30415	8.8831	7.12178	XP_002440592	hypothetical protein SORBIDRAFT_09g003680 [Sorghum bicolor]	GO:0005739/mitochondrion/Component	GO:0006790/sulfur compound metabolic process/Process	GO:0008482/sulfite oxidase activity/Function	GO:0009507/chloroplast/Component	GO:0005777/peroxisome/Component	GO:0010477/response to sulfur dioxide/Process	GO:0015994/chlorophyll metabolic process/Process	GO:0005829/cytosol/Component
CUST_27973_PI429062924	0.332233	0.72216	1.29366	14.1589	12.5691	13.6893	14.5303	XP_002439278	hypothetical protein SORBIDRAFT_09g003690 [Sorghum bicolor]	GO:0004364/glutathione transferase activity/Function	GO:0005737/cytoplasm/Component	GO:0009407/toxin catabolic process/Process
CUST_25711_PI429062924	0.703168	0.95023	2.19183	10.9871	10.479	10.9134	12.1192	XP_002439283	hypothetical protein SORBIDRAFT_09g003750 [Sorghum bicolor]	GO:0004364/glutathione transferase activity/Function	GO:0005737/cytoplasm/Component	GO:0009407/toxin catabolic process/Process
CUST_49806_PI429062924	0.723177	2.3272	2.18333	7.64558	7.178	8.86417	8.7721	XP_002439283	hypothetical protein SORBIDRAFT_09g003750 [Sorghum bicolor]	GO:0004364/glutathione transferase activity/Function	GO:0005737/cytoplasm/Component	GO:0009407/toxin catabolic process/Process
CUST_41153_PI429062924	0.446447	0.63405	1.51076	7.49897	6.33553	6.84164	8.09424	XP_002439427	hypothetical protein SORBIDRAFT_09g006260 [Sorghum bicolor]	GO:0009507/chloroplast/Component	GO:0019825/oxygen binding/Function	GO:0016132/brassinosteroid biosynthetic process/Process	GO:0016709/oxidoreductase activity, acting on paired donors, with incorporation or reduction of molecular oxygen, NAD(P)H as one donor, and incorporation of one atom of oxygen/Function	GO:0048366/leaf development/Process	GO:0048441/petal development/Process	GO:0048443/stamen development/Process
CUST_13934_PI429062924	0.908452	3.36646	6.04498	6.7397	6.60119	8.49094	9.33544	XP_002440848	hypothetical protein SORBIDRAFT_09g008170 [Sorghum bicolor]	GO:0005975/carbohydrate metabolic process/Process	GO:0004338/glucan exo-1,3-beta-glucosidase activity/Function	GO:0009277/fungal-type cell wall/Component	GO:0046658/anchored to plasma membrane/Component
CUST_5338_PI429062924	0.861495	3.44394	1.69998	12.2701	12.0551	14.0542	13.0357	XP_002440848	hypothetical protein SORBIDRAFT_09g008170 [Sorghum bicolor]	GO:0004338/glucan exo-1,3-beta-glucosidase activity/Function	GO:0005576/extracellular region/Component	GO:0006073/cellular glucan metabolic process/Process	GO:0009986/cell surface/Component	GO:0031505/fungal-type cell wall organization/Process	GO:0031589/cell-substrate adhesion/Process	GO:0044011/single-species biofilm formation on inanimate substrate/	GO:0044407/single-species biofilm formation in or on host organism/	GO:0046658/anchored to plasma membrane/Component	GO:0050839/cell adhesion molecule binding/Function
CUST_61480_PI429062924	5.81017	2.45529	6.96397	9.21952	11.7581	10.5154	12.0194	XP_002440850	hypothetical protein SORBIDRAFT_09g008190 [Sorghum bicolor]	GO:0003824/catalytic activity/Function	GO:0008152/metabolic process/Process	GO:0009733/response to auxin stimulus/Process	GO:0009741/response to brassinosteroid stimulus/Process	GO:0009826/unidimensional cell growth/Process	GO:0035264/multicellular organism growth/Process
CUST_28736_PI429062924	2.00039	1.51478	1.08721	6.96044	7.96072	7.55955	7.08107	XP_002440887	hypothetical protein SORBIDRAFT_09g014430 [Sorghum bicolor]	GO:0009507/chloroplast/Component	GO:0006457/protein folding/Process	GO:0009658/chloroplast organization/Process	GO:0009790/embryo development/Process	GO:0005739/mitochondrion/Component	GO:0009579/thylakoid/Component	GO:0009941/chloroplast envelope/Component	GO:0022626/cytosolic ribosome/Component	GO:0009570/chloroplast stroma/Component	GO:0016020/membrane/Component	GO:0048046/apoplast/Component	GO:0005829/cytosol/Component	GO:0009793/embryo development ending in seed dormancy/Process	GO:0016226/iron-sulfur cluster assembly/Process	GO:0048481/ovule development/Process
CUST_7125_PI429062924	0.943797	1.32001	2.64171	7.31432	7.23086	7.71487	8.71579	XP_002441079	hypothetical protein SORBIDRAFT_09g019950 [Sorghum bicolor]	GO:0019825/oxygen binding/Function	GO:0008395/steroid hydroxylase activity/Function	GO:0016131/brassinosteroid metabolic process/Process	GO:0009416/response to light stimulus/Process	GO:0009741/response to brassinosteroid stimulus/Process	GO:0010268/brassinosteroid homeostasis/Process	GO:0009733/response to auxin stimulus/Process
CUST_25184_PI429062924	0.426331	0.921245	1	12.8212	11.5913	12.7029	12.8212	XP_002439791	hypothetical protein SORBIDRAFT_09g020160 [Sorghum bicolor]	GO:0003674/molecular_function/Function	GO:0005576/extracellular region/Component	GO:0008150/biological_process/Process	GO:0006499/N-terminal protein myristoylation/Process
CUST_48436_PI429062924	1.09653	0.532597	0.437463	7.96933	8.10228	7.06045	6.77656	XP_002441175	hypothetical protein SORBIDRAFT_09g021710 [Sorghum bicolor]	GO:0003674/molecular_function/Function	GO:0008150/biological_process/Process	GO:0006635/fatty acid beta-oxidation/Process	GO:0007165/signal transduction/Process	GO:0009755/hormone-mediated signaling pathway/Process
CUST_13124_PI429062924	1.42088	2.10227	1.35917	8.46545	8.97224	9.5374	8.90818	XP_002441217	hypothetical protein SORBIDRAFT_09g022500 [Sorghum bicolor]	GO:0003824/catalytic activity/Function	GO:0005794/Golgi apparatus/Component	GO:0016020/membrane/Component	GO:0009834/secondary cell wall biogenesis/Process	GO:0010417/glucuronoxylan biosynthetic process/Process	GO:0080116/glucuronoxylan glucuronosyltransferase activity/Function	GO:0005768/endosome/Component	GO:0005802/trans-Golgi network/Component
CUST_647_PI429062924	1.16309	4.04505	3.5047	8.38499	8.60295	10.4011	10.1943	XP_002441217	hypothetical protein SORBIDRAFT_09g022500 [Sorghum bicolor]	GO:0003824/catalytic activity/Function	GO:0005794/Golgi apparatus/Component	GO:0016020/membrane/Component	GO:0009834/secondary cell wall biogenesis/Process	GO:0010417/glucuronoxylan biosynthetic process/Process	GO:0080116/glucuronoxylan glucuronosyltransferase activity/Function	GO:0005768/endosome/Component	GO:0005802/trans-Golgi network/Component
CUST_21027_PI429062924	0.755803	1.15109	0.482679	7.24528	6.84136	7.44828	6.19442	XP_002441220	hypothetical protein SORBIDRAFT_09g022620 [Sorghum bicolor]	GO:0003935/GTP cyclohydrolase II activity/Function	GO:0008686/3,4-dihydroxy-2-butanone-4-phosphate synthase activity/Function	GO:0009231/riboflavin biosynthetic process/Process	GO:0009507/chloroplast/Component	GO:0016020/membrane/Component	GO:0009570/chloroplast stroma/Component	GO:0048767/root hair elongation/Process
CUST_18414_PI429062924	3.83737	1.33979	0.712837	10.8122	12.7523	11.2342	10.3238	XP_002439976	hypothetical protein SORBIDRAFT_09g023710 [Sorghum bicolor]	GO:0003674/molecular_function/Function	GO:0005739/mitochondrion/Component	GO:0008150/biological_process/Process	GO:0010413/glucuronoxylan metabolic process/Process	GO:0045492/xylan biosynthetic process/Process
CUST_15986_PI429062924	2.24015	1.98289	3.36511	7.34181	8.50541	8.32941	9.09246	XP_002440004	hypothetical protein SORBIDRAFT_09g024270 [Sorghum bicolor]	GO:0005634/nucleus/Component	GO:0006333/chromatin assembly or disassembly/Process	GO:0006352/DNA-dependent transcription, initiation/Process	GO:0005829/cytosol/Component	GO:0009506/plasmodesma/Component	GO:0009630/gravitropism/Process
CUST_26416_PI429062924	0.640202	1.94194	3.66334	8.41516	7.77176	9.37266	10.2883	XP_002441334	hypothetical protein SORBIDRAFT_09g024630 [Sorghum bicolor]	GO:0008194/UDP-glycosyltransferase activity/Function	GO:0009507/chloroplast/Component	GO:0016757/transferase activity, transferring glycosyl groups/Function	GO:0050403/trans-zeatin O-beta-D-glucosyltransferase activity/Function	GO:0050502/cis-zeatin O-beta-D-glucosyltransferase activity/Function	GO:0080044/quercetin 7-O-glucosyltransferase activity/Function	GO:0080046/quercetin 4'-O-glucosyltransferase activity/Function	GO:0016131/brassinosteroid metabolic process/Process	GO:0046527/glucosyltransferase activity/Function
CUST_43004_PI429062924	0.372783	0.239637	0.108288	10.5282	9.10458	8.4671	7.32112	XP_002441371	hypothetical protein SORBIDRAFT_09g025470 [Sorghum bicolor]	GO:0009685/gibberellin metabolic process/Process
CUST_21582_PI429062924	1.88779	0.951828	0.475957	6.40591	7.3226	6.33468	5.33481	XP_002441396	hypothetical protein SORBIDRAFT_09g025880 [Sorghum bicolor]	GO:0000166/nucleotide binding/Function	GO:0005634/nucleus/Component	GO:0080008/Cul4-RING ubiquitin ligase complex/Component	GO:0001510/RNA methylation/Process	GO:0006406/mRNA export from nucleus/Process	GO:0006606/protein import into nucleus/Process	GO:0009220/pyrimidine ribonucleotide biosynthetic process/Process	GO:0005730/nucleolus/Component	GO:0006364/rRNA processing/Process	GO:0009553/embryo sac development/Process
CUST_58567_PI429062924	0.273874	0.639207	0.177174	12.5205	10.6521	11.8749	10.0238	XP_002440110	hypothetical protein SORBIDRAFT_09g026150 [Sorghum bicolor]	GO:0003872/6-phosphofructokinase activity/Function	GO:0005737/cytoplasm/Component	GO:0005945/6-phosphofructokinase complex/Component	GO:0006096/glycolysis/Process	GO:0005829/cytosol/Component	GO:0010053/root epidermal cell differentiation/Process
CUST_27569_PI429062924	1.18181	0.772999	0.473638	7.55107	7.79208	7.17961	6.47293	XP_002441425	hypothetical protein SORBIDRAFT_09g026370 [Sorghum bicolor]	GO:0003824/catalytic activity/Function	GO:0005737/cytoplasm/Component	GO:0008152/metabolic process/Process	GO:0008809/carnitine racemase activity/Function	GO:0004165/dodecenoyl-CoA delta-isomerase activity/Function	GO:0005634/nucleus/Component	GO:0005777/peroxisome/Component	GO:0005829/cytosol/Component	GO:0009062/fatty acid catabolic process/Process	GO:0080167/response to karrikin/Process
CUST_48776_PI429062924	0.0790562	0.484133	0.357745	8.5198	4.85882	7.47327	7.0368	XP_002441427	hypothetical protein SORBIDRAFT_09g026410 [Sorghum bicolor]	GO:0006457/protein folding/Process	GO:0009507/chloroplast/Component
CUST_41226_PI429062924	1.26874	1.69978	3.90047	10.0848	10.4282	10.8502	12.0485	XP_002441466	hypothetical protein SORBIDRAFT_09g027360 [Sorghum bicolor]	GO:0000234/phosphoethanolamine N-methyltransferase activity/Function	GO:0005737/cytoplasm/Component	GO:0006656/phosphatidylcholine biosynthetic process/Process	GO:0052667/phosphomethylethanolamine N-methyltransferase activity/Function	GO:0000023/maltose metabolic process/Process	GO:0006598/polyamine catabolic process/Process	GO:0009698/phenylpropanoid metabolic process/Process	GO:0019252/starch biosynthetic process/Process	GO:0042398/cellular modified amino acid biosynthetic process/Process	GO:0043085/positive regulation of catalytic activity/Process
CUST_29499_PI429062924	0.648804	1.77225	3.38895	8.64884	8.0247	9.47443	10.4097	XP_002440237	hypothetical protein SORBIDRAFT_09g028260 [Sorghum bicolor]	GO:0003674/molecular_function/Function	GO:0009507/chloroplast/Component	GO:0009538/photosystem I reaction center/Component	GO:0015979/photosynthesis/Process	GO:0009535/chloroplast thylakoid membrane/Component	GO:0010287/plastoglobule/Component	GO:0016020/membrane/Component	GO:0009579/thylakoid/Component	GO:0009534/chloroplast thylakoid/Component	GO:0006364/rRNA processing/Process	GO:0009657/plastid organization/Process	GO:0009773/photosynthetic electron transport in photosystem I/Process	GO:0010207/photosystem II assembly/Process	GO:0019344/cysteine biosynthetic process/Process	GO:0019684/photosynthesis, light reaction/Process	GO:0035304/regulation of protein dephosphorylation/Process
CUST_47910_PI429062924	0.994888	0.249381	0.32877	8.91979	8.91239	6.91621	7.31494	XP_002437662	hypothetical protein SORBIDRAFT_10g000360 [Sorghum bicolor]	GO:0004411/homogentisate 1,2-dioxygenase activity/Function	GO:0005737/cytoplasm/Component	GO:0006559/L-phenylalanine catabolic process/Process	GO:0006572/tyrosine catabolic process/Process	GO:0005829/cytosol/Component	GO:0006635/fatty acid beta-oxidation/Process	GO:0009744/response to sucrose stimulus/Process	GO:0009750/response to fructose stimulus/Process	GO:0015996/chlorophyll catabolic process/Process	GO:0016558/protein import into peroxisome matrix/Process	GO:1902000/homogentisate catabolic process/Process
CUST_52687_PI429062924	1.37763	0.959383	2.14739	7.46819	7.93039	7.40837	8.57077	XP_002436453	hypothetical protein SORBIDRAFT_10g002950 [Sorghum bicolor]	GO:0005634/nucleus/Component	GO:0008168/methyltransferase activity/Function	GO:0008469/histone-arginine N-methyltransferase activity/Function	GO:0010228/vegetative to reproductive phase transition of meristem/Process	GO:0016277//Function	myelin basic protein//	GO:0019919/peptidyl-arginine methylation, to asymmetrical-dimethyl arginine/Process	GO:0035241/protein-arginine omega-N monomethyltransferase activity/Function	GO:0035242/protein-arginine omega-N asymmetric methyltransferase activity/Function	GO:0005829/cytosol/Component	GO:0009909/regulation of flower development/Process	GO:0034968/histone lysine methylation/Process
CUST_20209_PI429062924	0.427841	0.767885	1.3062	12.2177	10.9929	11.8367	12.6031	XP_002437830	hypothetical protein SORBIDRAFT_10g003280 [Sorghum bicolor]	GO:0006631/fatty acid metabolic process/Process	GO:0006629/lipid metabolic process/Process	GO:0030148/sphingolipid biosynthetic process/Process	GO:0016740/transferase activity/Function	GO:0016021/integral to membrane/Component	GO:0016020/membrane/Component	GO:0005783/endoplasmic reticulum/Component	GO:0030497/fatty acid elongation/Process	GO:0009922/fatty acid elongase activity/Function	GO:0016192/vesicle-mediated transport/Process	GO:0006633/fatty acid biosynthetic process/Process
CUST_4422_PI429062924	0.438368	0.639053	1.04269	7.35735	6.16756	6.71135	7.41766	XP_002437838	hypothetical protein SORBIDRAFT_10g003460 [Sorghum bicolor]	GO:0003674/molecular_function/Function	GO:0005739/mitochondrion/Component	GO:0008150/biological_process/Process	GO:0005794/Golgi apparatus/Component	GO:0000394/RNA splicing, via endonucleolytic cleavage and ligation/Process	GO:0009086/methionine biosynthetic process/Process	GO:0005768/endosome/Component	GO:0005802/trans-Golgi network/Component
CUST_41554_PI429062924	0.516192	0.826994	4.76131	5.44458	4.49056	5.17053	7.69594	XP_002436588	hypothetical protein SORBIDRAFT_10g005170 [Sorghum bicolor]	GO:0005737/cytoplasm/Component	GO:0005829/cytosol/Component	GO:0009165/nucleotide biosynthetic process/Process	GO:0010167/response to nitrate/Process	GO:0015706/nitrate transport/Process	GO:0016706/oxidoreductase activity, acting on paired donors, with incorporation or reduction of molecular oxygen, 2-oxoglutarate as one donor, and incorporation of one atom each of oxygen into both donors/Function
CUST_679_PI429062924	0.510392	0.815336	2.98703	12.7797	11.8093	12.4851	14.3584	XP_002436588	hypothetical protein SORBIDRAFT_10g005170 [Sorghum bicolor]	GO:0005737/cytoplasm/Component	GO:0009813/flavonoid biosynthetic process/Process	GO:0016706/oxidoreductase activity, acting on paired donors, with incorporation or reduction of molecular oxygen, 2-oxoglutarate as one donor, and incorporation of one atom each of oxygen into both donors/Function	GO:0000041/transition metal ion transport/Process	GO:0010359/regulation of anion channel activity/Process	GO:0016132/brassinosteroid biosynthetic process/Process
CUST_58608_PI429062924	0.777286	1.81357	2.92643	7.08236	6.71888	7.94119	8.6315	XP_002436589	hypothetical protein SORBIDRAFT_10g005180 [Sorghum bicolor]	GO:0005737/cytoplasm/Component	GO:0005829/cytosol/Component	GO:0009165/nucleotide biosynthetic process/Process	GO:0010167/response to nitrate/Process	GO:0015706/nitrate transport/Process	GO:0016706/oxidoreductase activity, acting on paired donors, with incorporation or reduction of molecular oxygen, 2-oxoglutarate as one donor, and incorporation of one atom each of oxygen into both donors/Function
CUST_49408_PI429062924	0.921098	1.62359	3.09461	8.41564	8.29707	9.11482	10.0454	XP_002436592	hypothetical protein SORBIDRAFT_10g005210 [Sorghum bicolor]	GO:0005737/cytoplasm/Component	GO:0005829/cytosol/Component	GO:0009165/nucleotide biosynthetic process/Process	GO:0010167/response to nitrate/Process	GO:0015706/nitrate transport/Process	GO:0016706/oxidoreductase activity, acting on paired donors, with incorporation or reduction of molecular oxygen, 2-oxoglutarate as one donor, and incorporation of one atom each of oxygen into both donors/Function
CUST_40063_PI429062924	1.03031	0.857338	0.465198	14.0185	14.0615	13.7964	12.9144	XP_002437970	hypothetical protein SORBIDRAFT_10g005680 [Sorghum bicolor]	GO:0004843/ubiquitin-specific protease activity/Function	GO:0005634/nucleus/Component	GO:0009165/nucleotide biosynthetic process/Process
CUST_54747_PI429062924	0.339919	0.460695	0.704099	9.18331	7.62657	8.0652	8.67716	XP_002436640	hypothetical protein SORBIDRAFT_10g006390 [Sorghum bicolor]	GO:0003677/DNA binding/Function	GO:0003723/RNA binding/Function	GO:0005634/nucleus/Component	GO:0006351/transcription, DNA-dependent/Process	GO:0006355/regulation of transcription, DNA-dependent/Process	GO:0007275/multicellular organismal development/Process	GO:0015629/actin cytoskeleton/Component	GO:0046872/metal ion binding/Function	GO:0005730/nucleolus/Component
CUST_4166_PI429062924	0.423348	0.344124	0.388874	8.04419	6.8041	6.50518	6.68156	XP_002436646	hypothetical protein SORBIDRAFT_10g006590 [Sorghum bicolor]	GO:0001841/neural tube formation/Process	GO:0001947/heart looping/Process	GO:0007224/smoothened signaling pathway/Process	GO:0009953/dorsal/ventral pattern formation/Process	GO:0032391/photoreceptor connecting cilium/Component	GO:0042733/embryonic digit morphogenesis/Process	GO:0044292/dendrite terminus/Component	GO:0045862/positive regulation of proteolysis/Process
CUST_24299_PI429062924	0.971681	1.1283	2.24262	7.10171	7.06027	7.27587	8.2669	XP_002436676	hypothetical protein SORBIDRAFT_10g006920 [Sorghum bicolor]	GO:0005634/nucleus/Component	GO:0008150/biological_process/Process	GO:0006355/regulation of transcription, DNA-dependent/Process
CUST_52395_PI429062924	0.8385	1.21208	2.12556	10.3872	10.133	10.6646	11.475	XP_002436691	hypothetical protein SORBIDRAFT_10g007100 [Sorghum bicolor]	GO:0009507/chloroplast/Component	GO:0032934/sterol binding/Function	GO:0005777/peroxisome/Component	GO:0006635/fatty acid beta-oxidation/Process	GO:0009845/seed germination/Process	GO:0032365/intracellular lipid transport/Process	GO:0046487/glyoxylate metabolic process/Process	GO:0007031/peroxisome organization/Process	GO:0009686/gibberellin biosynthetic process/Process	GO:0009740/gibberellic acid mediated signaling pathway/Process	GO:0048608/reproductive structure development/Process
CUST_49914_PI429062924	0.451038	0.506753	0.728336	8.46874	7.32006	7.48809	8.01141	XP_002436703	hypothetical protein SORBIDRAFT_10g007240 [Sorghum bicolor]	GO:0005634/nucleus/Component	GO:0008150/biological_process/Process	GO:0005516/calmodulin binding/Function	GO:0005886/plasma membrane/Component	GO:0009693/ethylene biosynthetic process/Process
CUST_29353_PI429062924	1.23365	1.02271	0.317729	7.80064	8.10357	7.83304	6.14651	XP_002438058	hypothetical protein SORBIDRAFT_10g007480 [Sorghum bicolor]	GO:0005739/mitochondrion/Component	GO:0006457/protein folding/Process
CUST_60639_PI429062924	0.726553	1.10542	0.37665	16.0484	15.5875	16.1929	14.6396	XP_002438147	hypothetical protein SORBIDRAFT_10g008850 [Sorghum bicolor]	GO:0005737/cytoplasm/Component	GO:0006096/glycolysis/Process	GO:0010318/pyrophosphate-dependent phosphofructokinase complex, beta-subunit complex/Component	GO:0047334/diphosphate-fructose-6-phosphate 1-phosphotransferase activity/Function	GO:0005618/cell wall/Component	GO:0046686/response to cadmium ion/Process	GO:0016020/membrane/Component	GO:0015979/photosynthesis/Process	GO:0005829/cytosol/Component	GO:0006084/acetyl-CoA metabolic process/Process	GO:0006085/acetyl-CoA biosynthetic process/Process	GO:0006342/chromatin silencing/Process	GO:0051567/histone H3-K9 methylation/Process
CUST_59593_PI429062924	0.764032	0.856676	0.478008	8.80055	8.41225	8.57737	7.73566	XP_002437051	hypothetical protein SORBIDRAFT_10g019760 [Sorghum bicolor]	GO:0000166/nucleotide binding/Function	GO:0008150/biological_process/Process	GO:0005829/cytosol/Component	GO:0006486/protein glycosylation/Process
CUST_54735_PI429062924	0.693331	0.808777	0.403294	8.6212	8.09282	8.31501	7.3111	XP_002438508	hypothetical protein SORBIDRAFT_10g021140 [Sorghum bicolor]	GO:0003677/DNA binding/Function	GO:0005634/nucleus/Component	GO:0006351/transcription, DNA-dependent/Process	GO:0006357/regulation of transcription from RNA polymerase II promoter/Process	GO:0006359/regulation of transcription from RNA polymerase III promoter/Process	GO:0046872/metal ion binding/Function
CUST_14151_PI429062924	0.432912	0.289487	0.450431	9.12794	7.92009	7.33951	7.97732	XP_002437149	hypothetical protein SORBIDRAFT_10g022023 [Sorghum bicolor]	GO:0006449/regulation of translational termination/Process	GO:0005844/polysome/Component	GO:0003678/DNA helicase activity/Function	GO:0008270/zinc ion binding/Function
CUST_59251_PI429062924	0.537554	1.06978	2.81157	5.95402	5.0585	6.05133	7.4454	XP_002437220	hypothetical protein SORBIDRAFT_10g023060 [Sorghum bicolor]	GO:0005737/cytoplasm/Component	GO:0008194/UDP-glycosyltransferase activity/Function	GO:0016757/transferase activity, transferring glycosyl groups/Function	GO:0046482/para-aminobenzoic acid metabolic process/Process
CUST_45477_PI429062924	1.05675	1.53367	2.82593	5.87293	5.95257	6.48992	7.37165	XP_002438628	hypothetical protein SORBIDRAFT_10g023120 [Sorghum bicolor]	GO:0009718/anthocyanin-containing compound biosynthetic process/Process	GO:0016758/transferase activity, transferring hexosyl groups/Function	GO:0043473/pigmentation/Process
CUST_49935_PI429062924	0.873894	1.25975	4.24928	4.93821	4.74374	5.27135	7.02543	XP_002437333	hypothetical protein SORBIDRAFT_10g025100 [Sorghum bicolor]	GO:0016102/diterpenoid biosynthetic process/Process	GO:0055114/oxidation-reduction process/Process
CUST_11013_PI429062924	0.472225	0.959573	5.13834	7.32808	6.24563	7.26855	9.68939	XP_002438743	hypothetical protein SORBIDRAFT_10g025380 [Sorghum bicolor]	GO:0006355/regulation of transcription, DNA-dependent/Process	GO:0009303/rRNA transcription/Process	GO:0044212/transcription regulatory region DNA binding/Function	GO:0045944/positive regulation of transcription from RNA polymerase II promoter/Process	GO:0090069/regulation of ribosome biogenesis/	GO:0000790/nuclear chromatin/Component
CUST_5322_PI429062924	1.05587	0.945927	2.06559	8.83733	8.91577	8.75713	9.88388	XP_002438766	hypothetical protein SORBIDRAFT_10g025770 [Sorghum bicolor]	GO:0005634/nucleus/Component	GO:0045551/cinnamyl-alcohol dehydrogenase activity/Function	GO:0009062/fatty acid catabolic process/Process	GO:0009686/gibberellin biosynthetic process/Process	GO:0009740/gibberellic acid mediated signaling pathway/Process	GO:0010162/seed dormancy process/Process
CUST_15550_PI429062924	0.420917	0.552463	0.693894	11.8544	10.606	10.9984	11.3272	XP_002438786	hypothetical protein SORBIDRAFT_10g026210 [Sorghum bicolor]	GO:0003674/molecular_function/Function	GO:0009507/chloroplast/Component	GO:0009535/chloroplast thylakoid membrane/Component	GO:0042549/photosystem II stabilization/Process	GO:0006364/rRNA processing/Process	GO:0009657/plastid organization/Process	GO:0010207/photosystem II assembly/Process	GO:0015979/photosynthesis/Process
CUST_57572_PI429062924	0.941655	1.35923	2.42605	7.72618	7.63945	8.16897	9.00479	XP_002437407	hypothetical protein SORBIDRAFT_10g026363 [Sorghum bicolor]	GO:0015074/DNA integration/Process	GO:0006278/RNA-dependent DNA replication/Process	GO:0003964/RNA-directed DNA polymerase activity/Function	GO:0003723/RNA binding/Function	GO:0003676/nucleic acid binding/Function	GO:0005634/nucleus/Component
CUST_1149_PI429062924	0.81328	0.400993	0.368927	9.37162	9.07344	8.05326	7.93303	XP_002438812	hypothetical protein SORBIDRAFT_10g026590 [Sorghum bicolor]	GO:0006508/proteolysis/Process	GO:0008237/metallopeptidase activity/Function	GO:0009507/chloroplast/Component	GO:0010136/ureide catabolic process/Process	GO:0047652/allantoate deiminase activity/Function	GO:0005783/endoplasmic reticulum/Component	GO:0015996/chlorophyll catabolic process/Process
CUST_53948_PI429062924	0.879939	0.949218	2.2626	9.55928	9.37475	9.48409	10.7373	XP_002438844	hypothetical protein SORBIDRAFT_10g027110 [Sorghum bicolor]	GO:0004553/hydrolase activity, hydrolyzing O-glycosyl compounds/Function	GO:0005576/extracellular region/Component	GO:0005773/vacuole/Component	GO:0009505/plant-type cell wall/Component	GO:0048046/apoplast/Component	GO:0005829/cytosol/Component	GO:0000394/RNA splicing, via endonucleolytic cleavage and ligation/Process	GO:0009086/methionine biosynthetic process/Process
CUST_49286_PI429062924	1.12135	2.45042	1.51989	9.13658	9.30182	10.4296	9.74055	XP_002437483	hypothetical protein SORBIDRAFT_10g027930 [Sorghum bicolor]	GO:0003674/molecular_function/Function	GO:0005794/Golgi apparatus/Component	GO:0009834/secondary cell wall biogenesis/Process	GO:0045492/xylan biosynthetic process/Process	GO:0010413/glucuronoxylan metabolic process/Process
CUST_27463_PI429062924	0.484766	0.625668	0.674593	7.57469	6.53005	6.89816	7.00678	XP_002437490	hypothetical protein SORBIDRAFT_10g028000 [Sorghum bicolor]	GO:0005576/extracellular region/Component	GO:0006508/proteolysis/Process	GO:0008234/cysteine-type peptidase activity/Function
CUST_3714_PI429062924	0.362106	0.687186	0.665094	8.30715	6.84164	7.76593	7.71878	XP_002438951	hypothetical protein SORBIDRAFT_10g028890 [Sorghum bicolor]	GO:0000981/sequence-specific DNA binding RNA polymerase II transcription factor activity/Function	GO:0006355/regulation of transcription, DNA-dependent/Process	GO:0005634/nucleus/Component	GO:0008270/zinc ion binding/Function	GO:0003677/DNA binding/Function	GO:0006351/transcription, DNA-dependent/Process
CUST_22188_PI429062924	1.50201	1.41014	2.37778	6.80163	7.38852	7.29747	8.05125	XP_002439010	hypothetical protein SORBIDRAFT_10g029900 [Sorghum bicolor]	GO:0000166/nucleotide binding/Function	GO:0005634/nucleus/Component	GO:0008150/biological_process/Process	GO:0080008/Cul4-RING ubiquitin ligase complex/Component	GO:0006164/purine nucleotide biosynthetic process/Process	GO:0009220/pyrimidine ribonucleotide biosynthetic process/Process
CUST_9053_PI429062924	0.749591	1.54987	2.7867	6.65153	6.23571	7.28368	8.13009	XP_002437603	hypothetical protein SORBIDRAFT_10g030330 [Sorghum bicolor]	GO:0005576/extracellular region/Component	GO:0006508/proteolysis/Process	GO:0031225/anchored to membrane/Component
CUST_7512_PI429062924	0.855311	118.854	0.774423	1.76004	1.53456	8.6531	1.39124	YP_003650152	hypothetical protein Tagg_0928 [Thermosphaera aggregans DSM 11486]	GO:0016021/integral to membrane/Component	GO:0004016/adenylate cyclase activity/Function	GO:0006171/cAMP biosynthetic process/Process	GO:0035556/intracellular signal transduction/Process
CUST_46289_PI429062924	2.02191	1.1091	1.31723	8.90614	9.92186	9.05553	9.30365	EMS61677	hypothetical protein TRIUR3_25337 [Triticum urartu]	GO:0055114/oxidation-reduction process/Process	GO:0016491/oxidoreductase activity/Function	GO:0010181/FMN binding/Function	GO:0008150/biological_process/Process	GO:0005634/nucleus/Component	GO:0003674/molecular_function/Function	GO:0005737/cytoplasm/Component
CUST_55323_PI429062924	1.24298	1.38664	2.07421	7.41596	7.72976	7.88755	8.46852	AFW75860	hypothetical protein ZEAMMB73_026023 [Zea mays]	GO:0005886/plasma membrane/Component	GO:0010413/glucuronoxylan metabolic process/Process	GO:0045492/xylan biosynthetic process/Process	GO:0009536/plastid/Component
CUST_40644_PI429062924	0.171349	0.785974	1.07051	9.50643	6.96144	9.15899	9.60473	AFW58734	hypothetical protein ZEAMMB73_093452 [Zea mays]	GO:0000981/sequence-specific DNA binding RNA polymerase II transcription factor activity/Function	GO:0006355/regulation of transcription, DNA-dependent/Process	GO:0005634/nucleus/Component	GO:0008270/zinc ion binding/Function	GO:0003677/DNA binding/Function	GO:0006351/transcription, DNA-dependent/Process
CUST_1667_PI429062924	0.566033	0.672384	0.347719	8.93745	8.1164	8.36481	7.41344	AFW76500	hypothetical protein ZEAMMB73_102594 [Zea mays]	GO:0005634/nucleus/Component	GO:0016779/nucleotidyltransferase activity/Function	GO:0005515/protein binding/Function	GO:0043631/RNA polyadenylation/Process	GO:0000911/cytokinesis by cell plate formation/Process	GO:0000956/nuclear-transcribed mRNA catabolic process/Process	GO:0006623/protein targeting to vacuole/Process	GO:0006944/cellular membrane fusion/Process	GO:0016192/vesicle-mediated transport/Process
CUST_27008_PI429062924	0.585737	0.717356	0.494687	8.95207	8.18039	8.47283	7.93665	AFW76500	hypothetical protein ZEAMMB73_102594 [Zea mays]	GO:0005634/nucleus/Component	GO:0016779/nucleotidyltransferase activity/Function	GO:0005515/protein binding/Function	GO:0043631/RNA polyadenylation/Process	GO:0000911/cytokinesis by cell plate formation/Process	GO:0000956/nuclear-transcribed mRNA catabolic process/Process	GO:0006623/protein targeting to vacuole/Process	GO:0006944/cellular membrane fusion/Process	GO:0016192/vesicle-mediated transport/Process
CUST_20444_PI429062924	1.08192	0.772373	0.496338	8.40588	8.51948	8.03325	7.39527	AFW74459	hypothetical protein ZEAMMB73_133126 [Zea mays]	GO:0000166/nucleotide binding/Function	GO:0005737/cytoplasm/Component	GO:0007062/sister chromatid cohesion/Process	GO:0007131/reciprocal meiotic recombination/Process	GO:0009630/gravitropism/Process	GO:0009887/organ morphogenesis/Process	GO:0009888/tissue development/Process	GO:0010228/vegetative to reproductive phase transition of meristem/Process	GO:0010359/regulation of anion channel activity/Process	GO:0010413/glucuronoxylan metabolic process/Process	GO:0010638/positive regulation of organelle organization/Process	GO:0016926/protein desumoylation/Process	GO:0031048/chromatin silencing by small RNA/Process	GO:0033044/regulation of chromosome organization/Process	GO:0042138/meiotic DNA double-strand break formation/Process	GO:0045132/meiotic chromosome segregation/Process	GO:0045492/xylan biosynthetic process/Process	GO:0050665/hydrogen peroxide biosynthetic process/Process
CUST_43886_PI429062924	0.138507	0.111223	0.0731425	11.994	9.14204	8.82554	8.22086	AFW63394	hypothetical protein ZEAMMB73_136031 [Zea mays]	GO:0005524/ATP binding/Function	GO:0005829/cytosol/Component	GO:0005886/plasma membrane/Component	GO:0006879/cellular iron ion homeostasis/Process	GO:0016049/cell growth/Process	GO:0016226/iron-sulfur cluster assembly/Process	GO:0051536/iron-sulfur cluster binding/Function
CUST_26475_PI429062924	0.870276	1.17711	2.20797	13.0437	12.8433	13.279	14.1865	AFW62248	hypothetical protein ZEAMMB73_180211 [Zea mays]	GO:0005737/cytoplasm/Component	GO:0045309/protein phosphorylated amino acid binding/Function	GO:0005773/vacuole/Component	GO:0005618/cell wall/Component	GO:0005524/ATP binding/Function	GO:0005739/mitochondrion/Component	GO:0005886/plasma membrane/Component	GO:0009507/chloroplast/Component	GO:0005829/cytosol/Component	GO:0009506/plasmodesma/Component	GO:0005794/Golgi apparatus/Component	GO:0009407/toxin catabolic process/Process
CUST_22903_PI429062924	1.10063	1.47453	6.02678	8.96059	9.09893	9.52085	11.552	AFW80067	hypothetical protein ZEAMMB73_199418 [Zea mays]	GO:0016104/triterpenoid biosynthetic process/Process	GO:0042299/lupeol synthase activity/Function
CUST_49631_PI429062924	0.844939	0.804737	3.84389	6.60639	6.36331	6.29298	8.54896	AFW84913	hypothetical protein ZEAMMB73_206456 [Zea mays]	GO:0003674/molecular_function/Function	GO:0005794/Golgi apparatus/Component	GO:0008150/biological_process/Process	GO:0005829/cytosol/Component	GO:0010228/vegetative to reproductive phase transition of meristem/Process	GO:0016926/protein desumoylation/Process	GO:0050665/hydrogen peroxide biosynthetic process/Process
CUST_11156_PI429062924	0.395191	1.0331	1.01101	9.87095	8.53158	9.91794	9.88676	AFW69392	hypothetical protein ZEAMMB73_242683 [Zea mays]	GO:0009507/chloroplast/Component	GO:0009941/chloroplast envelope/Component	GO:0006413/translational initiation/Process	GO:0009570/chloroplast stroma/Component	GO:0010155/regulation of proton transport/Process	GO:0046777/protein autophosphorylation/Process
CUST_4682_PI429062924	1.84116	1.2031	0.412337	6.57572	7.45634	6.84248	5.29762	AFW78380	hypothetical protein ZEAMMB73_262445 [Zea mays]	GO:0000398/mRNA splicing, via spliceosome/Process	GO:0000027/ribosomal large subunit assembly/Process	GO:0006364/rRNA processing/Process	GO:0005685/U1 snRNP/Component	GO:0071004/U2-type prespliceosome/Component	GO:0005654/nucleoplasm/Component	GO:0044732/mitotic spindle pole body/Component	GO:0005682/U5 snRNP/Component	GO:0005739/mitochondrion/Component	GO:0046540/U4/U6 x U5 tri-snRNP complex/Component	GO:0006461/protein complex assembly/Process	GO:0016887/ATPase activity/Function	GO:0005524/ATP binding/Function	GO:0017111/nucleoside-triphosphatase activity/Function	GO:0000166/nucleotide binding/Function
CUST_1684_PI429062924	1.19896	0.983267	0.479966	9.86749	10.1293	9.84315	8.8085	AFW70212	hypothetical protein ZEAMMB73_307219 [Zea mays]	GO:0005634/nucleus/Component	GO:0008026/ATP-dependent helicase activity/Function	GO:0005773/vacuole/Component	GO:0006813/potassium ion transport/Process	GO:0035864/response to potassium ion/Process	GO:0007062/sister chromatid cohesion/Process	GO:0031048/chromatin silencing by small RNA/Process	GO:0045132/meiotic chromosome segregation/Process
CUST_25754_PI429062924	0.875736	1.22097	2.04278	9.09576	8.90433	9.38379	10.1263	AFW75526	hypothetical protein ZEAMMB73_344589 [Zea mays]	GO:0003674/molecular_function/Function	GO:0005794/Golgi apparatus/Component	GO:0010264/myo-inositol hexakisphosphate biosynthetic process/Process
CUST_8930_PI429062924	1.14868	2.16303	3.71563	6.73903	6.939	7.85208	8.63263	AFW78964	hypothetical protein ZEAMMB73_374088 [Zea mays]	GO:0004650/polygalacturonase activity/Function	GO:0005975/carbohydrate metabolic process/Process	GO:0009887/organ morphogenesis/Process	GO:0009888/tissue development/Process	GO:0010413/glucuronoxylan metabolic process/Process	GO:0010638/positive regulation of organelle organization/Process	GO:0033044/regulation of chromosome organization/Process	GO:0042546/cell wall biogenesis/Process	GO:0044036/cell wall macromolecule metabolic process/Process	GO:0045492/xylan biosynthetic process/Process
CUST_51781_PI429062924	2.38712	1.50278	1.0456	8.59784	9.85311	9.18547	8.66217	AFW84282	hypothetical protein ZEAMMB73_379007 [Zea mays]	GO:0005634/nucleus/Component	GO:0009507/chloroplast/Component	GO:0009295/nucleoid/Component	GO:0009508/plastid chromosome/Component	GO:0009570/chloroplast stroma/Component	GO:0005829/cytosol/Component	GO:0042793/transcription from plastid promoter/Process	GO:0045893/positive regulation of transcription, DNA-dependent/Process
CUST_50701_PI429062924	1.14242	0.89314	0.438553	14.0295	14.2216	13.8665	12.8403	AFW63421	hypothetical protein ZEAMMB73_397358 [Zea mays]	GO:0000981/sequence-specific DNA binding RNA polymerase II transcription factor activity/Function	GO:0006355/regulation of transcription, DNA-dependent/Process	GO:0005634/nucleus/Component	GO:0008270/zinc ion binding/Function	GO:0003677/DNA binding/Function	GO:0006351/transcription, DNA-dependent/Process
CUST_15953_PI429062924	0.974363	0.920006	0.485326	8.27138	8.23391	8.15109	7.22841	AFW76929	hypothetical protein ZEAMMB73_448783 [Zea mays]	GO:0032258/CVT pathway/Process	GO:0030242/peroxisome degradation/Process	GO:0006914/autophagy/Process
CUST_2800_PI429062924	0.470418	0.776369	0.988808	9.14498	8.05699	8.77979	9.12874	AFW56155	hypothetical protein ZEAMMB73_450455 [Zea mays]	GO:0000166/nucleotide binding/Function	GO:0005634/nucleus/Component	GO:0080008/Cul4-RING ubiquitin ligase complex/Component	GO:0010311/lateral root formation/Process	GO:0006487/protein N-linked glycosylation/Process	GO:0006635/fatty acid beta-oxidation/Process	GO:0016558/protein import into peroxisome matrix/Process
CUST_43086_PI429062924	0.471423	0.607855	0.605656	9.36659	8.28168	8.64839	8.64316	AFW68194	hypothetical protein ZEAMMB73_512995 [Zea mays]	GO:0000086/G2/M transition of mitotic cell cycle/Process	GO:0005813/centrosome/Component	GO:0007067/mitosis/Process	GO:0008283/cell proliferation/Process	GO:0019005/SCF ubiquitin ligase complex/Component	GO:0031146/SCF-dependent proteasomal ubiquitin-dependent protein catabolic process/Process
CUST_16641_PI429062924	0.456382	0.56912	0.581844	7.79921	6.66752	6.98602	7.01791	AFW67631	hypothetical protein ZEAMMB73_547815 [Zea mays]	GO:0003774/motor activity/Function	GO:0030048/actin filament-based movement/Process	GO:0005515/protein binding/Function	GO:0009624/response to nematode/Process	GO:0010089/xylem development/Process	GO:0044036/cell wall macromolecule metabolic process/Process	GO:0051645/Golgi localization/Process	GO:0051646/mitochondrion localization/Process	GO:0060151/peroxisome localization/Process	GO:0016461/unconventional myosin complex/Component
CUST_18228_PI429062924	0.459861	0.510898	0.48637	7.44847	6.32774	6.47957	6.40859	AFW67631	hypothetical protein ZEAMMB73_547815 [Zea mays]	GO:0003774/motor activity/Function	GO:0030048/actin filament-based movement/Process	GO:0005515/protein binding/Function	GO:0009624/response to nematode/Process	GO:0010089/xylem development/Process	GO:0044036/cell wall macromolecule metabolic process/Process	GO:0051645/Golgi localization/Process	GO:0051646/mitochondrion localization/Process	GO:0060151/peroxisome localization/Process	GO:0016461/unconventional myosin complex/Component
CUST_41760_PI429062924	0.0920803	1.09251	1.39014	8.93697	5.496	9.06461	9.4122	AFW63477	hypothetical protein ZEAMMB73_625657 [Zea mays]	GO:0005739/mitochondrion/Component	GO:0008150/biological_process/Process	GO:0010075/regulation of meristem growth/Process	GO:0016556/mRNA modification/Process
CUST_47933_PI429062924	0.835512	0.929754	2.06718	11.3944	11.1352	11.2893	12.4421	AFW83589	hypothetical protein ZEAMMB73_697424 [Zea mays]	NADH//	GO:0006537/glutamate biosynthetic process/Process	GO:0009536/plastid/Component	GO:0019676/ammonia assimilation cycle/Process	GO:0048589/developmental growth/Process	GO:0060359/response to ammonium ion/Process
CUST_47773_PI429062924	0.349485	0.87904	0.578967	9.07368	7.55699	8.88768	8.28524	AFW87158	hypothetical protein ZEAMMB73_736202 [Zea mays]	GO:0005737/cytoplasm/Component	GO:0016758/transferase activity, transferring hexosyl groups/Function	GO:0046148/pigment biosynthetic process/Process
CUST_11304_PI429062924	0.908482	0.636443	0.455385	7.80337	7.6649	7.15147	6.66852	AFW89878	hypothetical protein ZEAMMB73_753296, partial [Zea mays]	GO:0005634/nucleus/Component	GO:0048573/photoperiodism, flowering/Process	GO:0040034/regulation of development, heterochronic/Process	GO:0090213/regulation of radial pattern formation/Process	GO:0006487/protein N-linked glycosylation/Process
CUST_49326_PI429062924	0.425478	0.213133	0.650238	8.54623	7.31338	6.31605	7.92527	AFW56351	hypothetical protein ZEAMMB73_816012 [Zea mays]	GO:0003863/3-methyl-2-oxobutanoate dehydrogenase (2-methylpropanoyl-transferring) activity/Function	GO:0005739/mitochondrion/Component	GO:0008152/metabolic process/Process
CUST_12282_PI429062924	1.23147	0.809149	0.441822	8.49391	8.79429	8.18839	7.31545	AFW81472	hypothetical protein ZEAMMB73_892348 [Zea mays]	GO:0006508/proteolysis/Process	GO:0008233/peptidase activity/Function
CUST_41581_PI429062924	0.574821	0.329594	0.0254278	13.1808	12.382	11.5795	7.88333	AFW60228	hypothetical protein ZEAMMB73_987996 [Zea mays]	GO:0005575/cellular_component/Component	GO:0008794/arsenate reductase (glutaredoxin) activity/Function	GO:0019243/methylglyoxal catabolic process to D-lactate/Process
CUST_24408_PI429062924	0.617198	0.324957	0.495404	8.54284	7.84665	6.92116	7.52952	NP_001130417	uncharacterized protein LOC100191513 [Zea mays]	GO:0003863/3-methyl-2-oxobutanoate dehydrogenase (2-methylpropanoyl-transferring) activity/Function	GO:0005739/mitochondrion/Component	GO:0008152/metabolic process/Process
CUST_1488_PI429062924	0.218491	0.868812	1.21437	9.02315	6.8288	8.82027	9.30336	NP_001130616	uncharacterized protein LOC100191715 [Zea mays]	GO:0009507/chloroplast/Component	GO:0009768/photosynthesis, light harvesting in photosystem I/Process	GO:0009782/photosystem I antenna complex/Component	GO:0015979/photosynthesis/Process	GO:0016168/chlorophyll binding/Function	GO:0030076/light-harvesting complex/Component	GO:0009535/chloroplast thylakoid membrane/Component	GO:0016020/membrane/Component	GO:0009579/thylakoid/Component	GO:0009534/chloroplast thylakoid/Component
CUST_1469_PI429062924	0.633584	3.8753	20.6736	4.80903	4.15064	6.76333	9.17874	NP_001140456	uncharacterized protein LOC100272515 [Zea mays]	GO:0003676/nucleic acid binding/Function	GO:0005576/extracellular region/Component	GO:0006308/DNA catabolic process/Process	GO:0000014/single-stranded DNA specific endodeoxyribonuclease activity/Function	GO:0010150/leaf senescence/Process	GO:0016891/endoribonuclease activity, producing 5'-phosphomonoesters/Function	GO:0043765/T/G mismatch-specific endonuclease activity/Function	GO:0080187/floral organ senescence/Process
CUST_12698_PI429062924	0.586631	0.480134	0.518194	8.78869	8.01921	7.7302	7.84025	NP_001140734	uncharacterized protein LOC100272809 [Zea mays]	GO:0005737/cytoplasm/Component	GO:0009507/chloroplast/Component	GO:0016787/hydrolase activity/Function	GO:0009941/chloroplast envelope/Component	GO:0000023/maltose metabolic process/Process	GO:0019252/starch biosynthetic process/Process	GO:0043085/positive regulation of catalytic activity/Process
CUST_19802_PI429062924	2.96721	1.16472	0.564744	14.2308	15.7999	14.4508	13.4065	NP_001141014	uncharacterized protein LOC100273093 [Zea mays]	GO:0004805/trehalose-phosphatase activity/Function	GO:0005992/trehalose biosynthetic process/Process	GO:0009507/chloroplast/Component
CUST_6207_PI429062924	0.782375	0.862383	0.403694	13.1896	12.8355	12.976	11.8809	NP_001141032	uncharacterized protein LOC100273111 [Zea mays]	GO:0005516/calmodulin binding/Function	GO:0005634/nucleus/Component	GO:0008150/biological_process/Process	GO:0005886/plasma membrane/Component	GO:0006007/glucose catabolic process/Process	GO:0048767/root hair elongation/Process
CUST_4333_PI429062924	0.58778	0.802223	0.324297	10.4369	9.67027	10.119	8.81231	NP_001141224	uncharacterized protein LOC100273311 [Zea mays]	GO:0004069/L-aspartate:2-oxoglutarate aminotransferase activity/Function	GO:0005737/cytoplasm/Component	GO:0006099/tricarboxylic acid cycle/Process	GO:0006103/2-oxoglutarate metabolic process/Process	GO:0006522/alanine metabolic process/Process	GO:0006531/aspartate metabolic process/Process	GO:0006536/glutamate metabolic process/Process	GO:0006807/nitrogen compound metabolic process/Process
CUST_15817_PI429062924	0.706537	0.371611	0.79046	10.48	9.97886	9.05189	10.1408	NP_001141227	uncharacterized protein LOC100273314 [Zea mays]	GO:0005886/plasma membrane/Component	GO:0030148/sphingolipid biosynthetic process/Process	GO:0045140/inositol phosphoceramide synthase activity/Function
CUST_27723_PI429062924	0.698427	0.320182	0.637848	10.3388	9.82099	8.69577	9.6901	NP_001142013	uncharacterized protein LOC100274166 precursor [Zea mays]	GO:0009058/biosynthetic process/Process	GO:0016844/strictosidine synthase activity/Function
CUST_61070_PI429062924	0.67685	0.430912	0.725138	10.1392	9.57611	8.92467	9.67553	NP_001142013	uncharacterized protein LOC100274166 precursor [Zea mays]	GO:0005576/extracellular region/Component	GO:0009821/alkaloid biosynthetic process/Process	GO:0016844/strictosidine synthase activity/Function	GO:0005783/endoplasmic reticulum/Component
CUST_5564_PI429062924	3.5724	0.933632	0.520481	6.44582	8.28271	6.34675	5.50374	NP_001142412	uncharacterized protein LOC100274587 [Zea mays]	GO:0005737/cytoplasm/Component	GO:0006457/protein folding/Process
CUST_42050_PI429062924	1.35746	1.61587	2.41553	11.6522	12.0931	12.3446	12.9246	NP_001142764	uncharacterized protein LOC100275119 [Zea mays]	GO:0009058/biosynthetic process/Process	GO:0003824/catalytic activity/Function	GO:0005575/cellular_component/Component
CUST_3996_PI429062924	0.556191	0.267683	0.130757	9.07695	8.23061	7.17555	6.14192	NP_001144467	uncharacterized protein LOC100277434 [Zea mays]	GO:0005634/nucleus/Component	GO:0005737/cytoplasm/Component	GO:0045893/positive regulation of transcription, DNA-dependent/Process
CUST_60974_PI429062924	0.587458	0.237106	0.112979	9.16681	8.39936	7.09041	6.02094	NP_001144467	uncharacterized protein LOC100277434 [Zea mays]	GO:0005634/nucleus/Component	GO:0005737/cytoplasm/Component	GO:0045893/positive regulation of transcription, DNA-dependent/Process
CUST_10463_PI429062924	0.985541	1.43749	2.57982	12.4244	12.4033	12.9479	13.7916	NP_001145089	uncharacterized protein LOC100278301 precursor [Zea mays]	GO:0008233/peptidase activity/Function	GO:0006508/proteolysis/Process
CUST_50602_PI429062924	2.08604	0.976114	1.45865	7.64917	8.70993	7.61429	8.19379	NP_001145273	uncharacterized protein LOC100278565 [Zea mays]	GO:0003723/RNA binding/Function	GO:0006396/RNA processing/Process	GO:0008173/RNA methyltransferase activity/Function
CUST_58219_PI429062924	1.49194	1.74674	2.20224	8.28903	8.86622	9.0937	9.428	NP_001168276	uncharacterized protein LOC100382040 [Zea mays]	GO:0004252/serine-type endopeptidase activity/Function	GO:0005576/extracellular region/Component	GO:0005618/cell wall/Component	GO:0006508/proteolysis/Process	GO:0008152/metabolic process/Process	GO:0008236/serine-type peptidase activity/Function	GO:0009827/plant-type cell wall modification/Process	GO:0048196/plant extracellular matrix/Component	GO:0016020/membrane/Component	GO:0000096/sulfur amino acid metabolic process/Process	GO:0000272/polysaccharide catabolic process/Process	GO:0005982/starch metabolic process/Process	GO:0007020/microtubule nucleation/Process	GO:0008652/cellular amino acid biosynthetic process/Process	GO:0009069/serine family amino acid metabolic process/Process	GO:0009664/plant-type cell wall organization/Process	GO:0009832/plant-type cell wall biogenesis/Process	GO:0010075/regulation of meristem growth/Process	GO:0019761/glucosinolate biosynthetic process/Process	GO:0042545/cell wall modification/Process
CUST_11067_PI429062924	0.455098	0.887327	0.805816	10.6138	9.47806	10.4413	10.3023	NP_001168473	uncharacterized protein LOC100382249 [Zea mays]	GO:0008150/biological_process/Process	GO:0009507/chloroplast/Component	GO:0009630/gravitropism/Process	GO:0042732/D-xylose metabolic process/Process
CUST_45657_PI429062924	1.49961	1.35895	2.18496	9.26369	9.84827	9.70618	10.3913	NP_001168599	uncharacterized protein LOC100382383 [Zea mays]	GO:0005576/extracellular region/Component	GO:0006508/proteolysis/Process	GO:0009505/plant-type cell wall/Component	GO:0016020/membrane/Component	GO:0080167/response to karrikin/Process	GO:0009664/plant-type cell wall organization/Process	GO:0042545/cell wall modification/Process
CUST_49719_PI429062924	1.81985	1.55237	2.48509	8.65724	9.52106	9.29171	9.97054	NP_001168599	uncharacterized protein LOC100382383 [Zea mays]	GO:0005576/extracellular region/Component	GO:0006508/proteolysis/Process
CUST_69_PI429062924	0.644465	1.07586	2.47683	8.30676	7.67293	8.41225	9.61525	NP_001168603	uncharacterized protein LOC100382387 [Zea mays]	GO:0004185/serine-type carboxypeptidase activity/Function	GO:0005576/extracellular region/Component	GO:0006508/proteolysis/Process	GO:0005773/vacuole/Component
CUST_53278_PI429062924	0.980808	1.31897	2.13426	6.61511	6.58716	7.01453	7.70885	NP_001168653	uncharacterized protein LOC100382440 [Zea mays]	GO:0005634/nucleus/Component	GO:0006457/protein folding/Process	GO:0009737/response to abscisic acid stimulus/Process
CUST_2355_PI429062924	0.930424	0.743332	0.452842	9.86081	9.75677	9.43289	8.71789	NP_001169549	uncharacterized protein LOC100383427 [Zea mays]	GO:0003723/RNA binding/Function	GO:0005634/nucleus/Component	GO:0006396/RNA processing/Process
CUST_21327_PI429062924	1.16094	1.45193	3.12216	6.14274	6.35803	6.68072	7.78529	NP_001170579	uncharacterized protein LOC100384607 [Zea mays]	GO:0004650/polygalacturonase activity/Function	GO:0005576/extracellular region/Component	GO:0005975/carbohydrate metabolic process/Process	GO:0016556/mRNA modification/Process
CUST_54361_PI429062924	0.901147	0.833298	0.471742	8.3598	8.20963	8.0967	7.27587	NP_001170630	uncharacterized protein LOC100384679 [Zea mays]	GO:0003723/RNA binding/Function	GO:0003964/RNA-directed DNA polymerase activity/Function	GO:0005739/mitochondrion/Component	GO:0006278/RNA-dependent DNA replication/Process
CUST_1194_PI429062924	0.90975	2.97604	4.51341	9.44688	9.31042	11.0203	11.6211	ACF86832	unknown [Zea mays]	GO:0005576/extracellular region/Component	GO:0016798/hydrolase activity, acting on glycosyl bonds/Function	GO:0009044/xylan 1,4-beta-xylosidase activity/Function	GO:0045493/xylan catabolic process/Process	GO:0046556/alpha-N-arabinofuranosidase activity/Function	GO:0005773/vacuole/Component	GO:0009505/plant-type cell wall/Component	GO:0048046/apoplast/Component	GO:0010413/glucuronoxylan metabolic process/Process	GO:0045492/xylan biosynthetic process/Process
CUST_13119_PI429062924	0.43654	0.607153	0.678916	10.7367	9.5409	10.0168	10.178	ACF79680	unknown [Zea mays]	GO:0004659/prenyltransferase activity/Function	GO:0005886/plasma membrane/Component	GO:0009507/chloroplast/Component	GO:0009772/photosynthetic electron transport in photosystem II/Process	GO:0010236/plastoquinone biosynthetic process/Process	GO:0042372/phylloquinone biosynthetic process/Process	GO:0046428/1,4-dihydroxy-2-naphthoate octaprenyltransferase activity/Function	GO:0010103/stomatal complex morphogenesis/Process	GO:0010207/photosystem II assembly/Process	GO:0016556/mRNA modification/Process	GO:0019288/isopentenyl diphosphate biosynthetic process, mevalonate-independent pathway/Process
CUST_13419_PI429062924	0.429408	0.290608	0.448297	10.0141	8.79451	8.23124	8.85662	ACF86499	unknown [Zea mays]	GO:0003883/CTP synthase activity/Function	GO:0009220/pyrimidine ribonucleotide biosynthetic process/Process
CUST_13834_PI429062924	0.817538	0.505199	0.391792	10.178	9.88738	9.19294	8.82618	ACF86308	unknown [Zea mays]	GO:0003677/DNA binding/Function	GO:0003682/chromatin binding/Function	GO:0005737/cytoplasm/Component	GO:0008270/zinc ion binding/Function	GO:0016706/oxidoreductase activity, acting on paired donors, with incorporation or reduction of molecular oxygen, 2-oxoglutarate as one donor, and incorporation of one atom each of oxygen into both donors/Function	GO:0019907/cyclin-dependent protein kinase activating kinase holoenzyme complex/Component	GO:0045893/positive regulation of transcription, DNA-dependent/Process
CUST_20983_PI429062924	3.92214	1.47611	0.971468	10.6939	12.6655	11.2557	10.6521	ACF86994	unknown [Zea mays]	GO:0005975/carbohydrate metabolic process/Process	GO:0016798/hydrolase activity, acting on glycosyl bonds/Function	GO:0043169/cation binding/Function
CUST_2458_PI429062924	1.33871	2.76361	5.29138	7.76219	8.18303	9.22874	10.1658	ACF84283	unknown [Zea mays]	GO:0004197/cysteine-type endopeptidase activity/Function	GO:0005576/extracellular region/Component	GO:0006508/proteolysis/Process	GO:0006624/vacuolar protein processing/Process
CUST_256_PI429062924	0.498055	0.794179	0.438267	7.75561	6.74999	7.42315	6.56549	ACF78995	unknown [Zea mays]	GO:0008832/dGTPase activity/Function	GO:0003924/GTPase activity/Function	GO:0030145/manganese ion binding/Function	GO:0050897/cobalt ion binding/Function	GO:0008081/phosphoric diester hydrolase activity/Function	GO:0006203/dGTP catabolic process/Process	GO:0000287/magnesium ion binding/Function	GO:0006184/GTP catabolic process/Process	GO:0043099/pyrimidine deoxyribonucleoside salvage/	GO:0003697/single-stranded DNA binding/Function	GO:0015949/nucleobase-containing small molecule interconversion/Process
CUST_26469_PI429062924	0.178813	0.601952	0.199725	13.3387	10.8552	12.6064	11.0148	ACN28370	unknown [Zea mays]	GO:0004176/ATP-dependent peptidase activity/Function	GO:0006508/proteolysis/Process	GO:0016887/ATPase activity/Function
CUST_26488_PI429062924	2.42049	1.51575	2.84518	12.553	13.8283	13.153	14.0615	ACR36581	unknown [Zea mays]	GO:0005739/mitochondrion/Component	GO:0006809/nitric oxide biosynthetic process/Process	GO:0005829/cytosol/Component	GO:0009416/response to light stimulus/Process	GO:0005515/protein binding/Function	GO:0008940/nitrate reductase activity/Function	GO:0042128/nitrate assimilation/Process
CUST_28146_PI429062924	0.307842	1.07788	1.49111	8.75576	7.05602	8.86395	9.33214	ACN34535	unknown [Zea mays]	GO:0005737/cytoplasm/Component	GO:0009507/chloroplast/Component	GO:0016787/hydrolase activity/Function	GO:0009941/chloroplast envelope/Component	GO:0009570/chloroplast stroma/Component	GO:0016556/mRNA modification/Process
CUST_41178_PI429062924	0.51605	0.421943	0.160762	14.1239	13.1695	12.8791	11.4869	ACF85059	unknown [Zea mays]	GO:0004842/ubiquitin-protein ligase activity/Function	GO:0016567/protein ubiquitination/Process
CUST_41546_PI429062924	0.351913	0.690371	0.316193	13.803	12.2963	13.2684	12.1419	ACL53065	unknown [Zea mays]	GO:0005737/cytoplasm/Component	GO:0006096/glycolysis/Process	GO:0010317/pyrophosphate-dependent phosphofructokinase complex, alpha-subunit complex/Component	GO:0047334/diphosphate-fructose-6-phosphate 1-phosphotransferase activity/Function	GO:0015979/photosynthesis/Process	GO:0005829/cytosol/Component
CUST_41990_PI429062924	1.37497	1.54375	2.23379	6.3294	6.7888	6.95583	7.48889	ACF87682	unknown [Zea mays]	GO:0003674/molecular_function/Function	GO:0005634/nucleus/Component	GO:0008150/biological_process/Process	GO:0080008/Cul4-RING ubiquitin ligase complex/Component	GO:0005829/cytosol/Component	GO:0000911/cytokinesis by cell plate formation/Process	GO:0006260/DNA replication/Process	GO:0006306/DNA methylation/Process	GO:0007067/mitosis/Process	GO:0007129/synapsis/Process	GO:0007131/reciprocal meiotic recombination/Process	GO:0008283/cell proliferation/Process	GO:0009560/embryo sac egg cell differentiation/Process	GO:0010564/regulation of cell cycle process/Process	GO:0051567/histone H3-K9 methylation/Process
CUST_4430_PI429062924	1.07412	1.36761	2.08512	7.54876	7.65191	8.00042	8.6089	ACF78544	unknown [Zea mays]	GO:0003777/microtubule motor activity/Function	GO:0005737/cytoplasm/Component	GO:0005739/mitochondrion/Component	GO:0009060/aerobic respiration/Process
CUST_4859_PI429062924	1.20964	2.75164	1.39583	9.77016	10.0447	11.2305	10.2513	ACF87758	unknown [Zea mays]	GO:0005576/extracellular region/Component	GO:0009698/phenylpropanoid metabolic process/Process	GO:0009809/lignin biosynthetic process/Process	GO:0016491/oxidoreductase activity/Function	GO:0009832/plant-type cell wall biogenesis/Process	GO:0010413/glucuronoxylan metabolic process/Process	GO:0045492/xylan biosynthetic process/Process
CUST_50135_PI429062924	4.14245	0.656042	0.0587354	5.79354	7.84403	5.1854	1.70392	ACR36955	unknown [Zea mays]	GO:0004650/polygalacturonase activity/Function	GO:0005576/extracellular region/Component	GO:0005975/carbohydrate metabolic process/Process	GO:0009506/plasmodesma/Component
CUST_53102_PI429062924	1.00659	1.26804	3.23613	5.8147	5.82418	6.15731	7.50897	ACF82348	unknown [Zea mays]	GO:0006508/proteolysis/Process
CUST_54212_PI429062924	0.616257	0.445548	0.385301	8.69358	7.99519	7.52724	7.31764	ACF83491	unknown [Zea mays]	GO:0005737/cytoplasm/Component	GO:0009733/response to auxin stimulus/Process	GO:0010252/auxin homeostasis/Process	GO:0010279/indole-3-acetic acid amido synthetase activity/Function
CUST_54730_PI429062924	2.39782	1.35201	1.15932	6.49034	7.75206	6.92544	6.70361	ACF85112	unknown [Zea mays]	GO:0003674/molecular_function/Function	GO:0009507/chloroplast/Component	GO:0009295/nucleoid/Component	GO:0009508/plastid chromosome/Component	GO:0042793/transcription from plastid promoter/Process	GO:0045893/positive regulation of transcription, DNA-dependent/Process	GO:0006364/rRNA processing/Process	GO:0006417/regulation of translation/Process	GO:0009657/plastid organization/Process	GO:0009902/chloroplast relocation/Process	GO:0009965/leaf morphogenesis/Process	GO:0010027/thylakoid membrane organization/Process	GO:0010207/photosystem II assembly/Process	GO:0030154/cell differentiation/Process	GO:0034660/ncRNA metabolic process/Process	GO:0035304/regulation of protein dephosphorylation/Process
CUST_55204_PI429062924	0.490123	0.971607	0.747358	10.9116	9.88284	10.8701	10.4915	ACF80074	unknown [Zea mays]	GO:0006457/protein folding/Process
CUST_57238_PI429062924	0.617974	1.64597	7.01313	9.78826	9.09388	10.5072	12.5983	ACR34932	unknown [Zea mays]	GO:0003674/molecular_function/Function	GO:0005634/nucleus/Component	GO:0016126/sterol biosynthetic process/Process	GO:0052541/plant-type cell wall cellulose metabolic process/Process	GO:0052546/cell wall pectin metabolic process/Process
CUST_58606_PI429062924	1.15827	1.38023	2.47582	6.61489	6.82686	7.0798	7.9228	ACN36556	unknown [Zea mays]	GO:0005524/ATP binding/Function	GO:0005739/mitochondrion/Component	GO:0006635/fatty acid beta-oxidation/Process
CUST_59301_PI429062924	0.993809	1.12399	2.10731	8.18707	8.17811	8.35569	9.26247	ACN27637	unknown [Zea mays]	GO:0009507/chloroplast/Component	GO:0009941/chloroplast envelope/Component	GO:0006633/fatty acid biosynthetic process/Process	GO:0009266/response to temperature stimulus/Process	GO:0042389/omega-3 fatty acid desaturase activity/Function
CUST_59643_PI429062924	4.00828	0.725039	0.687481	7.76966	9.77265	7.30579	7.22905	ACN33589	unknown [Zea mays]	GO:0003824/catalytic activity/Function	GO:0009228/thiamine biosynthetic process/Process	GO:0009507/chloroplast/Component	GO:0016045/detection of bacterium/Process	GO:0009570/chloroplast stroma/Component	GO:0010266/response to vitamin B1/Process	GO:0051536/iron-sulfur cluster binding/Function	GO:0009536/plastid/Component	GO:0080041/ADP-ribose pyrophosphohydrolase activity/Function	GO:0000023/maltose metabolic process/Process	GO:0006098/pentose-phosphate shunt/Process	GO:0019252/starch biosynthetic process/Process	GO:0019288/isopentenyl diphosphate biosynthetic process, mevalonate-independent pathway/Process	GO:0019760/glucosinolate metabolic process/Process	GO:0043085/positive regulation of catalytic activity/Process
CUST_60703_PI429062924	1.15353	1	2.06321	15.9869	16.1929	15.9869	17.0318	ACN28255	unknown [Zea mays]	GO:0005777/peroxisome/Component	GO:0008891/glycolate oxidase activity/Function	GO:0009853/photorespiration/Process	GO:0010109/regulation of photosynthesis/Process	GO:0019048/modulation by virus of host morphology or physiology/Process
CUST_60982_PI429062924	0.738003	0.873928	0.216994	12.2088	11.7705	12.0144	10.0045	ACR34708	unknown [Zea mays]	GO:0005739/mitochondrion/Component	GO:0016706/oxidoreductase activity, acting on paired donors, with incorporation or reduction of molecular oxygen, 2-oxoglutarate as one donor, and incorporation of one atom each of oxygen into both donors/Function	GO:0018401/peptidyl-proline hydroxylation to 4-hydroxy-L-proline/Process	GO:0005768/endosome/Component	GO:0005794/Golgi apparatus/Component	GO:0005802/trans-Golgi network/Component
CUST_60995_PI429062924	1.47818	1.59711	2.84271	7.73061	8.29444	8.40608	9.23788	ACN27212	unknown [Zea mays]	GO:0005886/plasma membrane/Component	GO:0007275/multicellular organismal development/Process	GO:0016020/membrane/Component	GO:0010413/glucuronoxylan metabolic process/Process	GO:0045492/xylan biosynthetic process/Process
CUST_6132_PI429062924	0.426376	0.221554	0.738838	9.77762	8.54782	7.60335	9.34095	ACN27977	unknown [Zea mays]	GO:0005575/cellular_component/Component	GO:0019184/nonribosomal peptide biosynthetic process/Process	GO:0019748/secondary metabolic process/Process
CUST_669_PI429062924	1.36544	1.27493	2.43215	5.73932	6.18869	6.08974	7.02156	ACN31209	unknown [Zea mays]	GO:0004557/alpha-galactosidase activity/Function	GO:0005737/cytoplasm/Component	GO:0009311/oligosaccharide metabolic process/Process	GO:0009505/plant-type cell wall/Component	GO:0016139/glycoside catabolic process/Process	GO:0046477/glycosylceramide catabolic process/Process
CUST_7382_PI429062924	1.93072	2.21242	2.87893	8.318	9.26714	9.46363	9.84354	ACL53913	unknown [Zea mays]	GO:0004553/hydrolase activity, hydrolyzing O-glycosyl compounds/Function	GO:0005576/extracellular region/Component	GO:0031222/arabinan catabolic process/Process	GO:0046556/alpha-N-arabinofuranosidase activity/Function
CUST_9622_PI429062924	0.496646	0.693702	0.468013	7.8757	6.86599	7.34809	6.78032	ACN33948	unknown [Zea mays]	GO:0003676/nucleic acid binding/Function	GO:0005634/nucleus/Component	GO:0003677/DNA binding/Function	GO:0004518/nuclease activity/Function	GO:0005829/cytosol/Component	GO:0010313/phytochrome binding/Function	GO:0017148/negative regulation of translation/Process	GO:0048027/mRNA 5'-UTR binding/Function
CUST_10367_PI429062924	0.699502	0.457115	0.123278	12.8597	12.3441	11.7303	9.83965		unknown	GO:0016831/carboxy-lyase activity/Function	GO:0019752/carboxylic acid metabolic process/Process	GO:0030170/pyridoxal phosphate binding/Function
CUST_10708_PI429062924	0.980482	0.663537	7.97531	4.56806	4.53962	3.97631	7.5636		unknown	GO:0004340/glucokinase activity/Function	GO:0005975/carbohydrate metabolic process/Process
CUST_11041_PI429062924	0.38064	0.306809	0.151862	7.93407	6.54057	6.22949	5.21491		unknown	GO:0004833/tryptophan 2,3-dioxygenase activity/Function	GO:0019441/tryptophan catabolic process to kynurenine/Process	GO:0019442/tryptophan catabolic process to acetyl-CoA/Process	GO:0020037/heme binding/Function	GO:0051289/protein homotetramerization/Process
CUST_11219_PI429062924	0.0599852	0.382956	0.202303	9.54055	5.4813	8.15581	7.23514		unknown	GO:0003723/RNA binding/Function	GO:0005622/intracellular/Component	GO:0005634/nucleus/Component	GO:0005829/cytosol/Component	GO:0006355/regulation of transcription, DNA-dependent/Process	GO:0006364/rRNA processing/Process	GO:0006396/RNA processing/Process	GO:0006397/mRNA processing/Process	GO:0006915/apoptotic process/Process	GO:0008134/transcription factor binding/Function	GO:0043123/positive regulation of I-kappaB kinase/NF-kappaB cascade/Process
CUST_11915_PI429062924	0.475296	0.509971	0.384603	8.46629	7.39319	7.49478	7.08773		unknown	GO:0005737/cytoplasm/Component	GO:0009813/flavonoid biosynthetic process/Process	GO:0016706/oxidoreductase activity, acting on paired donors, with incorporation or reduction of molecular oxygen, 2-oxoglutarate as one donor, and incorporation of one atom each of oxygen into both donors/Function	GO:0080167/response to karrikin/Process
CUST_13712_PI429062924	0.650888	0.640538	0.371485	7.90035	7.28083	7.25771	6.47173		unknown	GO:0016592/mediator complex/Component	GO:0001104/RNA polymerase II transcription cofactor activity/Function	GO:0006366/transcription from RNA polymerase II promoter/Process	GO:0006357/regulation of transcription from RNA polymerase II promoter/Process	GO:0005634/nucleus/Component	GO:0000790/nuclear chromatin/Component	GO:0045944/positive regulation of transcription from RNA polymerase II promoter/Process	GO:0000122/negative regulation of transcription from RNA polymerase II promoter/Process
CUST_13843_PI429062924	0.920645	1.80037	4.53671	12.1982	12.0789	13.0465	14.3799		unknown	GO:0000139/Golgi membrane/Component	GO:0006486/protein glycosylation/Process	GO:0008454/alpha-1,3-mannosylglycoprotein 4-beta-N-acetylglucosaminyltransferase activity/Function	GO:0016021/integral to membrane/Component	GO:0046872/metal ion binding/Function
CUST_13906_PI429062924	1.6027	0.908703	57.4344	1.71348	2.39398	1.57536	7.55732		unknown	GO:0044262/cellular carbohydrate metabolic process/Process	GO:0046912/transferase activity, transferring acyl groups, acyl groups converted into alkyl on transfer/Function	GO:0048037/cofactor binding/Function	GO:0003824/catalytic activity/Function	GO:0008152/metabolic process/Process	GO:0005524/ATP binding/Function	GO:0003878/ATP citrate synthase activity/Function	GO:0005737/cytoplasm/Component
CUST_13964_PI429062924	0.987245	1.37684	2.50323	8.70835	8.68983	9.16971	10.0321		unknown	GO:0004001/adenosine kinase activity/Function	GO:0006144/purine nucleobase metabolic process/Process	GO:0005737/cytoplasm/Component	GO:0005634/nucleus/Component	GO:0006169/adenosine salvage/Process	GO:0005829/cytosol/Component	GO:0005524/ATP binding/Function	GO:0016773/phosphotransferase activity, alcohol group as acceptor/Function
CUST_14000_PI429062924	0.404663	0.96109	1.076	8.82027	7.51506	8.76301	8.92594		unknown	GO:0005789/endoplasmic reticulum membrane/Component	GO:0006490/oligosaccharide-lipid intermediate biosynthetic process/Process	GO:0042283/dolichyl pyrophosphate Glc1Man9GlcNAc2 alpha-1,3-glucosyltransferase activity/Function	GO:0005783/endoplasmic reticulum/Component	GO:0016021/integral to membrane/Component
CUST_14091_PI429062924	0.754929	0.361888	0.230797	8.35961	7.95403	6.89323	6.24431		unknown	GO:0000338/protein deneddylation/Process	GO:0004843/ubiquitin-specific protease activity/Function	GO:0005576/extracellular region/Component	GO:0009405/pathogenesis/Process	GO:0016579/protein deubiquitination/Process	GO:0019784/NEDD8-specific protease activity/Function
CUST_1445_PI429062924	0.741314	1.14413	0.46729	10.1316	9.69976	10.3259	9.03399		unknown	GO:0009035/Type I site-specific deoxyribonuclease activity/Function	GO:0009307/DNA restriction-modification system/Process	GO:0019812/Type I site-specific deoxyribonuclease complex/Component
CUST_15160_PI429062924	0.320142	0.248417	0.249243	8.27493	6.63171	6.26576	6.27055		unknown	GO:0004803/transposase activity/Function	GO:0006313/transposition, DNA-mediated/Process
CUST_17078_PI429062924	1.38591	0.623094	0.215312	12.9357	13.4065	12.2532	10.7202		unknown	GO:0005739/mitochondrion/Component	GO:0004075/biotin carboxylase activity/Function	GO:0003989/acetyl-CoA carboxylase activity/Function	GO:0006633/fatty acid biosynthetic process/Process	GO:0006629/lipid metabolic process/Process	GO:0006631/fatty acid metabolic process/Process	GO:2001295/malonyl-CoA biosynthetic process/Process	GO:0005737/cytoplasm/Component	GO:0003824/catalytic activity/Function	GO:0005524/ATP binding/Function	GO:0000166/nucleotide binding/Function	GO:0008152/metabolic process/Process	GO:0016874/ligase activity/Function	GO:0046872/metal ion binding/Function
CUST_17848_PI429062924	0.723868	0.863656	0.461525	9.41992	8.95372	9.20845	8.3044		unknown	GO:0003420/regulation of growth plate cartilage chondrocyte proliferation/Process	GO:0003958/NADPH-hemoprotein reductase activity/Function	GO:0004128/cytochrome-b5 reductase activity, acting on NAD(P)H/Function	GO:0005506/iron ion binding/Function	GO:0005739/mitochondrion/Component	GO:0005789/endoplasmic reticulum membrane/Component	GO:0005829/cytosol/Component	GO:0007584/response to nutrient/Process	GO:0008941/nitric oxide dioxygenase activity/Function	GO:0009055/electron carrier activity/Function	GO:0009437/carnitine metabolic process/Process	GO:0009812/flavonoid metabolic process/Process	GO:0010181/FMN binding/Function	GO:0016020/membrane/Component	GO:0016491/oxidoreductase activity/Function	GO:0016709/oxidoreductase activity, acting on paired donors, with incorporation or reduction of molecular oxygen, NAD(P)H as one donor, and incorporation of one atom of oxygen/Function	GO:0016787/hydrolase activity/Function	GO:0018393/internal peptidyl-lysine acetylation/Process	GO:0019395/fatty acid oxidation/Process	GO:0019899/enzyme binding/Function	GO:0032332/positive regulation of chondrocyte differentiation/Process	GO:0032770/positive regulation of monooxygenase activity/Process	GO:0042493/response to drug/Process	GO:0043066/negative regulation of apoptotic process/Process	GO:0043154/negative regulation of cysteine-type endopeptidase activity involved in apoptotic process/Process	GO:0043231/intracellular membrane-bounded organelle/Component	GO:0043602/nitrate catabolic process/Process	GO:0045542/positive regulation of cholesterol biosynthetic process/Process	GO:0045880/positive regulation of smoothened signaling pathway/Process	GO:0046210/nitric oxide catabolic process/Process	GO:0047726/iron-cytochrome-c reductase activity/Function	GO:0050660/flavin adenine dinucleotide binding/Function	GO:0050661/NADP binding/Function	GO:0055114/oxidation-reduction process/Process	GO:0060192/negative regulation of lipase activity/Process	GO:0070988/demethylation/Process	GO:0071371/cellular response to gonadotropin stimulus/Process	GO:0071372/cellular response to follicle-stimulating hormone stimulus/Process	GO:0071375/cellular response to peptide hormone stimulus/Process	GO:0090031/positive regulation of steroid hormone biosynthetic process/Process
CUST_17912_PI429062924	0.865075	2.05767	3.05072	7.96454	7.75544	9.00555	9.57369		unknown	GO:0005737/cytoplasm/Component	GO:0008146/sulfotransferase activity/Function	GO:0009812/flavonoid metabolic process/Process	GO:1990135/flavonoid sulfotransferase activity/Function
CUST_18501_PI429062924	0.656326	0.418157	0.835554	7.05873	6.45122	5.80085	6.79954		unknown	GO:0005737/cytoplasm/Component	GO:0008180/COP9 signalosome/Component	GO:0005515/protein binding/Function	GO:0000338/protein deneddylation/Process	GO:0016926/protein desumoylation/Process	GO:0016925/protein sumoylation/Process	GO:0007346/regulation of mitotic cell cycle/Process	GO:0019784/NEDD8-specific protease activity/Function	GO:0006508/proteolysis/Process
CUST_18785_PI429062924	0.992244	48.0836	1.3831	1.56603	1.5548	7.15351	2.03394		unknown	GO:0000993/RNA polymerase II core binding/Function	GO:0005634/nucleus/Component	GO:0008284/positive regulation of cell proliferation/Process	GO:0010564/regulation of cell cycle process/Process	GO:0016591/DNA-directed RNA polymerase II, holoenzyme/Component	GO:0045944/positive regulation of transcription from RNA polymerase II promoter/Process	GO:0070940/dephosphorylation of RNA polymerase II C-terminal domain/Process
CUST_18796_PI429062924	0.61328	0.553508	0.353288	10.6877	9.98237	9.83442	9.18667		unknown	GO:0005886/plasma membrane/Component	GO:0016021/integral to membrane/Component	GO:0016020/membrane/Component	GO:0009234/menaquinone biosynthetic process/Process	GO:0046428/1,4-dihydroxy-2-naphthoate octaprenyltransferase activity/Function
CUST_19221_PI429062924	0.858231	0.495064	0.122683	7.74288	7.52232	6.72857	4.71588		unknown	GO:0004252/serine-type endopeptidase activity/Function	GO:0005886/plasma membrane/Component	GO:0006508/proteolysis/Process	GO:0043229/intracellular organelle/Component
CUST_20113_PI429062924	0.370715	0.470279	0.0876779	8.03897	6.60735	6.95056	4.52732		unknown	GO:0004355/glutamate synthase (NADPH) activity/Function	GO:0006537/glutamate biosynthetic process/Process
CUST_20680_PI429062924	0.643672	0.625099	0.401102	7.34809	6.71248	6.67024	6.03013		unknown	GO:0005575/cellular_component/Component	GO:0006357/regulation of transcription from RNA polymerase II promoter/Process	GO:0003674/molecular_function/Function
CUST_21971_PI429062924	0.134148	0.287342	0.90268	9.87935	6.98124	8.08019	9.73163		unknown	GO:0043161/proteasomal ubiquitin-dependent protein catabolic process/Process	GO:0010499/proteasomal ubiquitin-independent protein catabolic process/Process	GO:0019773/proteasome core complex, alpha-subunit complex/Component	GO:0005634/nucleus/Component	GO:0034515/proteasome storage granule/Component	GO:0004175/endopeptidase activity/Function	GO:0004298/threonine-type endopeptidase activity/Function
CUST_22258_PI429062924	0.562442	1.05868	0.426023	11.0631	10.2328	11.1453	9.83207		unknown	GO:0003779/actin binding/Function	GO:0005737/cytoplasm/Component	GO:0005856/cytoskeleton/Component	GO:0008270/zinc ion binding/Function	GO:0016709/oxidoreductase activity, acting on paired donors, with incorporation or reduction of molecular oxygen, NAD(P)H as one donor, and incorporation of one atom of oxygen/Function	GO:0030042/actin filament depolymerization/Process	GO:0055114/oxidation-reduction process/Process	GO:0071949/FAD binding/Function
CUST_22587_PI429062924	0.400622	0.487581	0.28587	7.07492	5.75523	6.03863	5.26835		unknown	GO:0030846/termination of RNA polymerase II transcription, poly(A)-coupled/Process	GO:0005634/nucleus/Component	GO:0005829/cytosol/Component	GO:0031139/positive regulation of conjugation with cellular fusion/Process	GO:0071585/detoxification of cadmium ion/Process	GO:0071276/cellular response to cadmium ion/Process	GO:0003674/molecular_function/Function
CUST_22641_PI429062924	0.35128	0.742728	0.293374	11.2452	9.73587	10.8161	9.47599		unknown	GO:0005737/cytoplasm/Component	GO:0003677/DNA binding/Function	GO:0003678/DNA helicase activity/Function	GO:0005634/nucleus/Component	GO:0006259/DNA metabolic process/Process
CUST_23031_PI429062924	0.732269	1.10378	2.24949	10.273	9.82349	10.4155	11.4426		unknown	GO:0070824/SHREC complex/Component	GO:0005721/centromeric heterochromatin/Component	GO:0031934/mating-type region heterochromatin/Component	GO:0000790/nuclear chromatin/Component	GO:0030874/nucleolar chromatin/Component	GO:0033553/rDNA heterochromatin/Component	GO:0031933/telomeric heterochromatin/Component	GO:0031078/histone deacetylase activity (H3-K14 specific)/Function	GO:0004407/histone deacetylase activity/Function	GO:0030702/chromatin silencing at centromere/Process	GO:0000183/chromatin silencing at rDNA/Process	GO:0030466/chromatin silencing at silent mating-type cassette/Process	GO:0006348/chromatin silencing at telomere/Process	GO:0016575/histone deacetylation/Process	GO:0035391/maintenance of chromatin silencing at silent mating-type cassette/Process	GO:0000122/negative regulation of transcription from RNA polymerase II promoter/Process	GO:0016584/nucleosome positioning/Process	GO:0031060/regulation of histone methylation/Process	GO:0005634/nucleus/Component	GO:0071585/detoxification of cadmium ion/Process	GO:0071276/cellular response to cadmium ion/Process
CUST_23244_PI429062924	0.646634	0.455855	0.629859	8.77979	8.15081	7.64644	8.11289		unknown	GO:0005575/cellular_component/Component	GO:0006508/proteolysis/Process	GO:0008233/peptidase activity/Function
CUST_27001_PI429062924	0.885788	0.920017	0.486594	13.279	13.104	13.1587	12.2398		unknown	GO:0010189/vitamin E biosynthetic process/Process	GO:0015995/chlorophyll biosynthetic process/Process	GO:0033385/geranylgeranyl diphosphate metabolic process/	GO:0033521/phytyl diphosphate biosynthetic process/	GO:0045550/geranylgeranyl reductase activity/Function
CUST_29059_PI429062924	3.586	1.4028	1.03101	12.3199	14.1622	12.8082	12.3639		unknown	GO:0005737/cytoplasm/Component	GO:0016798/hydrolase activity, acting on glycosyl bonds/Function	GO:0006517/protein deglycosylation/Process	GO:0033925/mannosyl-glycoprotein endo-beta-N-acetylglucosaminidase activity/Function	GO:0006491/N-glycan processing/Process
CUST_29729_PI429062924	0.018509	0.0425041	0.00933264	9.65705	3.90142	5.1008	2.91355		unknown	GO:0006508/proteolysis/Process
CUST_30055_PI429062924	0.46386	0.37723	0.222014	9.16387	8.05563	7.75739	6.99259	XP_002467217	unknown	GO:0009507/chloroplast/Component	GO:0015996/chlorophyll catabolic process/Process	GO:0047746/chlorophyllase activity/Function
CUST_30201_PI429062924	1.17298	1.6838	2.18057	6.95866	7.18884	7.71038	8.08336	NP_001105524	unknown	GO:0003677/DNA binding/Function	GO:0005524/ATP binding/Function	GO:0005634/nucleus/Component	GO:0006270/DNA replication initiation/Process	GO:0008094/DNA-dependent ATPase activity/Function	GO:0010182/sugar mediated signaling pathway/Process	GO:0005737/cytoplasm/Component	GO:0006268/DNA unwinding involved in DNA replication/Process	GO:0005515/protein binding/Function	GO:0005829/cytosol/Component	GO:0006260/DNA replication/Process	GO:0006306/DNA methylation/Process	GO:0006342/chromatin silencing/Process	GO:0008283/cell proliferation/Process	GO:0051567/histone H3-K9 methylation/Process
CUST_30269_PI429062924	0.907649	1.79777	5.18684	5.14259	5.0028	5.9888	7.51745	XP_002445688	unknown	GO:0009507/chloroplast/Component	GO:0010223/secondary shoot formation/Process	GO:0016121/carotene catabolic process/Process	GO:0016702/oxidoreductase activity, acting on single donors with incorporation of molecular oxygen, incorporation of two atoms of oxygen/Function	GO:1901601/strigolactone biosynthetic process/Process
CUST_30364_PI429062924	0.517148	0.548001	0.308741	12.6634	11.7121	11.7957	10.9679	XP_002436354	unknown	GO:0009685/gibberellin metabolic process/Process
CUST_30368_PI429062924	2.22332	1.38364	1.41249	6.23075	7.38346	6.69921	6.72899	XP_002443769	unknown	GO:0003723/RNA binding/Function	GO:0008150/biological_process/Process	GO:0009507/chloroplast/Component	GO:0009941/chloroplast envelope/Component	GO:0005634/nucleus/Component	GO:0009570/chloroplast stroma/Component	GO:0006655/phosphatidylglycerol biosynthetic process/Process	GO:0010103/stomatal complex morphogenesis/Process	GO:0019288/isopentenyl diphosphate biosynthetic process, mevalonate-independent pathway/Process
CUST_30411_PI429062924	1.09332	0.251957	0.0489882	8.77361	8.90233	6.78486	4.42219	NP_001131284	unknown	GO:0005575/cellular_component/Component	GO:0006457/protein folding/Process
CUST_30634_PI429062924	0.891491	0.875097	0.25721	11.6086	11.4429	11.4161	9.64963	XP_002436636	unknown	GO:0005575/cellular_component/Component	GO:0006457/protein folding/Process
CUST_30691_PI429062924	0.203256	0.582161	0.548936	8.45738	6.15875	7.67687	7.59209	XP_004293085	unknown	GO:0000502/proteasome complex/Component	GO:0004221/ubiquitin thiolesterase activity/Function	GO:0004866/endopeptidase inhibitor activity/Function	GO:0005737/cytoplasm/Component	GO:0005886/plasma membrane/Component	GO:0006508/proteolysis/Process	GO:0006511/ubiquitin-dependent protein catabolic process/Process	GO:0007268/synaptic transmission/Process	GO:0008233/peptidase activity/Function	GO:0008234/cysteine-type peptidase activity/Function	GO:0009986/cell surface/Component	GO:0010951/negative regulation of endopeptidase activity/Process	GO:0016020/membrane/Component	GO:0016023/cytoplasmic membrane-bounded vesicle/Component	GO:0016787/hydrolase activity/Function	GO:0045202/synapse/Component	GO:0050920/regulation of chemotaxis/Process	GO:0061136/regulation of proteasomal protein catabolic process/Process	GO:0070628/proteasome binding/Function
CUST_30748_PI429062924	0.32746	1.2538	2.35415	6.09352	4.48291	6.41982	7.32872	XP_002448925	unknown	GO:0042766/nucleosome mobilization/Process	GO:0006363/termination of RNA polymerase I transcription/Process	GO:0001178/regulation of transcriptional start site selection at RNA polymerase II promoter/Process	GO:0030466/chromatin silencing at silent mating-type cassette/Process	GO:2000616/negative regulation of histone H3-K9 acetylation/Process	GO:0034401/regulation of transcription by chromatin organization/Process	GO:0071441/negative regulation of histone H3-K14 acetylation/Process	GO:0006369/termination of RNA polymerase II transcription/Process	GO:0016584/nucleosome positioning/Process	GO:0006368/transcription elongation from RNA polymerase II promoter/Process	GO:0000070/mitotic sister chromatid segregation/Process	GO:0060303/regulation of nucleosome density/Process	GO:0071894/histone H2B conserved C-terminal lysine ubiquitination/Process	GO:0043044/ATP-dependent chromatin remodeling/Process	GO:2000104/negative regulation of DNA-dependent DNA replication/Process	GO:0005524/ATP binding/Function	GO:0000182/rDNA binding/Function	GO:0031490/chromatin DNA binding/Function	GO:0035064/methylated histone residue binding/Function	GO:0004003/ATP-dependent DNA helicase activity/Function	GO:0000124/SAGA complex/Component	GO:0031934/mating-type region heterochromatin/Component	GO:0046695/SLIK (SAGA-like) complex/Component	GO:0005739/mitochondrion/Component	GO:0030874/nucleolar chromatin/Component
CUST_30777_PI429062924	1.0164	1.36583	2.19501	8.80603	8.8295	9.25581	9.94025	DAA42095	unknown	GO:0003674/molecular_function/Function	GO:0005794/Golgi apparatus/Component	GO:0005886/plasma membrane/Component	GO:0008150/biological_process/Process	GO:0006084/acetyl-CoA metabolic process/Process	GO:0016126/sterol biosynthetic process/Process	GO:0016132/brassinosteroid biosynthetic process/Process
CUST_31215_PI429062924	0.399618	0.500139	0.809427	9.51273	8.18943	8.51313	9.20771	XP_002465644	unknown	GO:0005634/nucleus/Component	GO:0008150/biological_process/Process	GO:0005515/protein binding/Function	GO:0009738/abscisic acid mediated signaling pathway/Process	GO:0045893/positive regulation of transcription, DNA-dependent/Process
CUST_31280_PI429062924	2.28424	1.75697	1.71151	6.55056	7.74227	7.36365	7.32583	XP_002457960	unknown	GO:0003843/1,3-beta-D-glucan synthase activity/Function	GO:0005886/plasma membrane/Component	GO:0016757/transferase activity, transferring glycosyl groups/Function	GO:0000148/1,3-beta-D-glucan synthase complex/Component	GO:0006075/(1->3)-beta-D-glucan biosynthetic process/Process	GO:0009504/cell plate/Component	GO:0009506/plasmodesma/Component	GO:0006944/cellular membrane fusion/Process	GO:0009556/microsporogenesis/Process	GO:0052543/callose deposition in cell wall/Process
CUST_31281_PI429062924	1.69018	2.30376	1.15058	8.49187	9.24905	9.69586	8.69422	XP_002460113	unknown	GO:0005634/nucleus/Component	GO:0005829/cytosol/Component	GO:0006479/protein methylation/Process	GO:0008757/S-adenosylmethionine-dependent methyltransferase activity/Function
CUST_31307_PI429062924	1.0077	1.94877	2.47598	6.01339	6.02445	6.97595	7.32139	AFW61677	unknown	GO:0015631/tubulin binding/Function	GO:0018095/protein polyglutamylation/Process	GO:0070740/tubulin-glutamic acid ligase activity/Function
CUST_31323_PI429062924	2.92341	1.78382	0.957236	6.32072	7.86837	7.15569	6.25766	XP_002451868	unknown	GO:0009507/chloroplast/Component	GO:0009570/chloroplast stroma/Component	GO:0005504/fatty acid binding/Function	GO:0006631/fatty acid metabolic process/Process
CUST_31335_PI429062924	0.290656	0.61118	0.939346	7.92693	6.14432	7.2166	7.83666	XP_002444006	unknown	GO:0004842/ubiquitin-protein ligase activity/Function	GO:0005634/nucleus/Component	GO:0005737/cytoplasm/Component	GO:0016567/protein ubiquitination/Process	GO:0042787/protein ubiquitination involved in ubiquitin-dependent protein catabolic process/Process
CUST_31494_PI429062924	2.87074	1.15052	1.18972	11.6316	13.153	11.8339	11.8822	XP_002443987	unknown	GO:0005507/copper ion binding/Function	GO:0005775/vacuolar lumen/Component	GO:0033793/aureusidin synthase activity/	GO:0046148/pigment biosynthetic process/Process
CUST_31509_PI429062924	1.72867	1.95581	2.69559	9.3314	10.1211	10.2992	10.762	XP_002446552	unknown	GO:0000412/histone peptidyl-prolyl isomerization/Process	GO:0003755/peptidyl-prolyl cis-trans isomerase activity/Function	GO:0005528/FK506 binding/Function	GO:0005730/nucleolus/Component	GO:0016020/membrane/Component	GO:0018208/peptidyl-proline modification/Process
CUST_31519_PI429062924	2.05919	1.06967	1.89231	9.73306	10.7751	9.83023	10.6532	XP_002459781	unknown	GO:0004185/serine-type carboxypeptidase activity/Function	GO:0005576/extracellular region/Component	GO:0006508/proteolysis/Process	GO:0016752/sinapoyltransferase activity/Function	GO:0019748/secondary metabolic process/Process
CUST_31925_PI429062924	0.661166	0.885006	0.41415	7.73873	7.14181	7.56249	6.46695	NP_001147585	unknown	GO:0005634/nucleus/Component	GO:0008219/cell death/Process	GO:0001729/ceramide kinase activity/Function	GO:0006672/ceramide metabolic process/Process	GO:0030264/nuclear fragmentation involved in apoptotic nuclear change/Process
CUST_31937_PI429062924	1.88054	0.602637	0.426033	6.54696	7.45811	5.81633	5.316	XP_002454636	unknown	GO:0003674/molecular_function/Function	GO:0005634/nucleus/Component	GO:0008150/biological_process/Process	GO:0016020/membrane/Component	GO:0009507/chloroplast/Component	GO:0010207/photosystem II assembly/Process	GO:0015979/photosynthesis/Process	GO:0016556/mRNA modification/Process
CUST_31976_PI429062924	0.914919	0.731869	0.433164	12.7929	12.6646	12.3425	11.5859	XP_002453869	unknown	GO:0005794/Golgi apparatus/Component	GO:0016051/carbohydrate biosynthetic process/Process	GO:0016757/transferase activity, transferring glycosyl groups/Function	GO:0016758/transferase activity, transferring hexosyl groups/Function	GO:0010289/homogalacturonan biosynthetic process/Process	GO:0045489/pectin biosynthetic process/Process	GO:0005739/mitochondrion/Component	GO:0047262/polygalacturonate 4-alpha-galacturonosyltransferase activity/Function	GO:0005768/endosome/Component	GO:0005802/trans-Golgi network/Component
CUST_31986_PI429062924	0.845171	4.07731	28.2986	9.6052	9.36252	11.6328	14.4279	NP_001151278	unknown	GO:0005576/extracellular region/Component	GO:0006508/proteolysis/Process	GO:0008234/cysteine-type peptidase activity/Function
CUST_32100_PI429062924	0.347009	0.490363	0.790827	7.00804	5.48109	5.97996	6.66948	XP_002436727	unknown	GO:0003674/molecular_function/Function	GO:0005576/extracellular region/Component	GO:0005618/cell wall/Component	GO:0009505/plant-type cell wall/Component	GO:0009741/response to brassinosteroid stimulus/Process	GO:0005829/cytosol/Component	GO:0005794/Golgi apparatus/Component	GO:0016126/sterol biosynthetic process/Process
CUST_32130_PI429062924	0.699907	0.989346	0.461349	10.088	9.5732	10.0725	8.9719	Q43250	unknown	GO:0018675/(S)-limonene 6-monooxygenase activity/Function	GO:0043231/intracellular membrane-bounded organelle/Component	GO:0055114/oxidation-reduction process/Process
CUST_32139_PI429062924	0.377761	1.19447	2.47406	7.99239	6.58794	8.24877	9.29927	XP_002457655	unknown	GO:0009507/chloroplast/Component	GO:0003677/DNA binding/Function	GO:0009941/chloroplast envelope/Component	GO:0009535/chloroplast thylakoid membrane/Component	GO:0009706/chloroplast inner membrane/Component	GO:0048529/magnesium-protoporphyrin IX monomethyl ester (oxidative) cyclase activity/Function	GO:0009534/chloroplast thylakoid/Component	GO:0006364/rRNA processing/Process	GO:0006636/unsaturated fatty acid biosynthetic process/Process	GO:0009416/response to light stimulus/Process	GO:0009657/plastid organization/Process	GO:0010027/thylakoid membrane organization/Process	GO:0010207/photosystem II assembly/Process	GO:0015994/chlorophyll metabolic process/Process	GO:0019216/regulation of lipid metabolic process/Process	GO:0019288/isopentenyl diphosphate biosynthetic process, mevalonate-independent pathway/Process	GO:0019344/cysteine biosynthetic process/Process	GO:0031408/oxylipin biosynthetic process/Process
CUST_32209_PI429062924	0.91518	2.62659	2.06312	6.72055	6.59268	8.11374	7.76538	EGB08692	unknown	GO:0003677/DNA binding/Function	GO:0006355/regulation of transcription, DNA-dependent/Process	GO:0005634/nucleus/Component
CUST_32470_PI429062924	0.44516	1.03331	2.16763	8.94388	7.77628	8.99115	10.06	XP_002455067	unknown	GO:0005737/cytoplasm/Component	GO:0008194/UDP-glycosyltransferase activity/Function	GO:0016757/transferase activity, transferring glycosyl groups/Function	GO:0046482/para-aminobenzoic acid metabolic process/Process
CUST_32487_PI429062924	0.888679	1.49372	3.05201	12.1691	11.9989	12.748	13.7789	XP_002457841	unknown	GO:0004364/glutathione transferase activity/Function	GO:0005737/cytoplasm/Component	GO:0009407/toxin catabolic process/Process
CUST_32525_PI429062924	0.89453	1.14817	2.41861	9.7917	9.6309	9.99104	11.0659	XP_002445878	unknown	GO:0003844/1,4-alpha-glucan branching enzyme activity/Function	GO:0005978/glycogen biosynthetic process/Process
CUST_32532_PI429062924	2.06146	1.0753	0.83041	7.11059	8.15425	7.21533	6.84248	XP_002449620	unknown	GO:0005634/nucleus/Component	GO:0008026/ATP-dependent helicase activity/Function	GO:0006783/heme biosynthetic process/Process
CUST_3268_PI429062924	0.684799	2.22413	0.781089	5.97111	5.42486	7.12435	5.61467		unknown	GO:0006508/proteolysis/Process	GO:0008233/peptidase activity/Function	GO:0016021/integral to membrane/Component
CUST_32702_PI429062924	0.460243	0.705802	2.44701	9.34789	8.22835	8.84522	10.6389	XP_002452874	unknown	GO:0005794/Golgi apparatus/Component	GO:0016757/transferase activity, transferring glycosyl groups/Function	GO:0008417/fucosyltransferase activity/Function	GO:0009832/plant-type cell wall biogenesis/Process	GO:0009969/xyloglucan biosynthetic process/Process	GO:0009744/response to sucrose stimulus/Process	GO:0009749/response to glucose stimulus/Process	GO:0009750/response to fructose stimulus/Process	GO:0010413/glucuronoxylan metabolic process/Process	GO:0045492/xylan biosynthetic process/Process
CUST_32705_PI429062924	0.938552	0.995543	0.343695	11.0613	10.9698	11.0549	9.52052	XP_002465573	unknown	GO:0004252/serine-type endopeptidase activity/Function	GO:0005576/extracellular region/Component	GO:0005618/cell wall/Component	GO:0006508/proteolysis/Process	GO:0008152/metabolic process/Process	GO:0008236/serine-type peptidase activity/Function	GO:0009827/plant-type cell wall modification/Process	GO:0048196/plant extracellular matrix/Component	GO:0016020/membrane/Component	GO:0000096/sulfur amino acid metabolic process/Process	GO:0000272/polysaccharide catabolic process/Process	GO:0005982/starch metabolic process/Process	GO:0007020/microtubule nucleation/Process	GO:0008652/cellular amino acid biosynthetic process/Process	GO:0009069/serine family amino acid metabolic process/Process	GO:0009664/plant-type cell wall organization/Process	GO:0009832/plant-type cell wall biogenesis/Process	GO:0010075/regulation of meristem growth/Process	GO:0019761/glucosinolate biosynthetic process/Process	GO:0042545/cell wall modification/Process
CUST_32739_PI429062924	1.12687	1.65101	5.2013	10.8309	11.0033	11.5543	13.2098	NP_001169597	unknown	GO:0000234/phosphoethanolamine N-methyltransferase activity/Function	GO:0005737/cytoplasm/Component	GO:0006656/phosphatidylcholine biosynthetic process/Process	GO:0008168/methyltransferase activity/Function	GO:0009555/pollen development/Process	GO:0009826/unidimensional cell growth/Process	GO:0042425/choline biosynthetic process/Process	GO:0048528/post-embryonic root development/Process	GO:0009860/pollen tube growth/Process	GO:0010183/pollen tube guidance/Process	GO:0005829/cytosol/Component
CUST_32765_PI429062924	0.43243	0.633538	0.62154	9.16038	7.95092	8.50188	8.4743	AFW60588	unknown	GO:0005886/plasma membrane/Component	GO:0010287/plastoglobule/Component	GO:0009507/chloroplast/Component	GO:0015996/chlorophyll catabolic process/Process	GO:0080183/response to photooxidative stress/Process
CUST_32843_PI429062924	0.374282	1.11112	0.394422	10.0748	8.65702	10.2268	8.73263	XP_002440592	unknown	GO:0005739/mitochondrion/Component	GO:0006790/sulfur compound metabolic process/Process	GO:0008482/sulfite oxidase activity/Function	GO:0009507/chloroplast/Component	GO:0005777/peroxisome/Component	GO:0010477/response to sulfur dioxide/Process	GO:0015994/chlorophyll metabolic process/Process	GO:0005829/cytosol/Component
CUST_32974_PI429062924	0.380361	1.5746	1.06879	7.40251	6.00795	8.05749	7.49849	ACR34899	unknown	GO:0009507/chloroplast/Component	GO:0015979/photosynthesis/Process	GO:0016168/chlorophyll binding/Function	GO:0030076/light-harvesting complex/Component	GO:0009535/chloroplast thylakoid membrane/Component	GO:0010287/plastoglobule/Component	GO:0016020/membrane/Component	GO:0009579/thylakoid/Component	GO:0009534/chloroplast thylakoid/Component	GO:0019344/cysteine biosynthetic process/Process
CUST_33036_PI429062924	0.390848	0.271689	0.0842558	9.67827	8.32295	7.7983	6.10919		unknown	GO:0005575/cellular_component/Component	GO:0019748/secondary metabolic process/Process
CUST_33049_PI429062924	1.03096	0.961895	0.484455	7.78768	7.83167	7.73163	6.74211		unknown	GO:0046654/tetrahydrofolate biosynthetic process/Process	GO:0003848/2-amino-4-hydroxy-6-hydroxymethyldihydropteridine diphosphokinase activity/Function	GO:0004150/dihydroneopterin aldolase activity/Function	GO:0004156/dihydropteroate synthase activity/Function	GO:0005740/mitochondrial envelope/Component	GO:0005829/cytosol/Component
CUST_33077_PI429062924	0.350933	0.262458	0.636003	12.0473	10.5366	10.1175	11.3944	XP_002454241	unknown	GO:0003674/molecular_function/Function	GO:0005576/extracellular region/Component	GO:0005618/cell wall/Component	GO:0009505/plant-type cell wall/Component	GO:0009741/response to brassinosteroid stimulus/Process	GO:0005829/cytosol/Component	GO:0005794/Golgi apparatus/Component	GO:0016126/sterol biosynthetic process/Process
CUST_33177_PI429062924	1.48051	2.36368	0.473228	11.0033	11.5694	12.2443	9.92387	EEE55471	unknown	GO:0003674/molecular_function/Function	GO:0005576/extracellular region/Component	GO:0008150/biological_process/Process	GO:0015996/chlorophyll catabolic process/Process
CUST_33223_PI429062924	1.03593	0.509668	0.494862	10.499	10.5499	9.52662	9.48409	NP_001146299	unknown	GO:0003674/molecular_function/Function	GO:0005737/cytoplasm/Component	GO:0016020/membrane/Component	GO:0080008/Cul4-RING ubiquitin ligase complex/Component	GO:0005829/cytosol/Component	GO:0009506/plasmodesma/Component	GO:0006007/glucose catabolic process/Process	GO:0006499/N-terminal protein myristoylation/Process
CUST_33228_PI429062924	1.1843	0.4957	1.06897	8.93803	9.18207	7.92557	9.03425	DAA62857	unknown	GO:0009507/chloroplast/Component	GO:0000103/sulfate assimilation/Process	GO:0009973/adenylyl-sulfate reductase activity/Function
CUST_33266_PI429062924	0.12558	1.41826	1.5195	7.461	4.46768	7.96512	8.0646	XP_002459143	unknown	GO:0009507/chloroplast/Component	GO:0010277/chlorophyllide a oxygenase /Function	overall//	GO:0015995/chlorophyll biosynthetic process/Process	GO:0009706/chloroplast inner membrane/Component	GO:0042651/thylakoid membrane/Component	GO:0009073/aromatic amino acid family biosynthetic process/Process	GO:0009965/leaf morphogenesis/Process	GO:0019344/cysteine biosynthetic process/Process	GO:0030154/cell differentiation/Process	GO:0045893/positive regulation of transcription, DNA-dependent/Process
CUST_33337_PI429062924	0.260771	0.407958	0.137263	9.98975	8.0506	8.69624	7.12476	XP_002464554	unknown	GO:0005634/nucleus/Component	GO:0008270/zinc ion binding/Function	GO:0005829/cytosol/Component	GO:0015996/chlorophyll catabolic process/Process
CUST_33440_PI429062924	1.4771	1.1409	51.6128	1.90777	2.47054	2.09794	7.59743	XP_001998644	unknown	GO:0042393/histone binding/Function	GO:0003690/double-stranded DNA binding/Function	GO:0005634/nucleus/Component	GO:0006335/DNA replication-dependent nucleosome assembly/Process	GO:0000122/negative regulation of transcription from RNA polymerase II promoter/Process	GO:0006368/transcription elongation from RNA polymerase II promoter/Process	GO:0006336/DNA replication-independent nucleosome assembly/Process	GO:0070869/heterochromatin assembly involved in chromatin silencing/Process
CUST_33483_PI429062924	0.686826	0.781473	0.417721	9.1545	8.61252	8.79877	7.89511	NP_001132159	unknown	GO:0005575/cellular_component/Component	GO:0009809/lignin biosynthetic process/Process	GO:0016621/cinnamoyl-CoA reductase activity/Function	GO:0080167/response to karrikin/Process	GO:0009744/response to sucrose stimulus/Process	GO:0009813/flavonoid biosynthetic process/Process	GO:0010224/response to UV-B/Process
CUST_33497_PI429062924	0.380438	0.659746	0.255928	15.5875	14.1932	14.9875	13.6213	XP_002456738	unknown	acyl-carrier-protein//	GO:0006636/unsaturated fatty acid biosynthetic process/Process	GO:0045300/acyl-/Function	acyl-carrier-protein//	GO:0055114/oxidation-reduction process/Process
CUST_33611_PI429062924	0.553893	0.408862	0.276275	9.29151	8.43919	8.00119	7.43569	XP_002446984	unknown	GO:0005737/cytoplasm/Component	GO:0016706/oxidoreductase activity, acting on paired donors, with incorporation or reduction of molecular oxygen, 2-oxoglutarate as one donor, and incorporation of one atom each of oxygen into both donors/Function	GO:0019748/secondary metabolic process/Process
CUST_33787_PI429062924	0.53479	0.47825	1.04457	7.14038	6.23742	6.07621	7.20328	XP_002467704	unknown	GO:0005634/nucleus/Component	GO:0005669/transcription factor TFIID complex/Component	GO:0006352/DNA-dependent transcription, initiation/Process	GO:0000394/RNA splicing, via endonucleolytic cleavage and ligation/Process	GO:0006366/transcription from RNA polymerase II promoter/Process	GO:0009560/embryo sac egg cell differentiation/Process
CUST_33875_PI429062924	1.04538	1.43054	2.40946	6.67931	6.74334	7.19588	7.94802	DAA39921	unknown	GO:0004185/serine-type carboxypeptidase activity/Function	GO:0005576/extracellular region/Component	GO:0006508/proteolysis/Process	GO:0009505/plant-type cell wall/Component
CUST_33894_PI429062924	1.06334	1.2616	3.52274	9.49785	9.58645	9.8331	11.3145	XP_002452857	unknown	GO:0005576/extracellular region/Component	GO:0008805/carbon-monoxide oxygenase activity/Function	GO:0016021/integral to membrane/Component	GO:0005773/vacuole/Component	GO:0009507/chloroplast/Component	GO:0005515/protein binding/Function	GO:0000271/polysaccharide biosynthetic process/Process	GO:0009825/multidimensional cell growth/Process	GO:0009932/cell tip growth/Process	GO:0010817/regulation of hormone levels/Process	GO:0019344/cysteine biosynthetic process/Process	GO:0043481/anthocyanin accumulation in tissues in response to UV light/Process	GO:0048767/root hair elongation/Process	GO:0071555/cell wall organization/Process
CUST_33958_PI429062924	0.391006	1.20389	0.677734	6.79634	5.4416	7.06404	6.23513	XP_002465371	unknown	GO:0005634/nucleus/Component	GO:0009507/chloroplast/Component	GO:0006396/RNA processing/Process	GO:0006417/regulation of translation/Process	GO:0009657/plastid organization/Process	GO:0009941/chloroplast envelope/Component	GO:0005774/vacuolar membrane/Component	GO:0003727/single-stranded RNA binding/Function	GO:1901918/negative regulation of exoribonuclease activity/Process	GO:0006364/rRNA processing/Process	GO:0009902/chloroplast relocation/Process	GO:0009965/leaf morphogenesis/Process	GO:0010027/thylakoid membrane organization/Process	GO:0010207/photosystem II assembly/Process	GO:0030154/cell differentiation/Process	GO:0034660/ncRNA metabolic process/Process	GO:0035304/regulation of protein dephosphorylation/Process	GO:0042793/transcription from plastid promoter/Process	GO:0045893/positive regulation of transcription, DNA-dependent/Process
CUST_33975_PI429062924	1.06186	1.10829	3.0931	8.04567	8.13226	8.194	9.67472	XP_002468107	unknown	GO:0003723/RNA binding/Function	GO:0004809/tRNA (guanine-N2-)-methyltransferase activity/Function	GO:0005634/nucleus/Component	GO:0008033/tRNA processing/Process
CUST_34039_PI429062924	0.758376	0.845804	0.326763	12.5961	12.1971	12.3545	10.9824	NP_001105095	unknown	GO:0004407/histone deacetylase activity/Function	GO:0005634/nucleus/Component	GO:0016575/histone deacetylation/Process	GO:0009294/DNA mediated transformation/Process	GO:0048573/photoperiodism, flowering/Process
CUST_34071_PI429062924	0.806511	1.36472	2.81846	9.96108	9.65085	10.4097	11.456	XP_002464148	unknown	GO:0006810/transport/Process	GO:0016020/membrane/Component	GO:0009705/plant-type vacuole membrane/Component	GO:0005773/vacuole/Component	GO:0005774/vacuolar membrane/Component	GO:0006635/fatty acid beta-oxidation/Process	GO:0016558/protein import into peroxisome matrix/Process	GO:0048573/photoperiodism, flowering/Process
CUST_34072_PI429062924	1.29358	0.341258	0.524255	7.51903	7.8904	5.96796	6.58737	YP_003293892	unknown	GO:0006629/lipid metabolic process/Process	GO:0008081/phosphoric diester hydrolase activity/Function
CUST_34200_PI429062924	0.464112	0.846967	0.827572	7.48506	6.37761	7.24544	7.21202	XP_002438683	unknown	GO:0005737/cytoplasm/Component	GO:0008195/phosphatidate phosphatase activity/Function	GO:0005887/integral to plasma membrane/Component	GO:0006644/phospholipid metabolic process/Process	GO:0005886/plasma membrane/Component
CUST_34399_PI429062924	0.5102	0.711324	3.03666	9.3402	8.36933	8.84878	10.9427	XP_002441181	unknown	GO:0009055/electron carrier activity/Function	GO:0009507/chloroplast/Component	GO:0009536/plastid/Component	GO:0009688/abscisic acid biosynthetic process/Process
CUST_34462_PI429062924	0.200327	0.0959491	0.157688	9.61346	7.29388	6.23187	6.9486	DAA63118	unknown	GO:0004553/hydrolase activity, hydrolyzing O-glycosyl compounds/Function	GO:0005975/carbohydrate metabolic process/Process	GO:0017177/glucosidase II complex/Component	GO:0030246/carbohydrate binding/Function
CUST_34548_PI429062924	0.456077	1.78505	3.9027	6.9213	5.78865	7.75726	8.88577	YP_004187592	unknown	GO:0006348/chromatin silencing at telomere/Process	GO:0044011/single-species biofilm formation on inanimate substrate/
CUST_34598_PI429062924	0.631778	0.420527	0.289472	7.6419	6.97938	6.39217	5.85339	CAB63715	unknown	GO:0004222/metalloendopeptidase activity/Function	GO:0005887/integral to plasma membrane/Component	GO:0006508/proteolysis/Process	GO:0007283/spermatogenesis/Process	GO:0008237/metallopeptidase activity/Function	GO:0008270/zinc ion binding/Function
CUST_34797_PI429062924	0.860353	1.68447	4.03221	10.6798	10.4628	11.4321	12.6913	DAA43773	unknown	GO:0003723/RNA binding/Function	GO:0003964/RNA-directed DNA polymerase activity/Function	GO:0006278/RNA-dependent DNA replication/Process	GO:0008380/RNA splicing/Process	GO:0009507/chloroplast/Component	GO:0000374/Group III intron splicing/Process	GO:0005739/mitochondrion/Component	GO:0009845/seed germination/Process	GO:0010228/vegetative to reproductive phase transition of meristem/Process	GO:0040007/growth/Process	GO:0090351/seedling development/Process
CUST_34852_PI429062924	0.876027	0.893718	0.411955	8.77876	8.5878	8.61665	7.49932	XP_002457366	unknown	GO:0005634/nucleus/Component	GO:0004842/ubiquitin-protein ligase activity/Function	GO:0006511/ubiquitin-dependent protein catabolic process/Process	GO:0006723/cuticle hydrocarbon biosynthetic process/Process	GO:0010025/wax biosynthetic process/Process	GO:0009737/response to abscisic acid stimulus/Process	GO:0010029/regulation of seed germination/Process	GO:0050994/regulation of lipid catabolic process/Process
CUST_34897_PI429062924	1.4784	2.23415	0.653452	9.14484	9.70887	10.3046	8.53099	DAA40096	unknown	GO:0005886/plasma membrane/Component	GO:0016759/cellulose synthase activity/Function	GO:0009834/secondary cell wall biogenesis/Process	GO:0030244/cellulose biosynthetic process/Process	GO:0010400/rhamnogalacturonan I side chain metabolic process/Process	GO:0009507/chloroplast/Component	GO:0052386/cell wall thickening/Process	GO:0009832/plant-type cell wall biogenesis/Process	GO:0010089/xylem development/Process	GO:0010228/vegetative to reproductive phase transition of meristem/Process	GO:0010413/glucuronoxylan metabolic process/Process	GO:0016926/protein desumoylation/Process	GO:0042546/cell wall biogenesis/Process	GO:0044036/cell wall macromolecule metabolic process/Process	GO:0045492/xylan biosynthetic process/Process	GO:0050665/hydrogen peroxide biosynthetic process/Process
CUST_34905_PI429062924	0.903418	1.06549	5.37979	8.56392	8.41738	8.65543	10.9915	XP_002462455	unknown	GO:0005576/extracellular region/Component	GO:0016711/flavonoid 3'-monooxygenase activity/Function	GO:0019825/oxygen binding/Function	GO:0009411/response to UV/Process	GO:0009813/flavonoid biosynthetic process/Process	GO:0009733/response to auxin stimulus/Process	GO:0009718/anthocyanin-containing compound biosynthetic process/Process	GO:0009744/response to sucrose stimulus/Process	GO:0010224/response to UV-B/Process
CUST_34929_PI429062924	1.05178	0.894624	0.446806	7.59667	7.66951	7.43602	6.43439	EFZ12390	unknown	GO:0003674/molecular_function/Function	GO:0004842/ubiquitin-protein ligase activity/Function	GO:0005575/cellular_component/Component	GO:0005783/endoplasmic reticulum/Component	GO:0008150/biological_process/Process	GO:0008270/zinc ion binding/Function	GO:0008285/negative regulation of cell proliferation/Process	GO:0016567/protein ubiquitination/Process	GO:0017148/negative regulation of translation/Process	GO:0019787/small conjugating protein ligase activity/Function	GO:0031396/regulation of protein ubiquitination/Process	GO:0060628/regulation of ER to Golgi vesicle-mediated transport/Process	GO:0070613/regulation of protein processing/Process
CUST_34991_PI429062924	1.30034	1.28533	2.65435	5.93802	6.31691	6.30016	7.34638	XP_002452332	unknown	GO:0004034/aldose 1-epimerase activity/Function	GO:0005737/cytoplasm/Component	GO:0006012/galactose metabolic process/Process
CUST_35006_PI429062924	1.09642	0.488817	0.584447	11.035	11.1678	10.0024	10.2602	NP_001062557	unknown	GO:0005634/nucleus/Component	GO:0006396/RNA processing/Process
CUST_35007_PI429062924	0.580516	0.657193	0.462197	8.53052	7.74593	7.92491	7.4171	XP_004235703	unknown	GO:0005737/cytoplasm/Component	GO:0005886/plasma membrane/Component	GO:0030126/COPI vesicle coat/Component	GO:0005829/cytosol/Component	GO:0006094/gluconeogenesis/Process	GO:0006661/phosphatidylinositol biosynthetic process/Process	GO:0007010/cytoskeleton organization/Process	GO:0010498/proteasomal protein catabolic process/Process
CUST_3504_PI429062924	0.151842	0.139982	0.125464	8.98939	6.27003	6.1527	5.99474		unknown	GO:0000981/sequence-specific DNA binding RNA polymerase II transcription factor activity/Function	GO:0006355/regulation of transcription, DNA-dependent/Process	GO:0005634/nucleus/Component	GO:0008270/zinc ion binding/Function
CUST_35095_PI429062924	0.700898	0.671441	0.422162	11.0951	10.5824	10.5204	9.85098	XP_002462305	unknown	GO:0004805/trehalose-phosphatase activity/Function	GO:0005634/nucleus/Component	GO:0005992/trehalose biosynthetic process/Process	GO:0016757/transferase activity, transferring glycosyl groups/Function	GO:0003825/alpha,alpha-trehalose-phosphate synthase (UDP-forming) activity/Function
CUST_35118_PI429062924	2.04668	1.10316	1.64111	9.23522	10.2685	9.37686	9.94989	AFW57120	unknown	GO:0003677/DNA binding/Function	GO:0003887/DNA-directed DNA polymerase activity/Function	GO:0005634/nucleus/Component	GO:0006260/DNA replication/Process	GO:0005739/mitochondrion/Component	GO:0009507/chloroplast/Component	GO:0006264/mitochondrial DNA replication/Process	GO:0033259/plastid DNA replication/Process
CUST_35129_PI429062924	0.659193	1.0755	0.496722	15.6587	15.0575	15.7637	14.6492	ACR36978	unknown	GO:0005575/cellular_component/Component	GO:0019748/secondary metabolic process/Process
CUST_35169_PI429062924	1.15024	1.022	3.32639	7.50778	7.70972	7.53918	9.24174	XP_002441914	unknown	GO:0005576/extracellular region/Component	GO:0006635/fatty acid beta-oxidation/Process	GO:0016558/protein import into peroxisome matrix/Process	GO:0048573/photoperiodism, flowering/Process
CUST_35214_PI429062924	1.44933	1.01945	2.19885	6.68122	7.2166	6.70901	7.81797	DAA51828	unknown	GO:0009851/auxin biosynthetic process/Process	GO:0043546/molybdopterin cofactor binding/Function	GO:0050302/indole-3-acetaldehyde oxidase activity/Function	GO:0055114/oxidation-reduction process/Process	GO:0071949/FAD binding/Function
CUST_35442_PI429062924	0.559507	0.488285	0.464631	7.57623	6.73846	6.54203	6.47039	NP_001140580	unknown	GO:0005886/plasma membrane/Component	GO:0009507/chloroplast/Component	GO:0016556/mRNA modification/Process
CUST_35545_PI429062924	1.22102	1.2321	0.477181	8.31747	8.60556	8.6186	7.25008	XP_002464357	unknown	GO:0005634/nucleus/Component	GO:0006397/mRNA processing/Process	GO:0008380/RNA splicing/Process
CUST_35549_PI429062924	1.3155	1.63692	2.23615	10.3166	10.7122	11.0276	11.4776	XP_002459015	unknown	GO:0003824/catalytic activity/Function	GO:0005794/Golgi apparatus/Component	GO:0016020/membrane/Component	GO:0009834/secondary cell wall biogenesis/Process	GO:0010417/glucuronoxylan biosynthetic process/Process	GO:0080116/glucuronoxylan glucuronosyltransferase activity/Function	GO:0005768/endosome/Component	GO:0005802/trans-Golgi network/Component
CUST_35582_PI429062924	1.38773	0.520736	0.288408	8.62694	9.09967	7.68557	6.83312	XP_002438764	unknown	GO:0005634/nucleus/Component	GO:0045551/cinnamyl-alcohol dehydrogenase activity/Function	GO:0009062/fatty acid catabolic process/Process	GO:0009686/gibberellin biosynthetic process/Process	GO:0009740/gibberellic acid mediated signaling pathway/Process	GO:0010162/seed dormancy process/Process
CUST_35586_PI429062924	2.81974	1.55353	0.678958	9.61024	11.1058	10.2458	9.05164	XP_002446919	unknown	GO:0004814/arginine-tRNA ligase activity/Function	GO:0005524/ATP binding/Function	GO:0006420/arginyl-tRNA aminoacylation/Process
CUST_35601_PI429062924	0.969204	1.98874	2.08235	11.2876	11.2425	12.2795	12.3459	XP_002448534	unknown	GO:0004364/glutathione transferase activity/Function	GO:0005737/cytoplasm/Component	GO:0009407/toxin catabolic process/Process
CUST_35608_PI429062924	1.13195	1.6613	2.31366	8.15336	8.33216	8.88567	9.36354	DAA44039	unknown	GO:0005794/Golgi apparatus/Component	GO:0016051/carbohydrate biosynthetic process/Process	GO:0016757/transferase activity, transferring glycosyl groups/Function	GO:0016758/transferase activity, transferring hexosyl groups/Function	GO:0047262/polygalacturonate 4-alpha-galacturonosyltransferase activity/Function	GO:0009555/pollen development/Process	GO:0009860/pollen tube growth/Process	GO:0052325/cell wall pectin biosynthetic process/Process	GO:0090406/pollen tube/Component
CUST_35619_PI429062924	0.482461	1.68457	5.70041	4.8165	3.76499	5.56888	7.32757	XP_002442604	unknown	GO:0003824/catalytic activity/Function	GO:0005524/ATP binding/Function	GO:0006003/fructose 2,6-bisphosphate metabolic process/Process
CUST_35662_PI429062924	1.88726	1.64406	9.57296	3.76271	4.679	4.47997	7.02167	XP_002462321	unknown	GO:0005983/starch catabolic process/Process	GO:0005987/sucrose catabolic process/Process
CUST_35958_PI429062924	1.2171	1.49252	2.33144	8.17503	8.45848	8.75279	9.39626	AFW56408	unknown	GO:0006508/proteolysis/Process	GO:0009507/chloroplast/Component	GO:0005829/cytosol/Component	GO:0030244/cellulose biosynthetic process/Process	GO:0048193/Golgi vesicle transport/Process
CUST_36015_PI429062924	1.19785	5.46732	12.6981	4.90238	5.16283	7.35322	8.56892	XP_002462759	unknown	GO:0055114/oxidation-reduction process/Process	GO:0046872/metal ion binding/Function	GO:0006801/superoxide metabolic process/Process
CUST_36021_PI429062924	0.552245	0.639408	0.393556	7.9442	7.08758	7.29901	6.59884	YP_537092	unknown	GO:0004430/1-phosphatidylinositol 4-kinase activity/Function	GO:0006644/phospholipid metabolic process/Process
CUST_36095_PI429062924	0.975752	1.25267	2.32278	9.55687	9.52145	9.88187	10.7727	XP_002451621	unknown	GO:0009507/chloroplast/Component	GO:0015979/photosynthesis/Process	GO:0016168/chlorophyll binding/Function	GO:0030076/light-harvesting complex/Component	GO:0009941/chloroplast envelope/Component	GO:0009535/chloroplast thylakoid membrane/Component	GO:0009768/photosynthesis, light harvesting in photosystem I/Process	GO:0010287/plastoglobule/Component	GO:0016020/membrane/Component	GO:0009579/thylakoid/Component	GO:0009637/response to blue light/Process	GO:0010114/response to red light/Process	GO:0010218/response to far red light/Process	GO:0009534/chloroplast thylakoid/Component	GO:0006364/rRNA processing/Process	GO:0009644/response to high light intensity/Process	GO:0009744/response to sucrose stimulus/Process	GO:0010155/regulation of proton transport/Process
CUST_36119_PI429062924	0.55153	1.27413	2.23609	6.75941	5.90092	7.10892	7.92039	DAA44300	unknown	GO:0005634/nucleus/Component	GO:0016787/hydrolase activity/Function	GO:0010413/glucuronoxylan metabolic process/Process	GO:0045492/xylan biosynthetic process/Process
CUST_36144_PI429062924	0.698804	1.19966	3.31016	6.3381	5.82106	6.60073	8.065	CAA13176	unknown	GO:0004022/alcohol dehydrogenase (NAD) activity/Function	GO:0005886/plasma membrane/Component	GO:0005829/cytosol/Component	GO:0009506/plasmodesma/Component	GO:0005794/Golgi apparatus/Component	GO:0046482/para-aminobenzoic acid metabolic process/Process
CUST_36155_PI429062924	1.00908	2.42891	4.56186	10.2717	10.2847	11.552	12.4613	XP_002448534	unknown	GO:0004364/glutathione transferase activity/Function	GO:0005737/cytoplasm/Component	GO:0009407/toxin catabolic process/Process
CUST_36226_PI429062924	1.26264	1.193	0.42357	11.4891	11.8256	11.7437	10.2498	XP_002451859	unknown	GO:0003843/1,3-beta-D-glucan synthase activity/Function	GO:0005886/plasma membrane/Component	GO:0016757/transferase activity, transferring glycosyl groups/Function	GO:0000148/1,3-beta-D-glucan synthase complex/Component	GO:0006075/(1->3)-beta-D-glucan biosynthetic process/Process	GO:0009504/cell plate/Component	GO:0009506/plasmodesma/Component	GO:0006944/cellular membrane fusion/Process	GO:0009556/microsporogenesis/Process	GO:0052543/callose deposition in cell wall/Process
CUST_36255_PI429062924	0.807321	0.759102	0.332309	8.13493	7.82614	7.73729	6.54552	XP_002448875	unknown	GO:0004842/ubiquitin-protein ligase activity/Function	GO:0005634/nucleus/Component	GO:0006511/ubiquitin-dependent protein catabolic process/Process	GO:0009407/toxin catabolic process/Process
CUST_36263_PI429062924	1.27054	0.796376	0.314704	14.0267	14.3721	13.6982	12.3588	YP_004018798	unknown	GO:0003677/DNA binding/Function	GO:0005634/nucleus/Component	GO:0006351/transcription, DNA-dependent/Process	GO:0006357/regulation of transcription from RNA polymerase II promoter/Process	GO:0008270/zinc ion binding/Function	GO:0032784/regulation of DNA-dependent transcription, elongation/Process
CUST_36452_PI429062924	1.20173	1.65745	2.55267	8.35374	8.61886	9.08271	9.70575	XP_002442333	unknown	GO:0005634/nucleus/Component	GO:0008150/biological_process/Process	GO:0048046/apoplast/Component	GO:0019344/cysteine biosynthetic process/Process
CUST_36458_PI429062924	1.23963	1.11633	0.428474	7.91916	8.22907	8.07792	6.69644	XP_002452592	unknown	GO:0008270/zinc ion binding/Function	GO:0005774/vacuolar membrane/Component	GO:0006661/phosphatidylinositol biosynthetic process/Process
CUST_36509_PI429062924	0.421247	0.658727	0.76879	9.4507	8.20344	8.84845	9.07136	ACF57861	unknown	GO:0004722/protein serine/threonine phosphatase activity/Function	GO:0009507/chloroplast/Component	GO:0000023/maltose metabolic process/Process	GO:0009637/response to blue light/Process	GO:0010155/regulation of proton transport/Process	GO:0019252/starch biosynthetic process/Process	GO:0043085/positive regulation of catalytic activity/Process	GO:0046777/protein autophosphorylation/Process
CUST_36632_PI429062924	0.586871	0.638863	0.211763	10.989	10.2201	10.3426	8.74954	XP_002465944	unknown	GO:0003843/1,3-beta-D-glucan synthase activity/Function	GO:0005886/plasma membrane/Component	GO:0016757/transferase activity, transferring glycosyl groups/Function	GO:0000148/1,3-beta-D-glucan synthase complex/Component	GO:0006075/(1->3)-beta-D-glucan biosynthetic process/Process	GO:0009504/cell plate/Component	GO:0009506/plasmodesma/Component	GO:0006944/cellular membrane fusion/Process	GO:0009556/microsporogenesis/Process	GO:0052543/callose deposition in cell wall/Process
CUST_36683_PI429062924	1.46934	1.37618	2.79234	8.81529	9.37046	9.27596	10.2968	XP_002467246	unknown	GO:0005737/cytoplasm/Component	GO:0006508/proteolysis/Process	GO:0070009/serine-type aminopeptidase activity/Function	GO:0005773/vacuole/Component	GO:0009507/chloroplast/Component	GO:0005829/cytosol/Component	GO:0005634/nucleus/Component	GO:0046686/response to cadmium ion/Process
CUST_36799_PI429062924	1.63277	2.05075	0.976125	7.91757	8.62489	8.95372	7.88271	XP_002450368	unknown	GO:0006464/cellular protein modification process/Process	GO:0009405/pathogenesis/Process	GO:0018117/protein adenylylation/Process	GO:0034259/negative regulation of Rho GTPase activity/Process	GO:0070733/protein adenylyltransferase activity/Function
CUST_36859_PI429062924	0.1999	0.168043	0.0785804	10.1772	7.85459	7.60415	6.50756	XP_002438714	unknown	GO:0004221/ubiquitin thiolesterase activity/Function	GO:0006511/ubiquitin-dependent protein catabolic process/Process
CUST_36861_PI429062924	0.267322	0.385088	0.447243	7.51016	5.60682	6.13342	6.3493	XP_002450264	unknown	GO:0009718/anthocyanin-containing compound biosynthetic process/Process	GO:0016758/transferase activity, transferring hexosyl groups/Function	GO:0043473/pigmentation/Process
CUST_36910_PI429062924	0.48109	0.713782	0.760591	7.64229	6.58667	7.15584	7.24748	XP_002451800	unknown	GO:0004722/protein serine/threonine phosphatase activity/Function	GO:0005739/mitochondrion/Component	GO:0005634/nucleus/Component	GO:0004721/phosphoprotein phosphatase activity/Function	GO:0005515/protein binding/Function	GO:0005886/plasma membrane/Component	GO:0006470/protein dephosphorylation/Process
CUST_37208_PI429062924	0.926268	1.09789	0.490599	8.92742	8.81692	9.06216	7.90004	YP_001749988	unknown	GO:0004221/ubiquitin thiolesterase activity/Function	GO:0006511/ubiquitin-dependent protein catabolic process/Process	GO:0008234/cysteine-type peptidase activity/Function
CUST_37334_PI429062924	0.492344	0.783772	2.03008	9.25228	8.23002	8.90078	10.2738	XP_002460369	unknown	GO:0004364/glutathione transferase activity/Function	GO:0005737/cytoplasm/Component	GO:0009407/toxin catabolic process/Process	GO:0009751/response to salicylic acid stimulus/Process	GO:0005829/cytosol/Component	GO:0010583/response to cyclopentenone/Process
CUST_37437_PI429062924	2.09293	1.09777	1.48979	6.91907	7.9846	7.05364	7.49419	XP_002440327	unknown	GO:0004185/serine-type carboxypeptidase activity/Function	GO:0005576/extracellular region/Component	GO:0006508/proteolysis/Process	GO:0005773/vacuole/Component
CUST_37445_PI429062924	0.773526	3.81276	5.31175	8.07041	7.69993	10.0012	10.4796	XP_002440848	unknown	GO:0004338/glucan exo-1,3-beta-glucosidase activity/Function	GO:0005575/cellular_component/Component	GO:0005975/carbohydrate metabolic process/Process
CUST_37635_PI429062924	0.937406	1.48552	2.2817	8.21734	8.12408	8.78831	9.40744	XP_002950223	unknown	GO:0005773/vacuole/Component	GO:0006508/proteolysis/Process	GO:0009507/chloroplast/Component	GO:0046686/response to cadmium ion/Process	GO:0005774/vacuolar membrane/Component	GO:0005829/cytosol/Component	GO:0006635/fatty acid beta-oxidation/Process	GO:0010413/glucuronoxylan metabolic process/Process	GO:0016558/protein import into peroxisome matrix/Process	GO:0045492/xylan biosynthetic process/Process
CUST_37681_PI429062924	1.29746	1.34977	2.1481	6.08664	6.46232	6.51935	7.1897		unknown	GO:0000981/sequence-specific DNA binding RNA polymerase II transcription factor activity/Function	GO:0006355/regulation of transcription, DNA-dependent/Process	GO:0005634/nucleus/Component	GO:0008270/zinc ion binding/Function	GO:0003677/DNA binding/Function	GO:0006351/transcription, DNA-dependent/Process
CUST_37722_PI429062924	2.11882	0.975299	1.00309	6.63445	7.71771	6.59837	6.6389	XP_002447028	unknown	GO:0032186/cellular bud neck septin ring organization/Process	GO:0034613/cellular protein localization/Process	GO:0031578/mitotic spindle orientation checkpoint/Process	GO:0006470/protein dephosphorylation/Process	GO:0051754/meiotic sister chromatid cohesion, centromeric/Process	GO:0031107/septin ring disassembly/Process	GO:0000159/protein phosphatase type 2A complex/Component	GO:0007165/signal transduction/Process	GO:0008601/protein phosphatase type 2A regulator activity/Function	GO:0004722/protein serine/threonine phosphatase activity/Function	GO:0005816/spindle pole body/Component	GO:0000780/condensed nuclear chromosome, centromeric region/Component	GO:0000776/kinetochore/Component	GO:0005737/cytoplasm/Component	GO:0005935/cellular bud neck/Component
CUST_37750_PI429062924	0.371603	0.584684	0.531737	7.57133	6.14316	6.79706	6.66012	XP_002459057	unknown	GO:0005737/cytoplasm/Component	GO:0008152/metabolic process/Process	GO:0016491/oxidoreductase activity/Function
CUST_38008_PI429062924	2.29266	0.914916	1.02765	8.78162	9.97864	8.65333	8.82097	BAA11170	unknown	GO:0005576/extracellular region/Component	GO:0006508/proteolysis/Process	GO:0008234/cysteine-type peptidase activity/Function
CUST_38103_PI429062924	2.66736	2.13954	2.65699	8.74198	10.1574	9.83928	10.1518	XP_002446839	unknown	GO:0004073/aspartate-semialdehyde dehydrogenase activity/Function	GO:0009086/methionine biosynthetic process/Process	GO:0009088/threonine biosynthetic process/Process	GO:0009089/lysine biosynthetic process via diaminopimelate/Process	GO:0009097/isoleucine biosynthetic process/Process	GO:0019877/diaminopimelate biosynthetic process/Process
CUST_38115_PI429062924	0.389771	1.17738	0.586456	9.27776	7.91846	9.51334	8.50786	XP_002451214	unknown	GO:0005575/cellular_component/Component	GO:0016491/oxidoreductase activity/Function	GO:0015979/photosynthesis/Process	GO:0016556/mRNA modification/Process
CUST_38167_PI429062924	0.653418	1.76486	2.04382	6.30616	5.69224	7.12572	7.33744	XP_002440849	unknown	GO:0003824/catalytic activity/Function	GO:0009507/chloroplast/Component	GO:0008153/para-aminobenzoic acid biosynthetic process/Process	GO:0008696/4-amino-4-deoxychorismate lyase activity/Function	GO:0046654/tetrahydrofolate biosynthetic process/Process	GO:0009570/chloroplast stroma/Component
CUST_38360_PI429062924	0.945799	0.439801	0.167472	7.32798	7.24759	6.1429	4.74997	XP_002437053	unknown	GO:0004175/endopeptidase activity/Function	GO:0005886/plasma membrane/Component	GO:0006508/proteolysis/Process	GO:0006569/tryptophan catabolic process/Process	GO:0009684/indoleacetic acid biosynthetic process/Process
CUST_38458_PI429062924	0.900811	0.738307	0.392084	12.8658	12.7151	12.4281	11.5151	EKD20184	unknown	GO:0004042/acetyl-CoA:L-glutamate N-acetyltransferase activity/Function	GO:0005737/cytoplasm/Component	GO:0006526/arginine biosynthetic process/Process
CUST_38519_PI429062924	0.719067	0.670197	3.04347	10.1167	9.64091	9.53936	11.7224	XP_002446268	unknown	GO:0005634/nucleus/Component	GO:0008612/peptidyl-lysine modification to hypusine/Process	GO:0009553/embryo sac development/Process
CUST_38642_PI429062924	0.835517	0.850656	0.425357	10.6754	10.4162	10.4421	9.44216	BAB85430	unknown	GO:0003779/actin binding/Function	GO:0005576/extracellular region/Component	GO:0005829/cytosol/Component	GO:0005856/cytoskeleton/Component	GO:0030041/actin filament polymerization/Process	GO:0046872/metal ion binding/Function	GO:0051014/actin filament severing/Process	GO:0051693/actin filament capping/Process	GO:0060271/cilium morphogenesis/Process
CUST_38714_PI429062924	2.67724	1.21221	0.723837	9.1451	10.5659	9.42275	8.67884	XP_004346143	unknown	GO:0005783/endoplasmic reticulum/Component	GO:0005789/endoplasmic reticulum membrane/Component	GO:0006501/C-terminal protein lipidation/Process	GO:0006506/GPI anchor biosynthetic process/Process	GO:0016021/integral to membrane/Component	GO:0016254/preassembly of GPI anchor in ER membrane/Process	GO:0016780/phosphotransferase activity, for other substituted phosphate groups/Function	GO:0043687/post-translational protein modification/Process	GO:0044267/cellular protein metabolic process/Process	GO:0051267/CP2 mannose-ethanolamine phosphotransferase activity/Function
CUST_38825_PI429062924	0.802618	0.926966	2.00215	10.4711	10.1539	10.3617	11.4727	DAA53638	unknown	GO:0004553/hydrolase activity, hydrolyzing O-glycosyl compounds/Function	GO:0005576/extracellular region/Component	GO:0009044/xylan 1,4-beta-xylosidase activity/Function	GO:0009507/chloroplast/Component	GO:0045493/xylan catabolic process/Process	GO:0046556/alpha-N-arabinofuranosidase activity/Function	GO:0005618/cell wall/Component	GO:0048046/apoplast/Component	GO:0009505/plant-type cell wall/Component	GO:0046686/response to cadmium ion/Process	GO:0010411/xyloglucan metabolic process/Process	GO:0080176/xyloglucan 1,6-alpha-xylosidase activity/Function	GO:0005829/cytosol/Component	GO:0009506/plasmodesma/Component	GO:0000272/polysaccharide catabolic process/Process	GO:0005982/starch metabolic process/Process	GO:0009664/plant-type cell wall organization/Process	GO:0009832/plant-type cell wall biogenesis/Process
CUST_38844_PI429062924	0.564385	0.415867	0.831822	8.44868	7.62343	7.18287	8.18303	XP_002460572	unknown	GO:0005634/nucleus/Component	GO:0006355/regulation of transcription, DNA-dependent/Process	GO:0005737/cytoplasm/Component	GO:0000394/RNA splicing, via endonucleolytic cleavage and ligation/Process	GO:0006366/transcription from RNA polymerase II promoter/Process
CUST_39008_PI429062924	1.12637	0.749755	0.465313	9.15972	9.3314	8.74422	8.056	XP_002441186	unknown	GO:0000325/plant-type vacuole/Component	GO:0009718/anthocyanin-containing compound biosynthetic process/Process	GO:0016758/transferase activity, transferring hexosyl groups/Function	GO:0043473/pigmentation/Process
CUST_39086_PI429062924	1.3658	1.74435	2.00274	9.663	10.1128	10.4657	10.665	XP_002463589	unknown	GO:0004650/polygalacturonase activity/Function	GO:0005576/extracellular region/Component	GO:0005975/carbohydrate metabolic process/Process	GO:0005773/vacuole/Component
CUST_39091_PI429062924	0.719861	0.628564	2.24989	9.05875	8.58454	8.38888	10.2286	BAJ85877	unknown	GO:0005575/cellular_component/Component	GO:0008194/UDP-glycosyltransferase activity/Function	GO:0016757/transferase activity, transferring glycosyl groups/Function	GO:0080043/quercetin 3-O-glucosyltransferase activity/Function	GO:0080044/quercetin 7-O-glucosyltransferase activity/Function	GO:0006635/fatty acid beta-oxidation/Process	GO:0009062/fatty acid catabolic process/Process
CUST_39200_PI429062924	1.08975	1.53979	2.04924	6.75132	6.87532	7.37405	7.78641	DAA54580	unknown	GO:0016042/lipid catabolic process/Process	GO:0016787/hydrolase activity/Function
CUST_39281_PI429062924	0.70926	1.53459	3.20109	7.84547	7.34985	8.46332	9.52403	XP_002437116	unknown	GO:0003723/RNA binding/Function	GO:0005634/nucleus/Component	GO:0005737/cytoplasm/Component	GO:0005515/protein binding/Function	GO:0000278/mitotic cell cycle/Process	GO:0006396/RNA processing/Process
CUST_39390_PI429062924	0.393862	0.886586	0.824315	11.6528	10.3085	11.4791	11.374	XP_002462341	unknown	GO:0043812/phosphatidylinositol-4-phosphate phosphatase activity/Function	GO:0043813/phosphatidylinositol-3,5-bisphosphate 5-phosphatase activity/Function	GO:0004439/phosphatidylinositol-4,5-bisphosphate 5-phosphatase activity/Function	GO:0004438/phosphatidylinositol-3-phosphatase activity/Function	GO:0046854/phosphatidylinositol phosphorylation/Process	GO:0046856/phosphatidylinositol dephosphorylation/Process	GO:0016020/membrane/Component	GO:0030479/actin cortical patch/Component
CUST_39502_PI429062924	2.75696	2.93799	2.31177	8.9302	10.3933	10.485	10.1392	XP_002454745	unknown	GO:0004842/ubiquitin-protein ligase activity/Function	GO:0005576/extracellular region/Component	GO:0008270/zinc ion binding/Function	GO:0005886/plasma membrane/Component	GO:0009690/cytokinin metabolic process/Process
CUST_39800_PI429062924	0.888702	1.06975	0.411071	8.02407	7.85385	8.12134	6.74153	BAE25208	unknown	GO:0005102/receptor binding/Function	GO:0005739/mitochondrion/Component	GO:0005777/peroxisome/Component	GO:0010730/negative regulation of hydrogen peroxide biosynthetic process/Process	GO:0016021/integral to membrane/Component	GO:0072593/reactive oxygen species metabolic process/Process	GO:1901029/negative regulation of mitochondrial outer membrane permeabilization/Process
CUST_39818_PI429062924	0.786738	1.27882	3.39122	7.04113	6.69508	7.39594	8.80294	DAA64219	unknown	GO:0030410/nicotianamine synthase activity/Function	GO:0030418/nicotianamine biosynthetic process/Process	GO:0009555/pollen development/Process	GO:0009860/pollen tube growth/Process	GO:0010233/phloem transport/Process
CUST_39892_PI429062924	1.50101	2.30797	5.18759	4.78226	5.36819	5.98888	7.15732	XP_002439212	unknown	GO:0004435/phosphatidylinositol phospholipase C activity/Function	GO:0006629/lipid metabolic process/Process	GO:0007165/signal transduction/Process	GO:0035556/intracellular signal transduction/Process	GO:0005886/plasma membrane/Component	GO:0030048/actin filament-based movement/Process	GO:0042732/D-xylose metabolic process/Process	GO:0051645/Golgi localization/Process	GO:0051646/mitochondrion localization/Process	GO:0060151/peroxisome localization/Process
CUST_39893_PI429062924	1.2244	0.736576	0.411721	8.54758	8.83966	8.10649	7.26732		unknown	GO:0004508/steroid 17-alpha-monooxygenase activity/Function	GO:0005506/iron ion binding/Function	GO:0005739/mitochondrion/Component	GO:0006704/glucocorticoid biosynthetic process/Process	GO:0009055/electron carrier activity/Function	GO:0020037/heme binding/Function	GO:0030424/axon/Component	GO:0042446/hormone biosynthetic process/Process	GO:0042448/progesterone metabolic process/Process	GO:0043025/neuronal cell body/Component
CUST_4031_PI429062924	0.448843	1.2977	0.820562	8.13681	6.98109	8.51277	7.8515		unknown	GO:0000122/negative regulation of transcription from RNA polymerase II promoter/Process	GO:0000166/nucleotide binding/Function	GO:0003723/RNA binding/Function	GO:0005634/nucleus/Component	GO:0008270/zinc ion binding/Function	GO:0008285/negative regulation of cell proliferation/Process	GO:0034391/regulation of smooth muscle cell apoptotic process/Process	GO:0034393/positive regulation of smooth muscle cell apoptotic process/Process	GO:0070935/3'-UTR-mediated mRNA stabilization/Process	GO:0005730/nucleolus/Component
CUST_40976_PI429062924	0.991256	136.168	1.24887	1.54697	1.5343	8.63621	1.86759		unknown	GO:0005747/mitochondrial respiratory chain complex I/Component	GO:0006120/mitochondrial electron transport, NADH to ubiquinone/Process	GO:0003954/NADH dehydrogenase activity/Function
CUST_41753_PI429062924	1.32174	1.46494	2.92438	6.00687	6.40931	6.55771	7.55501		unknown	GO:0006355/regulation of transcription, DNA-dependent/Process
CUST_42237_PI429062924	0.834254	0.923362	2.91789	8.88329	8.62185	8.76826	10.4282		unknown	GO:0005524/ATP binding/Function	GO:0005634/nucleus/Component	GO:0005730/nucleolus/Component	GO:0006200/ATP catabolic process/Process	GO:0006461/protein complex assembly/Process	GO:0016887/ATPase activity/Function	GO:0051082/unfolded protein binding/Function
CUST_42342_PI429062924	0.429372	0.98207	0.81571	7.93183	6.71213	7.90573	7.63796		unknown	GO:0004357/glutamate-cysteine ligase activity/Function	GO:0006750/glutathione biosynthetic process/Process
CUST_42539_PI429062924	0.490523	0.746235	0.585824	10.5429	9.51525	10.1206	9.7714		unknown	GO:0000122/negative regulation of transcription from RNA polymerase II promoter/Process	GO:0003677/DNA binding/Function	GO:0003723/RNA binding/Function	GO:0005515/protein binding/Function	GO:0005634/nucleus/Component	GO:0006351/transcription, DNA-dependent/Process	GO:0006355/regulation of transcription, DNA-dependent/Process	GO:0007283/spermatogenesis/Process	GO:0008270/zinc ion binding/Function	GO:0016491/oxidoreductase activity/Function	GO:0016568/chromatin modification/Process	GO:0016577/histone demethylation/Process	GO:0016702/oxidoreductase activity, acting on single donors with incorporation of molecular oxygen, incorporation of two atoms of oxygen/Function	GO:0019843/rRNA binding/Function	GO:0021555/midbrain-hindbrain boundary morphogenesis/Process	GO:0021592/fourth ventricle development/Process	GO:0021670/lateral ventricle development/Process	GO:0021678/third ventricle development/Process	GO:0021993/initiation of neural tube closure/Process	GO:0030900/forebrain development/Process	GO:0030901/midbrain development/Process	GO:0030902/hindbrain development/Process	GO:0031519/PcG protein complex/Component	GO:0032452/histone demethylase activity/Function	GO:0035518/histone H2A monoubiquitination/Process	GO:0043524/negative regulation of neuron apoptotic process/Process	GO:0046872/metal ion binding/Function	GO:0048596/embryonic camera-type eye morphogenesis/Process	GO:0051864/histone demethylase activity (H3-K36 specific)/Function	GO:0055114/oxidation-reduction process/Process	GO:2000178/negative regulation of neural precursor cell proliferation/Process
CUST_4289_PI429062924	0.306966	0.7295	0.429809	8.03692	6.33307	7.5819	6.81869		unknown	GO:0000086/G2/M transition of mitotic cell cycle/Process	GO:0003682/chromatin binding/Function	GO:0005634/nucleus/Component	GO:0006351/transcription, DNA-dependent/Process	GO:0006355/regulation of transcription, DNA-dependent/Process	GO:0007049/cell cycle/Process	GO:0016491/oxidoreductase activity/Function	GO:0016568/chromatin modification/Process	GO:0016702/oxidoreductase activity, acting on single donors with incorporation of molecular oxygen, incorporation of two atoms of oxygen/Function	GO:0045893/positive regulation of transcription, DNA-dependent/Process	GO:0046872/metal ion binding/Function	GO:0051864/histone demethylase activity (H3-K36 specific)/Function	GO:0055114/oxidation-reduction process/Process	GO:0070544/histone H3-K36 demethylation/Process
CUST_44108_PI429062924	0.103463	0.236344	0.30301	9.01347	5.74066	6.93243	7.2909		unknown	GO:0005730/nucleolus/Component	GO:0030687/preribosome, large subunit precursor/Component	GO:0003723/RNA binding/Function	GO:0003924/GTPase activity/Function	GO:0000055/ribosomal large subunit export from nucleus/Process	GO:0040010/positive regulation of growth rate/Process	GO:0051301/cell division/Process	GO:0006364/rRNA processing/Process	GO:0042493/response to drug/Process	GO:0005525/GTP binding/Function
CUST_45008_PI429062924	8.10491	0.896094	0.177245	4.14507	7.16387	3.98679	1.64888		unknown	GO:0006665/sphingolipid metabolic process/Process	GO:0003824/catalytic activity/Function	GO:0016020/membrane/Component	GO:0005794/Golgi apparatus/Component	GO:0016021/integral to membrane/Component	GO:0045140/inositol phosphoceramide synthase activity/Function	GO:0030148/sphingolipid biosynthetic process/Process	GO:0032580/Golgi cisterna membrane/Component	GO:0070916/inositol phosphoceramide synthase complex/Component	GO:0006629/lipid metabolic process/Process	GO:0006673/inositolphosphoceramide metabolic process/Process	GO:0016740/transferase activity/Function
CUST_45697_PI429062924	0.908237	0.423095	0.386389	7.47184	7.33298	6.23089	6.09997		unknown	GO:0004221/ubiquitin thiolesterase activity/Function	GO:0004843/ubiquitin-specific protease activity/Function	GO:0005634/nucleus/Component	GO:0005737/cytoplasm/Component	GO:0007010/cytoskeleton organization/Process	GO:0008270/zinc ion binding/Function	GO:0016477/cell migration/Process	GO:0022604/regulation of cell morphogenesis/Process	GO:0030177/positive regulation of Wnt receptor signaling pathway/Process	GO:0070530/K63-linked polyubiquitin binding/Function	GO:0070536/protein K63-linked deubiquitination/Process	GO:0071947/protein deubiquitination involved in ubiquitin-dependent protein catabolic process/Process
CUST_47514_PI429062924	1.47922	0.486681	0.34335	6.98624	7.55107	5.94729	5.44399		unknown	GO:0000910/cytokinesis/Process	GO:0008017/microtubule binding/Function	GO:0000916/actomyosin contractile ring contraction/Process	GO:0051233/spindle midzone/Component	GO:0043148/mitotic spindle stabilization/Process	GO:0005737/cytoplasm/Component	GO:0051533/positive regulation of NFAT protein import into nucleus/Process	GO:0005813/centrosome/Component	GO:0051298/centrosome duplication/Process	GO:0022008/neurogenesis/Process
[truncated: 20 more rows]
[truncated: 16 more columns]
