# Supplementary material for: Transcriptome Profiling of Sugarcane Roots in Response to Low Potassium Stress
Source: PLoS One. 2015 May 8;10(5):e0126306. doi: 10.1371/journal.pone.0126306 (PMC4425431; doi:10.1371/journal.pone.0126306)
Supplement: S5 Table — (XLSX) [file pone.0126306.s005.xlsx]

## Sheet: Sheet1
S5_Table Genes function as transporters showing changes in expression in sugarcane under low K stress
ProbeName	Fold chang			Nomalize signal				nr_accession	description	GO
	8 h vs 0 h	24 h vs 0 h	72 h vs 0 h	0 h	8 h	24 h	72 h
CUST_1497_PI429062924	0.869844	1.72688	2.08346	9.22709	9.02592	10.0153	10.2861	XP_003557711	potassium transporter 22-like	GO:0005886/plasma membrane/Component	GO:0006813/potassium ion transport/Process	GO:0015079/potassium ion transmembrane transporter activity/Function	GO:0009674/potassium:sodium symporter activity/Function
CUST_17819_PI429062924	1.20145	1.39413	2.29551	9.24399	9.50877	9.72335	10.4428	XP_003576484	potassium transporter 23-like	GO:0005634/nucleus/Component	GO:0006813/potassium ion transport/Process	GO:0015079/potassium ion transmembrane transporter activity/Function	GO:0009507/chloroplast/Component
CUST_20591_PI429062924	0.272219	0.274541	0.422267	8.78386	6.9067	6.91895	7.54008	NP_001060637	potassium transporter 9	GO:0005739/mitochondrion/Component	GO:0015079/potassium ion transmembrane transporter activity/Function	GO:0006813/potassium ion transport/Process	GO:0016020/membrane/Component	GO:0005886/plasma membrane/Component	GO:0000394/RNA splicing, via endonucleolytic cleavage and ligation/Process	GO:0009086/methionine biosynthetic process/Process	GO:0010075/regulation of meristem growth/Process
CUST_36971_PI429062924	0.843142	1.28546	2.6771	8.29034	8.04419	8.65263	9.71101	NP_001048012	Potassium transporter 25	GO:0005886/plasma membrane/Component	GO:0006813/potassium ion transport/Process	GO:0015079/potassium ion transmembrane transporter activity/Function
CUST_42207_PI429062924	1.84097	1.11961	0.389659	8.49864	9.3791	8.66163	7.13892	NP_001053859	Probable potassium transporter 11	GO:0005737/cytoplasm/Component	GO:0006813/potassium ion transport/Process	GO:0015079/potassium ion transmembrane transporter activity/Function
CUST_510_PI429062924	0.307442	0.244505	0.389864	13.1587	11.4571	11.1267	11.7998	NP_001060637	Probable potassium transporter 9	GO:0005739/mitochondrion/Component	GO:0015079/potassium ion transmembrane transporter activity/Function	GO:0006813/potassium ion transport/Process	GO:0016020/membrane/Component	GO:0005886/plasma membrane/Component	GO:0000394/RNA splicing, via endonucleolytic cleavage and ligation/Process	GO:0009086/methionine biosynthetic process/Process	GO:0010075/regulation of meristem growth/Process
CUST_53063_PI429062924	0.341354	0.536389	0.683202	10.2283	8.67767	9.32968	9.67871	NP_001147472	potassium transporter 10	GO:0005886/plasma membrane/Component	GO:0006813/potassium ion transport/Process	GO:0015079/potassium ion transmembrane transporter activity/Function
CUST_6380_PI429062924	0.230629	0.293801	0.214611	7.33671	5.22036	5.56962	5.11651	AEA08583	high affinity potassium transporter	GO:0015081/sodium ion transmembrane transporter activity/Function	GO:0035725/sodium ion transmembrane transport/Process	GO:0006814/sodium ion transport/Process	GO:0009651/response to salt stress/Process	GO:0005886/plasma membrane/Component	GO:0006813/potassium ion transport/Process	GO:0006970/response to osmotic stress/Process
CUST_7112_PI429062924	0.520045	0.688188	2.1651	8.00716	7.06387	7.46804	9.1216	ADR51675	potassium high-affinity transporter	GO:0005886/plasma membrane/Component	GO:0006813/potassium ion transport/Process	GO:0015079/potassium ion transmembrane transporter activity/Function	GO:0009674/potassium:sodium symporter activity/Function
CUST_25267_PI429062924	0.920473	0.742105	0.421628	7.93827	7.81872	7.50796	6.69231	AAX08090	outward-rectifying potassium channel	GO:0005242/inward rectifier potassium channel activity/Function	GO:0009705/plant-type vacuole membrane/Component	GO:0030007/cellular potassium ion homeostasis/Process	GO:0031004/potassium ion-transporting ATPase complex/
CUST_16437_PI429062924	0.556312	0.658567	0.255495	9.24089	8.39485	8.63829	7.27225	AAW82753	potassium outward rectifying channel	GO:0005634/nucleus/Component	GO:0030551/cyclic nucleotide binding/Function	GO:0010200/response to chitin/Process	GO:0050832/defense response to fungus/Process	GO:0005242/inward rectifier potassium channel activity/Function	GO:0006813/potassium ion transport/Process	GO:0009737/response to abscisic acid stimulus/Process	GO:0015271/outward rectifier potassium channel activity/Function
CUST_27100_PI429062924	1.02177	0.699037	0.481795	10.0469	10.078	9.53036	8.99341	XP_003626309	Sodium/potassium/calcium exchanger	GO:0005432/calcium:sodium antiporter activity/Function	GO:0006812/cation transport/Process	GO:0015491/cation:cation antiporter activity/Function	GO:0035725/sodium ion transmembrane transport/Process	GO:0005886/plasma membrane/Component	GO:0006814/sodium ion transport/Process	GO:0010163/high-affinity potassium ion import/Process	GO:0015079/potassium ion transmembrane transporter activity/Function	GO:0015081/sodium ion transmembrane transporter activity/Function	GO:0034399/nuclear periphery/Component
CUST_36270_PI429062924	1.34616	2.10848	2.14163	7.82446	8.2533	8.90066	8.92316	P0C550	Potassium channel AKT1	GO:0005242/inward rectifier potassium channel activity/Function	GO:0030551/cyclic nucleotide binding/Function	GO:0005886/plasma membrane/Component	GO:0048767/root hair elongation/Process	GO:0005515/protein binding/Function	GO:0042802/identical protein binding/Function	GO:0009651/response to salt stress/Process	GO:0006813/potassium ion transport/Process	GO:0009414/response to water deprivation/Process	GO:0090333/regulation of stomatal closure/Process	GO:0000041/transition metal ion transport/Process	GO:0006826/iron ion transport/Process	GO:0007155/cell adhesion/Process	GO:0010014/meristem initiation/Process	GO:0010090/trichome morphogenesis/Process	GO:0010106/cellular response to iron ion starvation/Process	GO:0010167/response to nitrate/Process	GO:0015706/nitrate transport/Process	GO:0016049/cell growth/Process	GO:0045010/actin nucleation/Process	GO:0045595/regulation of cell differentiation/Process	GO:0048589/developmental growth/Process	GO:0048765/root hair cell differentiation/Process	GO:0071555/cell wall organization/Process	GO:0010107/potassium ion import/Process
CUST_49258_PI429062924	0.299546	0.485036	0.337207	10.9125	9.1734	9.86871	9.34425	NP_001105120	potassium channel protein ZMK2	GO:0005242/inward rectifier potassium channel activity/Function	GO:0030551/cyclic nucleotide binding/Function	GO:0009737/response to abscisic acid stimulus/Process	GO:0005515/protein binding/Function	GO:0042391/regulation of membrane potential/Process	GO:0042802/identical protein binding/Function	GO:0009506/plasmodesma/Component	GO:0010264/myo-inositol hexakisphosphate biosynthetic process/Process
CUST_49575_PI429062924	0.538957	0.558204	0.224934	7.05089	6.15913	6.20975	4.89846	Q653P0	Potassium channel KOR1	GO:0005634/nucleus/Component	GO:0030551/cyclic nucleotide binding/Function	GO:0010200/response to chitin/Process	GO:0050832/defense response to fungus/Process	GO:0005242/inward rectifier potassium channel activity/Function	GO:0006813/potassium ion transport/Process	GO:0009737/response to abscisic acid stimulus/Process	GO:0015271/outward rectifier potassium channel activity/Function
CUST_41802_PI429062924	1.26808	1.11915	2.11549	10.7055	11.0482	10.8679	11.7865	XP_002868604	potassium channel tetramerization domain-containing protein	GO:0005249/voltage-gated potassium channel activity/Function	GO:0005634/nucleus/Component	GO:0006813/potassium ion transport/Process	GO:0008076/voltage-gated potassium channel complex/Component	GO:0016020/membrane/Component
CUST_55816_PI429062924	0.343317	0.252007	0.479377	11.0848	9.54237	9.09629	10.024	NP_00104741	potassium channel tetramerisation domain-containing protein-like	GO:0005249/voltage-gated potassium channel activity/Function	GO:0005634/nucleus/Component	GO:0006813/potassium ion transport/Process	GO:0008076/voltage-gated potassium channel complex/Component	GO:0016020/membrane/Component
CUST_58313_PI429062924	1.25871	1.04029	0.387313	8.99318	9.32512	9.05016	7.62476	ENU79851	adenosine deaminase [Acinetobacter sp. ANC 3789]	GO:0005215/transporter activity/Function	GO:0006810/transport/Process
CUST_54420_PI429062924	0.722231	1.32021	0.376995	7.06353	6.59406	7.46429	5.65615	ZP_07017603	All-trans-retinol 13,14-reductase [Desulfonatronospira thiodismutans ASO3-1]	GO:0005524/ATP binding/Function	GO:0005886/plasma membrane/Component	GO:0016021/integral to membrane/Component	GO:0031088/platelet dense granule membrane/Component	GO:0042626/ATPase activity, coupled to transmembrane movement of substances/Function
CUST_56031_PI429062924	0.290458	0.956434	1.96512	14.6226	12.839	14.5583	15.5972	ACC59097	aquaporin [Saccharum officinarum]	GO:0005886/plasma membrane/Component	GO:0006810/transport/Process	GO:0015250/water channel activity/Function	GO:0016020/membrane/Component	GO:0009414/response to water deprivation/Process	GO:0006833/water transport/Process	GO:0006826/iron ion transport/Process	GO:0010106/cellular response to iron ion starvation/Process
CUST_52950_PI429062924	0.402284	1.02435	0.986644	16.5486	15.2348	16.5833	16.5292	NP_001105024	aquaporin PIP2-1 [Zea mays]	GO:0005886/plasma membrane/Component	GO:0006810/transport/Process	GO:0015250/water channel activity/Function	GO:0016020/membrane/Component	GO:0080170/hydrogen peroxide transmembrane transport/Process	GO:0009737/response to abscisic acid stimulus/Process	GO:0048767/root hair elongation/Process	GO:0009506/plasmodesma/Component	GO:0006826/iron ion transport/Process	GO:0006833/water transport/Process	GO:0010106/cellular response to iron ion starvation/Process	GO:0010413/glucuronoxylan metabolic process/Process	GO:0045492/xylan biosynthetic process/Process
CUST_47078_PI429062924	0.556806	1.5028	3.60936	14.8151	13.9704	15.4028	16.6669	NP_001105031	aquaporin TIP2-2 [Zea mays]	GO:0005737/cytoplasm/Component	GO:0006810/transport/Process	GO:0015250/water channel activity/Function	GO:0016020/membrane/Component	GO:0009941/chloroplast envelope/Component	GO:0015204/urea transmembrane transporter activity/Function	GO:0015840/urea transport/Process	GO:0009507/chloroplast/Component	GO:0005886/plasma membrane/Component	GO:0005773/vacuole/Component	GO:0015200/methylammonium transmembrane transporter activity/Function	GO:0051739/ammonia transmembrane transporter activity/Function	GO:0005618/cell wall/Component	GO:0009505/plant-type cell wall/Component	GO:0005774/vacuolar membrane/Component	GO:0000326/protein storage vacuole/Component	GO:0042807/central vacuole/Component	GO:0009506/plasmodesma/Component	GO:0005794/Golgi apparatus/Component	GO:0006816/calcium ion transport/Process	GO:0007030/Golgi organization/Process	GO:0009651/response to salt stress/Process	GO:0030003/cellular cation homeostasis/Process	GO:0070838/divalent metal ion transport/Process	GO:0006833/water transport/Process	GO:0009705/plant-type vacuole membrane/Component
CUST_25178_PI429062924	1.1595	1.86176	3.59331	5.91253	6.12603	6.8092	7.75785	AFW85307	ATPase, coupled to transmembrane movement of substance [Zea mays]	GO:0042626/ATPase activity, coupled to transmembrane movement of substances/Function
CUST_25674_PI429062924	7.86403	2.90244	6.41923	8.11387	11.0891	9.65114	10.7963	ACG29639	ATPase, coupled to transmembrane movement of substances [Zea mays]	GO:0005886/plasma membrane/Component	GO:0042626/ATPase activity, coupled to transmembrane movement of substances/Function
CUST_48133_PI429062924	0.239598	1.21081	0.581902	6.89999	4.83867	7.17596	6.11883	NP_001151329	cationic amino acid transporter [Zea mays]	GO:0005886/plasma membrane/Component	GO:0015326/cationic amino acid transmembrane transporter activity/Function	GO:0016126/sterol biosynthetic process/Process	GO:0046520/sphingoid biosynthetic process/Process	GO:0015203/polyamine transmembrane transporter activity/Function	GO:0015846/polyamine transport/Process
CUST_59516_PI429062924	0.7035	0.951454	2.52961	10.1905	9.68316	10.1187	11.5294	AFW87643	chloride channel protein [Zea mays]	GO:0005247/voltage-gated chloride channel activity/Function	GO:0005253/anion channel activity/Function	GO:0005634/nucleus/Component	GO:0006821/chloride transport/Process	GO:0010167/response to nitrate/Process	GO:0015112/nitrate transmembrane transporter activity/Function	GO:0015706/nitrate transport/Process	GO:0006826/iron ion transport/Process	GO:0009832/plant-type cell wall biogenesis/Process	GO:0010106/cellular response to iron ion starvation/Process	GO:0016049/cell growth/Process	GO:0030003/cellular cation homeostasis/Process	GO:0030243/cellulose metabolic process/Process	GO:0070838/divalent metal ion transport/Process	GO:0005622/intracellular/Component
CUST_43225_PI429062924	0.697031	1.21112	2.00284	7.30393	6.78323	7.58027	8.30598	YP_002365828	collagen adhesion protein [Bacillus cereus B4264]	GO:0005249/voltage-gated potassium channel activity/Function	GO:0016021/integral to membrane/Component
CUST_3606_PI429062924	2.60441	1.0048	0.471062	8.72623	10.1072	8.73314	7.64022	EEH49948	conserved hypothetical protein [Paracoccidioides brasiliensis Pb18]	GO:0005215/transporter activity/Function	GO:0005302/L-tyrosine transmembrane transporter activity/Function	GO:0005515/protein binding/Function	GO:0005737/cytoplasm/Component	GO:0005765/lysosomal membrane/Component	GO:0005789/endoplasmic reticulum membrane/Component	GO:0006726/eye pigment biosynthetic process/Process	GO:0007286/spermatid development/Process	GO:0008283/cell proliferation/Process	GO:0010008/endosome membrane/Component	GO:0015828/tyrosine transport/Process	GO:0016021/integral to membrane/Component	GO:0030318/melanocyte differentiation/Process	GO:0033162/melanosome membrane/Component	GO:0042438/melanin biosynthetic process/Process
CUST_44028_PI429062924	2.29961	0.801597	1.25789	10.8587	12.0601	10.5397	11.1897	ADK93988	enoyl-CoA hydratase/3-hydroxyacyl-CoA dehydrogenase-like protein [Sphingopyxis macrogoltabida]	GO:0004889/acetylcholine-activated cation-selective channel activity/Function	GO:0005886/plasma membrane/Component	GO:0016021/integral to membrane/Component	GO:0030054/cell junction/Component	GO:0045211/postsynaptic membrane/Component
CUST_12209_PI429062924	0.073559	0.496001	0.0536375	11.9296	8.16465	10.918	7.70899	BAF95863	H+-pyrophosphatase [Vitis hybrid cultivar]	GO:0009507/chloroplast/Component	GO:0009414/response to water deprivation/Process	GO:0009651/response to salt stress/Process	GO:0009941/chloroplast envelope/Component	GO:0009678/hydrogen-translocating pyrophosphatase activity/Function	GO:0009705/plant-type vacuole membrane/Component	GO:0010248/establishment or maintenance of transmembrane electrochemical gradient/Process	GO:0005739/mitochondrion/Component	GO:0005773/vacuole/Component	GO:0005886/plasma membrane/Component	GO:0009926/auxin polar transport/Process	GO:0010008/endosome membrane/Component	GO:0000325/plant-type vacuole/Component	GO:0005774/vacuolar membrane/Component	GO:0016020/membrane/Component	GO:0048366/leaf development/Process	GO:0005829/cytosol/Component	GO:0005794/Golgi apparatus/Component
CUST_57687_PI429062924	1.56865	2.05695	2.96887	14.3695	15.019	15.41	15.9394	NP_001105819	hemoglobin 2 [Zea mays]	GO:0005737/cytoplasm/Component	GO:0005618/cell wall/Component	GO:0005886/plasma membrane/Component	GO:0005829/cytosol/Component	GO:0009506/plasmodesma/Component	GO:0001666/response to hypoxia/Process	GO:0009862/systemic acquired resistance, salicylic acid mediated signaling pathway/Process	GO:0010310/regulation of hydrogen peroxide metabolic process/Process	GO:0005344/oxygen transporter activity/Function	GO:0019825/oxygen binding/Function
CUST_41998_PI429062924	1.20883	21.1993	1.20514	3.23398	3.5076	7.63993	3.50318	ZP_08200382	integral membrane protein, MMPL family [Nocardioidaceae bacterium Broad-1]	GO:0034486/vacuolar transmembrane transport/Process	GO:0055075/potassium ion homeostasis/Process	GO:0015379/potassium:chloride symporter activity/Function	GO:0031166/integral to vacuolar membrane/Component
CUST_6718_PI429062924	0.394173	0.96054	0.745767	10.4494	9.10627	10.3913	10.0262	YP_005472805	leucyl-tRNA synthetase [Caldisericum exile AZM16c01]	GO:0016020/membrane/Component	GO:0022891/substrate-specific transmembrane transporter activity/Function	GO:0055085/transmembrane transport/Process	GO:0016021/integral to membrane/Component	GO:0022857/transmembrane transporter activity/Function	GO:0016324/apical plasma membrane/Component	GO:0009925/basal plasma membrane/Component
CUST_23078_PI429062924	1.04074	1.02027	2.21892	7.68679	7.7444	7.71575	8.83665	AAU11465	mitochondrial uncoupling protein 4 [Saccharum officinarum]	GO:0005739/mitochondrion/Component	GO:0005743/mitochondrial inner membrane/Component	GO:0006810/transport/Process	GO:0006839/mitochondrial transport/Process	GO:0005310/dicarboxylic acid transmembrane transporter activity/Function	GO:0009611/response to wounding/Process	GO:0009612/response to mechanical stimulus/Process	GO:0009693/ethylene biosynthetic process/Process	GO:0010200/response to chitin/Process
CUST_11087_PI429062924	2.52601	1.05437	1.91609	7.83847	9.17534	7.91485	8.77664	ZP_12692270	N-formylglutamate amidohydrolase [Hyphomicrobium denitrificans 1NES1]	GO:0015986/ATP synthesis coupled proton transport/Process	GO:0045262/plasma membrane proton-transporting ATP synthase complex, catalytic core F(1)/Component	GO:0046933/proton-transporting ATP synthase activity, rotational mechanism/Function
CUST_178_PI429062924	0.349343	0.448429	0.163769	14.8444	13.3271	13.6874	12.2342	AFW89125	non-symbiotic hemoglobin, partial [Zea mays]	GO:0005737/cytoplasm/Component	GO:0005618/cell wall/Component	GO:0005886/plasma membrane/Component	GO:0005829/cytosol/Component	GO:0009506/plasmodesma/Component	GO:0001666/response to hypoxia/Process	GO:0009862/systemic acquired resistance, salicylic acid mediated signaling pathway/Process	GO:0010310/regulation of hydrogen peroxide metabolic process/Process	GO:0005344/oxygen transporter activity/Function	GO:0019825/oxygen binding/Function
CUST_29864_PI429062924	1.06656	1.82257	3.0949	8.01228	8.10525	8.87825	9.64217	NP_001151924	peptide transporter PTR2 [Zea mays]	GO:0005215/transporter activity/Function	GO:0005886/plasma membrane/Component	GO:0006857/oligopeptide transport/Process	GO:0016020/membrane/Component	GO:0009705/plant-type vacuole membrane/Component
CUST_61170_PI429062924	0.611181	1.05307	2.19311	7.08568	6.37535	7.16028	8.21866	AFW69271	phosphate import ATP-binding protein pstB 1 [Zea mays]	GO:0005460/UDP-glucose transmembrane transporter activity/Function	GO:0005515/protein binding/Function	GO:0010044/response to aluminum ion/Process	GO:0012506/vesicle membrane/Component	GO:0015786/UDP-glucose transport/Process
CUST_52645_PI429062924	0.232703	0.824147	1.55887	17.3108	15.2074	17.0318	17.9513	BAD30266	plasma membrane integral protein-like [Oryza sativa Japonica Group]	GO:0005886/plasma membrane/Component	GO:0006810/transport/Process	GO:0015250/water channel activity/Function	GO:0016020/membrane/Component	GO:0009624/response to nematode/Process	GO:0006816/calcium ion transport/Process	GO:0006833/water transport/Process	GO:0007030/Golgi organization/Process	GO:0009409/response to cold/Process	GO:0009651/response to salt stress/Process	GO:0009697/salicylic acid biosynthetic process/Process	GO:0009750/response to fructose stimulus/Process	GO:0009814/defense response, incompatible interaction/Process	GO:0019684/photosynthesis, light reaction/Process	GO:0030003/cellular cation homeostasis/Process	GO:0042742/defense response to bacterium/Process	GO:0070838/divalent metal ion transport/Process
CUST_51801_PI429062924	0.508121	0.653342	0.42206	9.35799	8.38123	8.7439	8.11351	XP_002183279	predicted protein [Phaeodactylum tricornutum CCAP 1055/1]	GO:0001889/liver development/Process	GO:0006807/nitrogen compound metabolic process/Process	GO:0008565/protein transporter activity/Function	GO:0010259/multicellular organismal aging/Process	GO:0031204/posttranslational protein targeting to membrane, translocation/Process	GO:0072001/renal system development/Process
CUST_57343_PI429062924	1.733	1.89118	2.58203	8.94752	9.74079	9.8668	10.316	XP_003560303	PREDICTED: monosaccharide-sensing protein 2-like [Brachypodium distachyon]	GO:0005337/nucleoside transmembrane transporter activity/Function	GO:0005351/sugar:hydrogen symporter activity/Function	GO:0015144/carbohydrate transmembrane transporter activity/Function	GO:0016020/membrane/Component	GO:0005773/vacuole/Component	GO:0009624/response to nematode/Process	GO:0005774/vacuolar membrane/Component	GO:0009705/plant-type vacuole membrane/Component	GO:0006816/calcium ion transport/Process	GO:0007030/Golgi organization/Process	GO:0009651/response to salt stress/Process	GO:0009744/response to sucrose stimulus/Process	GO:0009749/response to glucose stimulus/Process	GO:0009750/response to fructose stimulus/Process
CUST_42051_PI429062924	0.375151	0.0299515	0.0194456	7.20744	5.79298	2.14622	1.52303	XP_002730480	PREDICTED: multidrug resistance-associated protein 5-like [Saccoglossus kowalevskii]	GO:0016887/ATPase activity/Function	GO:0042626/ATPase activity, coupled to transmembrane movement of substances/Function	GO:0055085/transmembrane transport/Process	GO:0005524/ATP binding/Function	GO:0006810/transport/Process	GO:0017111/nucleoside-triphosphatase activity/Function	GO:0016021/integral to membrane/Component	GO:0000166/nucleotide binding/Function
CUST_6600_PI429062924	5.82028	3.09247	2.19707	7.69128	10.2324	9.32004	8.82686	XP_003574685	PREDICTED: peptide transporter PTR2-like [Brachypodium distachyon]	GO:0005215/transporter activity/Function	GO:0005886/plasma membrane/Component	GO:0015112/nitrate transmembrane transporter activity/Function	GO:0005773/vacuole/Component	GO:0000325/plant-type vacuole/Component	GO:0005774/vacuolar membrane/Component	GO:0009705/plant-type vacuole membrane/Component	GO:0005794/Golgi apparatus/Component	GO:0006869/lipid transport/Process	GO:0006891/intra-Golgi vesicle-mediated transport/Process	GO:0010351/lithium ion transport/Process	GO:0016558/protein import into peroxisome matrix/Process	GO:0015334/high affinity oligopeptide transporter activity/Function	GO:0042936/dipeptide transporter activity/Function	GO:0042937/tripeptide transporter activity/Function	GO:0042938/dipeptide transport/Process	GO:0042939/tripeptide transport/Process	GO:0015197/peptide transporter activity/Function	GO:0015833/peptide transport/Process
CUST_8129_PI429062924	0.292473	0.577431	1.26533	8.39768	6.62406	7.60541	8.73719	XP_003576348	PREDICTED: protein ZINC INDUCED FACILITATOR-LIKE 1-like [Brachypodium distachyon]	GO:0080167/response to karrikin/Process	GO:0005886/plasma membrane/Component	GO:0009414/response to water deprivation/Process	GO:0009630/gravitropism/Process	GO:0009705/plant-type vacuole membrane/Component	GO:0010540/basipetal auxin transport/Process	GO:0022821/potassium ion antiporter activity/Function	GO:0048364/root development/Process	GO:0090333/regulation of stomatal closure/Process
CUST_3321_PI429062924	1.11783	1.06072	0.474332	10.9088	11.0695	10.9938	9.83273	NP_001158987	protein translocase/ protein transporter [Zea mays]	GO:0005739/mitochondrion/Component	GO:0005744/mitochondrial inner membrane presequence translocase complex/Component	GO:0015031/protein transport/Process	GO:0015450/P-P-bond-hydrolysis-driven protein transmembrane transporter activity/Function	GO:0009941/chloroplast envelope/Component
CUST_47951_PI429062924	0.374419	1.51905	2.31655	13.1575	11.7402	13.7607	14.3695	CAC39085	putative aquaporin [Oryza sativa]	GO:0006810/transport/Process	GO:0015250/water channel activity/Function	GO:0016020/membrane/Component	GO:0009705/plant-type vacuole membrane/Component	GO:0015200/methylammonium transmembrane transporter activity/Function	GO:0051739/ammonia transmembrane transporter activity/Function	GO:0042807/central vacuole/Component	GO:0000041/transition metal ion transport/Process	GO:0006826/iron ion transport/Process	GO:0010106/cellular response to iron ion starvation/Process	GO:0010167/response to nitrate/Process	GO:0010413/glucuronoxylan metabolic process/Process	GO:0015706/nitrate transport/Process	GO:0045492/xylan biosynthetic process/Process
CUST_44135_PI429062924	0.248075	1.04534	2.17586	10.3113	8.3001	10.3752	11.4328	CAE53876	putative aquaporin [Ricinus communis]	GO:0005886/plasma membrane/Component	GO:0006810/transport/Process	GO:0009269/response to desiccation/Process	GO:0015250/water channel activity/Function	GO:0016020/membrane/Component	GO:0009414/response to water deprivation/Process	GO:0005515/protein binding/Function	GO:0006970/response to osmotic stress/Process
CUST_628_PI429062924	1.35638	1.17373	2.09281	10.5274	10.9672	10.7585	11.5928	AFW66327	putative ATPase, V1 complex, subunit A protein [Zea mays]	GO:0005524/ATP binding/Function	GO:0005739/mitochondrion/Component	GO:0015992/proton transport/Process	GO:0046933/proton-transporting ATP synthase activity, rotational mechanism/Function	GO:0009941/chloroplast envelope/Component	GO:0005773/vacuole/Component	GO:0009507/chloroplast/Component	GO:0007030/Golgi organization/Process	GO:0009555/pollen development/Process	GO:0005618/cell wall/Component	GO:0000325/plant-type vacuole/Component	GO:0005774/vacuolar membrane/Component	GO:0005886/plasma membrane/Component	GO:0016020/membrane/Component	GO:0009651/response to salt stress/Process	GO:0002020/protease binding/Function	GO:0005829/cytosol/Component	GO:0009506/plasmodesma/Component	GO:0048046/apoplast/Component	GO:0005794/Golgi apparatus/Component	GO:0000902/cell morphogenesis/Process	GO:0006007/glucose catabolic process/Process	GO:0006094/gluconeogenesis/Process	GO:0006096/glycolysis/Process	GO:0006098/pentose-phosphate shunt/Process	GO:0006816/calcium ion transport/Process	GO:0006833/water transport/Process	GO:0006972/hyperosmotic response/Process	GO:0007010/cytoskeleton organization/Process	GO:0007033/vacuole organization/Process	GO:0009266/response to temperature stimulus/Process	GO:0010498/proteasomal protein catabolic process/Process	GO:0016049/cell growth/Process
CUST_15760_PI429062924	3.02759	1.58247	1.21485	10.8877	12.4859	11.5499	11.1685	ABH09243	putative auxin efflux carrier [Zea mays]	GO:0005215/transporter activity/Function	GO:0006810/transport/Process	GO:0009734/auxin mediated signaling pathway/Process	GO:0009921/auxin efflux carrier complex/	GO:0016020/membrane/Component	GO:0016021/integral to membrane/Component	GO:0048830/adventitious root development/Process
CUST_60780_PI429062924	0.76024	1.48162	2.37394	11.3169	10.9214	11.8841	12.5642	AFW78976	putative CRAL/TRIO domain containing, Sec14p-like phosphatidylinositol transfer family protein [Zea mays]	GO:0005215/transporter activity/Function	GO:0005739/mitochondrion/Component	GO:0005794/Golgi apparatus/Component	GO:0006810/transport/Process
CUST_22334_PI429062924	1.54631	1.63016	2.21257	7.68743	8.31626	8.39244	8.83315	ZP_16293224	ResB protein [Paenibacillus popilliae ATCC 14706]	GO:0005319/lipid transporter activity/Function	GO:0006869/lipid transport/Process
CUST_54432_PI429062924	0.974166	1.44015	2.43302	10.2483	10.2106	10.7745	11.5311	YP_004368944	RNA binding S1 domain-containing protein [Marinithermus hydrothermalis DSM 14884]	2+//	//	1//	GO:0005891/voltage-gated calcium channel complex/Component	GO:0005245/voltage-gated calcium channel activity/Function	GO:0006816/calcium ion transport/Process	GO:0006936/muscle contraction/Process	GO:0042045/epithelial fluid transport/Process	GO:0016324/apical plasma membrane/Component	GO:0016323/basolateral plasma membrane/Component	GO:0009790/embryo development/Process	GO:0070588/calcium ion transmembrane transport/Process
CUST_7280_PI429062924	0.835197	1.41434	3.47487	9.58352	9.32371	10.0836	11.3805	NP_001148179	sulfate transporter 3.4 [Zea mays]	GO:0015116/sulfate transmembrane transporter activity/Function	GO:0009506/plasmodesma/Component
CUST_52636_PI429062924	0.67043	1.20574	2.83906	7.34902	6.77218	7.61894	8.85444	ACG44902	ureide permease 2 [Zea mays]	GO:0015505/uracil:cation symporter activity/Function	GO:0015931/nucleobase-containing compound transport/Process	GO:0005886/plasma membrane/Component
CUST_50497_PI429062924	0.291927	0.616971	0.569553	7.98118	6.20486	7.28445	7.16908	ABS11239	vacuolar H+-pyrophosphatase [Eriobotrya japonica]	GO:0009507/chloroplast/Component	GO:0009414/response to water deprivation/Process	GO:0009651/response to salt stress/Process	GO:0009941/chloroplast envelope/Component	GO:0009678/hydrogen-translocating pyrophosphatase activity/Function	GO:0009705/plant-type vacuole membrane/Component	GO:0010248/establishment or maintenance of transmembrane electrochemical gradient/Process	GO:0005739/mitochondrion/Component	GO:0005773/vacuole/Component	GO:0005886/plasma membrane/Component	GO:0009926/auxin polar transport/Process	GO:0010008/endosome membrane/Component	GO:0000325/plant-type vacuole/Component	GO:0005774/vacuolar membrane/Component	GO:0016020/membrane/Component	GO:0048366/leaf development/Process	GO:0005829/cytosol/Component	GO:0005794/Golgi apparatus/Component
CUST_2824_PI429062924	2.19454	0.622513	1.04185	10.5375	11.6714	9.85367	10.5966	ADW40547	vacuolar monosaccharide symporter 1 [Saccharum hybrid cultivar Q117]	GO:0005351/sugar:hydrogen symporter activity/Function	GO:0005886/plasma membrane/Component	GO:0015144/carbohydrate transmembrane transporter activity/Function	GO:0016020/membrane/Component
CUST_40080_PI429062924	0.440387	0.992096	2.46088	11.6225	10.4393	11.611	12.9216	ABI96817	tonoplast intrinsic protein [Triticum aestivum]	GO:0005737/cytoplasm/Component	GO:0006810/transport/Process	GO:0015250/water channel activity/Function	GO:0016020/membrane/Component	GO:0006833/water transport/Process	GO:0015204/urea transmembrane transporter activity/Function	GO:0015840/urea transport/Process
CUST_43715_PI429062924	0.742216	0.651537	0.493733	7.61005	7.17996	6.99197	6.59185	ZP_09177618	ABC transporter, ATP-binding protein [Fusobacterium sp. oral taxon 370 str. F0437]	GO:0005634/nucleus/Component	GO:0003700/sequence-specific DNA binding transcription factor activity/Function	GO:0003677/DNA binding/Function	GO:0042023/DNA endoreduplication/Process	GO:0032876/negative regulation of DNA endoreduplication/Process	GO:0005515/protein binding/Function
CUST_46156_PI429062924	0.812079	1.52649	4.63316	12.2053	11.905	12.8155	14.4173	YP_006276017	ABC transporter ATP-binding protein [Burkholderia pseudomallei 1026b]	GO:0006826/iron ion transport/Process	GO:0006879/cellular iron ion homeostasis/Process	GO:0008199/ferric iron binding/Function	GO:0016491/oxidoreductase activity/Function
CUST_52648_PI429062924	2.16355	1.16349	0.744126	9.06904	10.1824	9.2875	8.64266	ZP_23194752	oligopeptide ABC transporter (ATP-binding protein) [Clostridium ultunense Esp]	GO:0016813/hydrolase activity, acting on carbon-nitrogen (but not peptide) bonds, in linear amidines/Function	GO:0046872/metal ion binding/Function
CUST_3069_PI429062924	0.191854	0.780235	11.69	3.54994	1.16803	3.19192	7.09715	YP_003982148	lipopolysaccharide transport periplasmic protein LptA [Achromobacter xylosoxidans A8]	GO:0004872/receptor activity/Function	GO:0006355/regulation of transcription, DNA-dependent/Process	GO:0007165/signal transduction/Process	GO:0016020/membrane/Component	GO:0034711/inhibin binding/Function
CUST_11816_PI429062924	0.769309	1.80188	4.83128	11.4909	11.1126	12.3404	13.7633	YP_005868221	ABC transporter permease and substrate binding protein [Lactococcus lactis subsp. lactis CV56]	GO:0003677/DNA binding/Function	GO:0003690/double-stranded DNA binding/Function	GO:0003700/sequence-specific DNA binding transcription factor activity/Function	GO:0003707/steroid hormone receptor activity/Function	GO:0005496/steroid binding/Function	GO:0005515/protein binding/Function	GO:0005634/nucleus/Component	GO:0005737/cytoplasm/Component	GO:0005783/endoplasmic reticulum/Component	GO:0006351/transcription, DNA-dependent/Process	GO:0006355/regulation of transcription, DNA-dependent/Process	GO:0006883/cellular sodium ion homeostasis/Process	GO:0007588/excretion/Process	GO:0008270/zinc ion binding/Function	GO:0008289/lipid binding/Function	GO:0016020/membrane/Component	GO:0017082/mineralocorticoid receptor activity/Function	GO:0031959/mineralocorticoid receptor signaling pathway/Process	GO:0042127/regulation of cell proliferation/Process	GO:0042562/hormone binding/Function	GO:0042803/protein homodimerization activity/Function	GO:0043401/steroid hormone mediated signaling pathway/Process	GO:0043565/sequence-specific DNA binding/Function	GO:0046872/metal ion binding/Function	GO:0046982/protein heterodimerization activity/Function
CUST_43817_PI429062924	0.941693	1.00124	0.422228	8.03449	7.94781	8.03627	6.79058	EMS21400	plasma membrane H+-transporting ATPase [Rhodosporidium toruloides NP11]	GO:0004674/protein serine/threonine kinase activity/Function	GO:0005089/Rho guanyl-nucleotide exchange factor activity/Function	GO:0005524/ATP binding/Function	GO:0005543/phospholipid binding/Function	GO:0035023/regulation of Rho protein signal transduction/Process
CUST_52205_PI429062924	0.440697	0.290863	0.0929022	7.60464	6.42249	5.82305	4.17649	ZP_09300529	sulfate transporter family protein [Achromobacter arsenitoxydans SY8]	GO:0000749/response to pheromone involved in conjugation with cellular fusion/Process	GO:0004190/aspartic-type endopeptidase activity/Function
CUST_11322_PI429062924	1.16311	0.65917	0.487937	15.0083	15.2263	14.407	13.9731	ACG27533	cation transport protein chaC [Zea mays]	GO:0003674/molecular_function/Function	GO:0005737/cytoplasm/Component	GO:0008150/biological_process/Process
CUST_18642_PI429062924	0.451815	1.21402	2.58545	11.355	10.2088	11.6347	12.7254	NP_001045562	Os01g0975900 [Oryza sativa Japonica Group]	GO:0005737/cytoplasm/Component	GO:0006810/transport/Process	GO:0015250/water channel activity/Function	GO:0016020/membrane/Component	GO:0006833/water transport/Process	GO:0015204/urea transmembrane transporter activity/Function	GO:0015840/urea transport/Process
CUST_52740_PI429062924	3.03645	1.26516	0.761273	14.7043	16.3067	15.0436	14.3108	NP_001065048	Os10g0513200 [Oryza sativa Japonica Group]	GO:0006810/transport/Process	GO:0015250/water channel activity/Function	GO:0016020/membrane/Component	GO:0005886/plasma membrane/Component	GO:0010036/response to boron-containing substance/Process	GO:0046713/borate transport/Process	GO:0046715/borate transmembrane transporter activity/Function	GO:0080138/borate uptake transmembrane transporter activity/Function	GO:0080029/cellular response to boron-containing substance levels/Process	GO:0015105/arsenite transmembrane transporter activity/Function	GO:0015700/arsenite transport/Process	GO:0046685/response to arsenic-containing substance/Process	GO:0016328/lateral plasma membrane/Component	GO:0000041/transition metal ion transport/Process	GO:0006826/iron ion transport/Process	GO:0010106/cellular response to iron ion starvation/Process	GO:0010167/response to nitrate/Process	GO:0015706/nitrate transport/Process
CUST_24243_PI429062924	0.285709	0.70552	0.40379	9.16089	7.35351	8.65765	7.85257	CAD40471	OSJNBa0067G20.17 [Oryza sativa Japonica Group]	GO:0015078/hydrogen ion transmembrane transporter activity/Function	GO:0015986/ATP synthesis coupled proton transport/Process	GO:0000276/mitochondrial proton-transporting ATP synthase complex, coupling factor F(o)/Component
CUST_52101_PI429062924	1.43694	1.67448	2.32907	8.64133	9.16433	9.38504	9.86108	NP_001147641	LOC100281250 [Zea mays]	GO:0005215/transporter activity/Function	GO:0006810/transport/Process	GO:0005773/vacuole/Component
CUST_19945_PI429062924	0.461051	0.451658	0.531348	11.778	10.661	10.6313	10.8658	NP_001151747	LOC100285382 [Zea mays]	GO:0015301/anion:anion antiporter activity/Function	GO:0006826/iron ion transport/Process	GO:0010106/cellular response to iron ion starvation/Process	GO:0010167/response to nitrate/Process	GO:0015706/nitrate transport/Process	GO:0052541/plant-type cell wall cellulose metabolic process/Process	GO:0052546/cell wall pectin metabolic process/Process
CUST_43876_PI429062924	0.924347	0.784746	0.485762	8.20896	8.09547	7.85926	7.16728	NP_001105101	LOC541978 [Zea mays]	GO:0080167/response to karrikin/Process	GO:0005886/plasma membrane/Component	GO:0009414/response to water deprivation/Process	GO:0009630/gravitropism/Process	GO:0009705/plant-type vacuole membrane/Component	GO:0010540/basipetal auxin transport/Process	GO:0022821/potassium ion antiporter activity/Function	GO:0048364/root development/Process	GO:0090333/regulation of stomatal closure/Process
CUST_26538_PI429062924	1.03024	0.895094	2.40327	6.07542	6.1184	5.91553	7.34042	BAD23094	hypothetical protein [Oryza sativa Japonica Group]	GO:0003779/actin binding/Function	GO:0005272/sodium channel activity/Function	GO:0005886/plasma membrane/Component	GO:0006810/transport/Process	GO:0006811/ion transport/Process	GO:0006814/sodium ion transport/Process	GO:0009897/external side of plasma membrane/Component	GO:0015280/ligand-gated sodium channel activity/Function	GO:0016020/membrane/Component	GO:0016021/integral to membrane/Component	GO:0016324/apical plasma membrane/Component	GO:0030864/cortical actin cytoskeleton/Component	GO:0034706/sodium channel complex/Component	GO:0035725/sodium ion transmembrane transport/Process	GO:0050699/WW domain binding/Function	GO:0050878/regulation of body fluid levels/Process	GO:0050896/response to stimulus/Process	GO:0050909/sensory perception of taste/Process
CUST_1270_PI429062924	0.983368	1.55349	2.04302	8.25728	8.23309	8.8928	9.28799	NP_001168294	hypothetical protein [Zea mays]	GO:0009507/chloroplast/Component	GO:0015116/sulfate transmembrane transporter activity/Function
CUST_1351_PI429062924	0.879465	0.807338	3.77769	5.91323	5.72792	5.60447	7.83073	NP_001142156	hypothetical protein [Zea mays]	GO:0005215/transporter activity/Function	GO:0005886/plasma membrane/Component	GO:0006810/transport/Process
CUST_15960_PI429062924	1.14805	1.01913	0.488967	12.7078	12.907	12.7352	11.6756	NP_001182828	hypothetical protein [Zea mays]	GO:0042626/ATPase activity, coupled to transmembrane movement of substances/Function
CUST_44830_PI429062924	0.0203544	0.0211291	5.80905	6.95689	1.33837	1.39227	9.4952	ACG24938	hypothetical protein [Zea mays]	GO:0055085/transmembrane transport/Process	GO:0016020/membrane/Component	GO:0022857/transmembrane transporter activity/Function	GO:0005215/transporter activity/Function	GO:0016021/integral to membrane/Component	GO:0006810/transport/Process
CUST_29764_PI429062924	0.577751	0.676796	0.345063	10.1505	9.35903	9.5873	8.61544	EGS19184	hypothetical protein CTHT_0058090 [Chaetomium thermophilum var. thermophilum DSM 1495]	GO:0015226/carnitine transmembrane transporter activity/Function	GO:0016021/integral to membrane/Component	GO:0055085/transmembrane transport/Process
CUST_27621_PI429062924	1.07037	1.18736	2.35797	7.95592	8.05402	8.20367	9.19346	EMT25302	hypothetical protein F775_04126 [Aegilops tauschii]	GO:0005219/ryanodine-sensitive calcium-release channel activity/Function	GO:0016021/integral to membrane/Component	GO:0006816/calcium ion transport/Process	GO:0005789/endoplasmic reticulum membrane/Component	GO:0006936/muscle contraction/Process	GO:0005509/calcium ion binding/Function	GO:0070588/calcium ion transmembrane transport/Process	GO:0006874/cellular calcium ion homeostasis/Process	GO:0005875/microtubule associated complex/Component	GO:0035206/regulation of hemocyte proliferation/Process	GO:0072347/response to anesthetic/Process
CUST_60414_PI429062924	0.773948	0.709747	2.69081	7.32297	6.95327	6.82834	8.75101	YP_006766279	hypothetical protein LFML04_1089 [Leptospirillum ferriphilum ML-04]	GO:0005344/oxygen transporter activity/Function	GO:0005833/hemoglobin complex/Component	GO:0015671/oxygen transport/Process
CUST_43855_PI429062924	0.714208	0.542211	0.268879	7.9002	7.41462	7.01713	6.00523	EAY73743	hypothetical protein OsI_01617 [Oryza sativa Indica Group]	GO:0016820/hydrolase activity, acting on acid anhydrides, catalyzing transmembrane movement of substances/Function	GO:0046872/metal ion binding/Function	GO:0006812/cation transport/Process	GO:0016021/integral to membrane/Component	GO:0019829/cation-transporting ATPase activity/Function	GO:0005524/ATP binding/Function	GO:0015077/monovalent inorganic cation transmembrane transporter activity/Function	GO:0000166/nucleotide binding/Function	GO:0006754/ATP biosynthetic process/Process	GO:0015672/monovalent inorganic cation transport/Process	GO:0016787/hydrolase activity/Function	GO:0016020/membrane/Component
CUST_54800_PI429062924	0.0720173	0.52911	0.0346413	10.2898	6.49426	9.37141	5.43841	EAY84758	hypothetical protein OsI_06126 [Oryza sativa Indica Group]	GO:0009507/chloroplast/Component	GO:0009414/response to water deprivation/Process	GO:0009651/response to salt stress/Process	GO:0009941/chloroplast envelope/Component	GO:0009678/hydrogen-translocating pyrophosphatase activity/Function	GO:0009705/plant-type vacuole membrane/Component	GO:0010248/establishment or maintenance of transmembrane electrochemical gradient/Process	GO:0005739/mitochondrion/Component	GO:0005773/vacuole/Component	GO:0005886/plasma membrane/Component	GO:0009926/auxin polar transport/Process	GO:0010008/endosome membrane/Component	GO:0000325/plant-type vacuole/Component	GO:0005774/vacuolar membrane/Component	GO:0016020/membrane/Component	GO:0048366/leaf development/Process	GO:0005829/cytosol/Component	GO:0005794/Golgi apparatus/Component
CUST_1872_PI429062924	2.51133	1.40856	1.00752	6.87139	8.19984	7.36561	6.8822	EEC82301	hypothetical protein OsI_26552 [Oryza sativa Indica Group]	GO:0005351/sugar:hydrogen symporter activity/Function	GO:0005886/plasma membrane/Component	GO:0015144/carbohydrate transmembrane transporter activity/Function	GO:0016020/membrane/Component	GO:0090416/nicotinate transporter activity/Function	GO:0090417/N-methylnicotinate transporter activity/Function	GO:2001142/nicotinate transport/Process	GO:2001143/N-methylnicotinate transport/Process	GO:0006612/protein targeting to membrane/Process	GO:0006865/amino acid transport/Process	GO:0009693/ethylene biosynthetic process/Process	GO:0009827/plant-type cell wall modification/Process	GO:0009860/pollen tube growth/Process	GO:0009863/salicylic acid mediated signaling pathway/Process	GO:0009867/jasmonic acid mediated signaling pathway/Process	GO:0010363/regulation of plant-type hypersensitive response/Process	GO:0015706/nitrate transport/Process	GO:0030968/endoplasmic reticulum unfolded protein response/Process
CUST_11966_PI429062924	1.21849	1.01254	2.83868	5.58936	5.87446	5.60734	7.09458	EAZ13201	hypothetical protein OsJ_03121 [Oryza sativa Japonica Group]	GO:0042626/ATPase activity, coupled to transmembrane movement of substances/Function
CUST_49088_PI429062924	1.24202	0.8435	0.441555	11.7336	12.0463	11.4881	10.5543	EEE56476	hypothetical protein OsJ_05696 [Oryza sativa Japonica Group]	GO:0005886/plasma membrane/Component	GO:0010315/auxin efflux/Process	GO:0010329/auxin efflux transmembrane transporter activity/Function	GO:0010540/basipetal auxin transport/Process	GO:0010541/acropetal auxin transport/Process	GO:0016021/integral to membrane/Component	GO:0042626/ATPase activity, coupled to transmembrane movement of substances/Function	GO:0055085/transmembrane transport/Process
CUST_2555_PI429062924	0.220155	1.08513	3.69091	7.62536	5.44196	7.74323	9.50934	XP_002463513	hypothetical protein SORBIDRAFT_01g001120 [Sorghum bicolor]	GO:0005215/transporter activity/Function	GO:0005634/nucleus/Component	GO:0006810/transport/Process	GO:0019344/cysteine biosynthetic process/Process
CUST_26721_PI429062924	0.473666	0.71315	2.50403	7.62957	6.55151	7.14185	8.95382	XP_002463513	hypothetical protein SORBIDRAFT_01g001120 [Sorghum bicolor]	GO:0005215/transporter activity/Function	GO:0005634/nucleus/Component	GO:0006810/transport/Process	GO:0019344/cysteine biosynthetic process/Process
CUST_8600_PI429062924	0.394352	1.46848	9.38174	8.02652	6.68408	8.58085	11.2564	XP_002466423	hypothetical protein SORBIDRAFT_01g007550 [Sorghum bicolor]	GO:0005261/cation channel activity/Function	GO:0005886/plasma membrane/Component	GO:0030551/cyclic nucleotide binding/Function	GO:0005242/inward rectifier potassium channel activity/Function	GO:0005221/intracellular cyclic nucleotide activated cation channel activity/Function	GO:0006952/defense response/Process	GO:0009626/plant-type hypersensitive response/Process	GO:0005516/calmodulin binding/Function	GO:0005222/intracellular cAMP activated cation channel activity/Function	GO:0005262/calcium channel activity/Function	GO:0007263/nitric oxide mediated signal transduction/Process
CUST_28272_PI429062924	0.936001	1.38612	2.0676	10.0441	9.94864	10.5151	11.092	XP_002466543	hypothetical protein SORBIDRAFT_01g009680 [Sorghum bicolor]	GO:0005215/transporter activity/Function	GO:0005886/plasma membrane/Component	GO:0006810/transport/Process
CUST_51545_PI429062924	0.147184	0.372636	3.00347	5.64369	2.87939	4.21953	7.23032	XP_002466770	hypothetical protein SORBIDRAFT_01g013910 [Sorghum bicolor]	GO:0005351/sugar:hydrogen symporter activity/Function	GO:0005886/plasma membrane/Component	GO:0015144/carbohydrate transmembrane transporter activity/Function	GO:0016020/membrane/Component	GO:0090416/nicotinate transporter activity/Function	GO:0090417/N-methylnicotinate transporter activity/Function	GO:2001142/nicotinate transport/Process	GO:2001143/N-methylnicotinate transport/Process	GO:0006612/protein targeting to membrane/Process	GO:0006865/amino acid transport/Process	GO:0009693/ethylene biosynthetic process/Process	GO:0009827/plant-type cell wall modification/Process	GO:0009860/pollen tube growth/Process	GO:0009863/salicylic acid mediated signaling pathway/Process	GO:0009867/jasmonic acid mediated signaling pathway/Process	GO:0010363/regulation of plant-type hypersensitive response/Process	GO:0015706/nitrate transport/Process	GO:0030968/endoplasmic reticulum unfolded protein response/Process
CUST_60594_PI429062924	0.568328	1.01459	3.52144	5.43142	4.61622	5.45232	7.24759	XP_002466770	hypothetical protein SORBIDRAFT_01g013910 [Sorghum bicolor]	GO:0005351/sugar:hydrogen symporter activity/Function	GO:0005886/plasma membrane/Component	GO:0015144/carbohydrate transmembrane transporter activity/Function	GO:0016020/membrane/Component	GO:0090416/nicotinate transporter activity/Function	GO:0090417/N-methylnicotinate transporter activity/Function	GO:2001142/nicotinate transport/Process	GO:2001143/N-methylnicotinate transport/Process	GO:0006612/protein targeting to membrane/Process	GO:0006865/amino acid transport/Process	GO:0009693/ethylene biosynthetic process/Process	GO:0009827/plant-type cell wall modification/Process	GO:0009860/pollen tube growth/Process	GO:0009863/salicylic acid mediated signaling pathway/Process	GO:0009867/jasmonic acid mediated signaling pathway/Process	GO:0010363/regulation of plant-type hypersensitive response/Process	GO:0015706/nitrate transport/Process	GO:0030968/endoplasmic reticulum unfolded protein response/Process
CUST_20732_PI429062924	1.35022	1.95965	3.19471	6.69868	7.13188	7.66927	8.37437	XP_002466771	hypothetical protein SORBIDRAFT_01g013920 [Sorghum bicolor]	GO:0005351/sugar:hydrogen symporter activity/Function	GO:0005886/plasma membrane/Component	GO:0015144/carbohydrate transmembrane transporter activity/Function	GO:0016020/membrane/Component	GO:0090416/nicotinate transporter activity/Function	GO:0090417/N-methylnicotinate transporter activity/Function	GO:2001142/nicotinate transport/Process	GO:2001143/N-methylnicotinate transport/Process	GO:0006612/protein targeting to membrane/Process	GO:0006865/amino acid transport/Process	GO:0009693/ethylene biosynthetic process/Process	GO:0009827/plant-type cell wall modification/Process	GO:0009860/pollen tube growth/Process	GO:0009863/salicylic acid mediated signaling pathway/Process	GO:0009867/jasmonic acid mediated signaling pathway/Process	GO:0010363/regulation of plant-type hypersensitive response/Process	GO:0015706/nitrate transport/Process	GO:0030968/endoplasmic reticulum unfolded protein response/Process
CUST_22536_PI429062924	1.0399	2.10821	9.01795	7.70204	7.75849	8.77806	10.8748	XP_002464213	hypothetical protein SORBIDRAFT_01g014210 [Sorghum bicolor]	GO:0005215/transporter activity/Function	GO:0005886/plasma membrane/Component	GO:0015297/antiporter activity/Function	GO:0016020/membrane/Component
CUST_52599_PI429062924	0.992937	0.789259	0.469518	9.77468	9.76446	9.43325	8.68393	XP_002466980	hypothetical protein SORBIDRAFT_01g017820 [Sorghum bicolor]	GO:0006811/ion transport/Process	GO:0016021/integral to membrane/Component	GO:0016020/membrane/Component	GO:0005230/extracellular ligand-gated ion channel activity/Function	GO:0006810/transport/Process
CUST_16935_PI429062924	1.02474	1.21844	3.24299	8.62933	8.66458	8.91437	10.3267	XP_002467101	hypothetical protein SORBIDRAFT_01g019630 [Sorghum bicolor]	GO:0005215/transporter activity/Function	GO:0005886/plasma membrane/Component	GO:0006857/oligopeptide transport/Process	GO:0016020/membrane/Component	GO:0009611/response to wounding/Process	GO:0042538/hyperosmotic salinity response/Process	GO:0043201/response to leucine/Process	GO:0080052/response to histidine/Process	GO:0080053/response to phenylalanine/Process	GO:0009737/response to abscisic acid stimulus/Process	GO:0009751/response to salicylic acid stimulus/Process	GO:0009753/response to jasmonic acid stimulus/Process	GO:0042742/defense response to bacterium/Process	GO:0042936/dipeptide transporter activity/Function	GO:0042937/tripeptide transporter activity/Function	GO:0042938/dipeptide transport/Process	GO:0042939/tripeptide transport/Process
CUST_24112_PI429062924	0.939992	1.04839	2.63489	9.46494	9.37566	9.53311	10.8627	XP_002464558	hypothetical protein SORBIDRAFT_01g020570 [Sorghum bicolor]	GO:0005351/sugar:hydrogen symporter activity/Function	GO:0005737/cytoplasm/Component	GO:0015114/phosphate ion transmembrane transporter activity/Function	GO:0015144/carbohydrate transmembrane transporter activity/Function	GO:0016020/membrane/Component	GO:0005886/plasma membrane/Component	GO:0005773/vacuole/Component	GO:0005634/nucleus/Component	GO:0009737/response to abscisic acid stimulus/Process	GO:0009506/plasmodesma/Component	GO:0005794/Golgi apparatus/Component	GO:0006857/oligopeptide transport/Process	GO:0005315/inorganic phosphate transmembrane transporter activity/Function
CUST_25242_PI429062924	0.642553	1.21136	3.92085	8.97268	8.33456	9.2493	10.9438	XP_002467158	hypothetical protein SORBIDRAFT_01g020580 [Sorghum bicolor]	GO:0005315/inorganic phosphate transmembrane transporter activity/Function	GO:0005737/cytoplasm/Component	GO:0015114/phosphate ion transmembrane transporter activity/Function	GO:0006817/phosphate ion transport/Process
CUST_22278_PI429062924	0.439077	0.219477	0.678518	7.39351	6.20606	5.20565	6.83397	XP_002464616	hypothetical protein SORBIDRAFT_01g021870 [Sorghum bicolor]	GO:0005388/calcium-transporting ATPase activity/Function	GO:0005516/calmodulin binding/Function	GO:0002679/respiratory burst involved in defense response/Process	GO:0006816/calcium ion transport/Process	GO:0006882/cellular zinc ion homeostasis/Process	GO:0009624/response to nematode/Process	GO:0010200/response to chitin/Process	GO:0030968/endoplasmic reticulum unfolded protein response/Process
CUST_55373_PI429062924	0.438629	0.773758	0.883123	9.17172	7.98279	8.80167	8.9924	XP_002467381	hypothetical protein SORBIDRAFT_01g026750 [Sorghum bicolor]	GO:0005215/transporter activity/Function	GO:0005886/plasma membrane/Component	GO:0015297/antiporter activity/Function	GO:0016020/membrane/Component
CUST_26963_PI429062924	2.92403	1.94221	1.77013	5.79332	7.34127	6.75101	6.61717	XP_002464809	hypothetical protein SORBIDRAFT_01g027050 [Sorghum bicolor]	GO:0005215/transporter activity/Function	GO:0005886/plasma membrane/Component	GO:0015112/nitrate transmembrane transporter activity/Function	GO:0005773/vacuole/Component	GO:0000325/plant-type vacuole/Component	GO:0005774/vacuolar membrane/Component	GO:0009705/plant-type vacuole membrane/Component	GO:0005794/Golgi apparatus/Component	GO:0006869/lipid transport/Process	GO:0006891/intra-Golgi vesicle-mediated transport/Process	GO:0010351/lithium ion transport/Process	GO:0016558/protein import into peroxisome matrix/Process	GO:0015334/high affinity oligopeptide transporter activity/Function	GO:0042936/dipeptide transporter activity/Function	GO:0042937/tripeptide transporter activity/Function	GO:0042938/dipeptide transport/Process	GO:0042939/tripeptide transport/Process	GO:0015197/peptide transporter activity/Function	GO:0015833/peptide transport/Process
CUST_58331_PI429062924	0.886017	1.29647	2.58644	8.91776	8.74316	9.29235	10.2887	XP_002467420	hypothetical protein SORBIDRAFT_01g027740 [Sorghum bicolor]	GO:0005215/transporter activity/Function	GO:0005886/plasma membrane/Component	GO:0015112/nitrate transmembrane transporter activity/Function	GO:0005773/vacuole/Component	GO:0000325/plant-type vacuole/Component	GO:0005774/vacuolar membrane/Component	GO:0009705/plant-type vacuole membrane/Component	GO:0005794/Golgi apparatus/Component	GO:0006869/lipid transport/Process	GO:0006891/intra-Golgi vesicle-mediated transport/Process	GO:0010351/lithium ion transport/Process	GO:0016558/protein import into peroxisome matrix/Process	GO:0015334/high affinity oligopeptide transporter activity/Function	GO:0042936/dipeptide transporter activity/Function	GO:0042937/tripeptide transporter activity/Function	GO:0042938/dipeptide transport/Process	GO:0042939/tripeptide transport/Process	GO:0015197/peptide transporter activity/Function	GO:0015833/peptide transport/Process
CUST_40747_PI429062924	3.16974	3.05612	6.53051	9.61585	11.2802	11.2275	12.323	XP_002468066	hypothetical protein SORBIDRAFT_01g038970 [Sorghum bicolor]	GO:0042626/ATPase activity, coupled to transmembrane movement of substances/Function	GO:0009624/response to nematode/Process
CUST_12573_PI429062924	1.53929	1.29723	2.40094	8.12117	8.74344	8.4966	9.38477	XP_002465588	hypothetical protein SORBIDRAFT_01g041710 [Sorghum bicolor]	GO:0005215/transporter activity/Function	GO:0005886/plasma membrane/Component	GO:0015112/nitrate transmembrane transporter activity/Function	GO:0005773/vacuole/Component	GO:0000325/plant-type vacuole/Component	GO:0005774/vacuolar membrane/Component	GO:0009705/plant-type vacuole membrane/Component	GO:0005794/Golgi apparatus/Component	GO:0006869/lipid transport/Process	GO:0006891/intra-Golgi vesicle-mediated transport/Process	GO:0010351/lithium ion transport/Process	GO:0016558/protein import into peroxisome matrix/Process	GO:0015334/high affinity oligopeptide transporter activity/Function	GO:0042936/dipeptide transporter activity/Function	GO:0042937/tripeptide transporter activity/Function	GO:0042938/dipeptide transport/Process	GO:0042939/tripeptide transport/Process	GO:0015197/peptide transporter activity/Function	GO:0015833/peptide transport/Process
CUST_27316_PI429062924	0.755748	0.688132	0.228372	9.23846	8.83443	8.69921	7.10791	XP_002465589	hypothetical protein SORBIDRAFT_01g041720 [Sorghum bicolor]	GO:0005215/transporter activity/Function	GO:0005886/plasma membrane/Component	GO:0015112/nitrate transmembrane transporter activity/Function	GO:0005773/vacuole/Component	GO:0000325/plant-type vacuole/Component	GO:0005774/vacuolar membrane/Component	GO:0009705/plant-type vacuole membrane/Component	GO:0005794/Golgi apparatus/Component	GO:0006869/lipid transport/Process	GO:0006891/intra-Golgi vesicle-mediated transport/Process	GO:0010351/lithium ion transport/Process	GO:0016558/protein import into peroxisome matrix/Process	GO:0015334/high affinity oligopeptide transporter activity/Function	GO:0042936/dipeptide transporter activity/Function	GO:0042937/tripeptide transporter activity/Function	GO:0042938/dipeptide transport/Process	GO:0042939/tripeptide transport/Process	GO:0015197/peptide transporter activity/Function	GO:0015833/peptide transport/Process
CUST_56634_PI429062924	0.658708	1.87656	3.49859	7.05903	6.45674	7.96712	8.8658	XP_002465621	hypothetical protein SORBIDRAFT_01g042390 [Sorghum bicolor]	GO:0005351/sugar:hydrogen symporter activity/Function	GO:0015144/carbohydrate transmembrane transporter activity/Function	GO:0016020/membrane/Component	GO:0002237/response to molecule of bacterial origin/Process	GO:0006487/protein N-linked glycosylation/Process	GO:0009627/systemic acquired resistance/Process	GO:0015706/nitrate transport/Process	GO:0031347/regulation of defense response/Process
CUST_10866_PI429062924	0.54083	0.489337	0.680157	7.65525	6.7685	6.62415	7.09919	XP_002468315	hypothetical protein SORBIDRAFT_01g043620 [Sorghum bicolor]	GO:0005388/calcium-transporting ATPase activity/Function	GO:0016020/membrane/Component	GO:0005789/endoplasmic reticulum membrane/Component	GO:0006810/transport/Process	GO:0005516/calmodulin binding/Function	GO:0005783/endoplasmic reticulum/Component	GO:0005886/plasma membrane/Component	GO:0006612/protein targeting to membrane/Process	GO:0006820/anion transport/Process	GO:0006862/nucleotide transport/Process	GO:0006888/ER to Golgi vesicle-mediated transport/Process	GO:0006944/cellular membrane fusion/Process	GO:0009627/systemic acquired resistance/Process	GO:0009697/salicylic acid biosynthetic process/Process	GO:0010200/response to chitin/Process	GO:0010363/regulation of plant-type hypersensitive response/Process	GO:0015696/ammonium transport/Process	GO:0015802/basic amino acid transport/Process	GO:0030968/endoplasmic reticulum unfolded protein response/Process	GO:0043069/negative regulation of programmed cell death/Process	GO:0043090/amino acid import/Process	GO:0043269/regulation of ion transport/Process	GO:0050832/defense response to fungus/Process	GO:0015085/calcium ion transmembrane transporter activity/Function
CUST_51823_PI429062924	1.35747	1.47654	6.38196	9.39886	9.83978	9.96108	12.0729	XP_002468339	hypothetical protein SORBIDRAFT_01g044090 [Sorghum bicolor]	GO:0015116/sulfate transmembrane transporter activity/Function
CUST_25813_PI429062924	0.742797	0.311083	0.934746	9.75376	9.3248	8.06913	9.6564	XP_002468412	hypothetical protein SORBIDRAFT_01g045510 [Sorghum bicolor]	GO:0005215/transporter activity/Function	GO:0005739/mitochondrion/Component	GO:0005794/Golgi apparatus/Component	GO:0006810/transport/Process
CUST_58859_PI429062924	1.03565	1.44057	2.17145	7.99493	8.04547	8.52157	9.11359	XP_002465989	hypothetical protein SORBIDRAFT_01g049640 [Sorghum bicolor]	GO:0005739/mitochondrion/Component	GO:0005744/mitochondrial inner membrane presequence translocase complex/Component	GO:0015031/protein transport/Process	GO:0015450/P-P-bond-hydrolysis-driven protein transmembrane transporter activity/Function	GO:0016114/terpenoid biosynthetic process/Process
CUST_2705_PI429062924	0.483439	2.68191	3.09572	15.3197	14.2712	16.743	16.95	XP_002459717	hypothetical protein SORBIDRAFT_02g009300 [Sorghum bicolor]	GO:0005576/extracellular region/Component	GO:0006869/lipid transport/Process	GO:0008289/lipid binding/Function	GO:0005319/lipid transporter activity/Function	GO:0009862/systemic acquired resistance, salicylic acid mediated signaling pathway/Process	GO:0005504/fatty acid binding/Function	GO:0008270/zinc ion binding/Function
CUST_25022_PI429062924	5.68318	1.70086	0.168018	10.2919	12.7986	11.0582	7.71859	XP_002459719	hypothetical protein SORBIDRAFT_02g009320 [Sorghum bicolor]	GO:0005576/extracellular region/Component	GO:0006869/lipid transport/Process	GO:0008289/lipid binding/Function	GO:0005319/lipid transporter activity/Function	GO:0009862/systemic acquired resistance, salicylic acid mediated signaling pathway/Process	GO:0005504/fatty acid binding/Function	GO:0008270/zinc ion binding/Function
CUST_5084_PI429062924	1.62159	1.67573	4.45107	8.12555	8.82296	8.87034	10.2797	XP_002459731	hypothetical protein SORBIDRAFT_02g009540 [Sorghum bicolor]	GO:0000036/ACP phosphopantetheine attachment site binding involved in fatty acid biosynthetic process/Function	GO:0006633/fatty acid biosynthetic process/Process	GO:0008152/metabolic process/Process	GO:0009507/chloroplast/Component	GO:0016297/acyl-/Function	acyl-carrier-protein//	GO:0009536/plastid/Component
CUST_19061_PI429062924	2.28568	1.82568	2.32503	5.78791	6.98053	6.65635	7.00516	XP_002461965	hypothetical protein SORBIDRAFT_02g011320 [Sorghum bicolor]	GO:0009306/protein secretion/Process	GO:0015450/P-P-bond-hydrolysis-driven protein transmembrane transporter activity/Function
CUST_58782_PI429062924	0.854663	1.21645	3.05421	7.97627	7.7497	8.25894	9.58707	XP_002459978	hypothetical protein SORBIDRAFT_02g019810 [Sorghum bicolor]	GO:0005886/plasma membrane/Component	GO:0015204/urea transmembrane transporter activity/Function	GO:0071918/urea transmembrane transport/Process
CUST_20093_PI429062924	1.77559	0.721312	3.03981	5.65491	6.48321	5.18361	7.25889	XP_002462190	hypothetical protein SORBIDRAFT_02g021200 [Sorghum bicolor]	GO:0042626/ATPase activity, coupled to transmembrane movement of substances/Function	GO:0006855/drug transmembrane transport/Process	GO:0000302/response to reactive oxygen species/Process	GO:0005886/plasma membrane/Component
CUST_2728_PI429062924	1.24582	1.37492	3.04459	5.99576	6.31286	6.45511	7.60201	XP_002462294	hypothetical protein SORBIDRAFT_02g023360 [Sorghum bicolor]	GO:0005351/sugar:hydrogen symporter activity/Function	GO:0015144/carbohydrate transmembrane transporter activity/Function	GO:0016020/membrane/Component	GO:0002237/response to molecule of bacterial origin/Process	GO:0006487/protein N-linked glycosylation/Process	GO:0009627/systemic acquired resistance/Process	GO:0015706/nitrate transport/Process	GO:0031347/regulation of defense response/Process
CUST_27726_PI429062924	0.549832	0.699474	2.02568	8.36754	7.5046	7.85188	9.38594	XP_002460246	hypothetical protein SORBIDRAFT_02g025330 [Sorghum bicolor]	GO:0005217/intracellular ligand-gated ion channel activity/Function	GO:0006874/cellular calcium ion homeostasis/Process	GO:0009416/response to light stimulus/Process	GO:0030003/cellular cation homeostasis/Process
CUST_18318_PI429062924	0.536208	1.6005	2.17142	8.50524	7.60611	9.18377	9.62388	XP_002460371	hypothetical protein SORBIDRAFT_02g027170 [Sorghum bicolor]	GO:0005215/transporter activity/Function	GO:0005886/plasma membrane/Component	GO:0009835/fruit ripening/Process	GO:0015297/antiporter activity/Function	GO:0016020/membrane/Component
CUST_46815_PI429062924	0.144274	0.143743	0.695856	7.56557	4.77245	4.76713	7.04243	XP_002460443	hypothetical protein SORBIDRAFT_02g028210 [Sorghum bicolor]	GO:0006814/sodium ion transport/Process	GO:0006835/dicarboxylic acid transport/Process	GO:0017153/sodium:dicarboxylate symporter activity/Function	GO:0035725/sodium ion transmembrane transport/Process	GO:0005773/vacuole/Component	GO:0015140/malate transmembrane transporter activity/Function	GO:0015743/malate transport/Process	GO:0051453/regulation of intracellular pH/Process
CUST_40768_PI429062924	2.87495	1.25646	1.27433	7.3183	8.84184	7.64767	7.66805	XP_002460773	hypothetical protein SORBIDRAFT_02g034720 [Sorghum bicolor]	GO:0005215/transporter activity/Function	GO:0005886/plasma membrane/Component	GO:0015297/antiporter activity/Function	GO:0016020/membrane/Component	GO:0005774/vacuolar membrane/Component	GO:0009610/response to symbiotic fungus/Process	GO:0015824/proline transport/Process
CUST_6430_PI429062924	1.03634	1.77904	3.58974	7.66179	7.71329	8.49289	9.50567	XP_002460795	hypothetical protein SORBIDRAFT_02g034990 [Sorghum bicolor]	GO:0005351/sugar:hydrogen symporter activity/Function	GO:0015144/carbohydrate transmembrane transporter activity/Function	GO:0016020/membrane/Component	GO:0005886/plasma membrane/Component
CUST_25271_PI429062924	0.390439	0.441551	0.73795	7.28645	5.92962	6.1071	6.84804	XP_002460923	hypothetical protein SORBIDRAFT_02g037570 [Sorghum bicolor]	GO:0005351/sugar:hydrogen symporter activity/Function	GO:0005886/plasma membrane/Component	GO:0015144/carbohydrate transmembrane transporter activity/Function	GO:0016020/membrane/Component	GO:0015145/monosaccharide transmembrane transporter activity/Function	GO:0005354/galactose transmembrane transporter activity/Function	GO:0005355/glucose transmembrane transporter activity/Function	GO:0005365/myo-inositol transmembrane transporter activity/Function	GO:0015148/D-xylose transmembrane transporter activity/Function	GO:0015168/glycerol transmembrane transporter activity/Function	GO:0015575/mannitol transmembrane transporter activity/Function	GO:0015576/sorbitol transmembrane transporter activity/Function	GO:0015591/D-ribose transmembrane transporter activity/Function	GO:0031348/negative regulation of defense response/Process	GO:0043090/amino acid import/Process
CUST_48197_PI429062924	0.703739	1.86526	2.82976	8.38456	7.87767	9.28394	9.88524	XP_002463086	hypothetical protein SORBIDRAFT_02g037590 [Sorghum bicolor]	GO:0005351/sugar:hydrogen symporter activity/Function	GO:0005886/plasma membrane/Component	GO:0015144/carbohydrate transmembrane transporter activity/Function	GO:0016020/membrane/Component	GO:0015749/monosaccharide transport/Process	GO:0090406/pollen tube/Component
CUST_53544_PI429062924	0.448633	0.747472	0.896028	9.13946	7.98306	8.71955	8.98107	XP_002461168	hypothetical protein SORBIDRAFT_02g042190 [Sorghum bicolor]	GO:0005576/extracellular region/Component	GO:0006814/sodium ion transport/Process	GO:0015081/sodium ion transmembrane transporter activity/Function	GO:0015385/sodium:hydrogen antiporter activity/Function	GO:0035725/sodium ion transmembrane transport/Process	GO:0010107/potassium ion import/Process	GO:0015386/potassium:hydrogen antiporter activity/Function	GO:0015992/proton transport/Process	GO:0055075/potassium ion homeostasis/Process	GO:0090333/regulation of stomatal closure/Process	GO:0010351/lithium ion transport/Process
CUST_1466_PI429062924	0.44716	0.399954	0.121628	7.26011	6.09897	5.93802	4.22066	XP_002461212	hypothetical protein SORBIDRAFT_02g042875 [Sorghum bicolor]	GO:0017111/nucleoside-triphosphatase activity/Function	GO:0000166/nucleotide binding/Function	GO:0016887/ATPase activity/Function	GO:0005524/ATP binding/Function	GO:0055085/transmembrane transport/Process	GO:0016021/integral to membrane/Component	GO:0042626/ATPase activity, coupled to transmembrane movement of substances/Function
CUST_15043_PI429062924	3.08862	1.139	0.507857	11.9746	13.6016	12.1624	10.9971	XP_002457049	hypothetical protein SORBIDRAFT_03g000490 [Sorghum bicolor]	GO:0008513/secondary active organic cation transmembrane transporter activity/Function	GO:0016021/integral to membrane/Component	GO:0055085/transmembrane transport/Process
CUST_24195_PI429062924	0.845068	0.497322	0.513221	8.51779	8.27493	7.51004	7.55544	XP_002454917	hypothetical protein SORBIDRAFT_03g001360 [Sorghum bicolor]	GO:0005753/mitochondrial proton-transporting ATP synthase complex/Component	GO:0009793/embryo development ending in seed dormancy/Process	GO:0015986/ATP synthesis coupled proton transport/Process	GO:0009409/response to cold/Process	GO:0005773/vacuole/Component	GO:0007030/Golgi organization/Process	GO:0009705/plant-type vacuole membrane/Component	GO:0009832/plant-type cell wall biogenesis/Process	GO:0046961/proton-transporting ATPase activity, rotational mechanism/Function	GO:0022626/cytosolic ribosome/Component	GO:0000325/plant-type vacuole/Component	GO:0005774/vacuolar membrane/Component	GO:0042742/defense response to bacterium/Process	GO:0009651/response to salt stress/Process	GO:0005829/cytosol/Component	GO:0005794/Golgi apparatus/Component	GO:0006096/glycolysis/Process	GO:0006816/calcium ion transport/Process	GO:0006833/water transport/Process	GO:0006972/hyperosmotic response/Process	GO:0007033/vacuole organization/Process	GO:0009266/response to temperature stimulus/Process	GO:0046686/response to cadmium ion/Process
CUST_19908_PI429062924	0.622244	0.425556	0.491887	9.31669	8.63224	8.08411	8.29308	XP_002455071	hypothetical protein SORBIDRAFT_03g003850 [Sorghum bicolor]	GO:0005215/transporter activity/Function	GO:0006810/transport/Process	GO:0016020/membrane/Component	GO:0009627/systemic acquired resistance/Process	GO:0009697/salicylic acid biosynthetic process/Process
CUST_6474_PI429062924	1.11168	0.676437	0.243802	7.1768	7.32954	6.61283	5.14058	XP_002457614	hypothetical protein SORBIDRAFT_03g010360 [Sorghum bicolor]	GO:0005215/transporter activity/Function	GO:0005739/mitochondrion/Component	GO:0005743/mitochondrial inner membrane/Component	GO:0006810/transport/Process	GO:0009941/chloroplast envelope/Component	GO:0009536/plastid/Component	GO:0005347/ATP transmembrane transporter activity/Function	GO:0009526/plastid envelope/Component	GO:0042651/thylakoid membrane/Component	GO:0009507/chloroplast/Component	GO:0010117/photoprotection/Process	GO:0010206/photosystem II repair/Process
CUST_17182_PI429062924	1.38182	4.47089	6.05153	6.64007	7.10664	8.80063	9.23737	XP_002455919	hypothetical protein SORBIDRAFT_03g027260 [Sorghum bicolor]	GO:0005887/integral to plasma membrane/Component	GO:0051119/sugar transmembrane transporter activity/Function
CUST_20946_PI429062924	0.711841	0.845966	0.434714	9.50731	9.01694	9.26598	8.30545	XP_002458185	hypothetical protein SORBIDRAFT_03g028360 [Sorghum bicolor]	GO:0005215/transporter activity/Function	GO:0005886/plasma membrane/Component	GO:0016021/integral to membrane/Component	GO:0006873/cellular ion homeostasis/Process	GO:0006598/polyamine catabolic process/Process	GO:0009698/phenylpropanoid metabolic process/Process	GO:0010167/response to nitrate/Process	GO:0015706/nitrate transport/Process	GO:0042398/cellular modified amino acid biosynthetic process/Process
CUST_59667_PI429062924	0.816055	0.823178	0.462267	10.3666	10.0733	10.0859	9.25339	XP_002458185	hypothetical protein SORBIDRAFT_03g028360 [Sorghum bicolor]	GO:0005215/transporter activity/Function	GO:0005886/plasma membrane/Component	GO:0016021/integral to membrane/Component	GO:0006873/cellular ion homeostasis/Process	GO:0006598/polyamine catabolic process/Process	GO:0009698/phenylpropanoid metabolic process/Process	GO:0010167/response to nitrate/Process	GO:0015706/nitrate transport/Process	GO:0042398/cellular modified amino acid biosynthetic process/Process
CUST_56754_PI429062924	2.09286	1.14986	1.8501	7.14883	8.2143	7.35029	8.03643	XP_002456039	hypothetical protein SORBIDRAFT_03g029320 [Sorghum bicolor]	GO:0005215/transporter activity/Function	GO:0006810/transport/Process	GO:0009734/auxin mediated signaling pathway/Process	GO:0009921/auxin efflux carrier complex/	GO:0016020/membrane/Component	GO:0016021/integral to membrane/Component	GO:0048830/adventitious root development/Process
CUST_48014_PI429062924	2.18792	1.50835	1.75712	8.32051	9.45007	8.91349	9.13373	XP_002458328	hypothetical protein SORBIDRAFT_03g031420 [Sorghum bicolor]	GO:0005215/transporter activity/Function	GO:0005886/plasma membrane/Component	GO:0015297/antiporter activity/Function	GO:0016020/membrane/Component
CUST_23790_PI429062924	0.74364	1.03706	2.87779	8.39319	7.96586	8.44569	9.91815	XP_002456200	hypothetical protein SORBIDRAFT_03g032030 [Sorghum bicolor]	GO:0042626/ATPase activity, coupled to transmembrane movement of substances/Function
CUST_17537_PI429062924	0.831414	1.64739	4.57748	7.7319	7.46554	8.45208	9.92645	XP_002456219	hypothetical protein SORBIDRAFT_03g032310 [Sorghum bicolor]	GO:0005886/plasma membrane/Component	GO:0015112/nitrate transmembrane transporter activity/Function
CUST_25818_PI429062924	1.54627	0.937453	0.374884	11.0558	11.6846	10.9627	9.64036	XP_002458424	hypothetical protein SORBIDRAFT_03g033290 [Sorghum bicolor]	GO:0005886/plasma membrane/Component	GO:0010315/auxin efflux/Process	GO:0010329/auxin efflux transmembrane transporter activity/Function	GO:0010540/basipetal auxin transport/Process	GO:0010541/acropetal auxin transport/Process	GO:0016021/integral to membrane/Component	GO:0042626/ATPase activity, coupled to transmembrane movement of substances/Function	GO:0055085/transmembrane transport/Process
CUST_22875_PI429062924	0.409901	0.646908	1.64855	10.8227	9.536	10.1943	11.5439	XP_002458697	hypothetical protein SORBIDRAFT_03g038470 [Sorghum bicolor]	GO:0005886/plasma membrane/Component	GO:0006865/amino acid transport/Process	GO:0015171/amino acid transmembrane transporter activity/Function	GO:0016020/membrane/Component
CUST_3940_PI429062924	0.595794	0.641939	4.34364	9.48932	8.74221	8.84983	11.6082	XP_002458793	hypothetical protein SORBIDRAFT_03g040380 [Sorghum bicolor]	GO:0005886/plasma membrane/Component	GO:0015185/gamma-aminobutyric acid transmembrane transporter activity/Function	GO:0015812/gamma-aminobutyric acid transport/Process
CUST_307_PI429062924	0.561879	0.743654	0.412193	8.60295	7.77129	8.17566	7.32435	XP_002456702	hypothetical protein SORBIDRAFT_03g041080 [Sorghum bicolor]	GO:0005634/nucleus/Component	GO:0016020/membrane/Component	GO:0030001/metal ion transport/Process	GO:0046873/metal ion transmembrane transporter activity/Function	GO:0005886/plasma membrane/Component	GO:0015095/magnesium ion transmembrane transporter activity/Function	GO:0009644/response to high light intensity/Process	GO:0042542/response to hydrogen peroxide/Process
CUST_5457_PI429062924	0.703181	2.1698	3.01216	8.95541	8.44737	10.073	10.5462	XP_002456777	hypothetical protein SORBIDRAFT_03g042560 [Sorghum bicolor]	GO:0042626/ATPase activity, coupled to transmembrane movement of substances/Function	GO:0010103/stomatal complex morphogenesis/Process
CUST_14794_PI429062924	1.46615	1.10442	2.12873	10.3297	10.8817	10.473	11.4197	XP_002456813	hypothetical protein SORBIDRAFT_03g043280 [Sorghum bicolor]	GO:0005886/plasma membrane/Component	GO:0006865/amino acid transport/Process	GO:0015171/amino acid transmembrane transporter activity/Function	GO:0016020/membrane/Component	GO:0015193/L-proline transmembrane transporter activity/Function	GO:0015824/proline transport/Process
CUST_51563_PI429062924	0.240095	0.48922	1.37702	11.2827	9.2244	10.2513	11.7443	XP_002456989	hypothetical protein SORBIDRAFT_03g046843 [Sorghum bicolor]	GO:0005634/nucleus/Component	GO:0016020/membrane/Component	GO:0030001/metal ion transport/Process	GO:0046873/metal ion transmembrane transporter activity/Function	GO:0005886/plasma membrane/Component	GO:0015095/magnesium ion transmembrane transporter activity/Function	GO:0009644/response to high light intensity/Process	GO:0042542/response to hydrogen peroxide/Process
CUST_22583_PI429062924	0.824111	1.22391	2.09949	12.5548	12.2757	12.8463	13.6248	XP_002457002	hypothetical protein SORBIDRAFT_03g047010 [Sorghum bicolor]	GO:0005515/protein binding/Function	GO:0005524/ATP binding/Function	GO:0005739/mitochondrion/Component	GO:0005743/mitochondrial inner membrane/Component	GO:0005777/peroxisome/Component	GO:0005778/peroxisomal membrane/Component	GO:0005782/peroxisomal matrix/Component	GO:0006200/ATP catabolic process/Process	GO:0006635/fatty acid beta-oxidation/Process	GO:0007031/peroxisome organization/Process	GO:0015910/peroxisomal long-chain fatty acid import/Process	GO:0016021/integral to membrane/Component	GO:0016887/ATPase activity/Function	GO:0042221/response to chemical stimulus/Process	GO:0042493/response to drug/Process	GO:0042626/ATPase activity, coupled to transmembrane movement of substances/Function	GO:0042760/very long-chain fatty acid catabolic process/Process	GO:0042803/protein homodimerization activity/Function	GO:0043231/intracellular membrane-bounded organelle/Component	GO:0043621/protein self-association/Function
CUST_42466_PI429062924	1.31851	1.09969	3.60147	5.49375	5.89265	5.63084	7.34233	XP_002453115	hypothetical protein SORBIDRAFT_04g000290 [Sorghum bicolor]	GO:0005886/plasma membrane/Component	GO:0015171/amino acid transmembrane transporter activity/Function	GO:0005774/vacuolar membrane/Component
CUST_12532_PI429062924	1.31278	1.02985	0.311214	8.41494	8.80757	8.45738	6.73092	XP_002453419	hypothetical protein SORBIDRAFT_04g005710 [Sorghum bicolor]	GO:0009507/chloroplast/Component	GO:0009414/response to water deprivation/Process	GO:0009651/response to salt stress/Process	GO:0009941/chloroplast envelope/Component	GO:0009678/hydrogen-translocating pyrophosphatase activity/Function	GO:0009705/plant-type vacuole membrane/Component	GO:0010248/establishment or maintenance of transmembrane electrochemical gradient/Process	GO:0005739/mitochondrion/Component	GO:0005773/vacuole/Component	GO:0005886/plasma membrane/Component	GO:0009926/auxin polar transport/Process	GO:0010008/endosome membrane/Component	GO:0000325/plant-type vacuole/Component	GO:0005774/vacuolar membrane/Component	GO:0016020/membrane/Component	GO:0048366/leaf development/Process	GO:0005829/cytosol/Component	GO:0005794/Golgi apparatus/Component
CUST_29937_PI429062924	0.780707	1.5285	2.04235	10.7408	10.3837	11.3529	11.7711	XP_002453459	hypothetical protein SORBIDRAFT_04g006250 [Sorghum bicolor]	GO:0005247/voltage-gated chloride channel activity/Function	GO:0005253/anion channel activity/Function	GO:0006821/chloride transport/Process	GO:0005774/vacuolar membrane/Component	GO:0009705/plant-type vacuole membrane/Component	GO:0005622/intracellular/Component
CUST_59928_PI429062924	5.70003	1.87119	0.71432	7.5152	10.0262	8.41915	7.02984	XP_002453573	hypothetical protein SORBIDRAFT_04g008360 [Sorghum bicolor]	GO:0005737/cytoplasm/Component	GO:0006810/transport/Process	GO:0015250/water channel activity/Function	GO:0016020/membrane/Component	GO:0005886/plasma membrane/Component	GO:0080170/hydrogen peroxide transmembrane transport/Process	GO:0015105/arsenite transmembrane transporter activity/Function	GO:0015700/arsenite transport/Process	GO:0046685/response to arsenic-containing substance/Process	GO:0006857/oligopeptide transport/Process
CUST_7224_PI429062924	0.804176	0.589696	0.452035	7.70274	7.38832	6.94078	6.55724	XP_002451969	hypothetical protein SORBIDRAFT_04g011220 [Sorghum bicolor]	GO:0005737/cytoplasm/Component	GO:0005789/endoplasmic reticulum membrane/Component	GO:0005886/plasma membrane/Component	GO:0005887/integral to plasma membrane/Component	GO:0005911/cell-cell junction/Component	GO:0006508/proteolysis/Process	GO:0008236/serine-type peptidase activity/Function	GO:0008360/regulation of cell shape/Process	GO:0009986/cell surface/Component	GO:0010628/positive regulation of gene expression/Process	GO:0010719/negative regulation of epithelial to mesenchymal transition/Process	GO:0010756/positive regulation of plasminogen activation/Process	GO:0015269/calcium-activated potassium channel activity/Function	GO:0030307/positive regulation of cell growth/Process	GO:0034769/basement membrane disassembly/Process	GO:0043025/neuronal cell body/Component	GO:0043066/negative regulation of apoptotic process/Process	GO:0043923/positive regulation by host of viral transcription/Process	GO:0050680/negative regulation of epithelial cell proliferation/Process	GO:0050910/detection of mechanical stimulus involved in sensory perception of sound/Process	GO:0071805/potassium ion transmembrane transport/Process	GO:0090103/cochlea morphogenesis/Process	GO:0097066/response to thyroid hormone stimulus/Process	GO:0097195/pilomotor reflex/Process	GO:2000347/positive regulation of hepatocyte proliferation/Process	GO:2000611/positive regulation of thyroid hormone generation/Process	GO:0031965/nuclear membrane/Component
CUST_51229_PI429062924	1.05868	1.45143	0.220177	7.95965	8.04192	8.49713	5.77639	XP_002453747	hypothetical protein SORBIDRAFT_04g012910 [Sorghum bicolor]	GO:0005887/integral to plasma membrane/Component	GO:0051119/sugar transmembrane transporter activity/Function
CUST_24317_PI429062924	0.404409	0.509935	2.0602	7.31569	6.00957	6.34407	8.35847	XP_002453768	hypothetical protein SORBIDRAFT_04g015420 [Sorghum bicolor]	GO:0005887/integral to plasma membrane/Component	GO:0051119/sugar transmembrane transporter activity/Function
CUST_13687_PI429062924	1.04321	1.23674	2.89017	9.18457	9.2456	9.49111	10.7157	XP_002454002	hypothetical protein SORBIDRAFT_04g022890 [Sorghum bicolor]	GO:0005247/voltage-gated chloride channel activity/Function	GO:0005253/anion channel activity/Function	GO:0006821/chloride transport/Process	GO:0005774/vacuolar membrane/Component	GO:0009705/plant-type vacuole membrane/Component	GO:0005622/intracellular/Component
CUST_46420_PI429062924	0.0102922	0.0456475	0.684849	13.1186	6.51631	8.6653	12.5725	XP_002452347	hypothetical protein SORBIDRAFT_04g024090 [Sorghum bicolor]	GO:0005215/transporter activity/Function	GO:0005886/plasma membrane/Component	GO:0006857/oligopeptide transport/Process	GO:0016020/membrane/Component
CUST_11747_PI429062924	0.867966	1.24757	2.28859	6.87541	6.67112	7.19453	8.06987	XP_002454154	hypothetical protein SORBIDRAFT_04g025610 [Sorghum bicolor]	GO:0005634/nucleus/Component	GO:0009507/chloroplast/Component	GO:0009706/chloroplast inner membrane/Component	GO:0009941/chloroplast envelope/Component	GO:0005739/mitochondrion/Component	GO:0009536/plastid/Component	GO:0005216/ion channel activity/Function	GO:0006812/cation transport/Process	GO:0031359/integral to chloroplast outer membrane/Component	GO:0016020/membrane/Component
CUST_22305_PI429062924	0.432888	1.58172	2.33952	9.56228	8.35434	10.2238	10.7885	XP_002452483	hypothetical protein SORBIDRAFT_04g026650 [Sorghum bicolor]	GO:0005886/plasma membrane/Component	GO:0006810/transport/Process	GO:0015250/water channel activity/Function	GO:0016020/membrane/Component	GO:0046658/anchored to plasma membrane/Component	GO:0005773/vacuole/Component	GO:0005634/nucleus/Component	GO:0009737/response to abscisic acid stimulus/Process	GO:0009506/plasmodesma/Component	GO:0005515/protein binding/Function
CUST_52526_PI429062924	0.955717	1.36395	2.00818	10.7534	10.6881	11.2012	11.7593	XP_002452570	hypothetical protein SORBIDRAFT_04g028300 [Sorghum bicolor]	GO:0005886/plasma membrane/Component	GO:0016020/membrane/Component	GO:0022857/transmembrane transporter activity/Function	GO:0005773/vacuole/Component	GO:0005618/cell wall/Component	GO:0009506/plasmodesma/Component	GO:0005783/endoplasmic reticulum/Component
CUST_55258_PI429062924	0.795103	1.1979	2.26773	5.85191	5.52112	6.11242	7.03316	XP_002452570	hypothetical protein SORBIDRAFT_04g028300 [Sorghum bicolor]	GO:0016020/membrane/Component	GO:0022857/transmembrane transporter activity/Function	GO:0005886/plasma membrane/Component	GO:0009506/plasmodesma/Component
CUST_49783_PI429062924	0.420606	0.876973	0.623891	11.9076	10.6581	11.7182	11.2269	XP_002452572	hypothetical protein SORBIDRAFT_04g028320 [Sorghum bicolor]	GO:0000122/negative regulation of transcription from RNA polymerase II promoter/Process	GO:0000189/MAPK import into nucleus/Process	GO:0000776/kinetochore/Component	GO:0003682/chromatin binding/Function	GO:0003729/mRNA binding/Function	GO:0005487/nucleocytoplasmic transporter activity/Function	GO:0005643/nuclear pore/Component	GO:0005737/cytoplasm/Component	GO:0005868/cytoplasmic dynein complex/Component	GO:0006404/RNA import into nucleus/Process	GO:0006405/RNA export from nucleus/Process	GO:0007094/mitotic spindle assembly checkpoint/Process	GO:0010965/regulation of mitotic sister chromatid separation/Process	GO:0019898/extrinsic to membrane/Component	GO:0031072/heat shock protein binding/Function	GO:0031453/positive regulation of heterochromatin assembly/Process	GO:0031965/nuclear membrane/Component	GO:0031990/mRNA export from nucleus in response to heat stress/Process	GO:0034399/nuclear periphery/Component	GO:0034605/cellular response to heat/Process	GO:0042307/positive regulation of protein import into nucleus/Process	GO:0042405/nuclear inclusion body/Component	GO:0042803/protein homodimerization activity/Function	GO:0044615/nuclear pore nuclear basket/Component	GO:0045947/negative regulation of translational initiation/Process	GO:0046827/positive regulation of protein export from nucleus/Process	GO:0046832/negative regulation of RNA export from nucleus/Process	GO:0051019/mitogen-activated protein kinase binding/Function	GO:0070849/response to epidermal growth factor stimulus/Process	GO:0072686/mitotic spindle/Component	GO:0090267/positive regulation of mitotic cell cycle spindle assembly checkpoint/Process	GO:0090316/positive regulation of intracellular protein transport/Process	GO:1901673/regulation of spindle assembly involved in mitosis/Process
CUST_26260_PI429062924	1.07626	1.27942	2.08138	7.05678	7.16281	7.41227	8.11432	XP_002452707	hypothetical protein SORBIDRAFT_04g031080 [Sorghum bicolor]	GO:0015198/oligopeptide transporter activity/Function	GO:0006857/oligopeptide transport/Process	GO:0016020/membrane/Component	GO:0080167/response to karrikin/Process
CUST_19722_PI429062924	0.547502	0.568884	0.318896	10.4465	9.57744	9.63271	8.79766	XP_002452718	hypothetical protein SORBIDRAFT_04g031320 [Sorghum bicolor]	GO:0005215/transporter activity/Function	GO:0005886/plasma membrane/Component	GO:0006857/oligopeptide transport/Process	GO:0016020/membrane/Component	GO:0010167/response to nitrate/Process	GO:0015112/nitrate transmembrane transporter activity/Function	GO:0015706/nitrate transport/Process	GO:0042128/nitrate assimilation/Process	GO:0006598/polyamine catabolic process/Process	GO:0006826/iron ion transport/Process	GO:0009698/phenylpropanoid metabolic process/Process	GO:0009734/auxin mediated signaling pathway/Process	GO:0010106/cellular response to iron ion starvation/Process	GO:0015698/inorganic anion transport/Process	GO:0042398/cellular modified amino acid biosynthetic process/Process
CUST_29575_PI429062924	0.660423	0.524718	0.499651	7.05725	6.45871	6.12686	6.05624	XP_002454487	hypothetical protein SORBIDRAFT_04g031980 [Sorghum bicolor]	GO:0005215/transporter activity/Function	GO:0005886/plasma membrane/Component	GO:0016020/membrane/Component
CUST_5654_PI429062924	0.213343	0.35945	0.148666	13.3808	11.1521	11.9047	10.631	XP_002452765	hypothetical protein SORBIDRAFT_04g032070 [Sorghum bicolor]	GO:0005243/gap junction channel activity/Function	GO:0005922/connexon complex/Component	GO:0007154/cell communication/Process	GO:0007276/gamete generation/Process	GO:0007416/synapse assembly/Process	GO:0016021/integral to membrane/Component	GO:0050908/detection of light stimulus involved in visual perception/Process
CUST_9882_PI429062924	0.68188	1.56681	4.83239	6.0632	5.51079	6.71103	8.33594	XP_002454504	hypothetical protein SORBIDRAFT_04g032320 [Sorghum bicolor]	GO:0005576/extracellular region/Component	GO:0008493/tetracycline transporter activity/Function	GO:0010413/glucuronoxylan metabolic process/Process	GO:0045492/xylan biosynthetic process/Process
CUST_48692_PI429062924	1.10683	1.17361	2.06199	6.93465	7.08107	7.1656	7.97868	XP_002454544	hypothetical protein SORBIDRAFT_04g033040 [Sorghum bicolor]	GO:0009507/chloroplast/Component	GO:0015326/cationic amino acid transmembrane transporter activity/Function	GO:0005774/vacuolar membrane/Component	GO:0006635/fatty acid beta-oxidation/Process	GO:0016558/protein import into peroxisome matrix/Process
CUST_13802_PI429062924	0.557588	1.51733	2.89657	6.13516	5.29243	6.7367	7.66951	XP_002453063	hypothetical protein SORBIDRAFT_04g037670 [Sorghum bicolor]	GO:0005215/transporter activity/Function	GO:0016021/integral to membrane/Component
CUST_28015_PI429062924	0.594031	0.630269	0.208926	8.27678	7.52539	7.61081	6.01784	XP_002453063	hypothetical protein SORBIDRAFT_04g037670 [Sorghum bicolor]	GO:0005215/transporter activity/Function	GO:0016021/integral to membrane/Component
CUST_48124_PI429062924	0.52488	0.987696	2.59369	6.29109	5.36115	6.27322	7.66609	XP_002453063	hypothetical protein SORBIDRAFT_04g037670 [Sorghum bicolor]	GO:0005215/transporter activity/Function	GO:0016021/integral to membrane/Component
CUST_48945_PI429062924	0.639749	1.13713	2.59318	5.7466	5.10218	5.932	7.12132	XP_002453063	hypothetical protein SORBIDRAFT_04g037670 [Sorghum bicolor]	GO:0005215/transporter activity/Function	GO:0016021/integral to membrane/Component
CUST_12874_PI429062924	0.975853	0.6979	0.454669	8.50507	8.46981	7.98617	7.36796	XP_002453083	hypothetical protein SORBIDRAFT_04g038030 [Sorghum bicolor]	GO:0005351/sugar:hydrogen symporter activity/Function	GO:0005886/plasma membrane/Component	GO:0008506/sucrose:hydrogen symporter activity/Function	GO:0015144/carbohydrate transmembrane transporter activity/Function	GO:0015770/sucrose transport/Process	GO:0016020/membrane/Component	GO:0008515/sucrose transmembrane transporter activity/Function	GO:0009611/response to wounding/Process	GO:0090406/pollen tube/Component	GO:0005794/Golgi apparatus/Component	GO:0009620/response to fungus/Process	GO:0009695/jasmonic acid biosynthetic process/Process	GO:0009753/response to jasmonic acid stimulus/Process	GO:0010200/response to chitin/Process
CUST_26246_PI429062924	1.01102	0.420807	0.491167	8.3877	8.40351	7.13892	7.36198	XP_002453105	hypothetical protein SORBIDRAFT_04g038530 [Sorghum bicolor]	GO:0005794/Golgi apparatus/Component	GO:0005886/plasma membrane/Component	GO:0006812/cation transport/Process	GO:0008324/cation transmembrane transporter activity/Function	GO:0015562/efflux transmembrane transporter activity/Function	GO:0016020/membrane/Component	GO:0009624/response to nematode/Process
CUST_28602_PI429062924	1.03996	1.30237	2.79697	6.8428	6.89933	7.22394	8.32666	XP_002450192	hypothetical protein SORBIDRAFT_05g001760 [Sorghum bicolor]	GO:0005215/transporter activity/Function	GO:0005886/plasma membrane/Component	GO:0016020/membrane/Component	GO:0009610/response to symbiotic fungus/Process	GO:0019344/cysteine biosynthetic process/Process
CUST_16559_PI429062924	0.840118	0.292783	0.0989976	11.2292	10.9779	9.45711	7.89275	XP_002449305	hypothetical protein SORBIDRAFT_05g007450 [Sorghum bicolor]	GO:0005215/transporter activity/Function	GO:0005886/plasma membrane/Component	GO:0006857/oligopeptide transport/Process	GO:0016020/membrane/Component	GO:0009624/response to nematode/Process	GO:0010089/xylem development/Process	GO:0044036/cell wall macromolecule metabolic process/Process
CUST_29023_PI429062924	0.597374	0.362715	0.761641	7.70518	6.96189	6.24209	7.31236	XP_002449540	hypothetical protein SORBIDRAFT_05g018520 [Sorghum bicolor]	GO:0006857/oligopeptide transport/Process	GO:0015198/oligopeptide transporter activity/Function	GO:0005886/plasma membrane/Component	GO:0006865/amino acid transport/Process
CUST_13678_PI429062924	5.62006	1.02742	3.60606	4.82253	7.31312	4.86155	6.67295	XP_002449779	hypothetical protein SORBIDRAFT_05g023140 [Sorghum bicolor]	GO:0005351/sugar:hydrogen symporter activity/Function	GO:0015144/carbohydrate transmembrane transporter activity/Function	GO:0016020/membrane/Component	GO:0006863/purine nucleobase transport/Process
CUST_59389_PI429062924	6.02767	3.02288	2.76093	7.02965	9.62126	8.62558	8.49481	XP_002449779	hypothetical protein SORBIDRAFT_05g023140 [Sorghum bicolor]	GO:0005351/sugar:hydrogen symporter activity/Function	GO:0015144/carbohydrate transmembrane transporter activity/Function	GO:0016020/membrane/Component	GO:0006863/purine nucleobase transport/Process
CUST_55460_PI429062924	0.47926	0.514798	0.517907	9.80385	8.74273	8.84593	8.85461	XP_002447650	hypothetical protein SORBIDRAFT_06g011401 [Sorghum bicolor]	GO:0005216/ion channel activity/Function	GO:0006811/ion transport/Process	GO:0001518/voltage-gated sodium channel complex/Component	GO:0005248/voltage-gated sodium channel activity/Function	GO:0006814/sodium ion transport/Process	GO:0055085/transmembrane transport/Process	GO:0016020/membrane/Component	GO:0005244/voltage-gated ion channel activity/Function	GO:0005272/sodium channel activity/Function	GO:0034765/regulation of ion transmembrane transport/Process	GO:0006810/transport/Process	GO:0016021/integral to membrane/Component
CUST_52593_PI429062924	3.42541	1.46261	0.486497	7.70914	9.48541	8.25769	6.66964	XP_002447806	hypothetical protein SORBIDRAFT_06g016080 [Sorghum bicolor]	GO:0005524/ATP binding/Function	GO:0016021/integral to membrane/Component	GO:0042626/ATPase activity, coupled to transmembrane movement of substances/Function	GO:0045177/apical part of cell/Component	GO:0046581/intercellular canaliculus/Component
CUST_53533_PI429062924	0.37053	0.488805	0.995139	8.2197	6.78736	7.18703	8.21267	XP_002446506	hypothetical protein SORBIDRAFT_06g017100 [Sorghum bicolor]	GO:0003333/amino acid transmembrane transport/Process	GO:0005313/L-glutamate transmembrane transporter activity/Function	GO:0015180/L-alanine transmembrane transporter activity/Function	GO:0015181/arginine transmembrane transporter activity/Function	GO:0015189/L-lysine transmembrane transporter activity/Function	GO:0005739/mitochondrion/Component	GO:0015185/gamma-aminobutyric acid transmembrane transporter activity/Function	GO:0015812/gamma-aminobutyric acid transport/Process
CUST_17916_PI429062924	0.964064	1.50256	2.72343	6.17163	6.11883	6.75906	7.61706	XP_002447945	hypothetical protein SORBIDRAFT_06g018610 [Sorghum bicolor]	GO:0005351/sugar:hydrogen symporter activity/Function	GO:0005886/plasma membrane/Component	GO:0015144/carbohydrate transmembrane transporter activity/Function	GO:0016020/membrane/Component
CUST_45065_PI429062924	0.518281	1.36333	3.69583	7.57853	6.63034	8.02567	9.46443	XP_002446593	hypothetical protein SORBIDRAFT_06g018630 [Sorghum bicolor]	GO:0005351/sugar:hydrogen symporter activity/Function	GO:0005886/plasma membrane/Component	GO:0015144/carbohydrate transmembrane transporter activity/Function	GO:0016020/membrane/Component
CUST_28063_PI429062924	0.648606	0.927047	0.414454	8.29362	7.66903	8.18433	7.0229	XP_002447975	hypothetical protein SORBIDRAFT_06g019150 [Sorghum bicolor]	GO:0005381/iron ion transmembrane transporter activity/Function	GO:0005774/vacuolar membrane/Component	GO:0006880/intracellular sequestering of iron ion/Process	GO:0055072/iron ion homeostasis/Process
CUST_14545_PI429062924	1.13674	1.31412	2.07662	8.81376	8.99866	9.20785	9.86799	XP_002448564	hypothetical protein SORBIDRAFT_06g029280 [Sorghum bicolor]	GO:0005215/transporter activity/Function	GO:0005886/plasma membrane/Component	GO:0006810/transport/Process
CUST_11817_PI429062924	0.289031	0.382757	3.04377	7.75464	5.96394	6.36914	9.3605	XP_002447163	hypothetical protein SORBIDRAFT_06g029640 [Sorghum bicolor]	GO:0005351/sugar:hydrogen symporter activity/Function	GO:0005886/plasma membrane/Component	GO:0015144/carbohydrate transmembrane transporter activity/Function	GO:0016020/membrane/Component	GO:0009535/chloroplast thylakoid membrane/Component	GO:0009705/plant-type vacuole membrane/Component	GO:0042631/cellular response to water deprivation/Process	GO:0006635/fatty acid beta-oxidation/Process	GO:0009407/toxin catabolic process/Process	GO:0010583/response to cyclopentenone/Process	GO:0015706/nitrate transport/Process	GO:0046482/para-aminobenzoic acid metabolic process/Process
CUST_3481_PI429062924	1	1.40798	2.27682	12.7885	12.7885	13.2822	13.9756	XP_002443879	hypothetical protein SORBIDRAFT_07g003690 [Sorghum bicolor]	GO:0005215/transporter activity/Function	GO:0005886/plasma membrane/Component	GO:0009414/response to water deprivation/Process	GO:0010167/response to nitrate/Process	GO:0005515/protein binding/Function	GO:0015706/nitrate transport/Process	GO:0016126/sterol biosynthetic process/Process	GO:0019761/glucosinolate biosynthetic process/Process	GO:0052541/plant-type cell wall cellulose metabolic process/Process	GO:0052546/cell wall pectin metabolic process/Process	GO:0015112/nitrate transmembrane transporter activity/Function
CUST_15444_PI429062924	0.348148	1.28208	0.665662	11.3413	9.81912	11.6998	10.7542	XP_002443886	hypothetical protein SORBIDRAFT_07g003750 [Sorghum bicolor]	GO:0005351/sugar:hydrogen symporter activity/Function	GO:0008643/carbohydrate transport/Process	GO:0055062/phosphate ion homeostasis/Process
CUST_58391_PI429062924	0.327182	1.28916	0.651568	11.4659	9.85411	11.8324	10.8479	XP_002443886	hypothetical protein SORBIDRAFT_07g003750 [Sorghum bicolor]	GO:0005351/sugar:hydrogen symporter activity/Function	GO:0008643/carbohydrate transport/Process	GO:0055062/phosphate ion homeostasis/Process
CUST_22166_PI429062924	1.52478	1.45196	2.3001	5.83309	6.44169	6.3711	7.03479	XP_002443914	hypothetical protein SORBIDRAFT_07g004285 [Sorghum bicolor]	GO:0005886/plasma membrane/Component	GO:0015326/cationic amino acid transmembrane transporter activity/Function	GO:0016126/sterol biosynthetic process/Process	GO:0046520/sphingoid biosynthetic process/Process	GO:0015203/polyamine transmembrane transporter activity/Function	GO:0015846/polyamine transport/Process
CUST_7618_PI429062924	0.214094	0.497547	1.73072	7.25295	5.02926	6.24585	8.04433	XP_002445770	hypothetical protein SORBIDRAFT_07g025520 [Sorghum bicolor]	GO:0005634/nucleus/Component	GO:0016020/membrane/Component	GO:0030001/metal ion transport/Process	GO:0046873/metal ion transmembrane transporter activity/Function	GO:0005886/plasma membrane/Component	GO:0015095/magnesium ion transmembrane transporter activity/Function	GO:0009644/response to high light intensity/Process	GO:0042542/response to hydrogen peroxide/Process
CUST_27542_PI429062924	2.95775	1.36451	0.968499	8.51328	10.0778	8.96166	8.4671	XP_002442698	hypothetical protein SORBIDRAFT_08g001350 [Sorghum bicolor]	GO:0003333/amino acid transmembrane transport/Process	GO:0005313/L-glutamate transmembrane transporter activity/Function	GO:0015180/L-alanine transmembrane transporter activity/Function	GO:0015181/arginine transmembrane transporter activity/Function	GO:0015189/L-lysine transmembrane transporter activity/Function	GO:0005739/mitochondrion/Component	GO:0015185/gamma-aminobutyric acid transmembrane transporter activity/Function	GO:0015812/gamma-aminobutyric acid transport/Process
CUST_19567_PI429062924	0.467175	0.625989	3.79616	6.09983	5.00186	5.42404	8.02437	XP_002443258	hypothetical protein SORBIDRAFT_08g016520 [Sorghum bicolor]	GO:0005351/sugar:hydrogen symporter activity/Function	GO:0005886/plasma membrane/Component	GO:0015144/carbohydrate transmembrane transporter activity/Function	GO:0016020/membrane/Component
CUST_14951_PI429062924	0.445524	0.479216	1.50581	8.6089	7.44247	7.54765	9.19944	XP_002443259	hypothetical protein SORBIDRAFT_08g016530 [Sorghum bicolor]	GO:0005351/sugar:hydrogen symporter activity/Function	GO:0005886/plasma membrane/Component	GO:0015144/carbohydrate transmembrane transporter activity/Function	GO:0016020/membrane/Component
CUST_5279_PI429062924	0.674268	0.692991	6.16726	7.33028	6.76167	6.80119	9.95491	XP_002443259	hypothetical protein SORBIDRAFT_08g016530 [Sorghum bicolor]	GO:0005351/sugar:hydrogen symporter activity/Function	GO:0005886/plasma membrane/Component	GO:0015144/carbohydrate transmembrane transporter activity/Function	GO:0016020/membrane/Component	GO:0015749/monosaccharide transport/Process	GO:0090406/pollen tube/Component
CUST_14980_PI429062924	0.974235	1.09709	2.07443	6.28265	6.24499	6.41633	7.33536	XP_002442384	hypothetical protein SORBIDRAFT_08g019240 [Sorghum bicolor]	GO:0055085/transmembrane transport/Process	GO:0022857/transmembrane transporter activity/Function	GO:0016021/integral to membrane/Component	GO:0022891/substrate-specific transmembrane transporter activity/Function	GO:0016020/membrane/Component
CUST_10105_PI429062924	0.832854	0.592947	0.277735	9.29069	9.02683	8.53666	7.44247	XP_002440497	hypothetical protein SORBIDRAFT_09g002000 [Sorghum bicolor]	GO:0005460/UDP-glucose transmembrane transporter activity/Function	GO:0005515/protein binding/Function	GO:0010044/response to aluminum ion/Process	GO:0012506/vesicle membrane/Component	GO:0015786/UDP-glucose transport/Process
CUST_4113_PI429062924	0.892573	0.888931	0.463114	7.98842	7.82446	7.81856	6.87786	XP_002440497	hypothetical protein SORBIDRAFT_09g002000 [Sorghum bicolor]	GO:0005460/UDP-glucose transmembrane transporter activity/Function	GO:0005515/protein binding/Function	GO:0010044/response to aluminum ion/Process	GO:0012506/vesicle membrane/Component	GO:0015786/UDP-glucose transport/Process
CUST_29569_PI429062924	5.80387	2.20857	7.42445	7.73045	10.2675	8.87356	10.6227	XP_002441022	hypothetical protein SORBIDRAFT_09g019010 [Sorghum bicolor]	GO:0005886/plasma membrane/Component	GO:0042626/ATPase activity, coupled to transmembrane movement of substances/Function
CUST_40940_PI429062924	1.23453	1.36785	2.19066	8.9674	9.27137	9.41931	10.0988	XP_002441153	hypothetical protein SORBIDRAFT_09g021320 [Sorghum bicolor]	GO:0005215/transporter activity/Function	GO:0005886/plasma membrane/Component	GO:0006857/oligopeptide transport/Process	GO:0016020/membrane/Component
CUST_56977_PI429062924	1.13019	1.90238	5.07833	6.42813	6.60469	7.35593	8.77248	XP_002441153	hypothetical protein SORBIDRAFT_09g021320 [Sorghum bicolor]	GO:0005215/transporter activity/Function	GO:0005886/plasma membrane/Component	GO:0006857/oligopeptide transport/Process	GO:0016020/membrane/Component
CUST_28374_PI429062924	0.294734	0.857157	0.698251	10.5508	8.78831	10.3285	10.0326	XP_002441170	hypothetical protein SORBIDRAFT_09g021630 [Sorghum bicolor]	GO:0005351/sugar:hydrogen symporter activity/Function	GO:0015144/carbohydrate transmembrane transporter activity/Function	GO:0016020/membrane/Component	GO:0005886/plasma membrane/Component
CUST_2658_PI429062924	0.694996	1.20497	3.01261	9.6581	9.13318	9.9271	11.2491	XP_002437735	hypothetical protein SORBIDRAFT_10g001530 [Sorghum bicolor]	GO:0015198/oligopeptide transporter activity/Function	GO:0006857/oligopeptide transport/Process	GO:0016020/membrane/Component
CUST_56922_PI429062924	0.71317	1.27121	2.85035	9.64239	9.1547	9.98859	11.1535	XP_002437735	hypothetical protein SORBIDRAFT_10g001530 [Sorghum bicolor]	GO:0015198/oligopeptide transporter activity/Function	GO:0006857/oligopeptide transport/Process	GO:0016020/membrane/Component
CUST_58706_PI429062924	0.620573	1.06936	3.66646	9.59156	8.90323	9.68831	11.4659	XP_002437735	hypothetical protein SORBIDRAFT_10g001530 [Sorghum bicolor]	GO:0015198/oligopeptide transporter activity/Function	GO:0006857/oligopeptide transport/Process	GO:0016020/membrane/Component
CUST_24225_PI429062924	1.53524	1.4334	2.03867	6.90917	7.52763	7.42861	7.93679	XP_002436389	hypothetical protein SORBIDRAFT_10g001670 [Sorghum bicolor]	GO:0015198/oligopeptide transporter activity/Function	GO:0006857/oligopeptide transport/Process	GO:0016020/membrane/Component
CUST_16490_PI429062924	1.23315	0.878067	2.5034	8.7503	9.05265	8.56271	10.0742	XP_002437984	hypothetical protein SORBIDRAFT_10g005900 [Sorghum bicolor]	GO:0005215/transporter activity/Function	GO:0006810/transport/Process	GO:0016020/membrane/Component
CUST_14224_PI429062924	0.299911	0.643012	0.288612	7.82184	6.08444	7.18475	6.02904	XP_002437990	hypothetical protein SORBIDRAFT_10g006010 [Sorghum bicolor]	GO:0005217/intracellular ligand-gated ion channel activity/Function	GO:0005634/nucleus/Component	GO:0006874/cellular calcium ion homeostasis/Process	GO:0009416/response to light stimulus/Process	GO:0005515/protein binding/Function	GO:0030003/cellular cation homeostasis/Process
CUST_18484_PI429062924	0.718433	0.866955	2.19098	6.79887	6.3218	6.5929	7.93045	XP_002438105	hypothetical protein SORBIDRAFT_10g008090 [Sorghum bicolor]	GO:0005215/transporter activity/Function	GO:0015115/silicate transmembrane transporter activity/	GO:0015708/silicate transport/	GO:0016020/membrane/Component	GO:0048226/Casparian strip/Component
CUST_4687_PI429062924	0.671554	0.63854	2.17873	7.49041	6.91599	6.84326	8.6139	XP_002436966	hypothetical protein SORBIDRAFT_10g012710 [Sorghum bicolor]	GO:0005351/sugar:hydrogen symporter activity/Function	GO:0015114/phosphate ion transmembrane transporter activity/Function	GO:0015144/carbohydrate transmembrane transporter activity/Function	GO:0016020/membrane/Component
CUST_56550_PI429062924	1.39986	1.68138	3.08774	8.56756	9.05284	9.31721	10.1941	XP_002438439	hypothetical protein SORBIDRAFT_10g019640 [Sorghum bicolor]	GO:0005886/plasma membrane/Component	GO:0015171/amino acid transmembrane transporter activity/Function	GO:0005774/vacuolar membrane/Component
CUST_16848_PI429062924	0.862683	0.864769	0.497403	9.79115	9.57805	9.58154	8.78363	XP_002437064	hypothetical protein SORBIDRAFT_10g020550 [Sorghum bicolor]	GO:0005261/cation channel activity/Function	GO:0005516/calmodulin binding/Function	GO:0005886/plasma membrane/Component	GO:0030551/cyclic nucleotide binding/Function	GO:0005242/inward rectifier potassium channel activity/Function	GO:0005221/intracellular cyclic nucleotide activated cation channel activity/Function	GO:0006813/potassium ion transport/Process	GO:0006816/calcium ion transport/Process
CUST_51990_PI429062924	0.868643	0.404096	0.422919	11.8267	11.6235	10.5195	10.5851	XP_002437174	hypothetical protein SORBIDRAFT_10g022370 [Sorghum bicolor]	GO:0015662/ATPase activity, coupled to transmembrane movement of ions, phosphorylative mechanism/Function
CUST_42170_PI429062924	0.382097	0.663572	0.327512	8.97536	7.58737	8.38369	7.36498	XP_002438613	hypothetical protein SORBIDRAFT_10g022800 [Sorghum bicolor]	GO:0005215/transporter activity/Function	GO:0005509/calcium ion binding/Function	GO:0005886/plasma membrane/Component	GO:0016020/membrane/Component	GO:0009624/response to nematode/Process	GO:0010119/regulation of stomatal movement/Process	GO:0080168/abscisic acid transport/Process	GO:0090440/abscisic acid transporter activity/Function
CUST_18887_PI429062924	1.05829	1.19351	2.53897	7.97912	8.06085	8.23432	9.32336	XP_002437226	hypothetical protein SORBIDRAFT_10g023190 [Sorghum bicolor]	GO:0000036/ACP phosphopantetheine attachment site binding involved in fatty acid biosynthetic process/Function	GO:0006633/fatty acid biosynthetic process/Process	GO:0008152/metabolic process/Process	GO:0009507/chloroplast/Component	GO:0016297/acyl-/Function	acyl-carrier-protein//	GO:0009536/plastid/Component
CUST_41634_PI429062924	0.254547	1.22497	1.50935	8.37101	6.39701	8.66376	8.96494	XP_002437320	hypothetical protein SORBIDRAFT_10g024790 [Sorghum bicolor]	GO:0005886/plasma membrane/Component	GO:0006865/amino acid transport/Process	GO:0015171/amino acid transmembrane transporter activity/Function	GO:0016020/membrane/Component	GO:0005773/vacuole/Component	GO:0005774/vacuolar membrane/Component
CUST_23194_PI429062924	1.45896	1.34071	2.90685	8.6107	9.15565	9.03371	10.1502	XP_002437341	hypothetical protein SORBIDRAFT_10g025280 [Sorghum bicolor]	GO:0009507/chloroplast/Component	GO:0009414/response to water deprivation/Process	GO:0009651/response to salt stress/Process	GO:0009941/chloroplast envelope/Component	GO:0009678/hydrogen-translocating pyrophosphatase activity/Function	GO:0009705/plant-type vacuole membrane/Component	GO:0010248/establishment or maintenance of transmembrane electrochemical gradient/Process	GO:0005739/mitochondrion/Component	GO:0005773/vacuole/Component	GO:0005886/plasma membrane/Component	GO:0009926/auxin polar transport/Process	GO:0010008/endosome membrane/Component	GO:0000325/plant-type vacuole/Component	GO:0005774/vacuolar membrane/Component	GO:0016020/membrane/Component	GO:0048366/leaf development/Process	GO:0005829/cytosol/Component	GO:0005794/Golgi apparatus/Component
CUST_16722_PI429062924	0.75162	0.900587	0.41707	8.77192	8.35999	8.62086	7.51028	XP_002438953	hypothetical protein SORBIDRAFT_10g028920 [Sorghum bicolor]	GO:0015434/cadmium-transporting ATPase activity/Function	GO:0005886/plasma membrane/Component	GO:0055069/zinc ion homeostasis/Process
CUST_19547_PI429062924	0.639241	0.765653	0.474589	8.97729	8.33172	8.59206	7.90205	XP_002438953	hypothetical protein SORBIDRAFT_10g028920 [Sorghum bicolor]	GO:0015434/cadmium-transporting ATPase activity/Function	GO:0005886/plasma membrane/Component	GO:0055069/zinc ion homeostasis/Process
CUST_22452_PI429062924	2.77291	1.27916	1.2421	8.00065	9.47205	8.35585	8.31343	ZP_01086136	hypothetical protein WH5701_09985 [Synechococcus sp. WH 5701]	GO:0055085/transmembrane transport/Process	GO:0016021/integral to membrane/Component	GO:0006816/calcium ion transport/Process	GO:0015369/calcium:hydrogen antiporter activity/Function
CUST_7473_PI429062924	2.83132	0.734976	9.21117	7.46251	8.96398	7.01828	10.6659	AFW59275	hypothetical protein ZEAMMB73_154299 [Zea mays]	GO:0005337/nucleoside transmembrane transporter activity/Function	GO:0005351/sugar:hydrogen symporter activity/Function	GO:0015144/carbohydrate transmembrane transporter activity/Function	GO:0016020/membrane/Component	GO:0005773/vacuole/Component	GO:0009624/response to nematode/Process	GO:0005774/vacuolar membrane/Component	GO:0009705/plant-type vacuole membrane/Component	GO:0006816/calcium ion transport/Process	GO:0007030/Golgi organization/Process	GO:0009651/response to salt stress/Process	GO:0009744/response to sucrose stimulus/Process	GO:0009749/response to glucose stimulus/Process	GO:0009750/response to fructose stimulus/Process
CUST_40168_PI429062924	1.1025	1.10286	2.25295	8.09149	8.23226	8.23274	9.2633	AFW75203	hypothetical protein ZEAMMB73_256177 [Zea mays]	GO:0005634/nucleus/Component	GO:0008150/biological_process/Process	GO:0016021/integral to membrane/Component	GO:0005783/endoplasmic reticulum/Component	GO:0005381/iron ion transmembrane transporter activity/Function	GO:0005384/manganese ion transmembrane transporter activity/Function	GO:0005515/protein binding/Function	GO:0010168/ER body/Component
CUST_21287_PI429062924	0.984987	1.94828	3.39056	5.3286	5.30678	6.29081	7.09013	AFW70592	hypothetical protein ZEAMMB73_317914 [Zea mays]	GO:0005247/voltage-gated chloride channel activity/Function	GO:0005253/anion channel activity/Function	GO:0005634/nucleus/Component	GO:0006821/chloride transport/Process	GO:0009671/nitrate:hydrogen symporter activity/Function	GO:0009705/plant-type vacuole membrane/Component	GO:0005622/intracellular/Component
CUST_4047_PI429062924	0.969665	2.80808	4.6592	5.83394	5.78949	7.32352	8.05402	AFW70592	hypothetical protein ZEAMMB73_317914 [Zea mays]	GO:0005247/voltage-gated chloride channel activity/Function	GO:0005253/anion channel activity/Function	GO:0006821/chloride transport/Process	GO:0005774/vacuolar membrane/Component	GO:0009705/plant-type vacuole membrane/Component	GO:0005622/intracellular/Component
CUST_18344_PI429062924	1.3884	2.05632	2.53322	6.06626	6.53969	7.10633	7.40724	AFW59635	hypothetical protein ZEAMMB73_350646 [Zea mays]	GO:0005886/plasma membrane/Component	GO:0006200/ATP catabolic process/Process	GO:0016021/integral to membrane/Component	GO:0042626/ATPase activity, coupled to transmembrane movement of substances/Function	GO:0055085/transmembrane transport/Process	GO:0009926/auxin polar transport/Process	GO:0010540/basipetal auxin transport/Process	GO:0008361/regulation of cell size/Process	GO:0009637/response to blue light/Process	GO:0009639/response to red or far red light/Process	GO:0009640/photomorphogenesis/Process	GO:0009733/response to auxin stimulus/Process	GO:0009958/positive gravitropism/Process	GO:0010218/response to far red light/Process	GO:0043481/anthocyanin accumulation in tissues in response to UV light/Process	GO:0010329/auxin efflux transmembrane transporter activity/Function	GO:0005515/protein binding/Function	GO:0010541/acropetal auxin transport/Process	GO:0048364/root development/Process	GO:0048527/lateral root development/Process	GO:0048443/stamen development/Process	GO:0000271/polysaccharide biosynthetic process/Process	GO:0007389/pattern specification process/Process	GO:0009825/multidimensional cell growth/Process	GO:0009932/cell tip growth/Process	GO:0010015/root morphogenesis/Process	GO:0010048/vernalization response/Process	GO:0010817/regulation of hormone levels/Process	GO:0040007/growth/Process	GO:0048440/carpel development/Process	GO:0048765/root hair cell differentiation/Process	GO:0048767/root hair elongation/Process	GO:0071555/cell wall organization/Process
CUST_57559_PI429062924	2.93655	1.03611	0.674202	7.34233	8.89645	7.39351	6.77358	AFW71369	hypothetical protein ZEAMMB73_421978 [Zea mays]	GO:0005471/ATP:ADP antiporter activity/Function	GO:0009507/chloroplast/Component	GO:0009941/chloroplast envelope/Component	GO:0016020/membrane/Component	GO:0009536/plastid/Component
CUST_42797_PI429062924	0.910208	2.44028	13.9036	3.48117	3.34544	4.76822	7.27856	AFW72653	hypothetical protein ZEAMMB73_771552 [Zea mays]	GO:0005315/inorganic phosphate transmembrane transporter activity/Function	GO:0006817/phosphate ion transport/Process	GO:0016020/membrane/Component
CUST_60660_PI429062924	1.04408	0.495047	0.81795	9.95462	10.0168	8.94025	9.6647	AFW79540	hypothetical protein ZEAMMB73_842519 [Zea mays]	GO:0005739/mitochondrion/Component	GO:0006820/anion transport/Process	GO:0008308/voltage-gated anion channel activity/Function	GO:0005742/mitochondrial outer membrane translocase complex/Component	GO:0006626/protein targeting to mitochondrion/Process	GO:0015450/P-P-bond-hydrolysis-driven protein transmembrane transporter activity/Function	GO:0005741/mitochondrial outer membrane/Component	GO:0005743/mitochondrial inner membrane/Component	GO:0005774/vacuolar membrane/Component	GO:0005515/protein binding/Function	GO:0001510/RNA methylation/Process	GO:0006364/rRNA processing/Process	GO:0009220/pyrimidine ribonucleotide biosynthetic process/Process	GO:0009853/photorespiration/Process
CUST_28390_PI429062924	1.12292	1.64568	2.33045	6.45192	6.61917	7.1706	7.67253	AFW58453	hypothetical protein ZEAMMB73_894106 [Zea mays]	GO:0005351/sugar:hydrogen symporter activity/Function	GO:0015144/carbohydrate transmembrane transporter activity/Function	GO:0016020/membrane/Component	GO:0005886/plasma membrane/Component
CUST_44280_PI429062924	0.765354	1.24298	2.26126	7.98746	7.60166	8.30127	9.16458	AFW80769	hypothetical protein ZEAMMB73_985971 [Zea mays]	GO:0005886/plasma membrane/Component	GO:0006810/transport/Process	GO:0015250/water channel activity/Function	GO:0016020/membrane/Component	GO:0009507/chloroplast/Component	GO:0005773/vacuole/Component	GO:0009414/response to water deprivation/Process	GO:0080170/hydrogen peroxide transmembrane transport/Process	GO:0031625/ubiquitin protein ligase binding/Function	GO:0009737/response to abscisic acid stimulus/Process	GO:0009506/plasmodesma/Component	GO:0006096/glycolysis/Process	GO:0006816/calcium ion transport/Process	GO:0006826/iron ion transport/Process	GO:0006833/water transport/Process	GO:0006970/response to osmotic stress/Process	GO:0006972/hyperosmotic response/Process	GO:0007030/Golgi organization/Process	GO:0009266/response to temperature stimulus/Process	GO:0009269/response to desiccation/Process	GO:0009409/response to cold/Process	GO:0009651/response to salt stress/Process	GO:0009750/response to fructose stimulus/Process	GO:0010106/cellular response to iron ion starvation/Process	GO:0019344/cysteine biosynthetic process/Process	GO:0046686/response to cadmium ion/Process	GO:0048767/root hair elongation/Process
CUST_26274_PI429062924	0.983941	1.05205	3.5343	8.25031	8.22696	8.32352	10.0717	DAA37453	TPA: hypothetical protein ZEAMMB73_016243 [Zea mays]	GO:0005345/purine nucleobase transmembrane transporter activity/Function	GO:0009507/chloroplast/Component	GO:0015931/nucleobase-containing compound transport/Process	GO:0006863/purine nucleobase transport/Process	GO:0016020/membrane/Component
CUST_58946_PI429062924	0.64795	0.585016	0.375943	12.0931	11.4671	11.3197	10.6817	DAA41868	TPA: hypothetical protein ZEAMMB73_184792 [Zea mays]	GO:0016020/membrane/Component	GO:0022857/transmembrane transporter activity/Function	GO:0005215/transporter activity/Function	GO:0005345/purine nucleobase transmembrane transporter activity/Function	GO:0006863/purine nucleobase transport/Process	GO:0015853/adenine transport/Process	GO:0015854/guanine transport/Process	GO:0015931/nucleobase-containing compound transport/Process
CUST_60751_PI429062924	1.16282	0.654576	0.480926	7.90506	8.12269	7.29369	6.84895	DAA46302	TPA: hypothetical protein ZEAMMB73_201644 [Zea mays]	GO:0005215/transporter activity/Function	GO:0005886/plasma membrane/Component	GO:0009414/response to water deprivation/Process	GO:0010167/response to nitrate/Process	GO:0005515/protein binding/Function	GO:0015706/nitrate transport/Process	GO:0016126/sterol biosynthetic process/Process	GO:0019761/glucosinolate biosynthetic process/Process	GO:0052541/plant-type cell wall cellulose metabolic process/Process	GO:0052546/cell wall pectin metabolic process/Process	GO:0015112/nitrate transmembrane transporter activity/Function
CUST_3920_PI429062924	0.469205	1.23494	1.97335	8.98354	7.89183	9.28799	9.96419	DAA35827	TPA: hypothetical protein ZEAMMB73_261812 [Zea mays]	GO:0005886/plasma membrane/Component	GO:0005783/endoplasmic reticulum/Component	GO:0022890/inorganic cation transmembrane transporter activity/Function	GO:0015295/solute:hydrogen symporter activity/Function	GO:0071421/manganese ion transmembrane transport/Process	GO:0006826/iron ion transport/Process	GO:0006878/cellular copper ion homeostasis/Process	GO:0030026/cellular manganese ion homeostasis/Process	GO:0015691/cadmium ion transport/Process	GO:0006876/cellular cadmium ion homeostasis/Process	GO:0006825/copper ion transport/Process
CUST_50245_PI429062924	0.850398	1.05713	4.25605	5.38273	5.14894	5.46287	7.47224	DAA56748	TPA: hypothetical protein ZEAMMB73_347728 [Zea mays]	GO:0005886/plasma membrane/Component	GO:0015185/gamma-aminobutyric acid transmembrane transporter activity/Function	GO:0015812/gamma-aminobutyric acid transport/Process
CUST_40223_PI429062924	0.763206	0.465361	0.622996	10.1946	9.80476	9.09103	9.5119	DAA49156	TPA: hypothetical protein ZEAMMB73_357937 [Zea mays]	GO:0015662/ATPase activity, coupled to transmembrane movement of ions, phosphorylative mechanism/Function	GO:0005886/plasma membrane/Component
CUST_660_PI429062924	1.21089	1.21413	2.50114	8.99401	9.27008	9.27393	10.3166	DAA46299	TPA: hypothetical protein ZEAMMB73_364341 [Zea mays]	GO:0005215/transporter activity/Function	GO:0005886/plasma membrane/Component	GO:0009414/response to water deprivation/Process	GO:0010167/response to nitrate/Process	GO:0005515/protein binding/Function	GO:0015706/nitrate transport/Process	GO:0016126/sterol biosynthetic process/Process	GO:0019761/glucosinolate biosynthetic process/Process	GO:0052541/plant-type cell wall cellulose metabolic process/Process	GO:0052546/cell wall pectin metabolic process/Process	GO:0015112/nitrate transmembrane transporter activity/Function
CUST_9618_PI429062924	1.42394	1.87772	3.12397	7.41104	7.92093	8.32002	9.05442	DAA50699	TPA: hypothetical protein ZEAMMB73_457708 [Zea mays]	GO:0005215/transporter activity/Function	GO:0005886/plasma membrane/Component	GO:0006857/oligopeptide transport/Process	GO:0016020/membrane/Component	GO:0080167/response to karrikin/Process	GO:0009506/plasmodesma/Component	GO:0090448/glucosinolate:hydrogen symporter activity/Function	GO:0090449/phloem glucosinolate loading/Process	GO:1901349/glucosinolate transport/Process
CUST_27290_PI429062924	0.485274	0.459787	0.636617	9.28394	8.24081	8.16298	8.63244	DAA55227	TPA: hypothetical protein ZEAMMB73_490327, partial [Zea mays]	GO:0015301/anion:anion antiporter activity/Function	GO:0006826/iron ion transport/Process	GO:0010106/cellular response to iron ion starvation/Process	GO:0010167/response to nitrate/Process	GO:0015706/nitrate transport/Process	GO:0052541/plant-type cell wall cellulose metabolic process/Process	GO:0052546/cell wall pectin metabolic process/Process
CUST_16561_PI429062924	1.13168	0.668362	2.47971	6.02094	6.1994	5.43964	7.33111	DAA49840	TPA: hypothetical protein ZEAMMB73_545355 [Zea mays]	GO:0042626/ATPase activity, coupled to transmembrane movement of substances/Function
CUST_19779_PI429062924	0.859446	2.0043	2.73412	8.24547	8.02695	9.24857	9.69655	DAA50781	TPA: hypothetical protein ZEAMMB73_786519 [Zea mays]	GO:0016020/membrane/Component	GO:0022857/transmembrane transporter activity/Function	GO:0005886/plasma membrane/Component	GO:0009506/plasmodesma/Component
CUST_9273_PI429062924	0.308128	0.380507	0.977971	7.41525	5.71685	6.02124	7.38311	DAA50331	TPA: hypothetical protein ZEAMMB73_935981 [Zea mays]	GO:0003333/amino acid transmembrane transport/Process	GO:0005737/cytoplasm/Component	GO:0015326/cationic amino acid transmembrane transporter activity/Function	GO:0005313/L-glutamate transmembrane transporter activity/Function	GO:0015181/arginine transmembrane transporter activity/Function	GO:0015189/L-lysine transmembrane transporter activity/Function	GO:0043091/L-arginine import/Process	GO:0051938/L-glutamate import/Process	GO:0005886/plasma membrane/Component	GO:0006612/protein targeting to membrane/Process	GO:0006820/anion transport/Process	GO:0006862/nucleotide transport/Process	GO:0006865/amino acid transport/Process	GO:0006888/ER to Golgi vesicle-mediated transport/Process	GO:0006944/cellular membrane fusion/Process	GO:0009407/toxin catabolic process/Process	GO:0010363/regulation of plant-type hypersensitive response/Process	GO:0010583/response to cyclopentenone/Process	GO:0015696/ammonium transport/Process	GO:0015802/basic amino acid transport/Process	GO:0015824/proline transport/Process	GO:0043069/negative regulation of programmed cell death/Process	GO:0043090/amino acid import/Process	GO:0043269/regulation of ion transport/Process	GO:0016020/membrane/Component
CUST_3249_PI429062924	8.36987	0.67605	0.117361	10.4117	13.4769	9.84694	7.32076	DAA60275	TPA: putative bifunctional inhibitor/lipid-transfer protein/seed storage 2S albumin superfamily protein [Zea mays]	GO:0005576/extracellular region/Component	GO:0006869/lipid transport/Process	GO:0008289/lipid binding/Function	GO:0005319/lipid transporter activity/Function	GO:0009862/systemic acquired resistance, salicylic acid mediated signaling pathway/Process	GO:0005504/fatty acid binding/Function	GO:0008270/zinc ion binding/Function
CUST_42657_PI429062924	0.978969	0.840309	0.46717	10.254	10.2234	10.003	9.15606	NP_001130680	uncharacterized protein LOC100191783 [Zea mays]	GO:0080167/response to karrikin/Process	GO:0005886/plasma membrane/Component	GO:0009414/response to water deprivation/Process	GO:0009630/gravitropism/Process	GO:0009705/plant-type vacuole membrane/Component	GO:0010540/basipetal auxin transport/Process	GO:0022821/potassium ion antiporter activity/Function	GO:0048364/root development/Process	GO:0090333/regulation of stomatal closure/Process
CUST_3353_PI429062924	1.80739	1.1329	2.19553	6.39894	7.25285	6.57896	7.53351	NP_001131161	uncharacterized protein LOC100192469 [Zea mays]	GO:0005215/transporter activity/Function	GO:0005886/plasma membrane/Component	GO:0006857/oligopeptide transport/Process	GO:0016020/membrane/Component	GO:0042936/dipeptide transporter activity/Function	GO:0042937/tripeptide transporter activity/Function	GO:0042938/dipeptide transport/Process	GO:0042939/tripeptide transport/Process	GO:0006807/nitrogen compound metabolic process/Process	GO:0009506/plasmodesma/Component	GO:0015824/proline transport/Process	GO:0015996/chlorophyll catabolic process/Process
CUST_15192_PI429062924	0.749474	0.494085	0.638312	9.88904	9.47299	8.87187	9.24137	NP_001137108	uncharacterized protein LOC100217285 [Zea mays]	GO:0005739/mitochondrion/Component	GO:0016020/membrane/Component	GO:0005515/protein binding/Function	GO:0005886/plasma membrane/Component	GO:0006865/amino acid transport/Process	GO:0015171/amino acid transmembrane transporter activity/Function	GO:0032973/amino acid export/Process	GO:0034639/L-amino acid efflux transmembrane transporter activity/Function	GO:0043090/amino acid import/Process	GO:0080144/amino acid homeostasis/Process
CUST_17722_PI429062924	1.35815	1.61966	2.35961	11.5753	12.017	12.271	12.8139	NP_001232821	uncharacterized protein LOC100272237 [Zea mays]	GO:0006857/oligopeptide transport/Process	GO:0015198/oligopeptide transporter activity/Function	GO:0005886/plasma membrane/Component
CUST_29024_PI429062924	1.50602	1.36308	2.68133	8.73815	9.3289	9.18502	10.1611	NP_001158917	uncharacterized protein LOC100303815 [Zea mays]	GO:0005215/transporter activity/Function	GO:0006814/sodium ion transport/Process	GO:0008508/bile acid:sodium symporter activity/Function	GO:0016020/membrane/Component	GO:0035725/sodium ion transmembrane transport/Process	GO:0009941/chloroplast envelope/Component
CUST_42286_PI429062924	0.941737	0.92663	0.448148	8.07256	7.98595	7.96262	6.9146	NP_001159247	uncharacterized protein LOC100304336 [Zea mays]	GO:0005351/sugar:hydrogen symporter activity/Function	GO:0005886/plasma membrane/Component	GO:0015144/carbohydrate transmembrane transporter activity/Function	GO:0016020/membrane/Component	GO:0009507/chloroplast/Component	GO:0005773/vacuole/Component	GO:0005774/vacuolar membrane/Component
CUST_25246_PI429062924	0.740143	1.05338	3.16974	5.73174	5.29762	5.80678	7.39611	NP_001167840	uncharacterized protein LOC100381541 [Zea mays]	GO:0005634/nucleus/Component	GO:0006812/cation transport/Process	GO:0008324/cation transmembrane transporter activity/Function	GO:0015562/efflux transmembrane transporter activity/Function	GO:0016020/membrane/Component
CUST_5143_PI429062924	0.933674	1.63051	2.02748	12.3332	12.2342	13.0385	13.3529	NP_001169702	uncharacterized protein LOC100383583 [Zea mays]	GO:0005247/voltage-gated chloride channel activity/Function	GO:0005253/anion channel activity/Function	GO:0006821/chloride transport/Process	GO:0005774/vacuolar membrane/Component	GO:0009705/plant-type vacuole membrane/Component	GO:0005622/intracellular/Component
CUST_57300_PI429062924	1.10659	0.971577	2.00371	12.0438	12.19	12.0022	13.0465	AAI58771	Unknown (protein for IMAGE:7122951) [Rattus norvegicus]	GO:0005215/transporter activity/Function	GO:0006810/transport/Process	GO:0009734/auxin mediated signaling pathway/Process	GO:0009921/auxin efflux carrier complex/	GO:0016020/membrane/Component	GO:0016021/integral to membrane/Component	GO:0048830/adventitious root development/Process																											GO:0005215/transporter activity/Function	GO:0006606/protein import into nucleus/Process	GO:0006611/protein export from nucleus/Process	GO:0006999/nuclear pore organization/Process	GO:0031647/regulation of protein stability/Process	GO:0042306/regulation of protein import into nucleus/Process	GO:0043495/protein anchor/Function
CUST_3735_PI429062924	0.91969	4.74622	18.3963	6.72663	6.60585	8.97341	10.928	ABR26084	unknown [Oryza sativa Indica Group]	GO:0005886/plasma membrane/Component	GO:0006813/potassium ion transport/Process	GO:0015386/potassium:hydrogen antiporter activity/Function	GO:0030007/cellular potassium ion homeostasis/Process	GO:0046583/cation efflux transmembrane transporter activity/Function	GO:0055075/potassium ion homeostasis/Process	GO:0071435/potassium ion export/Process
CUST_12321_PI429062924	0.387007	0.47916	0.521518	9.72884	8.35927	8.66742	8.78963	ACL54556	unknown [Zea mays]	GO:0005215/transporter activity/Function	GO:0016021/integral to membrane/Component
CUST_13841_PI429062924	0.526066	0.198915	0.0781342	9.81245	8.88577	7.48268	6.13455	ACF85591	unknown [Zea mays]	GO:0005351/sugar:hydrogen symporter activity/Function	GO:0005737/cytoplasm/Component	GO:0015144/carbohydrate transmembrane transporter activity/Function	GO:0016020/membrane/Component	GO:0005886/plasma membrane/Component	GO:0005773/vacuole/Component	GO:0005634/nucleus/Component	GO:0009506/plasmodesma/Component	GO:0015145/monosaccharide transmembrane transporter activity/Function	GO:0015749/monosaccharide transport/Process	GO:0009627/systemic acquired resistance/Process	GO:0031347/regulation of defense response/Process
CUST_16823_PI429062924	0.876689	1.21653	2.3553	9.03895	8.84909	9.32171	10.2749	ACF83744	unknown [Zea mays]	GO:0005886/plasma membrane/Component	GO:0015171/amino acid transmembrane transporter activity/Function	GO:0005774/vacuolar membrane/Component
CUST_18007_PI429062924	0.401536	1.37446	5.35148	7.29636	5.97996	7.75523	9.7163	ACF78734	unknown [Zea mays]	GO:0005737/cytoplasm/Component	GO:0006810/transport/Process	GO:0009740/gibberellic acid mediated signaling pathway/Process	GO:0015250/water channel activity/Function	GO:0016020/membrane/Component	GO:0009705/plant-type vacuole membrane/Component	GO:0009941/chloroplast envelope/Component	GO:0015204/urea transmembrane transporter activity/Function	GO:0015840/urea transport/Process	GO:0005773/vacuole/Component	GO:0080170/hydrogen peroxide transmembrane transport/Process	GO:0005774/vacuolar membrane/Component	GO:0000326/protein storage vacuole/Component	GO:0042807/central vacuole/Component	GO:0006096/glycolysis/Process	GO:0006598/polyamine catabolic process/Process	GO:0006816/calcium ion transport/Process	GO:0006833/water transport/Process	GO:0006972/hyperosmotic response/Process	GO:0007030/Golgi organization/Process	GO:0009266/response to temperature stimulus/Process	GO:0009269/response to desiccation/Process	GO:0009409/response to cold/Process	GO:0009651/response to salt stress/Process	GO:0009698/phenylpropanoid metabolic process/Process	GO:0009737/response to abscisic acid stimulus/Process	GO:0042398/cellular modified amino acid biosynthetic process/Process	GO:0046686/response to cadmium ion/Process
CUST_21263_PI429062924	2.2635	2.92231	6.72697	6.85298	8.03153	8.40009	9.60294	ACN28998	unknown [Zea mays]	GO:0042626/ATPase activity, coupled to transmembrane movement of substances/Function	GO:0009624/response to nematode/Process	GO:0005886/plasma membrane/Component	GO:0006865/amino acid transport/Process
CUST_42261_PI429062924	0.55388	0.80232	0.445594	9.03775	8.1854	8.72	7.87156	ACN31606	unknown [Zea mays]	GO:0005215/transporter activity/Function	GO:0005509/calcium ion binding/Function	GO:0005886/plasma membrane/Component	GO:0016020/membrane/Component	GO:0009624/response to nematode/Process	GO:0010119/regulation of stomatal movement/Process	GO:0080168/abscisic acid transport/Process	GO:0090440/abscisic acid transporter activity/Function
CUST_48911_PI429062924	0.510835	0.356398	0.296541	7.82734	6.85827	6.3389	6.07364	ACF85591	unknown [Zea mays]	GO:0005351/sugar:hydrogen symporter activity/Function	GO:0015144/carbohydrate transmembrane transporter activity/Function	GO:0016020/membrane/Component	GO:0006863/purine nucleobase transport/Process
CUST_50889_PI429062924	0.247973	0.550686	2.90322	9.00555	6.9938	8.14485	10.5432	ACN31002	unknown [Zea mays]	GO:0000220/vacuolar proton-transporting V-type ATPase, V0 domain/Component	GO:0015078/hydrogen ion transmembrane transporter activity/Function	GO:0033179/proton-transporting V-type ATPase, V0 domain/Component	GO:0015991/ATP hydrolysis coupled proton transport/Process
CUST_53163_PI429062924	1.27681	1.45361	2.4107	6.81162	7.16416	7.35126	8.08107	ACN34648	unknown [Zea mays]	GO:0006857/oligopeptide transport/Process	GO:0015198/oligopeptide transporter activity/Function	GO:0005886/plasma membrane/Component	GO:0006865/amino acid transport/Process
CUST_54801_PI429062924	1.67925	2.24887	4.73422	5.88575	6.63357	7.05495	8.12888	ACR37244	unknown [Zea mays]	GO:0005215/transporter activity/Function	GO:0005886/plasma membrane/Component	GO:0006857/oligopeptide transport/Process	GO:0016020/membrane/Component	GO:0042936/dipeptide transporter activity/Function	GO:0042937/tripeptide transporter activity/Function	GO:0042938/dipeptide transport/Process	GO:0042939/tripeptide transport/Process	GO:0006807/nitrogen compound metabolic process/Process	GO:0009506/plasmodesma/Component	GO:0015824/proline transport/Process	GO:0015996/chlorophyll catabolic process/Process
CUST_56700_PI429062924	0.844512	0.190225	0.669819	9.5412	9.29738	7.14697	8.96304	ACN36454	unknown [Zea mays]	GO:0015198/oligopeptide transporter activity/Function	GO:0006857/oligopeptide transport/Process	GO:0016020/membrane/Component	GO:0080167/response to karrikin/Process
CUST_58780_PI429062924	0.88639	1.40842	2.72339	7.37589	7.2019	7.86996	8.82129	ACN31818	unknown [Zea mays]	GO:0005215/transporter activity/Function	GO:0005886/plasma membrane/Component	GO:0006857/oligopeptide transport/Process	GO:0016020/membrane/Component
CUST_12222_PI429062924	0.420891	0.365436	0.704973	8.20601	6.95753	6.7537	7.70165		unknown	GO:0055085/transmembrane transport/Process	GO:0030001/metal ion transport/Process	GO:0016020/membrane/Component	GO:0046873/metal ion transmembrane transporter activity/Function	GO:0071577/zinc ion transmembrane transport/Process	GO:0005886/plasma membrane/Component	GO:0008270/zinc ion binding/Function	GO:0006829/zinc ion transport/Process	GO:0006810/transport/Process	GO:0006811/ion transport/Process	GO:0016021/integral to membrane/Component	GO:0005385/zinc ion transmembrane transporter activity/Function
CUST_13077_PI429062924	0.429091	0.614797	0.604349	8.50585	7.2852	7.80403	7.7793		unknown	GO:0008565/protein transporter activity/Function	GO:0005643/nuclear pore/Component	GO:0008536/Ran GTPase binding/Function	GO:0006886/intracellular protein transport/Process	GO:0005634/nucleus/Component
CUST_17235_PI429062924	0.755638	1.06432	0.432525	9.4959	9.09167	9.58584	8.28676		unknown	GO:0016020/membrane/Component	GO:0003333/amino acid transmembrane transport/Process	GO:0015171/amino acid transmembrane transporter activity/Function
CUST_18099_PI429062924	0.894658	1.46318	3.24813	5.81375	5.65315	6.36285	7.51336		unknown	GO:0005215/transporter activity/Function	GO:0005886/plasma membrane/Component	GO:0006857/oligopeptide transport/Process	GO:0016020/membrane/Component	GO:0010447/response to acidity/Process	GO:0010542/nitrate efflux transmembrane transporter activity/Function	GO:0015706/nitrate transport/Process
CUST_21764_PI429062924	2.77582	1.2365	0.646413	10.5828	12.0557	10.889	9.95329		unknown	GO:0005215/transporter activity/Function	GO:0016021/integral to membrane/Component	GO:0055085/transmembrane transport/Process
CUST_29364_PI429062924	0.606445	0.512349	0.387889	9.6811	8.95955	8.7163	8.31481		unknown	GO:0004889/acetylcholine-activated cation-selective channel activity/Function	GO:0005262/calcium channel activity/Function	GO:0005886/plasma membrane/Component	GO:0006812/cation transport/Process	GO:0007204/elevation of cytosolic calcium ion concentration/Process	GO:0007271/synaptic transmission, cholinergic/Process	GO:0016021/integral to membrane/Component	GO:0030054/cell junction/Component	GO:0030424/axon/Component	GO:0034220/ion transmembrane transport/Process	GO:0042472/inner ear morphogenesis/Process	GO:0043204/perikaryon/Component	GO:0045211/postsynaptic membrane/Component	GO:0050910/detection of mechanical stimulus involved in sensory perception of sound/Process
CUST_29996_PI429062924	1.43007	1.47993	2.21085	5.96518	6.48127	6.53071	7.10979	XP_002452695	unknown	GO:0015203/polyamine transmembrane transporter activity/Function	GO:0015846/polyamine transport/Process	GO:1902047/polyamine transmembrane transport/Process
CUST_30400_PI429062924	3.56057	1.78071	1.52148	6.12735	7.95946	6.9598	6.73282	XP_002442895	unknown	GO:0005215/transporter activity/Function	GO:0006814/sodium ion transport/Process	GO:0008508/bile acid:sodium symporter activity/Function	GO:0009507/chloroplast/Component	GO:0016020/membrane/Component	GO:0035725/sodium ion transmembrane transport/Process	GO:0009941/chloroplast envelope/Component
CUST_30578_PI429062924	0.880911	1.01201	0.460444	7.17162	6.98869	7.18884	6.05271	NP_001132464	unknown	GO:0006816/calcium ion transport/Process	GO:0005886/plasma membrane/Component	GO:0005262/calcium channel activity/Function	GO:0005783/endoplasmic reticulum/Component	GO:0016021/integral to membrane/Component	GO:0006810/transport/Process	GO:0070588/calcium ion transmembrane transport/Process	GO:0016020/membrane/Component	GO:0006811/ion transport/Process	GO:0015275/stretch-activated, cation-selective, calcium channel activity/Function
CUST_30672_PI429062924	1.34531	80.7427	0.550118	2.08478	2.51272	8.42004	1.22259	XP_002462387	unknown	GO:0042626/ATPase activity, coupled to transmembrane movement of substances/Function	GO:0005886/plasma membrane/Component	GO:0015692/lead ion transport/Process	GO:0006855/drug transmembrane transport/Process	GO:0009723/response to ethylene stimulus/Process	GO:0009751/response to salicylic acid stimulus/Process	GO:0009753/response to jasmonic acid stimulus/Process	GO:0010193/response to ozone/Process	GO:0046865/terpenoid transport/Process	GO:0080168/abscisic acid transport/Process	GO:0000165/MAPK cascade/Process	GO:0006612/protein targeting to membrane/Process	GO:0007165/signal transduction/Process	GO:0009414/response to water deprivation/Process	GO:0009595/detection of biotic stimulus/Process	GO:0009697/salicylic acid biosynthetic process/Process	GO:0009733/response to auxin stimulus/Process	GO:0009737/response to abscisic acid stimulus/Process	GO:0009738/abscisic acid mediated signaling pathway/Process	GO:0009862/systemic acquired resistance, salicylic acid mediated signaling pathway/Process	GO:0009867/jasmonic acid mediated signaling pathway/Process	GO:0010200/response to chitin/Process	GO:0010310/regulation of hydrogen peroxide metabolic process/Process	GO:0010363/regulation of plant-type hypersensitive response/Process	GO:0031348/negative regulation of defense response/Process	GO:0042538/hyperosmotic salinity response/Process	GO:0042742/defense response to bacterium/Process	GO:0043069/negative regulation of programmed cell death/Process	GO:0043900/regulation of multi-organism process/Process	GO:0050832/defense response to fungus/Process
CUST_30690_PI429062924	0.59532	0.8554	0.462001	11.7949	11.0467	11.5696	10.6809	XP_002468217	unknown	GO:0005215/transporter activity/Function	GO:0005886/plasma membrane/Component	GO:0016020/membrane/Component
CUST_30779_PI429062924	1.18677	0.687148	0.330744	10.9162	11.1633	10.3749	9.32004	XP_002446615	unknown	GO:0006865/amino acid transport/Process	GO:0015171/amino acid transmembrane transporter activity/Function	GO:0016020/membrane/Component	GO:0005774/vacuolar membrane/Component
CUST_31003_PI429062924	1.52443	0.743397	3.60947	6.00768	6.61595	5.57989	7.85947	NP_001168616	unknown	GO:0005215/transporter activity/Function	GO:0005886/plasma membrane/Component	GO:0016020/membrane/Component	GO:0009624/response to nematode/Process	GO:0005774/vacuolar membrane/Component
CUST_31027_PI429062924	0.462089	0.292766	2.04042	6.70395	5.59019	4.93178	7.73282	NP_001147841	unknown	GO:0009672/auxin:hydrogen symporter activity/Function	GO:0009926/auxin polar transport/Process
CUST_31410_PI429062924	1.40488	1.59417	2.2107	8.74111	9.23156	9.41392	9.88562	XP_002457625	unknown	GO:0005351/sugar:hydrogen symporter activity/Function	GO:0005886/plasma membrane/Component	GO:0015144/carbohydrate transmembrane transporter activity/Function	GO:0016020/membrane/Component	GO:0009624/response to nematode/Process
CUST_31442_PI429062924	1.51537	2.0001	1.18384	6.43018	7.02984	7.43025	6.67365	XP_002441965	unknown	GO:0005886/plasma membrane/Component	GO:0015171/amino acid transmembrane transporter activity/Function	GO:0016020/membrane/Component	GO:0015172/acidic amino acid transmembrane transporter activity/Function	GO:0015175/neutral amino acid transmembrane transporter activity/Function	GO:0015810/aspartate transport/Process	GO:0015827/tryptophan transport/Process
CUST_31703_PI429062924	0.094778	0.220298	0.0720472	12.8799	9.48061	10.6974	9.085	XP_002442431	unknown	GO:0005744/mitochondrial inner membrane presequence translocase complex/Component	GO:0009507/chloroplast/Component	GO:0015031/protein transport/Process	GO:0015450/P-P-bond-hydrolysis-driven protein transmembrane transporter activity/Function	GO:0009793/embryo development ending in seed dormancy/Process
CUST_31798_PI429062924	2.00901	0.994789	1.02862	11.8052	12.8116	11.7976	11.8459		unknown	GO:0006810/transport/Process	GO:0000101/sulfur amino acid transport/Process	GO:0003333/amino acid transmembrane transport/Process	GO:0016021/integral to membrane/Component	GO:0015171/amino acid transmembrane transporter activity/Function	GO:0000102/L-methionine secondary active transmembrane transporter activity/Function	GO:0006865/amino acid transport/Process	GO:0016020/membrane/Component	GO:0042883/cysteine transport/Process	GO:0015821/methionine transport/Process	GO:0005887/integral to plasma membrane/Component
CUST_31866_PI429062924	2.03625	2.00307	8.92557	6.69268	7.71859	7.69489	9.85062	XP_002468339	unknown	GO:0015116/sulfate transmembrane transporter activity/Function
CUST_32033_PI429062924	1.12516	1.26981	2.53376	6.52083	6.69096	6.86544	7.86211	XP_002454679	unknown	GO:0005886/plasma membrane/Component	GO:0006865/amino acid transport/Process	GO:0015171/amino acid transmembrane transporter activity/Function	GO:0016020/membrane/Component	GO:0005774/vacuolar membrane/Component
CUST_32212_PI429062924	1.15603	0.900436	0.370075	7.19702	7.4062	7.04572	5.76291	XP_002464807	unknown	GO:0005215/transporter activity/Function	GO:0005886/plasma membrane/Component	GO:0015112/nitrate transmembrane transporter activity/Function	GO:0005773/vacuole/Component	GO:0000325/plant-type vacuole/Component	GO:0005774/vacuolar membrane/Component	GO:0009705/plant-type vacuole membrane/Component	GO:0005794/Golgi apparatus/Component	GO:0006869/lipid transport/Process	GO:0006891/intra-Golgi vesicle-mediated transport/Process	GO:0010351/lithium ion transport/Process	GO:0016558/protein import into peroxisome matrix/Process	GO:0015334/high affinity oligopeptide transporter activity/Function	GO:0042936/dipeptide transporter activity/Function	GO:0042937/tripeptide transporter activity/Function	GO:0042938/dipeptide transport/Process	GO:0042939/tripeptide transport/Process	GO:0015197/peptide transporter activity/Function	GO:0015833/peptide transport/Process
CUST_32372_PI429062924	0.242981	0.197367	0.147644	11.8891	9.84804	9.54808	9.12932	XP_002460442	unknown	GO:0006814/sodium ion transport/Process	GO:0006835/dicarboxylic acid transport/Process	GO:0017153/sodium:dicarboxylate symporter activity/Function	GO:0035725/sodium ion transmembrane transport/Process	GO:0005773/vacuole/Component	GO:0015140/malate transmembrane transporter activity/Function	GO:0015743/malate transport/Process	GO:0051453/regulation of intracellular pH/Process
CUST_32409_PI429062924	0.96529	0.83714	0.491328	10.5239	10.473	10.2675	9.49869	DAA60566	unknown	GO:0005215/transporter activity/Function	GO:0009507/chloroplast/Component	GO:0006869/lipid transport/Process	GO:0016887/ATPase activity/Function	GO:0009536/plastid/Component
CUST_32443_PI429062924	3.66852	1.3328	0.776898	10.1054	11.9806	10.5199	9.7412	XP_002448381	unknown	GO:0005215/transporter activity/Function	GO:0005886/plasma membrane/Component	GO:0006810/transport/Process
CUST_32489_PI429062924	0.179313	0.609536	0.358826	9.48221	7.00275	8.76799	8.00356	XP_002438139	unknown	GO:0005215/transporter activity/Function	GO:0005886/plasma membrane/Component	GO:0006857/oligopeptide transport/Process	GO:0016020/membrane/Component
CUST_32580_PI429062924	1.02851	1.84502	3.68861	10.7294	10.7699	11.613	12.6125	XP_002452707	unknown	GO:0015198/oligopeptide transporter activity/Function	GO:0006857/oligopeptide transport/Process	GO:0016020/membrane/Component	GO:0080167/response to karrikin/Process
CUST_32769_PI429062924	0.430485	0.881279	1.90028	11.648	10.432	11.4657	12.5742	ABI96817	unknown	GO:0005737/cytoplasm/Component	GO:0006810/transport/Process	GO:0015250/water channel activity/Function	GO:0016020/membrane/Component	GO:0006833/water transport/Process	GO:0015204/urea transmembrane transporter activity/Function	GO:0015840/urea transport/Process
CUST_33334_PI429062924	2.29274	1.44449	1.64847	6.31813	7.5152	6.84869	7.03925	XP_002458173	unknown	GO:0005886/plasma membrane/Component	GO:0006865/amino acid transport/Process	GO:0015171/amino acid transmembrane transporter activity/Function	GO:0016020/membrane/Component	GO:0015824/proline transport/Process
CUST_33417_PI429062924	0.660704	0.73604	0.271663	8.28977	7.69185	7.84763	6.40966	XP_002465519	unknown	GO:0005524/ATP binding/Function	GO:0016021/integral to membrane/Component	GO:0042626/ATPase activity, coupled to transmembrane movement of substances/Function
CUST_33462_PI429062924	0.909657	0.897156	0.490275	8.22262	8.08602	8.06605	7.19429	DAA57810	unknown	GO:0042626/ATPase activity, coupled to transmembrane movement of substances/Function	GO:0006855/drug transmembrane transport/Process	GO:0005886/plasma membrane/Component	GO:0006612/protein targeting to membrane/Process	GO:0009611/response to wounding/Process	GO:0009805/coumarin biosynthetic process/Process	GO:0009963/positive regulation of flavonoid biosynthetic process/Process	GO:0010363/regulation of plant-type hypersensitive response/Process	GO:0015850/organic hydroxy compound transport/Process	GO:1901140/p-coumaryl alcohol transport/Process	GO:1901141/regulation of lignin biosynthetic process/Process
CUST_34025_PI429062924	0.861989	0.765739	4.43254	7.80322	7.58896	7.41815	9.95136	AFW77706	unknown	GO:0005215/transporter activity/Function	GO:0005886/plasma membrane/Component	GO:0016020/membrane/Component	GO:0009624/response to nematode/Process	GO:0005774/vacuolar membrane/Component
CUST_34057_PI429062924	0.64353	0.951242	0.44708	9.272	8.63608	9.19988	8.1106	XP_002441840	unknown	GO:0005886/plasma membrane/Component	GO:0012505/endomembrane system/Component	GO:0015758/glucose transport/Process	GO:0016021/integral to membrane/Component	GO:0022891/substrate-specific transmembrane transporter activity/Function	GO:0048471/perinuclear region of cytoplasm/Component	GO:0055085/transmembrane transport/Process
CUST_34145_PI429062924	0.525681	0.813279	6.09283	5.08103	4.15329	4.78286	7.68815	NP_001147862	unknown	GO:0005215/transporter activity/Function	GO:0005886/plasma membrane/Component	GO:0009835/fruit ripening/Process	GO:0015297/antiporter activity/Function	GO:0016020/membrane/Component
CUST_34423_PI429062924	0.411785	0.506175	1.89983	6.8302	5.55017	5.84791	7.75607	XP_003576348	unknown	GO:0080167/response to karrikin/Process	GO:0005886/plasma membrane/Component	GO:0009414/response to water deprivation/Process	GO:0009630/gravitropism/Process	GO:0009705/plant-type vacuole membrane/Component	GO:0010540/basipetal auxin transport/Process	GO:0022821/potassium ion antiporter activity/Function	GO:0048364/root development/Process	GO:0090333/regulation of stomatal closure/Process
CUST_34495_PI429062924	0.531805	0.419126	0.344009	9.12866	8.21762	7.87411	7.58917		unknown	GO:0005247/voltage-gated chloride channel activity/Function	GO:0006821/chloride transport/Process	GO:0016020/membrane/Component	GO:0009507/chloroplast/Component	GO:0005794/Golgi apparatus/Component
CUST_34726_PI429062924	0.0876338	0.365691	0.114042	7.68597	4.1736	6.23467	4.55361	XP_002454723	unknown	GO:0009507/chloroplast/Component	GO:0009414/response to water deprivation/Process	GO:0009651/response to salt stress/Process	GO:0009941/chloroplast envelope/Component	GO:0009678/hydrogen-translocating pyrophosphatase activity/Function	GO:0009705/plant-type vacuole membrane/Component	GO:0010248/establishment or maintenance of transmembrane electrochemical gradient/Process	GO:0005739/mitochondrion/Component	GO:0005773/vacuole/Component	GO:0005886/plasma membrane/Component	GO:0009926/auxin polar transport/Process	GO:0010008/endosome membrane/Component	GO:0000325/plant-type vacuole/Component	GO:0005774/vacuolar membrane/Component	GO:0016020/membrane/Component	GO:0048366/leaf development/Process	GO:0005829/cytosol/Component	GO:0005794/Golgi apparatus/Component
CUST_35292_PI429062924	2.16744	2.4964	3.02762	7.73912	8.85511	9.05897	9.3373	XP_002440906	unknown	GO:0005215/transporter activity/Function	GO:0005886/plasma membrane/Component	GO:0006857/oligopeptide transport/Process	GO:0016020/membrane/Component	GO:0009624/response to nematode/Process
CUST_35484_PI429062924	0.70131	0.5927	0.48878	9.65851	9.14663	8.90388	8.62576	NP_001105640	unknown	GO:0005783/endoplasmic reticulum/Component	GO:0015250/water channel activity/Function	GO:0046685/response to arsenic-containing substance/Process
CUST_35598_PI429062924	0.438936	0.968156	0.863883	9.07526	7.88734	9.02857	8.86417	XP_004290741	unknown	GO:0005886/plasma membrane/Component	GO:0046933/proton-transporting ATP synthase activity, rotational mechanism/Function	GO:0009507/chloroplast/Component	GO:0005773/vacuole/Component	GO:0046686/response to cadmium ion/Process	GO:0010255/glucose mediated signaling pathway/Process	GO:0005774/vacuolar membrane/Component	GO:0016020/membrane/Component	GO:0005829/cytosol/Component	GO:0009506/plasmodesma/Component	GO:0030835/negative regulation of actin filament depolymerization/Process	GO:0051015/actin filament binding/Function	GO:0051017/actin filament bundle assembly/Process	GO:0051693/actin filament capping/Process	GO:0005794/Golgi apparatus/Component
CUST_35932_PI429062924	0.499536	0.852137	0.8583	10.7428	9.74141	10.5119	10.5223	XP_002460978	unknown	GO:0005215/transporter activity/Function	GO:0005886/plasma membrane/Component	GO:0015112/nitrate transmembrane transporter activity/Function	GO:0005773/vacuole/Component	GO:0000325/plant-type vacuole/Component	GO:0005774/vacuolar membrane/Component	GO:0009705/plant-type vacuole membrane/Component	GO:0005794/Golgi apparatus/Component	GO:0006869/lipid transport/Process	GO:0006891/intra-Golgi vesicle-mediated transport/Process	GO:0010351/lithium ion transport/Process	GO:0016558/protein import into peroxisome matrix/Process	GO:0015334/high affinity oligopeptide transporter activity/Function	GO:0042936/dipeptide transporter activity/Function	GO:0042937/tripeptide transporter activity/Function	GO:0042938/dipeptide transport/Process	GO:0042939/tripeptide transport/Process	GO:0015197/peptide transporter activity/Function	GO:0015833/peptide transport/Process
CUST_36092_PI429062924	2.46062	1.31771	1.44386	8.07108	9.37011	8.46912	8.60102	XP_002460589	unknown	GO:0005215/transporter activity/Function	GO:0005886/plasma membrane/Component	GO:0006857/oligopeptide transport/Process	GO:0016020/membrane/Component
CUST_36120_PI429062924	0.824874	0.922413	2.08905	12.0311	11.7533	11.9146	13.0939		unknown	GO:0005261/cation channel activity/Function	GO:0005507/copper ion binding/Function	GO:0005509/calcium ion binding/Function	GO:0005886/plasma membrane/Component	GO:0007155/cell adhesion/Process	GO:0008131/primary amine oxidase activity/Function	GO:0009308/amine metabolic process/Process	GO:0009986/cell surface/Component	GO:0016021/integral to membrane/Component	GO:0046677/response to antibiotic/Process	GO:0048038/quinone binding/Function
CUST_36272_PI429062924	0.809908	0.871081	0.375922	8.01921	7.71504	7.82009	6.60772	XP_002458856	unknown	GO:0005886/plasma membrane/Component	GO:0015171/amino acid transmembrane transporter activity/Function	GO:0006865/amino acid transport/Process	GO:0016020/membrane/Component
CUST_37182_PI429062924	0.249502	1.18461	1.93525	15.2263	13.2234	15.4707	16.1788	NP_001105131	unknown	GO:0005886/plasma membrane/Component	GO:0006810/transport/Process	GO:0015250/water channel activity/Function	GO:0016020/membrane/Component	GO:0009941/chloroplast envelope/Component	GO:0005739/mitochondrion/Component	GO:0005773/vacuole/Component	GO:0009414/response to water deprivation/Process	GO:0009506/plasmodesma/Component	GO:0006096/glycolysis/Process	GO:0006816/calcium ion transport/Process	GO:0006833/water transport/Process	GO:0006972/hyperosmotic response/Process	GO:0007030/Golgi organization/Process	GO:0009266/response to temperature stimulus/Process	GO:0009651/response to salt stress/Process	GO:0009750/response to fructose stimulus/Process	GO:0046686/response to cadmium ion/Process
CUST_37280_PI429062924	2.39013	2.12232	0.679294	11.6255	12.8826	12.7112	11.0676	XP_002441965	unknown	GO:0005886/plasma membrane/Component	GO:0015171/amino acid transmembrane transporter activity/Function	GO:0016020/membrane/Component	GO:0015172/acidic amino acid transmembrane transporter activity/Function	GO:0015175/neutral amino acid transmembrane transporter activity/Function	GO:0015810/aspartate transport/Process	GO:0015827/tryptophan transport/Process
CUST_37424_PI429062924	1.09592	2.22965	0.856915	7.27037	7.40251	8.42719	7.04759	XP_002458939	unknown	GO:0005215/transporter activity/Function	GO:0005634/nucleus/Component	GO:0000796/condensin complex/Component	GO:0000911/cytokinesis by cell plate formation/Process	GO:0006260/DNA replication/Process	GO:0006261/DNA-dependent DNA replication/Process	GO:0006270/DNA replication initiation/Process	GO:0006275/regulation of DNA replication/Process	GO:0006306/DNA methylation/Process	GO:0006342/chromatin silencing/Process	GO:0006346/methylation-dependent chromatin silencing/Process	GO:0008283/cell proliferation/Process	GO:0009909/regulation of flower development/Process	GO:0010267/production of ta-siRNAs involved in RNA interference/Process	GO:0010389/regulation of G2/M transition of mitotic cell cycle/Process	GO:0016458/gene silencing/Process	GO:0016570/histone modification/Process	GO:0031047/gene silencing by RNA/Process	GO:0031048/chromatin silencing by small RNA/Process	GO:0034968/histone lysine methylation/Process	GO:0035196/production of miRNAs involved in gene silencing by miRNA/Process	GO:0048449/floral organ formation/Process	GO:0051567/histone H3-K9 methylation/Process	GO:0051607/defense response to virus/Process	GO:0051726/regulation of cell cycle/Process
CUST_37685_PI429062924	2.55373	1.23383	1.33397	6.2569	7.6095	6.56004	6.67262	XP_003495151	unknown	GO:0006836/neurotransmitter transport/Process	GO:0016021/integral to membrane/Component	GO:0005328/neurotransmitter:sodium symporter activity/Function	GO:0016020/membrane/Component	GO:0006810/transport/Process	GO:0015293/symporter activity/Function
CUST_37922_PI429062924	0.456563	0.517754	0.464336	8.46302	7.3319	7.51336	7.35626	XP_002439891	unknown	GO:0005351/sugar:hydrogen symporter activity/Function	GO:0005886/plasma membrane/Component	GO:0015144/carbohydrate transmembrane transporter activity/Function	GO:0016020/membrane/Component	GO:0006569/tryptophan catabolic process/Process	GO:0006857/oligopeptide transport/Process	GO:0009684/indoleacetic acid biosynthetic process/Process
CUST_37957_PI429062924	1.08254	1.34676	2.26569	7.00993	7.12435	7.43942	8.18988	XP_002452640	unknown	GO:0005247/voltage-gated chloride channel activity/Function	GO:0006821/chloride transport/Process	GO:0016020/membrane/Component	GO:0009507/chloroplast/Component	GO:0005794/Golgi apparatus/Component																													GO:0046686/response to cadmium ion/Process	GO:0048193/Golgi vesicle transport/Process
CUST_38146_PI429062924	0.474549	0.387104	2.16477	6.67091	5.59554	5.3017	7.78512	NP_001147841	unknown	GO:0009672/auxin:hydrogen symporter activity/Function	GO:0009926/auxin polar transport/Process
CUST_38597_PI429062924	2.81512	0.978639	0.575694	10.1091	11.6023	10.078	9.31252	XP_002454642	unknown	GO:0006826/iron ion transport/Process	GO:0030288/outer membrane-bounded periplasmic space/Component	GO:0042626/ATPase activity, coupled to transmembrane movement of substances/Function
CUST_39296_PI429062924	0.371725	0.851185	1.38378	11.0037	9.57599	10.7712	11.4723	XP_002451857	unknown	GO:0005219/ryanodine-sensitive calcium-release channel activity/Function	GO:0005509/calcium ion binding/Function	GO:0006874/cellular calcium ion homeostasis/Process	GO:0016021/integral to membrane/Component
CUST_3939_PI429062924	0.442353	1.01501	1.02342	7.72508	6.54835	7.74658	7.75849		unknown	GO:0000139/Golgi membrane/Component	GO:0030026/cellular manganese ion homeostasis/Process	GO:0055085/transmembrane transport/Process	GO:0030001/metal ion transport/Process	GO:0005384/manganese ion transmembrane transporter activity/Function
CUST_39491_PI429062924	3.33624	1.13826	0.463449	10.7738	12.512	10.9606	9.66429	ZP_07301319	unknown	GO:0015197/peptide transporter activity/Function	GO:0015833/peptide transport/Process	GO:0042626/ATPase activity, coupled to transmembrane movement of substances/Function
CUST_39671_PI429062924	1.38623	1.19906	2.34741	6.71616	7.18732	6.97806	7.94723	XP_002488166	unknown	GO:0005328/neurotransmitter:sodium symporter activity/Function	GO:0006810/transport/Process	GO:0006836/neurotransmitter transport/Process	GO:0015187/glycine transmembrane transporter activity/Function	GO:0015293/symporter activity/Function	GO:0015816/glycine transport/Process	GO:0016020/membrane/Component	GO:0016021/integral to membrane/Component
CUST_39840_PI429062924	1.09919	0.756203	0.439205	9.59661	9.73306	9.19346	8.40958	YP_001923605	unknown	GO:0005245/voltage-gated calcium channel activity/Function	GO:0005891/voltage-gated calcium channel complex/Component
CUST_40903_PI429062924	2.85709	1.26676	0.671069	15.1132	16.6278	15.4544	14.5377		unknown	GO:0005245/voltage-gated calcium channel activity/Function	GO:0005891/voltage-gated calcium channel complex/Component
CUST_41644_PI429062924	0.296831	1.26319	0.218921	9.55482	7.80254	9.89189	7.36331		unknown	GO:0006821/chloride transport/Process	GO:0005254/chloride channel activity/Function	GO:0016020/membrane/Component	GO:0055085/transmembrane transport/Process	GO:0005247/voltage-gated chloride channel activity/Function	GO:0030554/adenyl nucleotide binding/Function	GO:0015629/actin cytoskeleton/Component
CUST_41881_PI429062924	0.822549	1.21796	2.18407	13.0005	12.7186	13.2849	14.1275		unknown	GO:0000139/Golgi membrane/Component	GO:0005524/ATP binding/Function	GO:0004008/copper-exporting ATPase activity/Function	GO:0060003/copper ion export/Process	GO:0006878/cellular copper ion homeostasis/Process	GO:0000329/fungal-type vacuole membrane/Component	GO:0005794/Golgi apparatus/Component	GO:0016021/integral to membrane/Component	GO:0046872/metal ion binding/Function
CUST_46221_PI429062924	0.466512	220.353	0.408782	3.85162	2.7516	11.6353	2.56102		unknown	GO:0001916/positive regulation of T cell mediated cytotoxicity/Process	GO:0002474/antigen processing and presentation of peptide antigen via MHC class I/Process	GO:0002479/antigen processing and presentation of exogenous peptide antigen via MHC class I, TAP-dependent/Process	GO:0005515/protein binding/Function	GO:0005524/ATP binding/Function	GO:0005789/endoplasmic reticulum membrane/Component	GO:0005829/cytosol/Component	GO:0005886/plasma membrane/Component	GO:0006952/defense response/Process	GO:0015197/peptide transporter activity/Function	GO:0015421/oligopeptide-transporting ATPase activity/Function	GO:0015833/peptide transport/Process	GO:0016021/integral to membrane/Component	GO:0019060/intracellular transport of viral proteins in host cell/Process	GO:0019885/antigen processing and presentation of endogenous peptide antigen via MHC class I/Process	GO:0030176/integral to endoplasmic reticulum membrane/Component	GO:0042288/MHC class I protein binding/Function	GO:0042590/antigen processing and presentation of exogenous peptide antigen via MHC class I/Process	GO:0042605/peptide antigen binding/Function	GO:0042803/protein homodimerization activity/Function	GO:0042825/TAP complex/Component	GO:0043531/ADP binding/Function	GO:0046967/cytosol to ER transport/Process	GO:0046978/TAP1 binding/Function	GO:0046979/TAP2 binding/Function	GO:0046980/tapasin binding/Function	GO:0055085/transmembrane transport/Process	GO:0005743/mitochondrial inner membrane/Component
CUST_51264_PI429062924	0.529286	0.57164	0.226277	9.63407	8.71618	8.82724	7.49023		unknown	GO:0005262/calcium channel activity/Function	GO:0005783/endoplasmic reticulum/Component	GO:0005886/plasma membrane/Component	GO:0005929/cilium/Component	GO:0006816/calcium ion transport/Process	GO:0016020/membrane/Component	GO:0034606/response to hermaphrodite contact/Process	GO:0034608/vulval location/Process	GO:0043025/neuronal cell body/Component	GO:0050982/detection of mechanical stimulus/Process	GO:0060170/cilium membrane/Component	GO:0060179/male mating behavior/Process	GO:0070588/calcium ion transmembrane transport/Process
CUST_54087_PI429062924	1.92237	1.93344	2.1172	6.13782	7.08071	7.08899	7.21998		unknown	GO:0003333/amino acid transmembrane transport/Process	GO:0015171/amino acid transmembrane transporter activity/Function	GO:0016020/membrane/Component	GO:0016021/integral to membrane/Component
CUST_56056_PI429062924	0.624554	0.336749	0.464641	7.40352	6.72441	5.83327	6.2977		unknown	GO:0008381/mechanically-gated ion channel activity/Function	GO:0016021/integral to membrane/Component
[truncated: 2 more columns]
