# Supplementary material for: Transcriptome Profiling of Sugarcane Roots in Response to Low Potassium Stress
Source: PLoS One. 2015 May 8;10(5):e0126306. doi: 10.1371/journal.pone.0126306 (PMC4425431; doi:10.1371/journal.pone.0126306)
Supplement: S6 Table — (XLSX) [file pone.0126306.s006.xlsx]

## Sheet: Sheet1
S6_Table Genes function as kinases and phosphatase showing changes in expression in sugarcane under low K stress
ProbeName	Fold chang			Nomalize signal				nr_accession	description	GO
	8 h vs 0 h	24 h vs 0 h	72 h vs 0 h	0 h	8 h	24 h	72 h
CUST_42158_PI429062924	0.965049	1.01089	5.4569	6.48212	6.4308	6.49775	8.9302	ACQ83491	CBL-interacting protein kinase 14	GO:0005794/Golgi apparatus/Component	GO:0005881/cytoplasmic microtubule/Component	GO:0005884/actin filament/Component	GO:0008013/beta-catenin binding/Function	GO:0008017/microtubule binding/Function	GO:0016055/Wnt receptor signaling pathway/Process	GO:0016342/catenin complex/Component	GO:0031258/lamellipodium membrane/Component	GO:0035414/negative regulation of catenin import into nucleus/Process	GO:0048471/perinuclear region of cytoplasm/Component	GO:0090090/negative regulation of canonical Wnt receptor signaling pathway/Process
CUST_51966_PI429062924	0.91087	1.08923	2.30259	8.25484	8.12016	8.37815	9.4581	AFW64707	putative CBL-interacting protein kinase family protein isoform 1 [Zea mays]	GO:0005886/plasma membrane/Component	GO:0016301/kinase activity/Function	GO:0004672/protein kinase activity/Function	GO:0004674/protein serine/threonine kinase activity/Function	GO:0009737/response to abscisic acid stimulus/Process	GO:0009738/abscisic acid mediated signaling pathway/Process	GO:0005634/nucleus/Component	GO:0005737/cytoplasm/Component	GO:0009735/response to cytokinin stimulus/Process
CUST_20141_PI429062924	0.390619	0.518759	0.845775	10.5791	9.22292	9.63222	10.3374	ACQ83488	CBL-interacting protein kinase 09	GO:0005886/plasma membrane/Component	GO:0016301/kinase activity/Function	GO:0005515/protein binding/Function	GO:0005634/nucleus/Component	GO:0005737/cytoplasm/Component	GO:0004674/protein serine/threonine kinase activity/Function	GO:0010107/potassium ion import/Process	GO:0005829/cytosol/Component	GO:0007584/response to nutrient/Process	GO:0009414/response to water deprivation/Process	GO:0010118/stomatal movement/Process	GO:0009536/plastid/Component	GO:0000911/cytokinesis by cell plate formation/Process	GO:0009723/response to ethylene stimulus/Process	GO:0009738/abscisic acid mediated signaling pathway/Process	GO:0016036/cellular response to phosphate starvation/Process	GO:0019375/galactolipid biosynthetic process/Process	GO:0019722/calcium-mediated signaling/Process	GO:0035556/intracellular signal transduction/Process	GO:0042631/cellular response to water deprivation/Process
CUST_13175_PI429062924	0.0582301	0.144272	0.108967	13.5362	9.43411	10.7431	10.3382	ACQ83508	CBL-interacting protein kinase 01	GO:0005886/plasma membrane/Component	GO:0016301/kinase activity/Function	GO:0005515/protein binding/Function	GO:0006970/response to osmotic stress/Process	GO:0009651/response to salt stress/Process	GO:0009737/response to abscisic acid stimulus/Process	GO:0010118/stomatal movement/Process	GO:0019722/calcium-mediated signaling/Process
CUST_7638_PI429062924	0.317158	0.397904	0.692425	13.0474	11.3907	11.7179	12.5172	ACQ83502	CBL-interacting protein kinase 30	GO:0005886/plasma membrane/Component	GO:0016301/kinase activity/Function	GO:0005515/protein binding/Function	GO:0010118/stomatal movement/Process	GO:0019722/calcium-mediated signaling/Process
CUST_54180_PI429062924	0.530762	0.840599	2.26363	12.1136	11.1997	11.863	13.2922	ACQ83498	CBL-interacting protein kinase 21	GO:0005886/plasma membrane/Component	GO:0016301/kinase activity/Function	GO:0005515/protein binding/Function	GO:0006970/response to osmotic stress/Process	GO:0009651/response to salt stress/Process	GO:0009737/response to abscisic acid stimulus/Process	GO:0010118/stomatal movement/Process	GO:0019722/calcium-mediated signaling/Process
CUST_9371_PI429062924	1.09856	0.985242	2.505	6.07794	6.21355	6.05649	7.40275	ACQ83514	CBL-interacting protein kinase 24	GO:0005886/plasma membrane/Component	GO:0016301/kinase activity/Function	GO:0005515/protein binding/Function	GO:0004672/protein kinase activity/Function	GO:0042802/identical protein binding/Function	GO:0009705/plant-type vacuole membrane/Component	GO:0009651/response to salt stress/Process
CUST_49630_PI429062924	0.657925	1.37691	2.55649	7.74257	7.13857	8.20401	9.09674	ACQ83509	CBL-interacting protein kinase 15	GO:0005886/plasma membrane/Component	GO:0016301/kinase activity/Function
CUST_4771_PI429062924	0.32882	2.24162	10.2616	6.98948	5.38485	8.15402	10.3487	ACQ83496	CBL-interacting protein kinase 20	GO:0005886/plasma membrane/Component	GO:0016301/kinase activity/Function
CUST_10946_PI429062924	0.854928	0.351929	0.183832	10.9267	10.7006	9.42005	8.48316	ACQ83486	CBL-interacting protein kinase 19	GO:0005886/plasma membrane/Component	GO:0016301/kinase activity/Function
CUST_28467_PI429062924	3.10153	1.16517	0.853479	7.33392	8.9669	7.55446	7.10535	NP_001056378	Probable protein phosphatase 2C 51	GO:0004722/protein serine/threonine phosphatase activity/Function	GO:0005886/plasma membrane/Component		GO:0005829/cytosol/Component	GO:0006869/lipid transport/Process
CUST_40716_PI429062924	0.213953	0.275437	0.105638	12.0866	9.86197	10.2264	8.84381	ABB47942	Protein phosphatase 2C containing protein	GO:0004722/protein serine/threonine phosphatase activity/Function	GO:0005634/nucleus/Component
CUST_36509_PI429062924	0.421247	0.658727	0.76879	9.4507	8.20344	8.84845	9.07136	ABF94415	Protein phosphatase 2C containing protein	GO:0004722/protein serine/threonine phosphatase activity/Function	GO:0009507/chloroplast/Component	GO:0000023/maltose metabolic process/Process	GO:0009637/response to blue light/Process	GO:0010155/regulation of proton transport/Process	GO:0019252/starch biosynthetic process/Process	GO:0043085/positive regulation of catalytic activity/Process	GO:0046777/protein autophosphorylation/Process
CUST_36910_PI429062924	0.48109	0.713782	0.760591	7.64229	6.58667	7.15584	7.24748	NP_001151594	catalytic/ protein phosphatase type 2C	GO:0004722/protein serine/threonine phosphatase activity/Function	GO:0005739/mitochondrion/Component	GO:0005634/nucleus/Component	GO:0004721/phosphoprotein phosphatase activity/Function	GO:0005515/protein binding/Function	GO:0005886/plasma membrane/Component	GO:0006470/protein dephosphorylation/Process
CUST_60543_PI429062924	0.575401	0.566937	0.435395	10.6567	9.85935	9.83798	9.45711	NP_001148728	protein phosphatase 2C	GO:0004722/protein serine/threonine phosphatase activity/Function	GO:0005575/cellular_component/Component	GO:0009627/systemic acquired resistance/Process	GO:0031347/regulation of defense response/Process	GO:0031348/negative regulation of defense response/Process
CUST_6383_PI429062924	0.475974	0.626984	0.475476	13.7422	12.6712	13.0687	12.6696	NP_001149825	pyruvate kinase, cytosolic isozyme [Zea mays]	GO:0004743/pyruvate kinase activity/Function	GO:0005737/cytoplasm/Component	GO:0006096/glycolysis/Process	GO:0005829/cytosol/Component	GO:0000023/maltose metabolic process/Process	GO:0019252/starch biosynthetic process/Process	GO:0019761/glucosinolate biosynthetic process/Process	GO:0043085/positive regulation of catalytic activity/Process
CUST_61415_PI429062924	0.897457	0.810087	0.469565	12.8863	12.7302	12.5824	11.7957	NP_001151569	ATP binding protein [Zea mays]	GO:0004672/protein kinase activity/Function	GO:0005886/plasma membrane/Component	GO:0004712/protein serine/threonine/tyrosine kinase activity/Function	GO:0005829/cytosol/Component	GO:0009658/chloroplast organization/Process	GO:0007015/actin filament organization/Process
CUST_51674_PI429062924	1.03733	1.73228	2.45174	6.58614	6.63901	7.37881	7.87994	NP_001147491	ATP binding protein precursor [Zea mays]	GO:0004674/protein serine/threonine kinase activity/Function	GO:0005524/ATP binding/Function	GO:0006468/protein phosphorylation/Process	GO:0007169/transmembrane receptor protein tyrosine kinase signaling pathway/Process	GO:0009507/chloroplast/Component	GO:0048765/root hair cell differentiation/Process	GO:0007155/cell adhesion/Process	GO:0010090/trichome morphogenesis/Process	GO:0010228/vegetative to reproductive phase transition of meristem/Process	GO:0016926/protein desumoylation/Process	GO:0045010/actin nucleation/Process	GO:0048527/lateral root development/Process	GO:0048589/developmental growth/Process	GO:0050665/hydrogen peroxide biosynthetic process/Process	GO:0071555/cell wall organization/Process
CUST_2296_PI429062924	0.322291	0.487587	0.455862	7.71038	6.07682	6.67411	6.57705	ACG29778	Ca2+/calmodulin-dependent protein kinase phosphatase [Zea mays]	GO:0004722/protein serine/threonine phosphatase activity/Function	GO:0005737/cytoplasm/Component	GO:0010200/response to chitin/Process	GO:0005634/nucleus/Component	GO:0009409/response to cold/Process	GO:0009414/response to water deprivation/Process	GO:0009651/response to salt stress/Process	GO:0009737/response to abscisic acid stimulus/Process	GO:0061416/regulation of transcription from RNA polymerase II promoter in response to salt stress/Process
CUST_7851_PI429062924	0.726409	0.544863	0.374435	8.96147	8.50032	8.08544	7.54426	ZP_00134169	COG0475: Kef-type K+ transport systems, membrane components [Actinobacillus pleuropneumoniae serovar 1 str. 4074]	GO:0004725/protein tyrosine phosphatase activity/Function
CUST_23752_PI429062924	1.0573	0.671861	0.193237	9.95159	10.032	9.37782	7.58003	ZP_01679079	conserved hypothetical protein [Vibrio cholerae 2740-80]	GO:0004672/protein kinase activity/Function	GO:0005524/ATP binding/Function	GO:0005730/nucleolus/Component	GO:0005737/cytoplasm/Component	GO:0006913/nucleocytoplasmic transport/Process	GO:0007165/signal transduction/Process	GO:0007270/neuron-neuron synaptic transmission/Process	GO:0007616/long-term memory/Process	GO:0043011/myeloid dendritic cell differentiation/Process	GO:0045893/positive regulation of transcription, DNA-dependent/Process	GO:0046827/positive regulation of protein export from nucleus/Process
CUST_12925_PI429062924	1.51565	0.733935	0.354186	8.21648	8.81642	7.77021	6.71906	AAX95522	Expressed protein [Oryza sativa Japonica Group]	GO:0005886/plasma membrane/Component	GO:0016301/kinase activity/Function
CUST_1785_PI429062924	0.415671	0.434934	0.456672	8.44982	7.18333	7.24868	7.31905	EMS68138	Formin-like protein 6 [Triticum urartu]	GO:0005886/plasma membrane/Component	GO:0016301/kinase activity/Function
CUST_40310_PI429062924	0.620386	0.454846	0.838078	9.48467	8.79591	8.34812	9.22983	XP_001355875	GA16357 [Drosophila pseudoobscura pseudoobscura]	GO:0016772/transferase activity, transferring phosphorus-containing groups/Function	GO:0004674/protein serine/threonine kinase activity/Function	GO:0005524/ATP binding/Function	GO:0006468/protein phosphorylation/Process	GO:0004672/protein kinase activity/Function	GO:0016301/kinase activity/Function	GO:0016310/phosphorylation/Process	GO:0000166/nucleotide binding/Function
CUST_5700_PI429062924	0.939672	1.34571	2.01273	6.89863	6.80886	7.327	7.90779	XP_003576144	PREDICTED: cysteine-rich receptor-like protein kinase 10-like [Brachypodium distachyon]	GO:0005576/extracellular region/Component	GO:0016301/kinase activity/Function	GO:0009627/systemic acquired resistance/Process	GO:0009697/salicylic acid biosynthetic process/Process	GO:0034976/response to endoplasmic reticulum stress/Process
CUST_422_PI429062924	0.488048	0.293856	0.258003	9.05521	8.02031	7.28839	7.10067	XP_003566678	PREDICTED: G-type lectin S-receptor-like serine/threonine-protein kinase SD1-13-like [Brachypodium distachyon]	GO:0005886/plasma membrane/Component	GO:0016301/kinase activity/Function
CUST_55032_PI429062924	0.415162	0.48822	0.309553	9.3862	8.11795	8.35181	7.69446	XP_003576434	PREDICTED: L-type lectin-domain containing receptor kinase IX.1-like [Brachypodium distachyon]	GO:0005509/calcium ion binding/Function	GO:0009756/carbohydrate mediated signaling/Process	GO:0030145/manganese ion binding/Function	GO:0030246/carbohydrate binding/Function
CUST_7092_PI429062924	0.845685	0.718812	2.03505	10.6124	10.3706	10.1361	11.6375	XP_003579053	PREDICTED: probable LRR receptor-like serine/threonine-protein kinase MRH1-like [Brachypodium distachyon]	GO:0004674/protein serine/threonine kinase activity/Function	GO:0005524/ATP binding/Function	GO:0006468/protein phosphorylation/Process	GO:0007169/transmembrane receptor protein tyrosine kinase signaling pathway/Process	GO:0009507/chloroplast/Component	GO:0048765/root hair cell differentiation/Process	GO:0007155/cell adhesion/Process	GO:0010090/trichome morphogenesis/Process	GO:0010228/vegetative to reproductive phase transition of meristem/Process	GO:0016926/protein desumoylation/Process	GO:0045010/actin nucleation/Process	GO:0048527/lateral root development/Process	GO:0048589/developmental growth/Process	GO:0050665/hydrogen peroxide biosynthetic process/Process	GO:0071555/cell wall organization/Process
CUST_14136_PI429062924	2.14121	1.15615	0.70897	6.11854	7.21697	6.32787	5.62234	XP_004239628	PREDICTED: serine/threonine-protein kinase SAPK7-like [Solanum lycopersicum]	GO:0003674/molecular_function/Function	GO:0005575/cellular_component/Component	GO:0008150/biological_process/Process
CUST_10786_PI429062924	0.47874	1.38319	1.26958	6.61621	5.55352	7.08421	6.96056	EGX95351	Protein kinase C [Cordyceps militaris CM01]	GO:0004697/protein kinase C activity/Function	GO:0009826/unidimensional cell growth/Process	GO:0030427/site of polarized growth/Component	GO:0030428/cell septum/Component	GO:0031505/fungal-type cell wall organization/Process	GO:0033246/positive regulation of penicillin metabolic process/	GO:0042318/penicillin biosynthetic process/Process
CUST_14182_PI429062924	0.461502	1.17594	1.34563	7.80885	6.69326	8.04267	8.23713	ABF93864	protein phosphatase 2C, putative, expressed [Oryza sativa Japonica Group]	GO:0004722/protein serine/threonine phosphatase activity/Function	GO:0009507/chloroplast/Component
CUST_47675_PI429062924	1.06233	0.761842	0.302519	7.55377	7.641	7.16134	5.82887	EMT12201	Putative cysteine-rich receptor-like protein kinase 23 [Aegilops tauschii]	GO:0005634/nucleus/Component	GO:0005789/endoplasmic reticulum membrane/Component	GO:0046907/intracellular transport/Process	GO:0000326/protein storage vacuole/Component	GO:0005515/protein binding/Function	GO:0016021/integral to membrane/Component	GO:0005783/endoplasmic reticulum/Component	GO:0005886/plasma membrane/Component	GO:0005829/cytosol/Component	GO:0000911/cytokinesis by cell plate formation/Process	GO:0006499/N-terminal protein myristoylation/Process	GO:0006605/protein targeting/Process	GO:0006623/protein targeting to vacuole/Process	GO:0006886/intracellular protein transport/Process	GO:0007030/Golgi organization/Process	GO:0007033/vacuole organization/Process	GO:0010359/regulation of anion channel activity/Process	GO:0016192/vesicle-mediated transport/Process
CUST_2215_PI429062924	1.07252	23.1693	0.95688	3.46481	3.56581	7.99895	3.40121	AFW86556	putative D-mannose binding lectin receptor-like protein kinase family protein [Zea mays]	GO:0003777/microtubule motor activity/Function	GO:0005515/protein binding/Function	GO:0005524/ATP binding/Function	GO:0005814/centriole/Component	GO:0005871/kinesin complex/Component	GO:0005874/microtubule/Component	GO:0007018/microtubule-based movement/Process	GO:0007019/microtubule depolymerization/Process	GO:0008017/microtubule binding/Function	GO:0042384/cilium assembly/Process
CUST_17661_PI429062924	2.00654	1.31193	1.06633	6.92712	7.93183	7.31882	7.01978	AFW72332	putative leucine-rich repeat receptor-like protein kinase family protein [Zea mays]	GO:0004674/protein serine/threonine kinase activity/Function	GO:0005524/ATP binding/Function	GO:0006468/protein phosphorylation/Process	GO:0007169/transmembrane receptor protein tyrosine kinase signaling pathway/Process	GO:0016301/kinase activity/Function	GO:0005886/plasma membrane/Component
CUST_22337_PI429062924	0.968301	0.922937	0.392626	9.52403	9.47756	9.40833	8.17526	AFW70898	putative leucine-rich repeat receptor-like protein kinase family protein isoform 1 [Zea mays]	GO:0005886/plasma membrane/Component	GO:0016301/kinase activity/Function
CUST_10570_PI429062924	1.07977	1.52506	2.90848	7.84214	7.95287	8.45101	9.38241	BAD37979	putative leucine-rich repeat transmembrane protein kinase 1 [Oryza sativa Japonica Group]	GO:0005576/extracellular region/Component	GO:0005886/plasma membrane/Component	GO:0016301/kinase activity/Function	GO:0009624/response to nematode/Process	GO:0010075/regulation of meristem growth/Process	GO:0048653/anther development/Process
CUST_29432_PI429062924	1.18297	0.799713	0.486269	7.99345	8.23587	7.671	6.95327	AFW72812	putative lysM-domain receptor-like protein kinase family protein [Zea mays]	GO:0005576/extracellular region/Component	GO:0016301/kinase activity/Function	GO:0005886/plasma membrane/Component	GO:0010200/response to chitin/Process	GO:0008061/chitin binding/Function	GO:0071323/cellular response to chitin/Process
CUST_4402_PI429062924	0.364235	0.702561	1.078	7.54259	6.08553	7.03329	7.65095	AFW83661	putative MAPKKK family protein kinase [Zea mays]	GO:0005886/plasma membrane/Component
CUST_326_PI429062924	0.788445	0.629466	0.387434	8.05908	7.71616	7.39128	6.6911	AFW85578	putative protein kinase superfamily protein [Zea mays]	GO:0004672/protein kinase activity/Function	GO:0005634/nucleus/Component	GO:0006468/protein phosphorylation/Process	GO:0004712/protein serine/threonine/tyrosine kinase activity/Function	GO:0009644/response to high light intensity/Process	GO:0042542/response to hydrogen peroxide/Process
CUST_57276_PI429062924	0.508461	0.904163	2.21049	8.55029	7.5745	8.40494	9.69466	AFW60405	putative protein kinase superfamily protein [Zea mays]	GO:0000771/agglutination involved in conjugation/	GO:0005536/glucose binding/Function	GO:0005537/mannose binding/Function	GO:0005575/cellular_component/Component
CUST_25869_PI429062924	1.08898	1.27252	2.06035	6.80455	6.92753	7.15224	7.84744	AFW72756	putative protein kinase superfamily protein [Zea mays]	GO:0005634/nucleus/Component	GO:0005737/cytoplasm/Component	GO:0016301/kinase activity/Function	GO:0004672/protein kinase activity/Function	GO:0006468/protein phosphorylation/Process
CUST_42262_PI429062924	1.45752	2.18086	1.90731	8.40448	8.94799	9.52938	9.33601	AFW69763	putative protein kinase superfamily protein isoform 1 [Zea mays]	GO:0005886/plasma membrane/Component	GO:0016301/kinase activity/Function	GO:0005768/endosome/Component	GO:0010008/endosome membrane/Component	GO:0010089/xylem development/Process	GO:0012505/endomembrane system/Component	GO:0051020/GTPase binding/Function	GO:0007155/cell adhesion/Process	GO:0010014/meristem initiation/Process	GO:0010090/trichome morphogenesis/Process	GO:0044036/cell wall macromolecule metabolic process/Process	GO:0045010/actin nucleation/Process	GO:0048765/root hair cell differentiation/Process	GO:0071555/cell wall organization/Process
CUST_28952_PI429062924	1.15723	0.465841	0.635544	12.0495	12.2602	10.9474	11.3956	AFW86549	putative protein kinase superfamily protein, partial [Zea mays]	GO:0005576/extracellular region/Component	GO:0016301/kinase activity/Function
CUST_48153_PI429062924	0.47258	0.508091	1.4707	7.52381	6.44244	6.54696	8.08031	EMT24610	Putative receptor protein kinase ZmPK1 [Aegilops tauschii]	GO:0005886/plasma membrane/Component	GO:0016301/kinase activity/Function	GO:0030246/carbohydrate binding/Function	GO:0006487/protein N-linked glycosylation/Process
CUST_50223_PI429062924	0.589905	0.564091	0.437091	8.6191	7.85765	7.7931	7.4251	AAN64451	putative receptor-like kinase, 5'-partial [Oryza sativa Japonica Group]	GO:0005886/plasma membrane/Component	GO:0009875/pollen-pistil interaction/Process	GO:0016020/membrane/Component	GO:0016301/kinase activity/Function	GO:0019199/transmembrane receptor protein kinase activity/Function	GO:0004672/protein kinase activity/Function	GO:0005634/nucleus/Component	GO:0006468/protein phosphorylation/Process	GO:0046777/protein autophosphorylation/Process	GO:0004674/protein serine/threonine kinase activity/Function
CUST_12716_PI429062924	0.493846	1.03975	1.37947	11.7067	10.6888	11.7629	12.1708	AFN22054	putative serine/threonine-protein kinase [Saccharum hybrid cultivar]	GO:0005634/nucleus/Component	GO:0016301/kinase activity/Function	GO:0009414/response to water deprivation/Process	GO:0009737/response to abscisic acid stimulus/Process	GO:0010119/regulation of stomatal movement/Process	GO:0004672/protein kinase activity/Function	GO:0009931/calcium-dependent protein serine/threonine kinase activity/Function	GO:0009738/abscisic acid mediated signaling pathway/Process	GO:2000377/regulation of reactive oxygen species metabolic process/Process	GO:0006970/response to osmotic stress/Process	GO:0009651/response to salt stress/Process	GO:0005515/protein binding/Function	GO:0010118/stomatal movement/Process	GO:0042742/defense response to bacterium/Process	GO:0005829/cytosol/Component	GO:0005737/cytoplasm/Component	GO:0005985/sucrose metabolic process/Process	GO:0006636/unsaturated fatty acid biosynthetic process/Process	GO:0019432/triglyceride biosynthetic process/Process	GO:0040007/growth/Process	GO:0048366/leaf development/Process	GO:0042744/hydrogen peroxide catabolic process/Process
CUST_2035_PI429062924	0.915668	0.348375	0.36908	7.14487	7.01777	5.62359	5.70688	AFW72398	putative WAK family receptor-like protein kinase [Zea mays]	GO:0005575/cellular_component/Component
CUST_48335_PI429062924	0.826822	1.00466	0.318079	11.4222	11.1478	11.4289	9.76963	NP_001152742	receptor-like protein kinase RK20-1 precursor [Zea mays]	GO:0016301/kinase activity/Function	GO:0005886/plasma membrane/Component	GO:0006995/cellular response to nitrogen starvation/Process
CUST_18668_PI429062924	0.515775	31.9659	0.363979	2.82674	1.87156	7.82521	1.36867	NP_946678	sensor histidine kinase [Rhodopseudomonas palustris CGA009]	GO:0005634/nucleus/Component	GO:0014003/oligodendrocyte development/Process	GO:0045892/negative regulation of transcription, DNA-dependent/Process	GO:0048714/positive regulation of oligodendrocyte differentiation/Process
CUST_45082_PI429062924	0.480405	1.01546	0.736992	11.9965	10.9388	12.0186	11.5562	EMS66789	Serine/threonine-protein kinase CTR1 [Triticum urartu]	GO:0004672/protein kinase activity/Function	GO:0005886/plasma membrane/Component	GO:0006468/protein phosphorylation/Process	GO:0004712/protein serine/threonine/tyrosine kinase activity/Function	GO:0005829/cytosol/Component
CUST_46387_PI429062924	1.5089	1.7898	2.93393	6.46037	7.05387	7.30017	8.0132	NP_001159285	S-receptor kinase1 precursor [Zea mays]	GO:0004674/protein serine/threonine kinase activity/Function	GO:0005886/plasma membrane/Component	GO:0046777/protein autophosphorylation/Process	GO:0009617/response to bacterium/Process	GO:0045087/innate immune response/Process
CUST_13701_PI429062924	0.820337	1.41425	2.49167	7.61031	7.32459	8.11034	8.92742	DAA56390	TPA: hypothetical protein ZEAMMB73_295614 [Zea mays]	GO:0005737/cytoplasm/Component	GO:0016301/kinase activity/Function
CUST_13434_PI429062924	0.371509	0.445193	1.11179	9.1685	7.73996	8.001	9.32137	DAA45545	TPA: hypothetical protein ZEAMMB73_323452 [Zea mays]	GO:0004672/protein kinase activity/Function	GO:0006468/protein phosphorylation/Process	GO:0016772/transferase activity, transferring phosphorus-containing groups/Function	GO:0004713/protein tyrosine kinase activity/Function	GO:0005003/ephrin receptor activity/Function	GO:0005524/ATP binding/Function	GO:0005887/integral to plasma membrane/Component	GO:0007169/transmembrane receptor protein tyrosine kinase signaling pathway/Process
CUST_46223_PI429062924	0.0440171	0.121661	0.0217385	10.6991	6.19335	7.66008	5.17554	DAA47875	TPA: hypothetical protein ZEAMMB73_681076 [Zea mays]	GO:0005952/cAMP-dependent protein kinase complex/Component	GO:0008603/cAMP-dependent protein kinase regulator activity/Function
CUST_48926_PI429062924	0.769734	0.713051	0.406595	8.07177	7.6942	7.58384	6.77343	DAA62681	TPA: putative ACT-domain containing protein kinase family protein [Zea mays]	GO:0004672/protein kinase activity/Function	GO:0004712/protein serine/threonine/tyrosine kinase activity/Function	GO:0005829/cytosol/Component	GO:0009658/chloroplast organization/Process	GO:0007015/actin filament organization/Process
CUST_2179_PI429062924	1.05577	1.6288	2.35417	6.74058	6.81887	7.44439	7.9758	DAA37692	TPA: putative CRINKLY4-like receptor protein kinase family protein [Zea mays]	GO:0005886/plasma membrane/Component	GO:0016301/kinase activity/Function	GO:0042803/protein homodimerization activity/Function	GO:0006612/protein targeting to membrane/Process	GO:0006944/cellular membrane fusion/Process	GO:0009723/response to ethylene stimulus/Process	GO:0009738/abscisic acid mediated signaling pathway/Process	GO:0010363/regulation of plant-type hypersensitive response/Process	GO:0035556/intracellular signal transduction/Process	GO:0043069/negative regulation of programmed cell death/Process
CUST_14569_PI429062924	25.9804	0.822223	1.85855	6.56805	11.2674	6.28566	7.46223	DAA41052	TPA: putative DUF26-domain receptor-like protein kinase family protein [Zea mays]	GO:0005576/extracellular region/Component	GO:0016301/kinase activity/Function	GO:0009627/systemic acquired resistance/Process	GO:0009697/salicylic acid biosynthetic process/Process	GO:0034976/response to endoplasmic reticulum stress/Process
CUST_51996_PI429062924	7.18806	0.773174	1.32177	5.20975	8.05535	4.83862	5.61222	DAA62994	TPA: putative DUF26-domain receptor-like protein kinase family protein [Zea mays]	GO:0016301/kinase activity/Function	GO:0005886/plasma membrane/Component	GO:0006995/cellular response to nitrogen starvation/Process
CUST_42223_PI429062924	0.0566332	0.0954673	0.0819119	7.85746	3.71525	4.46861	4.24767	DAA56400	TPA: putative integrin-linked protein kinase family protein [Zea mays]	GO:0005737/cytoplasm/Component	GO:0016301/kinase activity/Function	GO:0004712/protein serine/threonine/tyrosine kinase activity/Function	GO:0004674/protein serine/threonine kinase activity/Function	GO:0046777/protein autophosphorylation/Process
CUST_10894_PI429062924	0.0194433	0.0404436	0.0632364	8.3842	2.69962	3.75626	4.4011	DAA56401	TPA: putative integrin-linked protein kinase family protein [Zea mays]	GO:0005886/plasma membrane/Component	GO:0016301/kinase activity/Function	GO:0004712/protein serine/threonine/tyrosine kinase activity/Function	GO:0004674/protein serine/threonine kinase activity/Function	GO:0046777/protein autophosphorylation/Process
CUST_11957_PI429062924	1.63463	0.733279	0.197792	6.62798	7.33694	6.18041	4.29004	DAA61531	TPA: putative leucine-rich repeat receptor-like protein kinase family protein [Zea mays]	GO:0004674/protein serine/threonine kinase activity/Function	GO:0005524/ATP binding/Function	GO:0005886/plasma membrane/Component	GO:0006468/protein phosphorylation/Process	GO:0007169/transmembrane receptor protein tyrosine kinase signaling pathway/Process
CUST_10282_PI429062924	0.928362	1.21973	0.456539	10.6548	10.5475	10.9413	9.52356	DAA54766	TPA: putative leucine-rich repeat receptor-like protein kinase family protein [Zea mays]	GO:0005886/plasma membrane/Component	GO:0016301/kinase activity/Function	GO:0010051/xylem and phloem pattern formation/Process	GO:0002237/response to molecule of bacterial origin/Process	GO:0006612/protein targeting to membrane/Process	GO:0007165/signal transduction/Process	GO:0009963/positive regulation of flavonoid biosynthetic process/Process	GO:0010103/stomatal complex morphogenesis/Process	GO:0010363/regulation of plant-type hypersensitive response/Process	GO:0048443/stamen development/Process
CUST_43157_PI429062924	2.11334	0.800266	1.41557	6.032	7.11153	5.71056	6.53339	DAA61113	TPA: putative leucine-rich repeat receptor-like protein kinase family protein [Zea mays]	GO:0005886/plasma membrane/Component	GO:0016301/kinase activity/Function
CUST_51363_PI429062924	1.32812	1.05182	0.482533	6.66301	7.0724	6.7359	5.61171	DAA36684	TPA: putative leucine-rich repeat transmembrane protein kinase family protein [Zea mays]	GO:0004674/protein serine/threonine kinase activity/Function	GO:0005524/ATP binding/Function	GO:0005886/plasma membrane/Component	GO:0006468/protein phosphorylation/Process	GO:0007169/transmembrane receptor protein tyrosine kinase signaling pathway/Process
CUST_49386_PI429062924	0.590998	0.608505	0.350202	12.3436	11.5848	11.6269	10.8298	DAA58226	TPA: putative MAP kinase family protein [Zea mays]	GO:0005634/nucleus/Component	GO:0004707/MAP kinase activity/Function	GO:0007165/signal transduction/Process	GO:0005515/protein binding/Function	GO:0009664/plant-type cell wall organization/Process	GO:0009832/plant-type cell wall biogenesis/Process	GO:0010075/regulation of meristem growth/Process
CUST_29659_PI429062924	0.434769	0.40292	0.482064	11.1307	9.92902	9.81926	10.078	DAA44854	TPA: putative MAPKKK family protein kinase [Zea mays]	GO:0008270/zinc ion binding/Function	GO:0000003/reproduction/Process
CUST_49837_PI429062924	0.36398	0.659683	0.761812	11.1233	9.66527	10.5232	10.7308	DAA57972	TPA: putative MAPKKK family protein kinase, partial [Zea mays]	GO:0006511/ubiquitin-dependent protein catabolic process/Process	GO:0060628/regulation of ER to Golgi vesicle-mediated transport/Process	GO:0004843/ubiquitin-specific protease activity/Function	GO:0003729/mRNA binding/Function	GO:0004221/ubiquitin thiolesterase activity/Function	GO:0008233/peptidase activity/Function	GO:0016787/hydrolase activity/Function	GO:0016579/protein deubiquitination/Process	GO:0006508/proteolysis/Process	GO:0008234/cysteine-type peptidase activity/Function	GO:0034517/ribophagy/Process	GO:0047484/regulation of response to osmotic stress/Process	GO:0005737/cytoplasm/Component
CUST_13312_PI429062924	0.46169	1.09693	0.54932	9.02388	7.90887	9.15735	8.1596	DAA40482	TPA: putative protein kinase superfamily protein [Zea mays]	GO:0000228/nuclear chromosome/Component	GO:0005634/nucleus/Component	GO:0007129/synapsis/Process	GO:0009554/megasporogenesis/Process	GO:0009556/microsporogenesis/Process
CUST_58150_PI429062924	0.688952	0.394619	0.466934	9.68545	9.14793	8.34399	8.58674	DAA49258	TPA: putative S-locus receptor-like protein kinase family protein [Zea mays]	GO:0005615/extracellular space/Component	GO:0006955/immune response/Process	GO:0008009/chemokine activity/Function	GO:0008201/heparin binding/Function	GO:0030168/platelet activation/Process	GO:0030595/leukocyte chemotaxis/Process
CUST_42911_PI429062924	0.28002	0.782915	0.602469	9.57982	7.74342	9.22675	8.84878	DAA58196	TPA: putative S-locus-like receptor protein kinase family protein [Zea mays]	GO:0005886/plasma membrane/Component	GO:0016301/kinase activity/Function	GO:0030246/carbohydrate binding/Function	GO:0006487/protein N-linked glycosylation/Process
CUST_55301_PI429062924	1.00585	1.39073	2.50318	6.80256	6.81097	7.27841	8.12632	DAA56628	TPA: putative snRK/SAPK family protein kinase [Zea mays]	GO:0005634/nucleus/Component	GO:0016301/kinase activity/Function	GO:0006970/response to osmotic stress/Process	GO:0009651/response to salt stress/Process
CUST_23039_PI429062924	0.485598	0.488298	1.36023	6.74227	5.7001	5.7081	7.18612	DAA57113	TPA: putative transmembrane protein kinase family protein [Zea mays]	GO:0004674/protein serine/threonine kinase activity/Function	GO:0005524/ATP binding/Function	GO:0005576/extracellular region/Component	GO:0006468/protein phosphorylation/Process	GO:0007169/transmembrane receptor protein tyrosine kinase signaling pathway/Process	GO:0016301/kinase activity/Function	GO:0010413/glucuronoxylan metabolic process/Process	GO:0042546/cell wall biogenesis/Process	GO:0044036/cell wall macromolecule metabolic process/Process	GO:0045492/xylan biosynthetic process/Process
CUST_27756_PI429062924	0.47158	0.4469	0.297438	10.0306	8.94614	8.86859	8.28122	DAA35656	TPA: putative wall-associated receptor protein kinase family protein [Zea mays]	GO:0005634/nucleus/Component	GO:0007275/multicellular organismal development/Process	GO:0003700/sequence-specific DNA binding transcription factor activity/Function	GO:0010200/response to chitin/Process	GO:0005886/plasma membrane/Component	GO:0009814/defense response, incompatible interaction/Process	GO:0070417/cellular response to cold/Process	GO:0002679/respiratory burst involved in defense response/Process	GO:0030968/endoplasmic reticulum unfolded protein response/Process	GO:0035556/intracellular signal transduction/Process
CUST_20774_PI429062924	0.901186	0.639204	27.2403	2.56041	2.41031	1.91476	7.32808	AAK26532	minor outer capsid protein VP4 [Human rotavirus C]	GO:0004725/protein tyrosine phosphatase activity/Function
CUST_42239_PI429062924	0.0661081	0.659534	0.344592	10.1969	6.27784	9.59638	8.65983	XP_004352633	multi-sensor hybrid histidine kinase, partial [Acanthamoeba castellanii str. Neff]	GO:0003674/molecular_function/Function	GO:0005634/nucleus/Component	GO:0008150/biological_process/Process
CUST_44285_PI429062924	0.654259	0.994415	2.30388	6.34832	5.73625	6.34024	7.55238	EMS46124	Wall-associated receptor kinase 3 [Triticum urartu]	GO:0005576/extracellular region/Component	GO:0006468/protein phosphorylation/Process	GO:0016301/kinase activity/Function
CUST_85_PI429062924	0.800051	1.2574	0.350472	8.21885	7.89701	8.54929	6.70622	EMS58134	Wall-associated receptor kinase 5 [Triticum urartu]	GO:0003777/microtubule motor activity/Function	GO:0005524/ATP binding/Function	GO:0007018/microtubule-based movement/Process	GO:0016887/ATPase activity/Function	GO:0030286/dynein complex/Component
CUST_19991_PI429062924	1.46948	2.63281	0.809853	7.43527	7.99057	8.83187	7.131	AAX96577	wall-associated protein kinase [Oryza sativa Japonica Group]	GO:0004674/protein serine/threonine kinase activity/Function	GO:0006468/protein phosphorylation/Process	GO:0005886/plasma membrane/Component	GO:0009751/response to salicylic acid stimulus/Process	GO:0009311/oligosaccharide metabolic process/Process	GO:0009826/unidimensional cell growth/Process	GO:0009992/cellular water homeostasis/Process	GO:0009793/embryo development ending in seed dormancy/Process	GO:0010027/thylakoid membrane organization/Process	GO:0010228/vegetative to reproductive phase transition of meristem/Process	GO:0016226/iron-sulfur cluster assembly/Process	GO:0019761/glucosinolate biosynthetic process/Process	GO:0048481/ovule development/Process
CUST_14538_PI429062924	0.482961	1.39108	1.18252	6.57344	5.52342	7.04965	6.8153	AFW78115	putative LSTK-1-like/NimA-related protein kinase family protein isoform 1 [Zea mays]	GO:0005634/nucleus/Component	GO:0016301/kinase activity/Function	GO:0007017/microtubule-based process/Process	GO:0009913/epidermal cell differentiation/Process	GO:0055028/cortical microtubule/Component	GO:0004672/protein kinase activity/Function	GO:0043622/cortical microtubule organization/Process	GO:0007155/cell adhesion/Process	GO:0010090/trichome morphogenesis/Process	GO:0045010/actin nucleation/Process	GO:0048765/root hair cell differentiation/Process	GO:0071555/cell wall organization/Process
CUST_47734_PI429062924	0.6472	0.30119	0.309125	7.64599	7.01828	5.91474	5.95225	NP_001148080	6-phosphofructokinase 2 [Zea mays]	GO:0005215/transporter activity/Function	GO:0005622/intracellular/Component
CUST_48571_PI429062924	1.06532	1.21899	2.64913	11.6082	11.6995	11.8939	13.0137	EMS52006	Phosphoglycerate kinase, cytosolic [Triticum urartu]	GO:0005737/cytoplasm/Component	GO:0006096/glycolysis/Process	GO:0004618/phosphoglycerate kinase activity/Function	GO:0005829/cytosol/Component	GO:0005634/nucleus/Component	GO:0005774/vacuolar membrane/Component	GO:0005886/plasma membrane/Component	GO:0016020/membrane/Component	GO:0048046/apoplast/Component	GO:0009570/chloroplast stroma/Component	GO:0009506/plasmodesma/Component	GO:0005794/Golgi apparatus/Component	GO:0034976/response to endoplasmic reticulum stress/Process	GO:0046685/response to arsenic-containing substance/Process	GO:0046686/response to cadmium ion/Process
CUST_4509_PI429062924	0.782102	0.802147	0.187973	12.8894	12.5348	12.5713	10.478	AAP34174	C4-specific pyruvate orthophosphate dikinase [Miscanthus x giganteus]	GO:0009507/chloroplast/Component	GO:0016301/kinase activity/Function	GO:0016310/phosphorylation/Process	GO:0009570/chloroplast stroma/Component	GO:0005829/cytosol/Component	GO:0050242/pyruvate, phosphate dikinase activity/Function	GO:0005634/nucleus/Component
CUST_49959_PI429062924	0.401545	0.775993	0.562303	9.87591	8.55955	9.51003	9.04533	XP_003969201	PREDICTED: phosphatidylinositol 4-kinase beta-like [Takifugu rubripes]	GO:0016773/phosphotransferase activity, alcohol group as acceptor/Function	GO:0048015/phosphatidylinositol-mediated signaling/Process	GO:0004430/1-phosphatidylinositol 4-kinase activity/Function	GO:0016772/transferase activity, transferring phosphorus-containing groups/Function	GO:0046854/phosphatidylinositol phosphorylation/Process	GO:0006661/phosphatidylinositol biosynthetic process/Process	GO:0005737/cytoplasm/Component	GO:0060872/semicircular canal development/Process	GO:0016740/transferase activity/Function	GO:0005739/mitochondrion/Component	GO:0016020/membrane/Component	GO:0016301/kinase activity/Function	GO:0000166/nucleotide binding/Function	GO:0005741/mitochondrial outer membrane/Component	GO:0016310/phosphorylation/Process	GO:0005524/ATP binding/Function	GO:0005783/endoplasmic reticulum/Component	GO:0030867/rough endoplasmic reticulum membrane/Component
CUST_57628_PI429062924	0.499317	0.804962	0.852973	7.19148	6.18951	6.87847	6.96205	NP_001146368	putative casein kinase family protein [Zea mays]	GO:0005634/nucleus/Component	GO:0009741/response to brassinosteroid stimulus/Process	GO:0009826/unidimensional cell growth/Process	GO:0009850/auxin metabolic process/Process	GO:0048364/root development/Process
CUST_6383_PI429062924	0.475974	0.626984	0.475476	13.7422	12.6712	13.0687	12.6696	NP_001149825	pyruvate kinase, cytosolic isozyme [Zea mays]	GO:0004743/pyruvate kinase activity/Function	GO:0005737/cytoplasm/Component	GO:0006096/glycolysis/Process	GO:0005829/cytosol/Component	GO:0000023/maltose metabolic process/Process	GO:0019252/starch biosynthetic process/Process	GO:0019761/glucosinolate biosynthetic process/Process	GO:0043085/positive regulation of catalytic activity/Process
CUST_11640_PI429062924	0.751492	1.98535	6.08086	8.63416	8.22199	9.62355	11.2384	XP_001735462	hypothetical protein [Entamoeba dispar SAW760]	GO:0000922/spindle pole/Component	GO:0004672/protein kinase activity/Function	GO:0004674/protein serine/threonine kinase activity/Function	GO:0005737/cytoplasm/Component	GO:0005813/centrosome/Component	GO:0005876/spindle microtubule/Component	GO:0008017/microtubule binding/Function	GO:0018105/peptidyl-serine phosphorylation/Process	GO:0019894/kinesin binding/Function	GO:0046777/protein autophosphorylation/Process	GO:0090307/spindle assembly involved in mitosis/Process
CUST_20014_PI429062924	2.4561	1.53122	1.42952	10.8983	12.1946	11.513	11.4138	AAD22156	hypothetical protein [Sorghum bicolor]	GO:0004861/cyclin-dependent protein serine/threonine kinase inhibitor activity/Function	GO:0005634/nucleus/Component	GO:0030332/cyclin binding/Function	GO:0045736/negative regulation of cyclin-dependent protein serine/threonine kinase activity/Process	GO:0005515/protein binding/Function	GO:0001673/male germ cell nucleus/Component	GO:0000278/mitotic cell cycle/Process	GO:0010440/stomatal lineage progression/Process	GO:0042023/DNA endoreduplication/Process
CUST_6196_PI429062924	0.448907	0.983332	0.922147	10.0776	8.92207	10.0533	9.96065	EME45274	hypothetical protein DOTSEDRAFT_71096 [Dothistroma septosporum NZE10]	GO:0004672/protein kinase activity/Function	GO:0008154/actin polymerization or depolymerization/Process	GO:0004674/protein serine/threonine kinase activity/Function	GO:0008064/regulation of actin polymerization or depolymerization/Process	GO:0019992/diacylglycerol binding/Function	GO:0006468/protein phosphorylation/Process	GO:0031532/actin cytoskeleton reorganization/Process	GO:0005543/phospholipid binding/Function	GO:0005524/ATP binding/Function	GO:0005083/small GTPase regulator activity/Function	GO:0035556/intracellular signal transduction/Process	GO:0030426/growth cone/Component	GO:0030424/axon/Component	GO:0008039/synaptic target recognition/Process
CUST_12859_PI429062924	1.03073	0.879629	0.386186	9.05381	9.09747	8.86878	7.68118	NP_963499	hypothetical protein NEQ208 [Nanoarchaeum equitans Kin4-M]	GO:0004707/MAP kinase activity/Function	GO:0004674/protein serine/threonine kinase activity/Function	GO:0006468/protein phosphorylation/Process	GO:0005524/ATP binding/Function	GO:0005635/nuclear envelope/Component	GO:0034198/cellular response to amino acid starvation/Process	GO:0050709/negative regulation of protein secretion/Process	GO:0007030/Golgi organization/Process	GO:0045792/negative regulation of cell size/Process	GO:0034389/lipid particle organization/Process	GO:0005789/endoplasmic reticulum membrane/Component	GO:0005737/cytoplasm/Component
CUST_43380_PI429062924	2.61961	1.87097	2.83358	6.96523	8.35459	7.86902	8.46786	EAY72511	hypothetical protein OsI_00373 [Oryza sativa Indica Group]	GO:0005886/plasma membrane/Component	GO:0016301/kinase activity/Function	GO:0005515/protein binding/Function	GO:0009903/chloroplast avoidance movement/Process	GO:0009904/chloroplast accumulation movement/Process	GO:0010119/regulation of stomatal movement/Process	GO:0005737/cytoplasm/Component	GO:0009898/internal side of plasma membrane/Component	GO:0046777/protein autophosphorylation/Process	GO:0005773/vacuole/Component	GO:0009637/response to blue light/Process	GO:0010155/regulation of proton transport/Process	GO:0010181/FMN binding/Function	GO:0010362/negative regulation of anion channel activity by blue light/Process	GO:0042802/identical protein binding/Function	GO:0009986/cell surface/Component	GO:0009644/response to high light intensity/Process	GO:0009744/response to sucrose stimulus/Process	GO:0010114/response to red light/Process	GO:0010218/response to far red light/Process	GO:0004672/protein kinase activity/Function	GO:0009638/phototropism/Process	GO:0004674/protein serine/threonine kinase activity/Function	GO:0009882/blue light photoreceptor activity/Function
CUST_15481_PI429062924	1.56148	2.34388	3.75903	9.31689	9.9598	10.5458	11.2273	EAY84983	hypothetical protein OsI_06348 [Oryza sativa Indica Group]	GO:0005524/ATP binding/Function	GO:0005576/extracellular region/Component	GO:0005886/plasma membrane/Component	GO:0006468/protein phosphorylation/Process	GO:0019199/transmembrane receptor protein kinase activity/Function
CUST_58420_PI429062924	0.920897	1.12446	2.12697	8.20041	8.08152	8.36964	9.28921	EAY96932	hypothetical protein OsI_18850 [Oryza sativa Indica Group]	GO:0016301/kinase activity/Function	GO:0004674/protein serine/threonine kinase activity/Function	GO:0042538/hyperosmotic salinity response/Process	GO:0005886/plasma membrane/Component	GO:0006468/protein phosphorylation/Process	GO:0009742/brassinosteroid mediated signaling pathway/Process	GO:0032880/regulation of protein localization/Process	GO:0005829/cytosol/Component	GO:0046777/protein autophosphorylation/Process	GO:0051049/regulation of transport/Process
CUST_27197_PI429062924	0.396346	0.51211	1.49848	8.22528	6.89011	7.25981	8.80878	EEC81332	hypothetical protein OsI_24506 [Oryza sativa Indica Group]	GO:0004672/protein kinase activity/Function	GO:0004712/protein serine/threonine/tyrosine kinase activity/Function	GO:0005829/cytosol/Component	GO:0009658/chloroplast organization/Process	GO:0007015/actin filament organization/Process
CUST_14725_PI429062924	0.869755	0.955365	0.493409	11.4881	11.2867	11.4222	10.4689	EEC82277	hypothetical protein OsI_26501 [Oryza sativa Indica Group]	GO:0004674/protein serine/threonine kinase activity/Function	GO:0005524/ATP binding/Function	GO:0006468/protein phosphorylation/Process	GO:0007169/transmembrane receptor protein tyrosine kinase signaling pathway/Process	GO:0016301/kinase activity/Function	GO:0005886/plasma membrane/Component	GO:0007623/circadian rhythm/Process
CUST_27235_PI429062924	1.84106	3.26918	1.18966	7.39648	8.27702	9.10541	7.64703	EEC66495	hypothetical protein OsI_32596 [Oryza sativa Indica Group]	GO:0004674/protein serine/threonine kinase activity/Function	GO:0005576/extracellular region/Component	GO:0006468/protein phosphorylation/Process	GO:0016301/kinase activity/Function	GO:0005886/plasma membrane/Component
CUST_56477_PI429062924	1.04156	1.44106	2.39316	6.8722	6.93094	7.39933	8.13111	EAZ21983	hypothetical protein OsJ_05638 [Oryza sativa Japonica Group]	GO:0005886/plasma membrane/Component	GO:0016301/kinase activity/Function
CUST_55994_PI429062924	1.53806	1.60067	2.02103	7.84069	8.4618	8.51937	8.85579	EEE56547	hypothetical protein OsJ_05864 [Oryza sativa Japonica Group]	GO:0004674/protein serine/threonine kinase activity/Function	GO:0005524/ATP binding/Function	GO:0005886/plasma membrane/Component	GO:0006468/protein phosphorylation/Process	GO:0007169/transmembrane receptor protein tyrosine kinase signaling pathway/Process	GO:0016301/kinase activity/Function	GO:0010204/defense response signaling pathway, resistance gene-independent/Process	GO:0016045/detection of bacterium/Process	GO:0005515/protein binding/Function	GO:0002764/immune response-regulating signaling pathway/Process	GO:0009626/plant-type hypersensitive response/Process	GO:0019199/transmembrane receptor protein kinase activity/Function	GO:0010359/regulation of anion channel activity/Process	GO:0000165/MAPK cascade/Process	GO:0006612/protein targeting to membrane/Process	GO:0009581/detection of external stimulus/Process	GO:0009595/detection of biotic stimulus/Process	GO:0009697/salicylic acid biosynthetic process/Process	GO:0009862/systemic acquired resistance, salicylic acid mediated signaling pathway/Process	GO:0009867/jasmonic acid mediated signaling pathway/Process	GO:0010200/response to chitin/Process	GO:0010310/regulation of hydrogen peroxide metabolic process/Process	GO:0010363/regulation of plant-type hypersensitive response/Process	GO:0031347/regulation of defense response/Process	GO:0031348/negative regulation of defense response/Process	GO:0042742/defense response to bacterium/Process	GO:0043900/regulation of multi-organism process/Process	GO:0050776/regulation of immune response/Process	GO:0050832/defense response to fungus/Process
CUST_6546_PI429062924	1.00116	1.25801	2.41324	9.70575	9.70743	10.0369	10.9767	EAZ26801	hypothetical protein OsJ_10712 [Oryza sativa Japonica Group]	GO:0004674/protein serine/threonine kinase activity/Function	GO:0004683/calmodulin-dependent protein kinase activity/Function	GO:0005634/nucleus/Component	GO:0006468/protein phosphorylation/Process	GO:0016301/kinase activity/Function	GO:0005789/endoplasmic reticulum membrane/Component
CUST_14489_PI429062924	0.849819	1.50515	3.3855	6.21093	5.97615	6.80083	7.9703	EEE65649	hypothetical protein OsJ_21232 [Oryza sativa Japonica Group]	GO:0004674/protein serine/threonine kinase activity/Function	GO:0005524/ATP binding/Function	GO:0005886/plasma membrane/Component	GO:0006468/protein phosphorylation/Process	GO:0007169/transmembrane receptor protein tyrosine kinase signaling pathway/Process	GO:0016301/kinase activity/Function	GO:0009507/chloroplast/Component
CUST_26425_PI429062924	0.203986	0.13014	0.309694	8.62266	6.3292	5.68079	6.93157	EAZ44107	hypothetical protein OsJ_28734 [Oryza sativa Japonica Group]	GO:0009507/chloroplast/Component	GO:0016301/kinase activity/Function	GO:0005886/plasma membrane/Component	GO:0006995/cellular response to nitrogen starvation/Process	GO:0009627/systemic acquired resistance/Process	GO:0009697/salicylic acid biosynthetic process/Process	GO:0009863/salicylic acid mediated signaling pathway/Process	GO:0010200/response to chitin/Process	GO:0031347/regulation of defense response/Process	GO:0031348/negative regulation of defense response/Process	GO:0045087/innate immune response/Process	GO:0050832/defense response to fungus/Process
CUST_13592_PI429062924	0.886801	1.00167	3.66311	6.15247	5.97915	6.15488	8.02554	EEE51876	hypothetical protein OsJ_33422 [Oryza sativa Japonica Group]	GO:0005886/plasma membrane/Component	GO:0016301/kinase activity/Function	GO:0030246/carbohydrate binding/Function	GO:0000041/transition metal ion transport/Process
CUST_59640_PI429062924	1.24682	1.24313	0.101391	7.08899	7.40724	7.40296	3.78699	EAZ18890	hypothetical protein OsJ_34431 [Oryza sativa Japonica Group]	GO:0005886/plasma membrane/Component	GO:0009875/pollen-pistil interaction/Process	GO:0016020/membrane/Component	GO:0016301/kinase activity/Function	GO:0019199/transmembrane receptor protein kinase activity/Function	GO:0004672/protein kinase activity/Function	GO:0005634/nucleus/Component	GO:0006468/protein phosphorylation/Process	GO:0046777/protein autophosphorylation/Process	GO:0004674/protein serine/threonine kinase activity/Function
CUST_47567_PI429062924	1.10207	0.82394	0.456488	8.13841	8.27862	7.85902	7.00706	EKM52507	hypothetical protein PHACADRAFT_211755 [Phanerochaete carnosa HHB-10118-sp]	GO:0004713/protein tyrosine kinase activity/Function	GO:0005524/ATP binding/Function	GO:0016021/integral to membrane/Component
CUST_8453_PI429062924	0.703317	0.72019	2.26321	8.22139	7.71364	7.74784	9.39977	NP_001168467	hypothetical protein precursor [Zea mays]	GO:0005576/extracellular region/Component	GO:0016301/kinase activity/Function	GO:0004672/protein kinase activity/Function	GO:0006979/response to oxidative stress/Process	GO:0009816/defense response to bacterium, incompatible interaction/Process	GO:0016020/membrane/Component	GO:0009611/response to wounding/Process	GO:0010200/response to chitin/Process	GO:0030968/endoplasmic reticulum unfolded protein response/Process	GO:0050832/defense response to fungus/Process
CUST_58761_PI429062924	0.624159	0.58387	0.460288	12.08	11.4	11.3038	10.9606	XP_002466268	hypothetical protein SORBIDRAFT_01g004780 [Sorghum bicolor]	GO:0005886/plasma membrane/Component	GO:0016301/kinase activity/Function
CUST_52202_PI429062924	0.687703	1.18421	2.39571	7.48889	6.94875	7.73282	8.74935	XP_002466330	hypothetical protein SORBIDRAFT_01g005780 [Sorghum bicolor]	GO:0004683/calmodulin-dependent protein kinase activity/Function	GO:0006468/protein phosphorylation/Process	GO:0009507/chloroplast/Component	GO:0016020/membrane/Component	GO:0016301/kinase activity/Function	GO:0005777/peroxisome/Component	GO:0005515/protein binding/Function	GO:0004674/protein serine/threonine kinase activity/Function	GO:0046777/protein autophosphorylation/Process
CUST_18155_PI429062924	0.315045	0.774443	1.25184	7.58144	5.91507	7.21267	7.9055	XP_002466382	hypothetical protein SORBIDRAFT_01g006780 [Sorghum bicolor]	GO:0005886/plasma membrane/Component	GO:0016301/kinase activity/Function	GO:0009555/pollen development/Process	GO:0006612/protein targeting to membrane/Process	GO:0006944/cellular membrane fusion/Process	GO:0010363/regulation of plant-type hypersensitive response/Process	GO:0043069/negative regulation of programmed cell death/Process
CUST_52499_PI429062924	1.44909	1.13162	2.20223	10.2438	10.779	10.4222	11.3828	XP_002466648	hypothetical protein SORBIDRAFT_01g011630 [Sorghum bicolor]	GO:0004683/calmodulin-dependent protein kinase activity/Function	GO:0005634/nucleus/Component	GO:0006468/protein phosphorylation/Process	GO:0016301/kinase activity/Function	GO:0005886/plasma membrane/Component	GO:0005515/protein binding/Function	GO:0009612/response to mechanical stimulus/Process	GO:0019722/calcium-mediated signaling/Process	GO:0004672/protein kinase activity/Function	GO:0009738/abscisic acid mediated signaling pathway/Process
CUST_29901_PI429062924	4.00045	1.60795	0.706776	8.62576	10.6259	9.31098	8.12509	XP_002464142	hypothetical protein SORBIDRAFT_01g013060 [Sorghum bicolor]	GO:0004674/protein serine/threonine kinase activity/Function	GO:0006468/protein phosphorylation/Process	GO:0005886/plasma membrane/Component	GO:0009751/response to salicylic acid stimulus/Process	GO:0009311/oligosaccharide metabolic process/Process	GO:0009826/unidimensional cell growth/Process	GO:0009992/cellular water homeostasis/Process	GO:0009793/embryo development ending in seed dormancy/Process	GO:0010027/thylakoid membrane organization/Process	GO:0010228/vegetative to reproductive phase transition of meristem/Process	GO:0016226/iron-sulfur cluster assembly/Process	GO:0019761/glucosinolate biosynthetic process/Process	GO:0048481/ovule development/Process
CUST_51074_PI429062924	0.513677	0.89052	3.22601	6.14854	5.18747	5.98126	7.83829	XP_002467682	hypothetical protein SORBIDRAFT_01g032250 [Sorghum bicolor]	GO:0004143/diacylglycerol kinase activity/Function	GO:0005737/cytoplasm/Component	GO:0007205/protein kinase C-activating G-protein coupled receptor signaling pathway/Process	GO:0006944/cellular membrane fusion/Process	GO:0005509/calcium ion binding/Function
CUST_43723_PI429062924	0.71809	0.563549	0.478163	10.2708	9.79303	9.44341	9.20637	XP_002467740	hypothetical protein SORBIDRAFT_01g033240 [Sorghum bicolor]	GO:0004722/protein serine/threonine phosphatase activity/Function	GO:0006816/calcium ion transport/Process	GO:0006882/cellular zinc ion homeostasis/Process
CUST_7370_PI429062924	0.973402	1.74963	2.02822	7.17726	7.13837	7.98431	8.19747	XP_002467815	hypothetical protein SORBIDRAFT_01g034570 [Sorghum bicolor]	GO:0016301/kinase activity/Function	GO:0010413/glucuronoxylan metabolic process/Process	GO:0045492/xylan biosynthetic process/Process
CUST_24804_PI429062924	0.279739	0.209981	0.142451	7.38216	5.54432	5.13049	4.5707	XP_002467915	hypothetical protein SORBIDRAFT_01g036260 [Sorghum bicolor]	GO:0005576/extracellular region/Component	GO:0016301/kinase activity/Function	GO:0005886/plasma membrane/Component	GO:0016020/membrane/Component	GO:0004672/protein kinase activity/Function	GO:0010483/pollen tube reception/Process	GO:0043680/filiform apparatus/Component	GO:0046777/protein autophosphorylation/Process	GO:0009791/post-embryonic development/Process	GO:0050832/defense response to fungus/Process	GO:0009506/plasmodesma/Component	GO:0000902/cell morphogenesis/Process	GO:0006007/glucose catabolic process/Process	GO:0006096/glycolysis/Process	GO:0006833/water transport/Process	GO:0006972/hyperosmotic response/Process	GO:0007030/Golgi organization/Process	GO:0009266/response to temperature stimulus/Process	GO:0009651/response to salt stress/Process	GO:0010193/response to ozone/Process	GO:0016049/cell growth/Process	GO:0030244/cellulose biosynthetic process/Process	GO:0046686/response to cadmium ion/Process	GO:0048193/Golgi vesicle transport/Process	GO:0048767/root hair elongation/Process
CUST_10227_PI429062924	0.807299	2.24604	1.52543	7.39049	7.08166	8.55787	7.9997	XP_002465483	hypothetical protein SORBIDRAFT_01g039610 [Sorghum bicolor]	GO:0004842/ubiquitin-protein ligase activity/Function	GO:0005515/protein binding/Function	GO:0042742/defense response to bacterium/Process	GO:0051865/protein autoubiquitination/Process	GO:0016301/kinase activity/Function
CUST_42067_PI429062924	0.656379	1.39399	2.18434	9.45912	8.85172	9.93835	10.5863	XP_002465684	hypothetical protein SORBIDRAFT_01g043710 [Sorghum bicolor]	GO:0000103/sulfate assimilation/Process	GO:0005524/ATP binding/Function	GO:0009507/chloroplast/Component	GO:0016301/kinase activity/Function	GO:0016772/transferase activity, transferring phosphorus-containing groups/Function	GO:0005829/cytosol/Component	GO:0048232/male gamete generation/Process
CUST_22858_PI429062924	0.973824	1.67599	2.61243	10.1791	10.1408	10.9241	11.5645	XP_002465865	hypothetical protein SORBIDRAFT_01g047250 [Sorghum bicolor]	GO:0004674/protein serine/threonine kinase activity/Function	GO:0005524/ATP binding/Function	GO:0005886/plasma membrane/Component	GO:0006468/protein phosphorylation/Process	GO:0007169/transmembrane receptor protein tyrosine kinase signaling pathway/Process	GO:0010067/procambium histogenesis/Process	GO:0002237/response to molecule of bacterial origin/Process	GO:0007165/signal transduction/Process	GO:0010103/stomatal complex morphogenesis/Process	GO:0048443/stamen development/Process
CUST_18798_PI429062924	0.32024	0.609133	0.389622	11.3166	9.67378	10.6014	9.9567	XP_002465949	hypothetical protein SORBIDRAFT_01g048750 [Sorghum bicolor]	GO:0005886/plasma membrane/Component	GO:0016301/kinase activity/Function	GO:0005515/protein binding/Function	GO:0005634/nucleus/Component	GO:0005737/cytoplasm/Component	GO:0004674/protein serine/threonine kinase activity/Function	GO:0010107/potassium ion import/Process	GO:0005829/cytosol/Component	GO:0007584/response to nutrient/Process	GO:0009414/response to water deprivation/Process	GO:0010118/stomatal movement/Process	GO:0009536/plastid/Component	GO:0000911/cytokinesis by cell plate formation/Process	GO:0009723/response to ethylene stimulus/Process	GO:0009738/abscisic acid mediated signaling pathway/Process	GO:0016036/cellular response to phosphate starvation/Process	GO:0019375/galactolipid biosynthetic process/Process	GO:0019722/calcium-mediated signaling/Process	GO:0035556/intracellular signal transduction/Process	GO:0042631/cellular response to water deprivation/Process
CUST_15600_PI429062924	0.498998	0.526361	1.00577	11.9379	10.935	11.0121	11.9462	XP_002468603	hypothetical protein SORBIDRAFT_01g048910 [Sorghum bicolor]	GO:0005886/plasma membrane/Component	GO:0016301/kinase activity/Function	GO:0009506/plasmodesma/Component	GO:0051510/regulation of unidimensional cell growth/Process
CUST_6622_PI429062924	0.930434	1.7007	2.65224	6.19415	6.09013	6.96028	7.60136	XP_002468604	hypothetical protein SORBIDRAFT_01g048920 [Sorghum bicolor]	GO:0005886/plasma membrane/Component	GO:0016301/kinase activity/Function	GO:0009506/plasmodesma/Component	GO:0051510/regulation of unidimensional cell growth/Process
CUST_7663_PI429062924	0.777478	1.63935	2.03361	7.41677	7.05364	8.1299	8.44082	XP_002461412	hypothetical protein SORBIDRAFT_02g002220 [Sorghum bicolor]	GO:0005886/plasma membrane/Component	GO:0016301/kinase activity/Function	GO:0009555/pollen development/Process	GO:0006612/protein targeting to membrane/Process	GO:0006944/cellular membrane fusion/Process	GO:0010363/regulation of plant-type hypersensitive response/Process	GO:0043069/negative regulation of programmed cell death/Process
CUST_51372_PI429062924	0.572654	1.24059	2.2749	6.75777	5.9535	7.06879	7.94357	XP_002461414	hypothetical protein SORBIDRAFT_02g002250 [Sorghum bicolor]	GO:0005886/plasma membrane/Component	GO:0016301/kinase activity/Function	GO:0009506/plasmodesma/Component
CUST_9100_PI429062924	1.06124	1.35422	2.03721	6.9056	6.99135	7.34306	7.93219	XP_002461464	hypothetical protein SORBIDRAFT_02g003080 [Sorghum bicolor]	GO:0004672/protein kinase activity/Function	GO:0005576/extracellular region/Component	GO:0002237/response to molecule of bacterial origin/Process	GO:0007165/signal transduction/Process	GO:0010103/stomatal complex morphogenesis/Process	GO:0048443/stamen development/Process
CUST_6911_PI429062924	1.05425	1.3729	2.01005	6.20841	6.28463	6.66563	7.21564	XP_002461493	hypothetical protein SORBIDRAFT_02g003500 [Sorghum bicolor]	GO:0004683/calmodulin-dependent protein kinase activity/Function	GO:0006468/protein phosphorylation/Process	GO:0016301/kinase activity/Function	GO:0009827/plant-type cell wall modification/Process	GO:0009860/pollen tube growth/Process
CUST_53136_PI429062924	1.59931	1.97619	2.17135	7.50261	8.18006	8.48532	8.6212	XP_002459386	hypothetical protein SORBIDRAFT_02g003860 [Sorghum bicolor]	GO:0004672/protein kinase activity/Function	GO:0004674/protein serine/threonine kinase activity/Function	GO:0005524/ATP binding/Function	GO:0005886/plasma membrane/Component	GO:0006468/protein phosphorylation/Process	GO:0007169/transmembrane receptor protein tyrosine kinase signaling pathway/Process	GO:0009718/anthocyanin-containing compound biosynthetic process/Process	GO:0009744/response to sucrose stimulus/Process	GO:0010224/response to UV-B/Process
CUST_28351_PI429062924	0.355116	0.282912	0.557929	7.30069	5.80705	5.47911	6.45884	XP_002459759	hypothetical protein SORBIDRAFT_02g009990 [Sorghum bicolor]	GO:0004683/calmodulin-dependent protein kinase activity/Function	GO:0006468/protein phosphorylation/Process	GO:0009507/chloroplast/Component	GO:0005886/plasma membrane/Component	GO:0004672/protein kinase activity/Function
CUST_6525_PI429062924	1.72921	0.849439	0.496762	7.74088	8.53099	7.50546	6.73151	XP_002460086	hypothetical protein SORBIDRAFT_02g022540 [Sorghum bicolor]	GO:0005886/plasma membrane/Component	GO:0016301/kinase activity/Function
CUST_45769_PI429062924	0.9527	1.99524	2.34375	6.46232	6.39242	7.45889	7.69114	XP_002462302	hypothetical protein SORBIDRAFT_02g023540 [Sorghum bicolor]	GO:0005886/plasma membrane/Component	GO:0016301/kinase activity/Function	GO:0010228/vegetative to reproductive phase transition of meristem/Process	GO:0010413/glucuronoxylan metabolic process/Process	GO:0016926/protein desumoylation/Process	GO:0042546/cell wall biogenesis/Process	GO:0044036/cell wall macromolecule metabolic process/Process	GO:0045492/xylan biosynthetic process/Process	GO:0050665/hydrogen peroxide biosynthetic process/Process
CUST_41147_PI429062924	0.187569	0.438054	0.292649	12.3459	9.93135	11.155	10.5731	XP_002462457	hypothetical protein SORBIDRAFT_02g025910 [Sorghum bicolor]	GO:0005886/plasma membrane/Component	GO:0016301/kinase activity/Function
CUST_57898_PI429062924	0.393349	0.78041	0.60845	8.61623	7.27011	8.25854	7.89944	XP_002462494	hypothetical protein SORBIDRAFT_02g026740 [Sorghum bicolor]	GO:0004861/cyclin-dependent protein serine/threonine kinase inhibitor activity/Function	GO:0005634/nucleus/Component	GO:0030332/cyclin binding/Function	GO:0045736/negative regulation of cyclin-dependent protein serine/threonine kinase activity/Process	GO:0005515/protein binding/Function	GO:0001673/male germ cell nucleus/Component	GO:0000278/mitotic cell cycle/Process	GO:0010440/stomatal lineage progression/Process	GO:0042023/DNA endoreduplication/Process
CUST_13242_PI429062924	0.447912	0.763882	0.742403	8.48797	7.32925	8.09939	8.05824	XP_002462512	hypothetical protein SORBIDRAFT_02g027060 [Sorghum bicolor]	GO:0005634/nucleus/Component	GO:0016301/kinase activity/Function
CUST_4004_PI429062924	0.650787	1.45277	4.76102	6.71828	6.09854	7.25709	8.96955	XP_002462794	hypothetical protein SORBIDRAFT_02g032130 [Sorghum bicolor]	GO:0016301/kinase activity/Function	GO:0005886/plasma membrane/Component	GO:0006995/cellular response to nitrogen starvation/Process
CUST_18991_PI429062924	0.636254	1.17024	8.61323	6.03311	5.38079	6.25992	9.13967	XP_002462794	hypothetical protein SORBIDRAFT_02g032130 [Sorghum bicolor]	GO:0016301/kinase activity/Function	GO:0005886/plasma membrane/Component	GO:0006995/cellular response to nitrogen starvation/Process
CUST_5786_PI429062924	0.478459	0.437175	0.17313	10.5907	9.5272	9.39701	8.06066	XP_002462952	hypothetical protein SORBIDRAFT_02g035220 [Sorghum bicolor]	GO:0000902/cell morphogenesis/Process	GO:0000910/cytokinesis/Process	GO:0004871/signal transducer activity/Function
CUST_48294_PI429062924	1.87924	1.2611	3.27397	5.70358	6.61373	6.03826	7.41462	XP_002462969	hypothetical protein SORBIDRAFT_02g035510 [Sorghum bicolor]	GO:0005886/plasma membrane/Component	GO:0016301/kinase activity/Function	GO:0006612/protein targeting to membrane/Process	GO:0009407/toxin catabolic process/Process	GO:0009693/ethylene biosynthetic process/Process	GO:0009863/salicylic acid mediated signaling pathway/Process	GO:0009867/jasmonic acid mediated signaling pathway/Process	GO:0010200/response to chitin/Process	GO:0010363/regulation of plant-type hypersensitive response/Process	GO:0010583/response to cyclopentenone/Process
CUST_16240_PI429062924	0.475644	0.526948	0.330447	8.33915	7.26711	7.41489	6.74164	XP_002462973	hypothetical protein SORBIDRAFT_02g035560 [Sorghum bicolor]	GO:0005886/plasma membrane/Component	GO:0009875/pollen-pistil interaction/Process	GO:0016020/membrane/Component	GO:0016301/kinase activity/Function	GO:0019199/transmembrane receptor protein kinase activity/Function	GO:0004672/protein kinase activity/Function	GO:0005634/nucleus/Component	GO:0006468/protein phosphorylation/Process	GO:0046777/protein autophosphorylation/Process	GO:0004674/protein serine/threonine kinase activity/Function
CUST_18036_PI429062924	0.501647	0.783906	0.348653	8.5325	7.53724	8.18125	7.01236	XP_002462973	hypothetical protein SORBIDRAFT_02g035560 [Sorghum bicolor]	GO:0016301/kinase activity/Function	GO:0009627/systemic acquired resistance/Process	GO:0009697/salicylic acid biosynthetic process/Process	GO:0034976/response to endoplasmic reticulum stress/Process
CUST_11554_PI429062924	0.910426	2.08165	2.57194	7.06099	6.9256	8.11871	8.42384	XP_002460874	hypothetical protein SORBIDRAFT_02g036690 [Sorghum bicolor]	GO:0005886/plasma membrane/Component	GO:0016301/kinase activity/Function	GO:0010413/glucuronoxylan metabolic process/Process	GO:0045492/xylan biosynthetic process/Process
CUST_41333_PI429062924	1.80346	1.27597	2.12994	6.17877	7.02953	6.53036	7.26958	XP_002461023	hypothetical protein SORBIDRAFT_02g039370 [Sorghum bicolor]	GO:0004674/protein serine/threonine kinase activity/Function	GO:0005524/ATP binding/Function	GO:0005576/extracellular region/Component	GO:0006468/protein phosphorylation/Process	GO:0007169/transmembrane receptor protein tyrosine kinase signaling pathway/Process	GO:0005886/plasma membrane/Component
CUST_15634_PI429062924	1.06882	1.55966	2.13579	6.50154	6.59755	7.14277	7.59631	XP_002461037	hypothetical protein SORBIDRAFT_02g039550 [Sorghum bicolor]	GO:0005634/nucleus/Component	GO:0016538/cyclin-dependent protein serine/threonine kinase regulator activity/Function	GO:0051726/regulation of cell cycle/Process	GO:0005515/protein binding/Function	GO:0000278/mitotic cell cycle/Process	GO:0010440/stomatal lineage progression/Process	GO:0042023/DNA endoreduplication/Process	GO:0045736/negative regulation of cyclin-dependent protein serine/threonine kinase activity/Process
CUST_48897_PI429062924	0.395265	0.582556	0.671029	8.32556	6.98646	7.54603	7.75001	XP_002461041	hypothetical protein SORBIDRAFT_02g039640 [Sorghum bicolor]	GO:0005634/nucleus/Component	GO:0016301/kinase activity/Function	GO:0080167/response to karrikin/Process	GO:0005737/cytoplasm/Component	GO:0006970/response to osmotic stress/Process
CUST_47825_PI429062924	0.933041	1.72829	3.02963	6.19571	6.09572	6.98506	7.79485	XP_002463400	hypothetical protein SORBIDRAFT_02g043090 [Sorghum bicolor]	GO:0004674/protein serine/threonine kinase activity/Function	GO:0005524/ATP binding/Function	GO:0006468/protein phosphorylation/Process	GO:0007169/transmembrane receptor protein tyrosine kinase signaling pathway/Process	GO:0016301/kinase activity/Function	GO:0005886/plasma membrane/Component	GO:0010075/regulation of meristem growth/Process
CUST_45476_PI429062924	2.9269	0.902763	1.57495	5.6314	7.18077	5.48381	6.2867	XP_002457318	hypothetical protein SORBIDRAFT_03g005510 [Sorghum bicolor]	GO:0005886/plasma membrane/Component	GO:0016301/kinase activity/Function	GO:0004672/protein kinase activity/Function	GO:0009742/brassinosteroid mediated signaling pathway/Process	GO:0009791/post-embryonic development/Process	GO:0051510/regulation of unidimensional cell growth/Process	GO:0009741/response to brassinosteroid stimulus/Process	GO:0009826/unidimensional cell growth/Process	GO:0009506/plasmodesma/Component
CUST_10476_PI429062924	1.42544	1.09561	3.35302	5.94051	6.45192	6.07224	7.68597	XP_002457335	hypothetical protein SORBIDRAFT_03g005800 [Sorghum bicolor]	GO:0004674/protein serine/threonine kinase activity/Function	GO:0005524/ATP binding/Function	GO:0005886/plasma membrane/Component	GO:0006468/protein phosphorylation/Process	GO:0007169/transmembrane receptor protein tyrosine kinase signaling pathway/Process	GO:0016301/kinase activity/Function
CUST_24701_PI429062924	1.02198	1.28439	2.03777	6.5332	6.56456	6.89428	7.56019	XP_002457354	hypothetical protein SORBIDRAFT_03g005920 [Sorghum bicolor]	GO:0004674/protein serine/threonine kinase activity/Function	GO:0005524/ATP binding/Function	GO:0005886/plasma membrane/Component	GO:0006468/protein phosphorylation/Process	GO:0007169/transmembrane receptor protein tyrosine kinase signaling pathway/Process	GO:0016301/kinase activity/Function
CUST_40439_PI429062924	1.27319	0.782181	0.314519	7.16378	7.51222	6.80935	5.495	XP_002457520	hypothetical protein SORBIDRAFT_03g008670 [Sorghum bicolor]	GO:0000077/DNA damage checkpoint/Process	GO:0000723/telomere maintenance/Process	GO:0004674/protein serine/threonine kinase activity/Function	GO:0005524/ATP binding/Function	GO:0006281/DNA repair/Process	GO:0010212/response to ionizing radiation/Process	GO:0016572/histone phosphorylation/Process	GO:0090399/replicative senescence/Process
CUST_50756_PI429062924	2.63677	1.67864	3.05463	9.65423	11.053	10.4015	11.2652	XP_002455340	hypothetical protein SORBIDRAFT_03g008810 [Sorghum bicolor]	GO:0005737/cytoplasm/Component	GO:0016301/kinase activity/Function
CUST_11149_PI429062924	1.04052	1.61689	2.58725	5.68599	5.74329	6.37921	7.05741	XP_002455533	hypothetical protein SORBIDRAFT_03g012770 [Sorghum bicolor]	GO:0000188/inactivation of MAPK activity/Process	GO:0005737/cytoplasm/Component	GO:0006470/protein dephosphorylation/Process	GO:0008138/protein tyrosine/serine/threonine phosphatase activity/Function	GO:0033549/MAP kinase phosphatase activity/Function	GO:0043405/regulation of MAP kinase activity/Process
CUST_25154_PI429062924	1.28563	1.66031	2.21862	6.15979	6.52226	6.89124	7.30945	XP_002458131	hypothetical protein SORBIDRAFT_03g027400 [Sorghum bicolor]	GO:0004674/protein serine/threonine kinase activity/Function	GO:0005524/ATP binding/Function	GO:0006468/protein phosphorylation/Process	GO:0007169/transmembrane receptor protein tyrosine kinase signaling pathway/Process	GO:0005886/plasma membrane/Component	GO:0000272/polysaccharide catabolic process/Process	GO:0005982/starch metabolic process/Process	GO:0006084/acetyl-CoA metabolic process/Process	GO:0007020/microtubule nucleation/Process	GO:0007389/pattern specification process/Process	GO:0008361/regulation of cell size/Process	GO:0009664/plant-type cell wall organization/Process	GO:0009832/plant-type cell wall biogenesis/Process	GO:0009926/auxin polar transport/Process	GO:0010015/root morphogenesis/Process	GO:0010075/regulation of meristem growth/Process	GO:0016126/sterol biosynthetic process/Process	GO:0016132/brassinosteroid biosynthetic process/Process	GO:0040007/growth/Process
CUST_47964_PI429062924	1.50644	1.89056	21.6206	6.00354	6.59468	6.92235	10.4379	XP_002456050	hypothetical protein SORBIDRAFT_03g029550 [Sorghum bicolor]	GO:0005886/plasma membrane/Component	GO:0016301/kinase activity/Function	GO:0030246/carbohydrate binding/Function	GO:0004672/protein kinase activity/Function	GO:0031625/ubiquitin protein ligase binding/Function	GO:0046777/protein autophosphorylation/Process
CUST_13985_PI429062924	0.927999	1.01468	2.21016	7.55175	7.44395	7.57278	8.69591	XP_002458272	hypothetical protein SORBIDRAFT_03g030400 [Sorghum bicolor]	GO:0005886/plasma membrane/Component	GO:0016301/kinase activity/Function	GO:0030003/cellular cation homeostasis/Process	GO:0070838/divalent metal ion transport/Process
CUST_24098_PI429062924	0.619629	0.742103	0.458321	7.84665	7.15613	7.41634	6.72108	XP_002458288	hypothetical protein SORBIDRAFT_03g030710 [Sorghum bicolor]	GO:0016301/kinase activity/Function
CUST_27861_PI429062924	1.07899	1.43764	2.27905	8.8329	8.94258	9.3566	10.0213	XP_002456124	hypothetical protein SORBIDRAFT_03g030930 [Sorghum bicolor]	GO:0004674/protein serine/threonine kinase activity/Function	GO:0005524/ATP binding/Function	GO:0006468/protein phosphorylation/Process	GO:0007169/transmembrane receptor protein tyrosine kinase signaling pathway/Process	GO:0009507/chloroplast/Component	GO:0048765/root hair cell differentiation/Process	GO:0007155/cell adhesion/Process	GO:0010090/trichome morphogenesis/Process	GO:0010228/vegetative to reproductive phase transition of meristem/Process	GO:0016926/protein desumoylation/Process	GO:0045010/actin nucleation/Process	GO:0048527/lateral root development/Process	GO:0048589/developmental growth/Process	GO:0050665/hydrogen peroxide biosynthetic process/Process	GO:0071555/cell wall organization/Process
CUST_16548_PI429062924	0.205621	0.225037	0.386585	7.04533	4.76338	4.89356	5.67418	XP_002456207	hypothetical protein SORBIDRAFT_03g032130 [Sorghum bicolor]	GO:0005634/nucleus/Component	GO:0016301/kinase activity/Function	GO:0004674/protein serine/threonine kinase activity/Function	GO:0046777/protein autophosphorylation/Process
CUST_24455_PI429062924	0.565123	0.499938	0.259311	9.34764	8.52427	8.34746	7.40039	XP_002458386	hypothetical protein SORBIDRAFT_03g032620 [Sorghum bicolor]	GO:0005886/plasma membrane/Component	GO:0016301/kinase activity/Function
CUST_19233_PI429062924	0.612892	0.567917	0.46954	10.1551	9.44878	9.33882	9.06439	XP_002456457	hypothetical protein SORBIDRAFT_03g036640 [Sorghum bicolor]	GO:0005886/plasma membrane/Component	GO:0009875/pollen-pistil interaction/Process	GO:0016020/membrane/Component	GO:0016301/kinase activity/Function	GO:0019199/transmembrane receptor protein kinase activity/Function	GO:0004672/protein kinase activity/Function	GO:0005634/nucleus/Component	GO:0006468/protein phosphorylation/Process	GO:0046777/protein autophosphorylation/Process	GO:0004674/protein serine/threonine kinase activity/Function
CUST_59863_PI429062924	1.35474	2.31925	2.64916	8.89645	9.33447	10.1101	10.302	XP_002456732	hypothetical protein SORBIDRAFT_03g041570 [Sorghum bicolor]	GO:0004674/protein serine/threonine kinase activity/Function	GO:0005524/ATP binding/Function	GO:0005886/plasma membrane/Component	GO:0006468/protein phosphorylation/Process	GO:0007169/transmembrane receptor protein tyrosine kinase signaling pathway/Process	GO:0016301/kinase activity/Function	GO:0002237/response to molecule of bacterial origin/Process	GO:0007165/signal transduction/Process	GO:0010103/stomatal complex morphogenesis/Process	GO:0048443/stamen development/Process
CUST_4165_PI429062924	0.0184904	0.0352647	0.0623471	8.46511	2.70803	3.63948	4.46158	XP_002456770	hypothetical protein SORBIDRAFT_03g042410 [Sorghum bicolor]	GO:0005886/plasma membrane/Component	GO:0016301/kinase activity/Function	GO:0004712/protein serine/threonine/tyrosine kinase activity/Function	GO:0004674/protein serine/threonine kinase activity/Function	GO:0046777/protein autophosphorylation/Process
CUST_55555_PI429062924	1.68751	1.60592	7.83987	4.35461	5.10951	5.03802	7.32544	XP_002459021	hypothetical protein SORBIDRAFT_03g044650 [Sorghum bicolor]	GO:0009507/chloroplast/Component	GO:0009570/chloroplast stroma/Component	GO:0004072/aspartate kinase activity/Function	GO:0008652/cellular amino acid biosynthetic process/Process
CUST_44453_PI429062924	1.50245	3.23669	2.52627	6.93266	7.51998	8.62718	8.26967	XP_002457030	hypothetical protein SORBIDRAFT_03g047430 [Sorghum bicolor]	GO:0004842/ubiquitin-protein ligase activity/Function	GO:0005515/protein binding/Function	GO:0042742/defense response to bacterium/Process	GO:0051865/protein autoubiquitination/Process	GO:0016301/kinase activity/Function
CUST_54411_PI429062924	1.07928	1.12049	2.00057	6.80567	6.91574	6.96979	7.80607	XP_002451394	hypothetical protein SORBIDRAFT_04g001360 [Sorghum bicolor]	GO:0009507/chloroplast/Component	GO:0016301/kinase activity/Function	GO:0005886/plasma membrane/Component	GO:0006995/cellular response to nitrogen starvation/Process	GO:0009627/systemic acquired resistance/Process	GO:0009697/salicylic acid biosynthetic process/Process	GO:0009863/salicylic acid mediated signaling pathway/Process	GO:0010200/response to chitin/Process	GO:0031347/regulation of defense response/Process	GO:0031348/negative regulation of defense response/Process	GO:0045087/innate immune response/Process	GO:0050832/defense response to fungus/Process
CUST_59444_PI429062924	0.313068	0.411834	0.286299	12.9854	11.3099	11.7055	11.181	XP_002453200	hypothetical protein SORBIDRAFT_04g001590 [Sorghum bicolor]	GO:0004672/protein kinase activity/Function	GO:0004712/protein serine/threonine/tyrosine kinase activity/Function	GO:0005829/cytosol/Component	GO:0009658/chloroplast organization/Process	GO:0007015/actin filament organization/Process
CUST_48775_PI429062924	0.334289	0.433707	0.372097	11.9926	10.4117	10.7874	10.5663	XP_002453200	hypothetical protein SORBIDRAFT_04g001590 [Sorghum bicolor]	GO:0004672/protein kinase activity/Function	GO:0004712/protein serine/threonine/tyrosine kinase activity/Function	GO:0005829/cytosol/Component	GO:0009658/chloroplast organization/Process	GO:0007015/actin filament organization/Process
CUST_14212_PI429062924	5.86502	2.31891	6.48124	6.79167	9.34381	8.00512	9.48794	XP_002451503	hypothetical protein SORBIDRAFT_04g002950 [Sorghum bicolor]	GO:0004674/protein serine/threonine kinase activity/Function	GO:0005524/ATP binding/Function	GO:0006468/protein phosphorylation/Process	GO:0007169/transmembrane receptor protein tyrosine kinase signaling pathway/Process	GO:0016301/kinase activity/Function	GO:0005886/plasma membrane/Component	GO:0007623/circadian rhythm/Process
CUST_13681_PI429062924	1.92695	1.12447	2.08947	6.66731	7.61363	6.83655	7.73045	XP_002453321	hypothetical protein SORBIDRAFT_04g003830 [Sorghum bicolor]	GO:0004674/protein serine/threonine kinase activity/Function	GO:0005524/ATP binding/Function	GO:0005886/plasma membrane/Component	GO:0006468/protein phosphorylation/Process	GO:0007169/transmembrane receptor protein tyrosine kinase signaling pathway/Process	GO:0001653/peptide receptor activity/Function	GO:0004888/transmembrane signaling receptor activity/Function	GO:0009611/response to wounding/Process	GO:0031347/regulation of defense response/Process
CUST_40823_PI429062924	0.357312	0.330842	0.250454	7.82754	6.34279	6.23175	5.83015	XP_002452037	hypothetical protein SORBIDRAFT_04g017390 [Sorghum bicolor]	GO:0000287/magnesium ion binding/Function	GO:0004519/endonuclease activity/Function	GO:0004540/ribonuclease activity/Function	GO:0004674/protein serine/threonine kinase activity/Function	GO:0005524/ATP binding/Function	GO:0005789/endoplasmic reticulum membrane/Component	GO:0006351/transcription, DNA-dependent/Process	GO:0006397/mRNA processing/Process	GO:0006468/protein phosphorylation/Process	GO:0006917/induction of apoptosis/	GO:0006950/response to stress/Process	GO:0007050/cell cycle arrest/Process	GO:0016021/integral to membrane/Component	GO:0016075/rRNA catabolic process/Process	GO:0030263/apoptotic chromosome condensation/Process	GO:0045892/negative regulation of transcription, DNA-dependent/Process
CUST_16696_PI429062924	0.294784	0.628605	0.357709	10.8748	9.11256	10.2051	9.39169	XP_002452476	hypothetical protein SORBIDRAFT_04g026490 [Sorghum bicolor]	GO:0005634/nucleus/Component	GO:0016301/kinase activity/Function	GO:0004674/protein serine/threonine kinase activity/Function
CUST_55465_PI429062924	0.621049	0.879362	0.4395	12.6883	12.0011	12.5029	11.5023	XP_002454207	hypothetical protein SORBIDRAFT_04g026660 [Sorghum bicolor]	GO:0004674/protein serine/threonine kinase activity/Function	GO:0005524/ATP binding/Function	GO:0005886/plasma membrane/Component	GO:0006468/protein phosphorylation/Process	GO:0007169/transmembrane receptor protein tyrosine kinase signaling pathway/Process	GO:0001653/peptide receptor activity/Function	GO:0009611/response to wounding/Process	GO:0004383/guanylate cyclase activity/Function	GO:0045087/innate immune response/Process	GO:0031347/regulation of defense response/Process
CUST_19716_PI429062924	2.09408	1.31183	1.72254	10.7649	11.8313	11.1565	11.5495	XP_002454316	hypothetical protein SORBIDRAFT_04g028550 [Sorghum bicolor]	GO:0004673/protein histidine kinase activity/Function	GO:0005886/plasma membrane/Component	GO:0010086/embryonic root morphogenesis/Process	GO:0000160/phosphorelay signal transduction system/Process	GO:0009885/transmembrane histidine kinase cytokinin receptor activity/Function	GO:0009736/cytokinin mediated signaling pathway/Process	GO:0009884/cytokinin receptor activity/Function	GO:0008272/sulfate transport/Process	GO:0016036/cellular response to phosphate starvation/Process	GO:0071329/cellular response to sucrose stimulus/Process	GO:0019955/cytokine binding/Function	GO:0010029/regulation of seed germination/Process	GO:0048831/regulation of shoot system development/Process	GO:0010150/leaf senescence/Process	GO:0004721/phosphoprotein phosphatase activity/Function	GO:0006468/protein phosphorylation/Process	GO:0005515/protein binding/Function	GO:0043424/protein histidine kinase binding/Function	GO:0005034/osmosensor activity/Function	GO:0009414/response to water deprivation/Process	GO:0019899/enzyme binding/Function	GO:0019901/protein kinase binding/Function	GO:0042742/defense response to bacterium/Process	GO:0048509/regulation of meristem development/Process	GO:0007231/osmosensory signaling pathway/Process	GO:0033500/carbohydrate homeostasis/Process	GO:0009744/response to sucrose stimulus/Process	GO:0009749/response to glucose stimulus/Process	GO:0009750/response to fructose stimulus/Process	GO:0031537/regulation of anthocyanin metabolic process/Process	GO:0005783/endoplasmic reticulum/Component
CUST_5834_PI429062924	0.677916	0.897432	2.09139	7.34373	6.7829	7.1876	8.40819	XP_002454799	hypothetical protein SORBIDRAFT_04g037600 [Sorghum bicolor]	GO:0005634/nucleus/Component	GO:0016301/kinase activity/Function	GO:0009555/pollen development/Process
CUST_19729_PI429062924	1.10278	1.3426	2.11386	6.58254	6.72369	7.00757	7.66242	XP_002450286	hypothetical protein SORBIDRAFT_05g003250 [Sorghum bicolor]	GO:0004674/protein serine/threonine kinase activity/Function	GO:0005524/ATP binding/Function	GO:0005886/plasma membrane/Component	GO:0006468/protein phosphorylation/Process	GO:0007169/transmembrane receptor protein tyrosine kinase signaling pathway/Process	GO:0016301/kinase activity/Function	GO:0009507/chloroplast/Component
CUST_18995_PI429062924	0.486015	1.13074	1.75624	10.5462	9.50528	10.7235	11.3587	XP_002449308	hypothetical protein SORBIDRAFT_05g007490 [Sorghum bicolor]	GO:0004674/protein serine/threonine kinase activity/Function	GO:0005524/ATP binding/Function	GO:0005886/plasma membrane/Component	GO:0006468/protein phosphorylation/Process	GO:0007169/transmembrane receptor protein tyrosine kinase signaling pathway/Process	GO:0016301/kinase activity/Function	GO:0004672/protein kinase activity/Function	GO:0046777/protein autophosphorylation/Process	GO:0006979/response to oxidative stress/Process	GO:0009845/seed germination/Process	GO:0070825/micropyle/Component	GO:0002237/response to molecule of bacterial origin/Process	GO:0006499/N-terminal protein myristoylation/Process	GO:0006612/protein targeting to membrane/Process	GO:0006944/cellular membrane fusion/Process	GO:0007165/signal transduction/Process	GO:0009627/systemic acquired resistance/Process	GO:0010103/stomatal complex morphogenesis/Process	GO:0010363/regulation of plant-type hypersensitive response/Process	GO:0031347/regulation of defense response/Process	GO:0043069/negative regulation of programmed cell death/Process	GO:0048443/stamen development/Process
CUST_48290_PI429062924	0.343295	1.28656	2.77861	6.08051	4.53803	6.44402	7.55487	XP_002449308	hypothetical protein SORBIDRAFT_05g007490 [Sorghum bicolor]	GO:0004674/protein serine/threonine kinase activity/Function	GO:0005524/ATP binding/Function	GO:0005886/plasma membrane/Component	GO:0006468/protein phosphorylation/Process	GO:0007169/transmembrane receptor protein tyrosine kinase signaling pathway/Process	GO:0016301/kinase activity/Function	GO:0002237/response to molecule of bacterial origin/Process	GO:0007165/signal transduction/Process	GO:0010103/stomatal complex morphogenesis/Process	GO:0048443/stamen development/Process
CUST_23636_PI429062924	0.922684	1.17787	2.24044	6.31008	6.19399	6.54626	7.47386	XP_002450624	hypothetical protein SORBIDRAFT_05g008370 [Sorghum bicolor]	GO:0005886/plasma membrane/Component	GO:0016301/kinase activity/Function	GO:0009693/ethylene biosynthetic process/Process	GO:0009723/response to ethylene stimulus/Process	GO:0009738/abscisic acid mediated signaling pathway/Process	GO:0035556/intracellular signal transduction/Process
CUST_44289_PI429062924	0.825267	52.4978	16.6135	1.7545	1.47743	7.46868	5.80879	XP_002450964	hypothetical protein SORBIDRAFT_05g021740 [Sorghum bicolor]	GO:0004674/protein serine/threonine kinase activity/Function	GO:0005524/ATP binding/Function	GO:0005576/extracellular region/Component	GO:0006468/protein phosphorylation/Process	GO:0007169/transmembrane receptor protein tyrosine kinase signaling pathway/Process	GO:0016301/kinase activity/Function	GO:0010413/glucuronoxylan metabolic process/Process	GO:0042546/cell wall biogenesis/Process	GO:0044036/cell wall macromolecule metabolic process/Process	GO:0045492/xylan biosynthetic process/Process
CUST_54501_PI429062924	1.81755	2.94326	7.04416	4.24147	5.10346	5.79888	7.0579	XP_002450017	hypothetical protein SORBIDRAFT_05g027090 [Sorghum bicolor]	GO:0004674/protein serine/threonine kinase activity/Function	GO:0006468/protein phosphorylation/Process	GO:0005886/plasma membrane/Component	GO:0009751/response to salicylic acid stimulus/Process	GO:0009311/oligosaccharide metabolic process/Process	GO:0009826/unidimensional cell growth/Process	GO:0009992/cellular water homeostasis/Process	GO:0009793/embryo development ending in seed dormancy/Process	GO:0010027/thylakoid membrane organization/Process	GO:0010228/vegetative to reproductive phase transition of meristem/Process	GO:0016226/iron-sulfur cluster assembly/Process	GO:0019761/glucosinolate biosynthetic process/Process	GO:0048481/ovule development/Process
CUST_57862_PI429062924	0.873314	1.16372	2.24062	8.3806	8.18517	8.59933	9.5445	XP_002446138	hypothetical protein SORBIDRAFT_06g002210 [Sorghum bicolor]	GO:0005886/plasma membrane/Component	GO:0016301/kinase activity/Function	GO:0030246/carbohydrate binding/Function	GO:0006487/protein N-linked glycosylation/Process
CUST_8680_PI429062924	0.710598	0.651646	0.390781	7.08675	6.59385	6.46891	5.73118	XP_002446181	hypothetical protein SORBIDRAFT_06g003120 [Sorghum bicolor]	GO:0004674/protein serine/threonine kinase activity/Function	GO:0005524/ATP binding/Function	GO:0006468/protein phosphorylation/Process	GO:0007169/transmembrane receptor protein tyrosine kinase signaling pathway/Process	GO:0016301/kinase activity/Function	GO:0004675/transmembrane receptor protein serine/threonine kinase activity/Function	GO:0016020/membrane/Component	GO:0016045/detection of bacterium/Process	GO:0005886/plasma membrane/Component	GO:0005515/protein binding/Function	GO:0042742/defense response to bacterium/Process	GO:0052544/defense response by callose deposition in cell wall/Process	GO:0010359/regulation of anion channel activity/Process	GO:0016310/phosphorylation/Process	GO:0005768/endosome/Component	GO:0006898/receptor-mediated endocytosis/Process
CUST_44087_PI429062924	0.418611	0.457084	0.21079	13.3982	12.1419	12.2687	11.1521	XP_002447949	hypothetical protein SORBIDRAFT_06g018650 [Sorghum bicolor]	GO:0005634/nucleus/Component	GO:0005737/cytoplasm/Component	GO:0016301/kinase activity/Function	GO:0045727/positive regulation of translation/Process
CUST_26616_PI429062924	0.419519	0.425507	0.705224	7.79661	6.54342	6.56387	7.29277	XP_002446646	hypothetical protein SORBIDRAFT_06g019730 [Sorghum bicolor]	GO:0005886/plasma membrane/Component	GO:0006071/glycerol metabolic process/Process	GO:0008889/glycerophosphodiester phosphodiesterase activity/Function	GO:0016301/kinase activity/Function	GO:0009932/cell tip growth/Process	GO:0010053/root epidermal cell differentiation/Process	GO:0031225/anchored to membrane/Component	GO:0046658/anchored to plasma membrane/Component	GO:0048765/root hair cell differentiation/Process	GO:0009505/plant-type cell wall/Component	GO:0010026/trichome differentiation/Process	GO:0010442/guard cell morphogenesis/Process	GO:0052541/plant-type cell wall cellulose metabolic process/Process	GO:0009832/plant-type cell wall biogenesis/Process	GO:0016049/cell growth/Process	GO:0016051/carbohydrate biosynthetic process/Process	GO:0016126/sterol biosynthetic process/Process	GO:0030243/cellulose metabolic process/Process	GO:0048767/root hair elongation/Process	GO:0052546/cell wall pectin metabolic process/Process
CUST_58928_PI429062924	1.06099	0.949793	0.467303	8.83915	8.92456	8.76483	7.74158	XP_002446698	hypothetical protein SORBIDRAFT_06g020750 [Sorghum bicolor]	GO:0004674/protein serine/threonine kinase activity/Function	GO:0005524/ATP binding/Function	GO:0005886/plasma membrane/Component	GO:0006468/protein phosphorylation/Process	GO:0007169/transmembrane receptor protein tyrosine kinase signaling pathway/Process	GO:0016301/kinase activity/Function	GO:0016020/membrane/Component	GO:0009507/chloroplast/Component	GO:0030968/endoplasmic reticulum unfolded protein response/Process
CUST_2336_PI429062924	0.562908	0.484207	0.502141	11.1343	10.3052	10.088	10.1404	XP_002446753	hypothetical protein SORBIDRAFT_06g021790 [Sorghum bicolor]	GO:0005886/plasma membrane/Component	GO:0016301/kinase activity/Function	GO:0009627/systemic acquired resistance/Process	GO:0009697/salicylic acid biosynthetic process/Process	GO:0009863/salicylic acid mediated signaling pathway/Process	GO:0030968/endoplasmic reticulum unfolded protein response/Process	GO:0031348/negative regulation of defense response/Process	GO:0045087/innate immune response/Process
CUST_14970_PI429062924	1.1671	1.34999	2.08943	6.04441	6.26734	6.47736	7.10752	XP_002448137	hypothetical protein SORBIDRAFT_06g021940 [Sorghum bicolor]	GO:0005634/nucleus/Component	GO:0016740/transferase activity/Function	GO:0016310/phosphorylation/Process	GO:0016301/kinase activity/Function	GO:0006974/response to DNA damage stimulus/Process	GO:0006281/DNA repair/Process	GO:0005524/ATP binding/Function	GO:0004674/protein serine/threonine kinase activity/Function	GO:0000166/nucleotide binding/Function	GO:0016773/phosphotransferase activity, alcohol group as acceptor/Function	GO:0016772/transferase activity, transferring phosphorus-containing groups/Function	GO:0006303/double-strand break repair via nonhomologous end joining/Process	GO:0004677/DNA-dependent protein kinase activity/Function	GO:0003677/DNA binding/Function	GO:0006975/DNA damage induced protein phosphorylation/Process	GO:0006310/DNA recombination/Process	GO:0006302/double-strand break repair/Process	GO:0005958/DNA-dependent protein kinase-DNA ligase 4 complex/Component	GO:0004672/protein kinase activity/Function	GO:0006468/protein phosphorylation/Process
CUST_40774_PI429062924	0.445342	0.562035	0.132552	8.51299	7.34597	7.68172	5.59762	XP_002446790	hypothetical protein SORBIDRAFT_06g022690 [Sorghum bicolor]	GO:0005634/nucleus/Component	GO:0016301/kinase activity/Function	GO:0004674/protein serine/threonine kinase activity/Function
CUST_50843_PI429062924	2.21097	2.01133	1.56559	6.26438	7.40906	7.27253	6.91108	XP_002446807	hypothetical protein SORBIDRAFT_06g022980 [Sorghum bicolor]	GO:0005576/extracellular region/Component	GO:0016301/kinase activity/Function
CUST_1099_PI429062924	0.775836	0.382757	0.168949	8.48545	8.11928	7.09995	5.92011	XP_002448227	hypothetical protein SORBIDRAFT_06g023510 [Sorghum bicolor]	GO:0005886/plasma membrane/Component	GO:0016301/kinase activity/Function	GO:0009751/response to salicylic acid stimulus/Process	GO:0000165/MAPK cascade/Process	GO:0006355/regulation of transcription, DNA-dependent/Process	GO:0006612/protein targeting to membrane/Process	GO:0006995/cellular response to nitrogen starvation/Process	GO:0009617/response to bacterium/Process	GO:0009627/systemic acquired resistance/Process	GO:0009697/salicylic acid biosynthetic process/Process	GO:0009862/systemic acquired resistance, salicylic acid mediated signaling pathway/Process	GO:0009867/jasmonic acid mediated signaling pathway/Process	GO:0010310/regulation of hydrogen peroxide metabolic process/Process	GO:0010363/regulation of plant-type hypersensitive response/Process	GO:0031347/regulation of defense response/Process	GO:0031348/negative regulation of defense response/Process	GO:0035304/regulation of protein dephosphorylation/Process	GO:0042742/defense response to bacterium/Process	GO:0043069/negative regulation of programmed cell death/Process	GO:0045088/regulation of innate immune response/Process	GO:0050832/defense response to fungus/Process
CUST_60542_PI429062924	0.213414	0.31138	0.118773	9.17783	6.94956	7.49458	6.10412	XP_002448543	hypothetical protein SORBIDRAFT_06g028760 [Sorghum bicolor]	GO:0004674/protein serine/threonine kinase activity/Function	GO:0005524/ATP binding/Function	GO:0006468/protein phosphorylation/Process	GO:0007169/transmembrane receptor protein tyrosine kinase signaling pathway/Process	GO:0016301/kinase activity/Function	GO:0004675/transmembrane receptor protein serine/threonine kinase activity/Function	GO:0016020/membrane/Component	GO:0016045/detection of bacterium/Process	GO:0005886/plasma membrane/Component	GO:0005515/protein binding/Function	GO:0042742/defense response to bacterium/Process	GO:0052544/defense response by callose deposition in cell wall/Process	GO:0010359/regulation of anion channel activity/Process	GO:0016310/phosphorylation/Process	GO:0005768/endosome/Component	GO:0006898/receptor-mediated endocytosis/Process
CUST_55335_PI429062924	0.203646	0.119208	0.168333	10.2702	7.97435	7.20177	7.69961	XP_002448543	hypothetical protein SORBIDRAFT_06g028760 [Sorghum bicolor]	GO:0004674/protein serine/threonine kinase activity/Function	GO:0005524/ATP binding/Function	GO:0006468/protein phosphorylation/Process	GO:0007169/transmembrane receptor protein tyrosine kinase signaling pathway/Process	GO:0016301/kinase activity/Function	GO:0004675/transmembrane receptor protein serine/threonine kinase activity/Function	GO:0016020/membrane/Component	GO:0016045/detection of bacterium/Process	GO:0005886/plasma membrane/Component	GO:0005515/protein binding/Function	GO:0042742/defense response to bacterium/Process	GO:0052544/defense response by callose deposition in cell wall/Process	GO:0010359/regulation of anion channel activity/Process	GO:0016310/phosphorylation/Process	GO:0005768/endosome/Component	GO:0006898/receptor-mediated endocytosis/Process
CUST_22525_PI429062924	0.909483	1.01658	2.29704	6.8154	6.67852	6.83912	8.01517	XP_002448548	hypothetical protein SORBIDRAFT_06g028840 [Sorghum bicolor]	GO:0016301/kinase activity/Function	GO:0005886/plasma membrane/Component	GO:0009741/response to brassinosteroid stimulus/Process	GO:0009826/unidimensional cell growth/Process	GO:0051510/regulation of unidimensional cell growth/Process
CUST_45071_PI429062924	1.06684	1.02964	2.39353	8.92949	9.02284	8.97164	10.1886	XP_002448649	hypothetical protein SORBIDRAFT_06g030780 [Sorghum bicolor]	GO:0004674/protein serine/threonine kinase activity/Function	GO:0005524/ATP binding/Function	GO:0005886/plasma membrane/Component	GO:0006468/protein phosphorylation/Process	GO:0007169/transmembrane receptor protein tyrosine kinase signaling pathway/Process	GO:0006342/chromatin silencing/Process	GO:0009855/determination of bilateral symmetry/Process	GO:0009887/organ morphogenesis/Process	GO:0009944/polarity specification of adaxial/abaxial axis/Process	GO:0010014/meristem initiation/Process	GO:0010051/xylem and phloem pattern formation/Process	GO:0010073/meristem maintenance/Process	GO:0048439/flower morphogenesis/Process	GO:0048519/negative regulation of biological process/Process	GO:0051567/histone H3-K9 methylation/Process
CUST_24324_PI429062924	0.754254	1.30515	2.89353	8.79646	8.38958	9.18067	10.3293	XP_002448816	hypothetical protein SORBIDRAFT_06g033740 [Sorghum bicolor]	GO:0004672/protein kinase activity/Function	GO:0005634/nucleus/Component	GO:0004712/protein serine/threonine/tyrosine kinase activity/Function	GO:0005829/cytosol/Component	GO:0004674/protein serine/threonine kinase activity/Function	GO:0009658/chloroplast organization/Process	GO:0007015/actin filament organization/Process
CUST_1704_PI429062924	1.60925	0.800336	0.4694	10.0273	10.7137	9.70599	8.93621	XP_002444860	hypothetical protein SORBIDRAFT_07g000410 [Sorghum bicolor]	GO:0004672/protein kinase activity/Function	GO:0005634/nucleus/Component	GO:0004712/protein serine/threonine/tyrosine kinase activity/Function	GO:0005829/cytosol/Component	GO:0004674/protein serine/threonine kinase activity/Function	GO:0009658/chloroplast organization/Process	GO:0007015/actin filament organization/Process
CUST_46849_PI429062924	1.07652	1.73214	2.10614	6.99741	7.10379	7.78997	8.07201	XP_002445076	hypothetical protein SORBIDRAFT_07g003780 [Sorghum bicolor]	GO:0004672/protein kinase activity/Function	GO:0005886/plasma membrane/Component
CUST_4072_PI429062924	1.59793	1.94715	2.03989	7.97182	8.64802	8.93318	9.00031	XP_002444243	hypothetical protein SORBIDRAFT_07g017590 [Sorghum bicolor]	GO:0004674/protein serine/threonine kinase activity/Function	GO:0005524/ATP binding/Function	GO:0005886/plasma membrane/Component	GO:0006468/protein phosphorylation/Process	GO:0007169/transmembrane receptor protein tyrosine kinase signaling pathway/Process
CUST_47646_PI429062924	2.11627	1.99259	2.69234	10.4864	11.5679	11.481	11.9152	XP_002444243	hypothetical protein SORBIDRAFT_07g017590 [Sorghum bicolor]	GO:0004674/protein serine/threonine kinase activity/Function	GO:0005524/ATP binding/Function	GO:0005886/plasma membrane/Component	GO:0006468/protein phosphorylation/Process	GO:0007169/transmembrane receptor protein tyrosine kinase signaling pathway/Process
CUST_10545_PI429062924	0.491114	0.69203	0.678806	7.31236	6.28649	6.78127	6.75343	XP_002445485	hypothetical protein SORBIDRAFT_07g020260 [Sorghum bicolor]	GO:0016301/kinase activity/Function	GO:0004712/protein serine/threonine/tyrosine kinase activity/Function	GO:0005886/plasma membrane/Component	GO:0005829/cytosol/Component
CUST_57114_PI429062924	0.799713	0.559319	0.401957	11.1607	10.8382	10.3224	9.84577	XP_002445523	hypothetical protein SORBIDRAFT_07g020930 [Sorghum bicolor]	GO:0005634/nucleus/Component	GO:0016308/1-phosphatidylinositol-4-phosphate 5-kinase activity/Function	GO:0000285/1-phosphatidylinositol-3-phosphate 5-kinase activity/Function
CUST_5118_PI429062924	0.405478	0.384208	0.321687	8.64578	7.34348	7.26574	7.00951	XP_002445581	hypothetical protein SORBIDRAFT_07g021950 [Sorghum bicolor]	GO:0005524/ATP binding/Function	GO:0005576/extracellular region/Component	GO:0005886/plasma membrane/Component	GO:0006468/protein phosphorylation/Process	GO:0019199/transmembrane receptor protein kinase activity/Function
CUST_42687_PI429062924	2.46167	0.960541	0.441892	8.26409	9.56372	8.20601	7.08585	XP_002445662	hypothetical protein SORBIDRAFT_07g023660 [Sorghum bicolor]	GO:0004674/protein serine/threonine kinase activity/Function	GO:0005524/ATP binding/Function	GO:0005886/plasma membrane/Component	GO:0006468/protein phosphorylation/Process	GO:0007169/transmembrane receptor protein tyrosine kinase signaling pathway/Process	GO:0016301/kinase activity/Function	GO:0009506/plasmodesma/Component	GO:0009855/determination of bilateral symmetry/Process	GO:0009944/polarity specification of adaxial/abaxial axis/Process	GO:0010014/meristem initiation/Process	GO:0010073/meristem maintenance/Process	GO:0010075/regulation of meristem growth/Process
CUST_18119_PI429062924	0.92065	0.927277	2.17083	12.2173	12.098	12.1083	13.3355	XP_002444683	hypothetical protein SORBIDRAFT_07g025980 [Sorghum bicolor]	GO:0004722/protein serine/threonine phosphatase activity/Function	GO:0005576/extracellular region/Component	GO:0003993/acid phosphatase activity/Function
CUST_51393_PI429062924	1.03177	0.889814	2.09325	13.4577	13.5028	13.2892	14.5234	XP_002444683	hypothetical protein SORBIDRAFT_07g025980 [Sorghum bicolor]	GO:0004722/protein serine/threonine phosphatase activity/Function	GO:0005576/extracellular region/Component	GO:0003993/acid phosphatase activity/Function
CUST_15886_PI429062924	0.601351	0.844143	0.398332	11.6061	10.8724	11.3617	10.2782	XP_002445822	hypothetical protein SORBIDRAFT_07g026320 [Sorghum bicolor]	GO:0004845/uracil phosphoribosyltransferase activity/Function	GO:0005524/ATP binding/Function	GO:0009058/biosynthetic process/Process	GO:0009507/chloroplast/Component	GO:0016301/kinase activity/Function	GO:0004849/uridine kinase activity/Function	GO:0005737/cytoplasm/Component	GO:0005829/cytosol/Component	GO:0016310/phosphorylation/Process	GO:0044206/UMP salvage/Process	GO:2000904/regulation of starch metabolic process/Process	GO:0000394/RNA splicing, via endonucleolytic cleavage and ligation/Process	GO:0006094/gluconeogenesis/Process	GO:0007010/cytoskeleton organization/Process	GO:0009086/methionine biosynthetic process/Process	GO:0009616/virus induced gene silencing/Process	GO:0010050/vegetative phase change/Process	GO:0010498/proteasomal protein catabolic process/Process
CUST_17594_PI429062924	2.10225	1.55936	10.2079	4.0916	5.16354	4.73255	7.44322	XP_002444798	hypothetical protein SORBIDRAFT_07g028200 [Sorghum bicolor]	GO:0004674/protein serine/threonine kinase activity/Function	GO:0006468/protein phosphorylation/Process	GO:0016301/kinase activity/Function	GO:0005886/plasma membrane/Component
CUST_23609_PI429062924	0.228703	0.565146	0.107586	8.12095	5.9925	7.29765	4.90451	XP_002444798	hypothetical protein SORBIDRAFT_07g028200 [Sorghum bicolor]	GO:0005576/extracellular region/Component	GO:0016301/kinase activity/Function	GO:0005886/plasma membrane/Component	GO:0005515/protein binding/Function	GO:0007166/cell surface receptor signaling pathway/Process	GO:0005773/vacuole/Component	GO:0009751/response to salicylic acid stimulus/Process	GO:0009615/response to virus/Process	GO:0050832/defense response to fungus/Process	GO:0000165/MAPK cascade/Process	GO:0006612/protein targeting to membrane/Process	GO:0009627/systemic acquired resistance/Process	GO:0009814/defense response, incompatible interaction/Process	GO:0009862/systemic acquired resistance, salicylic acid mediated signaling pathway/Process	GO:0009867/jasmonic acid mediated signaling pathway/Process	GO:0010363/regulation of plant-type hypersensitive response/Process	GO:0031347/regulation of defense response/Process	GO:0031348/negative regulation of defense response/Process	GO:0042742/defense response to bacterium/Process	GO:0043069/negative regulation of programmed cell death/Process	GO:0009505/plant-type cell wall/Component
CUST_29871_PI429062924	1.20403	0.921279	2.24342	11.6459	11.9138	11.5277	12.8116	XP_002441998	hypothetical protein SORBIDRAFT_08g006710 [Sorghum bicolor]	GO:0005576/extracellular region/Component	GO:0016301/kinase activity/Function	GO:0005773/vacuole/Component	GO:0005886/plasma membrane/Component	GO:0006569/tryptophan catabolic process/Process	GO:0009684/indoleacetic acid biosynthetic process/Process	GO:0030003/cellular cation homeostasis/Process	GO:0044242/cellular lipid catabolic process/Process	GO:0070838/divalent metal ion transport/Process
CUST_18151_PI429062924	0.749806	0.650164	0.367937	8.64069	8.22528	8.01957	7.19822	XP_002442140	hypothetical protein SORBIDRAFT_08g014920 [Sorghum bicolor]	GO:0005886/plasma membrane/Component	GO:0016301/kinase activity/Function	GO:0004672/protein kinase activity/Function	GO:0046777/protein autophosphorylation/Process	GO:0004674/protein serine/threonine kinase activity/Function	GO:0009637/response to blue light/Process	GO:0010155/regulation of proton transport/Process	GO:0016556/mRNA modification/Process
CUST_12836_PI429062924	0.780454	0.885937	0.434094	9.91212	9.5545	9.73739	8.7082	XP_002442325	hypothetical protein SORBIDRAFT_08g018240 [Sorghum bicolor]	GO:0005634/nucleus/Component	GO:0005737/cytoplasm/Component	GO:0016301/kinase activity/Function	GO:0004712/protein serine/threonine/tyrosine kinase activity/Function
CUST_41103_PI429062924	1.04527	1.48821	3.85369	5.06577	5.12964	5.63934	7.01201	XP_002442437	hypothetical protein SORBIDRAFT_08g020035 [Sorghum bicolor]	GO:0004674/protein serine/threonine kinase activity/Function	GO:0005576/extracellular region/Component	GO:0006468/protein phosphorylation/Process	GO:0005886/plasma membrane/Component	GO:0009826/unidimensional cell growth/Process	GO:0048527/lateral root development/Process	GO:0048589/developmental growth/Process	GO:0048765/root hair cell differentiation/Process
CUST_44767_PI429062924	1.45972	0.745703	0.436172	12.8253	13.371	12.402	11.6283	XP_002442601	hypothetical protein SORBIDRAFT_08g022780 [Sorghum bicolor]	GO:0004674/protein serine/threonine kinase activity/Function	GO:0005524/ATP binding/Function	GO:0005886/plasma membrane/Component	GO:0006468/protein phosphorylation/Process	GO:0007169/transmembrane receptor protein tyrosine kinase signaling pathway/Process	GO:0016301/kinase activity/Function	GO:0004672/protein kinase activity/Function	GO:0046777/protein autophosphorylation/Process	GO:0006979/response to oxidative stress/Process	GO:0009845/seed germination/Process	GO:0070825/micropyle/Component	GO:0002237/response to molecule of bacterial origin/Process	GO:0006499/N-terminal protein myristoylation/Process	GO:0006612/protein targeting to membrane/Process	GO:0006944/cellular membrane fusion/Process	GO:0007165/signal transduction/Process	GO:0009627/systemic acquired resistance/Process	GO:0010103/stomatal complex morphogenesis/Process	GO:0010363/regulation of plant-type hypersensitive response/Process	GO:0031347/regulation of defense response/Process	GO:0043069/negative regulation of programmed cell death/Process	GO:0048443/stamen development/Process
CUST_40078_PI429062924	0.94493	1.26488	2.01987	10.2952	10.2134	10.6342	11.3094	XP_002443672	hypothetical protein SORBIDRAFT_08g023250 [Sorghum bicolor]	GO:0005886/plasma membrane/Component	GO:0016301/kinase activity/Function	GO:0030246/carbohydrate binding/Function
CUST_8177_PI429062924	1.38186	0.818295	0.492304	7.62973	8.09634	7.34042	6.60735	XP_002439108	hypothetical protein SORBIDRAFT_09g000630 [Sorghum bicolor]	GO:0005576/extracellular region/Component	GO:0016301/kinase activity/Function	GO:0006826/iron ion transport/Process	GO:0010106/cellular response to iron ion starvation/Process	GO:0010167/response to nitrate/Process	GO:0015706/nitrate transport/Process
CUST_1228_PI429062924	0.0616381	0.227323	0.20511	9.68878	5.66874	7.55159	7.40325	XP_002440547	hypothetical protein SORBIDRAFT_09g002900 [Sorghum bicolor]	GO:0005886/plasma membrane/Component	GO:0016301/kinase activity/Function	GO:0005515/protein binding/Function	GO:0006970/response to osmotic stress/Process	GO:0009651/response to salt stress/Process	GO:0009737/response to abscisic acid stimulus/Process	GO:0010118/stomatal movement/Process	GO:0019722/calcium-mediated signaling/Process
CUST_46638_PI429062924	0.282102	1.53081	1.92935	9.67378	7.84807	10.2881	10.6219	XP_002439339	hypothetical protein SORBIDRAFT_09g004640 [Sorghum bicolor]	GO:0005509/calcium ion binding/Function	GO:0008728/GTP diphosphokinase activity/Function	GO:0009507/chloroplast/Component
CUST_6034_PI429062924	1.16618	0.565554	0.344779	7.00837	7.23016	6.1861	5.47211	XP_002440678	hypothetical protein SORBIDRAFT_09g004960 [Sorghum bicolor]	GO:0004674/protein serine/threonine kinase activity/Function	GO:0005524/ATP binding/Function	GO:0005886/plasma membrane/Component	GO:0006468/protein phosphorylation/Process	GO:0007169/transmembrane receptor protein tyrosine kinase signaling pathway/Process	GO:0016301/kinase activity/Function
CUST_61431_PI429062924	3.07497	0.968027	0.501602	5.98397	7.60455	5.93709	4.98859	XP_002439466	hypothetical protein SORBIDRAFT_09g007200 [Sorghum bicolor]	GO:0016301/kinase activity/Function
CUST_58039_PI429062924	2.09114	1.36928	1.31677	10.0627	11.127	10.5161	10.4597	XP_002439466	hypothetical protein SORBIDRAFT_09g007200 [Sorghum bicolor]	GO:0016301/kinase activity/Function
CUST_58435_PI429062924	0.489634	0.320689	0.218465	8.47605	7.44583	6.8353	6.28153	XP_002439493	hypothetical protein SORBIDRAFT_09g008070 [Sorghum bicolor]	GO:0005886/plasma membrane/Component	GO:0016301/kinase activity/Function	GO:0030246/carbohydrate binding/Function	GO:0006487/protein N-linked glycosylation/Process
CUST_51373_PI429062924	0.793438	0.570581	0.140981	10.9895	10.6557	10.18	8.16308	XP_002439931	hypothetical protein SORBIDRAFT_09g022870 [Sorghum bicolor]	GO:0004383/guanylate cyclase activity/Function	GO:0016941/natriuretic peptide receptor activity/Function	GO:0009190/cyclic nucleotide biosynthetic process/Process	GO:0035556/intracellular signal transduction/Process	GO:0005524/ATP binding/Function	GO:0016021/integral to membrane/Component	GO:0004672/protein kinase activity/Function	GO:0006468/protein phosphorylation/Process
CUST_8063_PI429062924	0.891071	1.04382	2.07173	9.12439	8.958	9.18625	10.1752	XP_002441268	hypothetical protein SORBIDRAFT_09g023520 [Sorghum bicolor]	GO:0005576/extracellular region/Component	GO:0016301/kinase activity/Function
CUST_7765_PI429062924	0.705288	0.928886	0.425173	12.0514	11.5477	11.945	10.8176	XP_002441410	hypothetical protein SORBIDRAFT_09g026160 [Sorghum bicolor]	GO:0005886/plasma membrane/Component	GO:0016301/kinase activity/Function
CUST_59775_PI429062924	1.52406	1.03528	2.13071	6.94286	7.55078	6.99289	8.0342	XP_002440197	hypothetical protein SORBIDRAFT_09g027610 [Sorghum bicolor]	GO:0005576/extracellular region/Component	GO:0005886/plasma membrane/Component	GO:0016301/kinase activity/Function	GO:0002679/respiratory burst involved in defense response/Process	GO:0006984/ER-nucleus signaling pathway/Process	GO:0009407/toxin catabolic process/Process	GO:0010200/response to chitin/Process	GO:0010583/response to cyclopentenone/Process	GO:0034976/response to endoplasmic reticulum stress/Process
CUST_7992_PI429062924	1.04941	0.881626	0.395225	8.4366	8.50618	8.25484	7.09735	XP_002440357	hypothetical protein SORBIDRAFT_09g030250 [Sorghum bicolor]	GO:0004674/protein serine/threonine kinase activity/Function	GO:0005524/ATP binding/Function	GO:0005576/extracellular region/Component	GO:0006468/protein phosphorylation/Process	GO:0007169/transmembrane receptor protein tyrosine kinase signaling pathway/Process	GO:0016301/kinase activity/Function	GO:0005886/plasma membrane/Component	GO:0009505/plant-type cell wall/Component	GO:0009506/plasmodesma/Component	GO:0006084/acetyl-CoA metabolic process/Process	GO:0007020/microtubule nucleation/Process	GO:0007389/pattern specification process/Process	GO:0008361/regulation of cell size/Process	GO:0009664/plant-type cell wall organization/Process	GO:0009926/auxin polar transport/Process	GO:0010015/root morphogenesis/Process	GO:0010075/regulation of meristem growth/Process	GO:0016126/sterol biosynthetic process/Process	GO:0016132/brassinosteroid biosynthetic process/Process	GO:0040007/growth/Process	GO:0042545/cell wall modification/Process
CUST_47034_PI429062924	0.983429	1.23877	2.07014	10.9265	10.9024	11.2354	11.9762	XP_002437797	hypothetical protein SORBIDRAFT_10g002760 [Sorghum bicolor]	GO:0005634/nucleus/Component	GO:0016301/kinase activity/Function	GO:0005515/protein binding/Function	GO:0002238/response to molecule of fungal origin/Process
CUST_5581_PI429062924	0.621411	0.43197	0.971444	7.36237	6.67599	6.15137	7.32057	XP_002437884	hypothetical protein SORBIDRAFT_10g004400 [Sorghum bicolor]	GO:0005886/plasma membrane/Component	GO:0016301/kinase activity/Function
CUST_21237_PI429062924	1.15919	0.697525	0.34556	11.7235	11.9366	11.2038	10.1905	XP_002437918	hypothetical protein SORBIDRAFT_10g004793 [Sorghum bicolor]	GO:0005886/plasma membrane/Component	GO:0016301/kinase activity/Function
CUST_631_PI429062924	1.2906	1.34084	2.10797	6.84474	7.21279	7.26788	7.9206	XP_002436760	hypothetical protein SORBIDRAFT_10g008280 [Sorghum bicolor]	GO:0016301/kinase activity/Function	GO:0009570/chloroplast stroma/Component	GO:0009507/chloroplast/Component	GO:0019344/cysteine biosynthetic process/Process
CUST_61541_PI429062924	1.2461	1.3587	0.446414	12.672	12.9894	13.1142	11.5084	XP_002436858	hypothetical protein SORBIDRAFT_10g010020 [Sorghum bicolor]	GO:0005576/extracellular region/Component	GO:0016301/kinase activity/Function	GO:0005886/plasma membrane/Component	GO:0005515/protein binding/Function	GO:0051607/defense response to virus/Process	GO:0000271/polysaccharide biosynthetic process/Process	GO:0009736/cytokinin mediated signaling pathway/Process	GO:0009825/multidimensional cell growth/Process	GO:0009932/cell tip growth/Process	GO:0010075/regulation of meristem growth/Process	GO:0010817/regulation of hormone levels/Process	GO:0043481/anthocyanin accumulation in tissues in response to UV light/Process	GO:0048767/root hair elongation/Process	GO:0071555/cell wall organization/Process
CUST_22152_PI429062924	0.899406	1.09633	2.28188	6.0464	5.89345	6.17909	7.23663	XP_002436890	hypothetical protein SORBIDRAFT_10g010660 [Sorghum bicolor]	GO:0004674/protein serine/threonine kinase activity/Function	GO:0005524/ATP binding/Function	GO:0005886/plasma membrane/Component	GO:0006468/protein phosphorylation/Process	GO:0007169/transmembrane receptor protein tyrosine kinase signaling pathway/Process	GO:0016301/kinase activity/Function	GO:0010942/positive regulation of cell death/Process	GO:0031349/positive regulation of defense response/Process	GO:0004713/protein tyrosine kinase activity/Function	GO:0060862/negative regulation of floral organ abscission/Process
CUST_15676_PI429062924	0.406203	1.98861	5.40011	5.46402	4.1643	6.45578	7.89701	XP_002438287	hypothetical protein SORBIDRAFT_10g011150 [Sorghum bicolor]	GO:0005886/plasma membrane/Component	GO:0016301/kinase activity/Function	GO:0009555/pollen development/Process	GO:0006612/protein targeting to membrane/Process	GO:0006944/cellular membrane fusion/Process	GO:0010363/regulation of plant-type hypersensitive response/Process	GO:0043069/negative regulation of programmed cell death/Process
CUST_14964_PI429062924	0.757096	1.78979	3.21723	6.69294	6.29149	7.53273	8.37876	XP_002438288	hypothetical protein SORBIDRAFT_10g011160 [Sorghum bicolor]	GO:0005886/plasma membrane/Component	GO:0016301/kinase activity/Function	GO:0009555/pollen development/Process	GO:0006612/protein targeting to membrane/Process	GO:0006944/cellular membrane fusion/Process	GO:0010363/regulation of plant-type hypersensitive response/Process	GO:0043069/negative regulation of programmed cell death/Process
CUST_27248_PI429062924	0.788199	1.17643	12.7601	4.29081	3.94744	4.52522	7.96437	XP_002438288	hypothetical protein SORBIDRAFT_10g011160 [Sorghum bicolor]	GO:0005886/plasma membrane/Component	GO:0016301/kinase activity/Function
CUST_49503_PI429062924	0.890944	1.49486	0.476341	7.25518	7.08859	7.83519	6.18525	XP_002438637	hypothetical protein SORBIDRAFT_10g023375 [Sorghum bicolor]	GO:0005886/plasma membrane/Component	GO:0016301/kinase activity/Function
CUST_19471_PI429062924	1.39977	1.65288	2.03139	7.0094	7.49458	7.73438	8.03187	XP_002437506	hypothetical protein SORBIDRAFT_10g028280 [Sorghum bicolor]	GO:0005634/nucleus/Component	GO:0016301/kinase activity/Function
CUST_51359_PI429062924	0.394326	0.82572	0.881514	9.35342	8.01088	9.07714	9.17147	XP_002437560	hypothetical protein SORBIDRAFT_10g029400 [Sorghum bicolor]	GO:0005634/nucleus/Component	GO:0004707/MAP kinase activity/Function	GO:0007165/signal transduction/Process	GO:0005886/plasma membrane/Component	GO:0000302/response to reactive oxygen species/Process	GO:0005516/calmodulin binding/Function	GO:0009611/response to wounding/Process	GO:0009753/response to jasmonic acid stimulus/Process	GO:0042542/response to hydrogen peroxide/Process	GO:0006007/glucose catabolic process/Process
CUST_28058_PI429062924	0.40526	0.579828	0.909658	11.391	10.088	10.6047	11.2544	XP_002439025	hypothetical protein SORBIDRAFT_10g030110 [Sorghum bicolor]	GO:0005576/extracellular region/Component	GO:0016301/kinase activity/Function	GO:0051510/regulation of unidimensional cell growth/Process
CUST_4081_PI429062924	0.615075	0.514461	0.420942	8.16367	7.46251	7.2048	6.91536	XP_002439066	hypothetical protein SORBIDRAFT_10g030880 [Sorghum bicolor]	GO:0009507/chloroplast/Component	GO:0016301/kinase activity/Function	GO:0005886/plasma membrane/Component	GO:0006995/cellular response to nitrogen starvation/Process	GO:0009627/systemic acquired resistance/Process	GO:0009697/salicylic acid biosynthetic process/Process	GO:0009863/salicylic acid mediated signaling pathway/Process	GO:0010200/response to chitin/Process	GO:0031347/regulation of defense response/Process	GO:0031348/negative regulation of defense response/Process	GO:0045087/innate immune response/Process	GO:0050832/defense response to fungus/Process
CUST_48838_PI429062924	1.97371	0.898134	0.486442	6.88338	7.86429	6.72838	5.84372	AFW86586	hypothetical protein ZEAMMB73_017338 [Zea mays]	GO:0005634/nucleus/Component	GO:0004842/ubiquitin-protein ligase activity/Function	GO:0016567/protein ubiquitination/Process	GO:0070696/transmembrane receptor protein serine/threonine kinase binding/Function
CUST_45358_PI429062924	3.42933	1.15372	0.781789	8.99284	10.7708	9.19913	8.6377	AFW66566	hypothetical protein ZEAMMB73_301958 [Zea mays]	GO:0004674/protein serine/threonine kinase activity/Function	GO:0005524/ATP binding/Function
CUST_54824_PI429062924	1.28591	1.32076	2.18599	7.45991	7.82269	7.86127	8.58819	AFW60764	hypothetical protein ZEAMMB73_559613 [Zea mays]	GO:0007165/signal transduction/Process	GO:0004674/protein serine/threonine kinase activity/Function	GO:0006468/protein phosphorylation/Process	GO:0005524/ATP binding/Function	GO:0006808/regulation of nitrogen utilization/Process	GO:0005515/protein binding/Function	GO:1900417/negative regulation of transmembrane transport by negative regulation of transcription from RNA polymerase II promoter/Process	GO:0000122/negative regulation of transcription from RNA polymerase II promoter/Process	GO:0032153/cell division site/Component	GO:0005829/cytosol/Component	GO:0051286/cell tip/Component
CUST_48246_PI429062924	0.520648	0.551427	2.06782	5.96511	5.02349	5.10635	7.01322	NP_001058617	Os06g0724900 [Oryza sativa Japonica Group]	GO:0004672/protein kinase activity/Function	GO:0004712/protein serine/threonine/tyrosine kinase activity/Function	GO:0005829/cytosol/Component	GO:0009658/chloroplast organization/Process	GO:0007015/actin filament organization/Process
CUST_7695_PI429062924	0.68807	0.527119	0.430312	11.2684	10.729	10.3446	10.0518	NP_001064663	Os10g0430900 [Oryza sativa Japonica Group]	GO:0005634/nucleus/Component	GO:0016301/kinase activity/Function	GO:0004712/protein serine/threonine/tyrosine kinase activity/Function	GO:0005886/plasma membrane/Component
CUST_51919_PI429062924	0.75817	0.93761	2.12563	9.6901	9.29069	9.59716	10.778	NP_001067535	Os11g0225000 [Oryza sativa Japonica Group]	GO:0004672/protein kinase activity/Function	GO:0005524/ATP binding/Function	GO:0005576/extracellular region/Component	GO:0006468/protein phosphorylation/Process	GO:0009751/response to salicylic acid stimulus/Process	GO:0042742/defense response to bacterium/Process	GO:0005886/plasma membrane/Component	GO:0010167/response to nitrate/Process	GO:0015706/nitrate transport/Process
CUST_16825_PI429062924	0.605555	0.93449	0.293444	8.49094	7.76727	8.39319	6.72209	NP_001068493	Os11g0691500 [Oryza sativa Japonica Group]	GO:0004674/protein serine/threonine kinase activity/Function	GO:0005576/extracellular region/Component	GO:0006468/protein phosphorylation/Process	GO:0016301/kinase activity/Function	GO:0005886/plasma membrane/Component
CUST_42278_PI429062924	0.790789	0.720623	0.437945	11.8438	11.5052	11.3712	10.6527	NP_001140217	uncharacterized LOC100272250 [Zea mays]	GO:0005634/nucleus/Component	GO:0016301/kinase activity/Function	GO:0045727/positive regulation of translation/Process
CUST_20604_PI429062924	4.19652	1.72813	3.75289	5.35858	7.42778	6.14779	7.26658	NP_001140881	uncharacterized LOC100272957 [Zea mays]	GO:0004674/protein serine/threonine kinase activity/Function	GO:0005524/ATP binding/Function	GO:0005886/plasma membrane/Component	GO:0006468/protein phosphorylation/Process	GO:0007169/transmembrane receptor protein tyrosine kinase signaling pathway/Process
CUST_52144_PI429062924	0.392517	0.386614	0.45087	9.43348	8.08431	8.06245	8.28426	NP_001168028	uncharacterized LOC100381755 [Zea mays]	GO:0005737/cytoplasm/Component	GO:0016301/kinase activity/Function	GO:0004712/protein serine/threonine/tyrosine kinase activity/Function	GO:0004674/protein serine/threonine kinase activity/Function	GO:0046777/protein autophosphorylation/Process
CUST_23703_PI429062924	0.714696	1.16393	2.85384	5.99031	5.50572	6.20932	7.50322	NP_001130440	uncharacterized protein LOC100191537 [Zea mays]	GO:0004672/protein kinase activity/Function	GO:0005886/plasma membrane/Component
CUST_59704_PI429062924	2.13015	0.897297	0.959928	7.69489	8.78585	7.53855	7.63589	NP_001130627	uncharacterized protein LOC100191726 [Zea mays]	GO:0016301/kinase activity/Function	GO:0004712/protein serine/threonine/tyrosine kinase activity/Function	GO:0005886/plasma membrane/Component	GO:0005829/cytosol/Component
CUST_44980_PI429062924	0.64019	0.450272	0.797393	10.3755	9.7321	9.2244	10.0489	NP_001132050	uncharacterized protein LOC100193462 [Zea mays]	GO:0005634/nucleus/Component	GO:0016308/1-phosphatidylinositol-4-phosphate 5-kinase activity/Function	GO:0000285/1-phosphatidylinositol-3-phosphate 5-kinase activity/Function
CUST_59502_PI429062924	2.51265	1.06213	0.365768	6.65111	7.98032	6.73807	5.20011	NP_001142966	uncharacterized protein LOC100275419 [Zea mays]	GO:0033551/monopolin complex/Component	GO:0005634/nucleus/Component	GO:0005524/ATP binding/Function	GO:0004674/protein serine/threonine kinase activity/Function	GO:0006282/regulation of DNA repair/Process	GO:0051455/attachment of spindle microtubules to kinetochore involved in homologous chromosome segregation/Process	GO:0045143/homologous chromosome segregation/Process	GO:0006468/protein phosphorylation/Process	GO:0007165/signal transduction/Process	GO:0005739/mitochondrion/Component
CUST_28551_PI429062924	1.18183	2.21865	1.89225	9.60997	9.85098	10.7596	10.5301	NP_001167869	uncharacterized protein LOC100381573 [Zea mays]	GO:0005634/nucleus/Component	GO:0016301/kinase activity/Function
CUST_49467_PI429062924	0.742163	0.524469	0.44102	7.88553	7.45534	6.95446	6.70445	NP_001168272	uncharacterized protein LOC100382036 [Zea mays]	GO:0004672/protein kinase activity/Function	GO:0005886/plasma membrane/Component	GO:0004712/protein serine/threonine/tyrosine kinase activity/Function	GO:0005829/cytosol/Component	GO:0009658/chloroplast organization/Process	GO:0007015/actin filament organization/Process
CUST_17068_PI429062924	1.45688	1.66897	2.58657	11.0605	11.6034	11.7995	12.4315	NP_001168291	uncharacterized protein LOC100382055 [Zea mays]	GO:0004674/protein serine/threonine kinase activity/Function	GO:0005524/ATP binding/Function	GO:0006468/protein phosphorylation/Process	GO:0007169/transmembrane receptor protein tyrosine kinase signaling pathway/Process	GO:0008544/epidermis development/Process	GO:0009790/embryo development/Process
CUST_47791_PI429062924	2.065	10.6576	3.23846	4.32716	5.37331	7.74097	6.02247	NP_001169098	uncharacterized protein LOC100382942 [Zea mays]	GO:0005886/plasma membrane/Component	GO:0016301/kinase activity/Function	GO:0004672/protein kinase activity/Function	GO:0042803/protein homodimerization activity/Function	GO:0009693/ethylene biosynthetic process/Process	GO:0010200/response to chitin/Process
CUST_60472_PI429062924	0.714652	1.53025	2.58103	9.03515	8.55046	9.64892	10.4031	ACN27595	unknown [Zea mays]	GO:0004674/protein serine/threonine kinase activity/Function	GO:0005524/ATP binding/Function	GO:0005886/plasma membrane/Component	GO:0006468/protein phosphorylation/Process	GO:0007169/transmembrane receptor protein tyrosine kinase signaling pathway/Process	GO:0016301/kinase activity/Function	GO:0002237/response to molecule of bacterial origin/Process	GO:0007165/signal transduction/Process	GO:0010103/stomatal complex morphogenesis/Process	GO:0048443/stamen development/Process
CUST_10370_PI429062924	1.59054	2.60154	1.5988	7.10088	7.7704	8.48025	7.77787	ACN28688	unknown [Zea mays]	GO:0004674/protein serine/threonine kinase activity/Function	GO:0005524/ATP binding/Function	GO:0006468/protein phosphorylation/Process	GO:0007169/transmembrane receptor protein tyrosine kinase signaling pathway/Process	GO:0016301/kinase activity/Function	GO:0005739/mitochondrion/Component
CUST_42041_PI429062924	1.37483	0.877314	2.1671	7.8996	8.35885	7.71076	9.01536	ACN36202	unknown [Zea mays]	GO:0004674/protein serine/threonine kinase activity/Function	GO:0005524/ATP binding/Function
CUST_17579_PI429062924	1.01035	1.10874	2.45957	6.63431	6.64917	6.78323	7.93272	ACN32080	unknown [Zea mays]	GO:0005576/extracellular region/Component	GO:0005886/plasma membrane/Component	GO:0016301/kinase activity/Function	GO:0002679/respiratory burst involved in defense response/Process	GO:0006984/ER-nucleus signaling pathway/Process	GO:0009407/toxin catabolic process/Process	GO:0010200/response to chitin/Process	GO:0010583/response to cyclopentenone/Process	GO:0034976/response to endoplasmic reticulum stress/Process
CUST_16446_PI429062924	0.647926	0.817037	0.448809	12.5007	11.8746	12.2092	11.3449	ACN26941	unknown [Zea mays]	GO:0004722/protein serine/threonine phosphatase activity/Function	GO:0005634/nucleus/Component
CUST_34499_PI429062924	0.356854	1.68199	8.65334	4.7986	3.312	5.54877	7.91185	ABD39238	unknown	GO:0004674/protein serine/threonine kinase activity/Function	GO:0005634/nucleus/Component	GO:0006468/protein phosphorylation/Process	GO:0016301/kinase activity/Function	GO:0016036/cellular response to phosphate starvation/Process	GO:0019375/galactolipid biosynthetic process/Process	GO:0045892/negative regulation of transcription, DNA-dependent/Process
CUST_37841_PI429062924	1.02432	2.06969	1.96743	8.29652	8.33119	9.34594	9.27283	AFW69940	unknown	GO:0004693/cyclin-dependent protein serine/threonine kinase activity/Function	GO:0051726/regulation of cell cycle/Process	GO:0005515/protein binding/Function	GO:0010440/stomatal lineage progression/Process
CUST_31316_PI429062924	1.16033	1.19012	3.84764	7.10646	7.32099	7.35757	9.05043	AFW74505	unknown	GO:0004674/protein serine/threonine kinase activity/Function	GO:0005524/ATP binding/Function	GO:0005886/plasma membrane/Component	GO:0006468/protein phosphorylation/Process	GO:0007169/transmembrane receptor protein tyrosine kinase signaling pathway/Process	GO:0000165/MAPK cascade/Process	GO:0009814/defense response, incompatible interaction/Process
CUST_32480_PI429062924	0.370101	0.275565	0.0144962	7.73228	6.29827	5.87274	1.6241	XP_002451767	unknown	GO:0004674/protein serine/threonine kinase activity/Function	GO:0005524/ATP binding/Function	GO:0005886/plasma membrane/Component	GO:0006468/protein phosphorylation/Process	GO:0007169/transmembrane receptor protein tyrosine kinase signaling pathway/Process	GO:0016301/kinase activity/Function
CUST_35336_PI429062924	1.26019	1.73622	4.28859	8.08091	8.41455	8.87686	10.1814	XP_002454913	unknown	GO:0004674/protein serine/threonine kinase activity/Function	GO:0005524/ATP binding/Function	GO:0006468/protein phosphorylation/Process	GO:0007169/transmembrane receptor protein tyrosine kinase signaling pathway/Process	GO:0016301/kinase activity/Function	GO:0005886/plasma membrane/Component	GO:0010075/regulation of meristem growth/Process
CUST_30898_PI429062924	1.53531	1.89918	2.2466	9.03443	9.65296	9.9598	10.2022	XP_002458131	unknown	GO:0004674/protein serine/threonine kinase activity/Function	GO:0005524/ATP binding/Function	GO:0006468/protein phosphorylation/Process	GO:0007169/transmembrane receptor protein tyrosine kinase signaling pathway/Process	GO:0005886/plasma membrane/Component	GO:0000272/polysaccharide catabolic process/Process	GO:0005982/starch metabolic process/Process	GO:0006084/acetyl-CoA metabolic process/Process	GO:0007020/microtubule nucleation/Process	GO:0007389/pattern specification process/Process	GO:0008361/regulation of cell size/Process	GO:0009664/plant-type cell wall organization/Process	GO:0009832/plant-type cell wall biogenesis/Process	GO:0009926/auxin polar transport/Process	GO:0010015/root morphogenesis/Process	GO:0010075/regulation of meristem growth/Process	GO:0016126/sterol biosynthetic process/Process	GO:0016132/brassinosteroid biosynthetic process/Process	GO:0040007/growth/Process
CUST_32539_PI429062924	1.31116	0.723182	0.298467	10.1572	10.5481	9.68966	8.41287	XP_002460231	unknown	GO:0004674/protein serine/threonine kinase activity/Function	GO:0005524/ATP binding/Function	GO:0005886/plasma membrane/Component	GO:0006468/protein phosphorylation/Process	GO:0007169/transmembrane receptor protein tyrosine kinase signaling pathway/Process
CUST_30775_PI429062924	0.53145	0.499475	0.325897	11.981	11.069	10.9795	10.3635	XP_002463815	unknown	GO:0004674/protein serine/threonine kinase activity/Function	GO:0005524/ATP binding/Function	GO:0005886/plasma membrane/Component	GO:0006468/protein phosphorylation/Process	GO:0007169/transmembrane receptor protein tyrosine kinase signaling pathway/Process	GO:0009505/plant-type cell wall/Component	GO:0009506/plasmodesma/Component	GO:0002237/response to molecule of bacterial origin/Process	GO:0007165/signal transduction/Process	GO:0010103/stomatal complex morphogenesis/Process	GO:0048443/stamen development/Process
CUST_18462_PI429062924	1.7974	0.622149	0.46866	6.60671	7.45262	5.92204	5.51332		unknown	GO:0004693/cyclin-dependent protein serine/threonine kinase activity/Function	GO:0008353/RNA polymerase II carboxy-terminal domain kinase activity/Function	GO:0006351/transcription, DNA-dependent/Process	GO:0051571/positive regulation of histone H3-K4 methylation/Process	GO:0005634/nucleus/Component	GO:0006468/protein phosphorylation/Process	GO:0070816/phosphorylation of RNA polymerase II C-terminal domain/Process	GO:0000307/cyclin-dependent protein kinase holoenzyme complex/Component	GO:0000166/nucleotide binding/Function	GO:0004674/protein serine/threonine kinase activity/Function	GO:0005524/ATP binding/Function	GO:0016301/kinase activity/Function	GO:0016310/phosphorylation/Process	GO:0016740/transferase activity/Function	GO:0016772/transferase activity, transferring phosphorus-containing groups/Function	GO:0007049/cell cycle/Process	GO:0004672/protein kinase activity/Function
CUST_19217_PI429062924	0.401294	0.775325	0.797368	8.70697	7.3897	8.33984	8.38029		unknown	GO:0004674/protein serine/threonine kinase activity/Function	GO:0005083/small GTPase regulator activity/Function	GO:0005524/ATP binding/Function	GO:0005543/phospholipid binding/Function	GO:0031532/actin cytoskeleton reorganization/Process	GO:0035556/intracellular signal transduction/Process	GO:0046872/metal ion binding/Function
CUST_239_PI429062924	2.78568	1.26226	0.847651	10.2549	11.7329	10.5909	10.0164		unknown	GO:0004674/protein serine/threonine kinase activity/Function	GO:0005524/ATP binding/Function
CUST_46255_PI429062924	0.529897	0.537721	39.6295	2.08301	1.1668	1.18794	7.39152		unknown	GO:0004674/protein serine/threonine kinase activity/Function	GO:0035627/ceramide transport/Process	GO:0005794/Golgi apparatus/Component	GO:0006665/sphingolipid metabolic process/Process	GO:0005783/endoplasmic reticulum/Component	GO:0097001/ceramide binding/Function	GO:0035620/ceramide transporter activity/Function	GO:0070273/phosphatidylinositol-4-phosphate binding/Function	GO:0035621/ER to Golgi ceramide transport/Process
CUST_38345_PI429062924	0.0127352	0.0422102	0.0393181	8.35314	2.0581	3.78687	3.68447	ABK06432	unknown	GO:0005886/plasma membrane/Component	GO:0016301/kinase activity/Function	GO:0004712/protein serine/threonine/tyrosine kinase activity/Function	GO:0004674/protein serine/threonine kinase activity/Function	GO:0046777/protein autophosphorylation/Process
CUST_35028_PI429062924	0.310159	0.290353	0.154507	8.58708	6.89816	6.80296	5.89282	XP_002454151	unknown	GO:0005737/cytoplasm/Component	GO:0016301/kinase activity/Function	GO:0004712/protein serine/threonine/tyrosine kinase activity/Function	GO:0004674/protein serine/threonine kinase activity/Function	GO:0046777/protein autophosphorylation/Process
CUST_32652_PI429062924	0.296169	0.32552	0.330965	9.83928	8.08378	8.2201	8.24403	XP_002454151	unknown	GO:0005737/cytoplasm/Component	GO:0016301/kinase activity/Function	GO:0004712/protein serine/threonine/tyrosine kinase activity/Function	GO:0004674/protein serine/threonine kinase activity/Function	GO:0046777/protein autophosphorylation/Process
CUST_30398_PI429062924	0.331869	0.347204	0.335274	9.83678	8.24547	8.31064	8.26019	XP_002454151	unknown	GO:0005886/plasma membrane/Component	GO:0016301/kinase activity/Function	GO:0004712/protein serine/threonine/tyrosine kinase activity/Function	GO:0004674/protein serine/threonine kinase activity/Function	GO:0046777/protein autophosphorylation/Process
CUST_34706_PI429062924	0.829803	0.458881	0.534443	9.03882	8.76966	7.91501	8.13493	XP_002458365	unknown	GO:0005634/nucleus/Component	GO:0016301/kinase activity/Function	GO:0004674/protein serine/threonine kinase activity/Function	GO:0046777/protein autophosphorylation/Process
CUST_35267_PI429062924	0.352326	0.5549	1.53905	6.9227	5.41769	6.073	7.54474	XP_002461008	unknown	GO:0005886/plasma membrane/Component	GO:0016301/kinase activity/Function	GO:0004674/protein serine/threonine kinase activity/Function	GO:0042742/defense response to bacterium/Process	GO:0000165/MAPK cascade/Process	GO:0006499/N-terminal protein myristoylation/Process	GO:0006612/protein targeting to membrane/Process	GO:0007154/cell communication/Process	GO:0009409/response to cold/Process	GO:0009414/response to water deprivation/Process	GO:0009611/response to wounding/Process	GO:0009625/response to insect/Process	GO:0009627/systemic acquired resistance/Process	GO:0009697/salicylic acid biosynthetic process/Process	GO:0009738/abscisic acid mediated signaling pathway/Process	GO:0009862/systemic acquired resistance, salicylic acid mediated signaling pathway/Process	GO:0009863/salicylic acid mediated signaling pathway/Process	GO:0009867/jasmonic acid mediated signaling pathway/Process	GO:0009963/positive regulation of flavonoid biosynthetic process/Process	GO:0010363/regulation of plant-type hypersensitive response/Process	GO:0016036/cellular response to phosphate starvation/Process	GO:0019375/galactolipid biosynthetic process/Process	GO:0030968/endoplasmic reticulum unfolded protein response/Process	GO:0031348/negative regulation of defense response/Process	GO:0042538/hyperosmotic salinity response/Process	GO:0042631/cellular response to water deprivation/Process	GO:0043069/negative regulation of programmed cell death/Process	GO:0045087/innate immune response/Process	GO:0050832/defense response to fungus/Process
CUST_53971_PI429062924	1.15902	0.824822	0.253303	7.50154	7.71444	7.2237	5.52048		unknown	GO:0016772/transferase activity, transferring phosphorus-containing groups/Function	GO:0004674/protein serine/threonine kinase activity/Function	GO:0005524/ATP binding/Function	GO:0006468/protein phosphorylation/Process	GO:0004672/protein kinase activity/Function	GO:0005083/small GTPase regulator activity/Function	GO:0000166/nucleotide binding/Function
CUST_41480_PI429062924	0.977232	1.17958	2.33298	9.15672	9.12349	9.39499	10.3789		unknown	GO:0007165/signal transduction/Process	GO:0005737/cytoplasm/Component	GO:0004674/protein serine/threonine kinase activity/Function	GO:0006468/protein phosphorylation/Process	GO:0006508/proteolysis/Process	GO:0005634/nucleus/Component	GO:0005829/cytosol/Component	GO:0005524/ATP binding/Function
CUST_28553_PI429062924	0.952906	1.4084	3.15263	7.41617	7.34657	7.91022	9.07272		unknown	GO:0043234/protein complex/Component	GO:0000228/nuclear chromosome/Component	GO:0004674/protein serine/threonine kinase activity/Function	GO:0005515/protein binding/Function	GO:0031573/intra-S DNA damage checkpoint/Process	GO:0005829/cytosol/Component	GO:0005524/ATP binding/Function	GO:0006260/DNA replication/Process	GO:0007095/mitotic G2 DNA damage checkpoint/Process	GO:0006281/DNA repair/Process
CUST_38152_PI429062924	3.157	1.04358	0.694531	6.6119	8.27045	6.67344	6.08601	YP_003409560	unknown	GO:0001658/branching involved in ureteric bud morphogenesis/Process	GO:0001892/embryonic placenta development/Process	GO:0001947/heart looping/Process	GO:0002133/polycystin complex/Component	GO:0003127/detection of nodal flow/Process	GO:0005102/receptor binding/Function	GO:0005245/voltage-gated calcium channel activity/Function	GO:0005248/voltage-gated sodium channel activity/Function	GO:0005262/calcium channel activity/Function	GO:0005267/potassium channel activity/Function	GO:0005509/calcium ion binding/Function	GO:0005887/integral to plasma membrane/Component	GO:0005911/cell-cell junction/Component	GO:0005932/microtubule basal body/Component	GO:0007050/cell cycle arrest/Process	GO:0007259/JAK-STAT cascade/Process	GO:0009925/basal plasma membrane/Component	GO:0016020/membrane/Component	GO:0021510/spinal cord development/Process	GO:0021915/neural tube development/Process	GO:0030027/lamellipodium/Component	GO:0030814/regulation of cAMP metabolic process/Process	GO:0031512/motile primary cilium/Component	GO:0031513/nonmotile primary cilium/Component	GO:0031587/positive regulation of inositol 1,4,5-trisphosphate-sensitive calcium-release channel activity/Process	GO:0031659/positive regulation of cyclin-dependent protein serine/threonine kinase activity involved in G1/S transition of mitotic cell cycle/Process	GO:0031941/filamentous actin/Component	GO:0035502/metanephric part of ureteric bud development/Process	GO:0035904/aorta development/Process	GO:0042127/regulation of cell proliferation/Process	GO:0042803/protein homodimerization activity/Function	GO:0042805/actinin binding/Function	GO:0042994/cytoplasmic sequestering of transcription factor/Process	GO:0043398/HLH domain binding/Function	GO:0044325/ion channel binding/Function	GO:0045180/basal cortex/Component	GO:0045429/positive regulation of nitric oxide biosynthetic process/Process	GO:0045944/positive regulation of transcription from RNA polymerase II promoter/Process	GO:0048763/calcium-induced calcium release activity/Function	GO:0050982/detection of mechanical stimulus/Process
CUST_33028_PI429062924	0.420918	0.447869	0.335672	9.43563	8.18724	8.27678	7.86075	XP_002453200	unknown	GO:0004672/protein kinase activity/Function	GO:0004712/protein serine/threonine/tyrosine kinase activity/Function	GO:0005829/cytosol/Component	GO:0009658/chloroplast organization/Process	GO:0007015/actin filament organization/Process
CUST_37062_PI429062924	0.0253751	0.0488142	0.0354348	8.36771	3.06727	4.01116	3.54903	DAA56401	unknown	GO:0005886/plasma membrane/Component	GO:0016301/kinase activity/Function	GO:0004712/protein serine/threonine/tyrosine kinase activity/Function	GO:0009827/plant-type cell wall modification/Process	GO:0009860/pollen tube growth/Process	GO:0048610/cellular process involved in reproduction/Process	GO:0048868/pollen tube development/Process
CUST_31221_PI429062924	0.661496	0.912326	2.47813	7.0466	6.4504	6.91422	8.35585		unknown	GO:0004713/protein tyrosine kinase activity/Function	GO:0005004/GPI-linked ephrin receptor activity/Function	GO:0005524/ATP binding/Function	GO:0005887/integral to plasma membrane/Component	GO:0007420/brain development/Process	GO:0008046/axon guidance receptor activity/Function	GO:0016310/phosphorylation/Process	GO:0022407/regulation of cell-cell adhesion/Process	GO:0031290/retinal ganglion cell axon guidance/Process	GO:0031952/regulation of protein autophosphorylation/Process	GO:0043281/regulation of cysteine-type endopeptidase activity involved in apoptotic process/Process	GO:0043525/positive regulation of neuron apoptotic process/Process	GO:0045499/chemorepellent activity/Function	GO:0048013/ephrin receptor signaling pathway/Process	GO:0048755/branching morphogenesis of a nerve/Process	GO:0050730/regulation of peptidyl-tyrosine phosphorylation/Process	GO:0070372/regulation of ERK1 and ERK2 cascade/Process
CUST_6996_PI429062924	0.341973	0.716462	1.48694	7.93885	6.39081	7.45781	8.5112		unknown	GO:0016772/transferase activity, transferring phosphorus-containing groups/Function	GO:0004713/protein tyrosine kinase activity/Function	GO:0005524/ATP binding/Function	GO:0006468/protein phosphorylation/Process	GO:0004672/protein kinase activity/Function	GO:0016301/kinase activity/Function	GO:0000166/nucleotide binding/Function	GO:0016020/membrane/Component	GO:0016310/phosphorylation/Process	GO:0016021/integral to membrane/Component	GO:0016740/transferase activity/Function
CUST_36768_PI429062924	0.886704	1.05344	2.03751	6.81238	6.6389	6.88749	7.83918	XP_002444045	unknown	GO:0005886/plasma membrane/Component	GO:0016301/kinase activity/Function	GO:0004712/protein serine/threonine/tyrosine kinase activity/Function	GO:0004713/protein tyrosine kinase activity/Function	GO:0006468/protein phosphorylation/Process	GO:0006487/protein N-linked glycosylation/Process	GO:0006499/N-terminal protein myristoylation/Process
CUST_58954_PI429062924	1.09149	0.797287	0.492337	6.9799	7.1062	6.65308	5.95762		unknown	GO:0004683/calmodulin-dependent protein kinase activity/Function	GO:0006468/protein phosphorylation/Process	GO:0009507/chloroplast/Component	GO:0005886/plasma membrane/Component	GO:0004672/protein kinase activity/Function
CUST_35597_PI429062924	2.21873	0.999339	0.435958	7.81507	8.9648	7.81411	6.61733	XP_002443454	unknown	GO:0005634/nucleus/Component	GO:0016301/kinase activity/Function	GO:0009414/response to water deprivation/Process	GO:0009737/response to abscisic acid stimulus/Process	GO:0010119/regulation of stomatal movement/Process	GO:0004672/protein kinase activity/Function	GO:0009931/calcium-dependent protein serine/threonine kinase activity/Function	GO:0009738/abscisic acid mediated signaling pathway/Process	GO:2000377/regulation of reactive oxygen species metabolic process/Process	GO:0006970/response to osmotic stress/Process	GO:0009651/response to salt stress/Process	GO:0005515/protein binding/Function	GO:0010118/stomatal movement/Process	GO:0042742/defense response to bacterium/Process	GO:0005829/cytosol/Component	GO:0005737/cytoplasm/Component	GO:0005985/sucrose metabolic process/Process	GO:0006636/unsaturated fatty acid biosynthetic process/Process	GO:0019432/triglyceride biosynthetic process/Process	GO:0040007/growth/Process	GO:0048366/leaf development/Process	GO:0042744/hydrogen peroxide catabolic process/Process
CUST_39235_PI429062924	2.18855	1.37853	1.08307	8.44909	9.57907	8.91222	8.56422		unknown	GO:0000165/MAPK cascade/Process	GO:0000751/cell cycle arrest in response to pheromone/Process	GO:0031142/induction of conjugation upon nitrogen starvation/Process	GO:0005515/protein binding/Function	GO:0006468/protein phosphorylation/Process	GO:0005886/plasma membrane/Component	GO:0005737/cytoplasm/Component	GO:0004709/MAP kinase kinase kinase activity/Function	GO:0005524/ATP binding/Function	GO:0032005/signal transduction involved in conjugation with cellular fusion/Process	GO:0010514/induction of conjugation with cellular fusion/Process	GO:0000750/pheromone-dependent signal transduction involved in conjugation with cellular fusion/Process	GO:0051286/cell tip/Component	GO:0032153/cell division site/Component	GO:0000935/barrier septum/Component
CUST_35026_PI429062924	0.3558	0.454428	0.0781084	13.4054	11.9146	12.2675	9.72705	ACL53587	unknown	GO:0004679/AMP-activated protein kinase activity/Function	GO:0005737/cytoplasm/Component	GO:0005515/protein binding/Function	GO:0043562/cellular response to nitrogen levels/Process	GO:0009744/response to sucrose stimulus/Process	GO:0009750/response to fructose stimulus/Process
CUST_33126_PI429062924	0.319958	0.433817	0.104592	13.3588	11.7147	12.1539	10.1016	AFW82382	unknown	GO:0004679/AMP-activated protein kinase activity/Function	GO:0005737/cytoplasm/Component	GO:0005515/protein binding/Function	GO:0043562/cellular response to nitrogen levels/Process	GO:0009744/response to sucrose stimulus/Process	GO:0009750/response to fructose stimulus/Process
CUST_34602_PI429062924	2.17288	1.51636	1.1586	6.23587	7.35548	6.83648	6.44825	XP_002454316	unknown	GO:0004673/protein histidine kinase activity/Function	GO:0005886/plasma membrane/Component	GO:0010086/embryonic root morphogenesis/Process	GO:0000160/phosphorelay signal transduction system/Process	GO:0009885/transmembrane histidine kinase cytokinin receptor activity/Function	GO:0009736/cytokinin mediated signaling pathway/Process	GO:0009884/cytokinin receptor activity/Function	GO:0008272/sulfate transport/Process	GO:0016036/cellular response to phosphate starvation/Process	GO:0071329/cellular response to sucrose stimulus/Process	GO:0019955/cytokine binding/Function	GO:0010029/regulation of seed germination/Process	GO:0048831/regulation of shoot system development/Process	GO:0010150/leaf senescence/Process	GO:0004721/phosphoprotein phosphatase activity/Function	GO:0006468/protein phosphorylation/Process	GO:0005515/protein binding/Function	GO:0043424/protein histidine kinase binding/Function	GO:0005034/osmosensor activity/Function	GO:0009414/response to water deprivation/Process	GO:0019899/enzyme binding/Function	GO:0019901/protein kinase binding/Function	GO:0042742/defense response to bacterium/Process	GO:0048509/regulation of meristem development/Process	GO:0007231/osmosensory signaling pathway/Process	GO:0033500/carbohydrate homeostasis/Process	GO:0009744/response to sucrose stimulus/Process	GO:0009749/response to glucose stimulus/Process	GO:0009750/response to fructose stimulus/Process	GO:0031537/regulation of anthocyanin metabolic process/Process	GO:0005783/endoplasmic reticulum/Component
CUST_37636_PI429062924	0.45728	0.593811	1.14935	9.03033	7.90148	8.2784	9.23115	AFW74875	unknown	GO:0004672/protein kinase activity/Function	GO:0005886/plasma membrane/Component
CUST_39260_PI429062924	1.18291	1.34441	2.03906	6.75188	6.99422	7.17884	7.77978	NP_001167837	unknown	GO:0004672/protein kinase activity/Function	GO:0005524/ATP binding/Function	GO:0005634/nucleus/Component	GO:0006468/protein phosphorylation/Process	GO:0016301/kinase activity/Function	GO:0005737/cytoplasm/Component	GO:0009524/phragmoplast/Component	GO:0005886/plasma membrane/Component	GO:0005829/cytosol/Component
CUST_32079_PI429062924	0.645013	0.307194	0.259572	9.30741	8.67481	7.60464	7.36162	XP_002444158	unknown	GO:0016301/kinase activity/Function
CUST_35456_PI429062924	0.319005	0.705287	1.30826	7.90269	6.25434	7.39897	8.29034	XP_002451229	unknown	GO:0016301/kinase activity/Function	GO:0005886/plasma membrane/Component	GO:0006995/cellular response to nitrogen starvation/Process
CUST_34761_PI429062924	0.329146	0.217633	0.307885	10.1539	8.5507	7.95387	8.45436	XP_782696	unknown	GO:0016301/kinase activity/Function	GO:0016772/transferase activity, transferring phosphorus-containing groups/Function	GO:0003824/catalytic activity/Function	GO:0005575/cellular_component/Component	GO:0016740/transferase activity/Function	GO:0000166/nucleotide binding/Function	GO:0016310/phosphorylation/Process	GO:0005524/ATP binding/Function
CUST_51898_PI429062924	0.116977	1.31684	5.28549	4.63969	1.54399	5.03677	7.04173		unknown	GO:0016301/kinase activity/Function	GO:0005886/plasma membrane/Component	GO:0006995/cellular response to nitrogen starvation/Process
CUST_37808_PI429062924	1.13546	0.712838	0.418256	8.04058	8.22386	7.55222	6.78303	ACM17529	unknown	GO:0005576/extracellular region/Component	GO:0016301/kinase activity/Function	GO:0005886/plasma membrane/Component	GO:0009627/systemic acquired resistance/Process	GO:0031347/regulation of defense response/Process
CUST_34340_PI429062924	1.04301	0.959968	2.19179	8.28955	8.3503	8.23061	9.42166	BAJ98528	unknown	GO:0005886/plasma membrane/Component	GO:0016301/kinase activity/Function	GO:0000226/microtubule cytoskeleton organization/Process	GO:0000911/cytokinesis by cell plate formation/Process
CUST_35307_PI429062924	1.28632	1.46457	2.25103	7.26151	7.62476	7.81198	8.43209	DAA37778	unknown	GO:0005634/nucleus/Component	GO:0016301/kinase activity/Function
CUST_36656_PI429062924	1.2393	0.936908	3.36576	7.74497	8.05449	7.65095	9.4959	DAA48308	unknown	GO:0005634/nucleus/Component	GO:0016301/kinase activity/Function	GO:0019901/protein kinase binding/Function	GO:0005886/plasma membrane/Component	GO:0010200/response to chitin/Process
CUST_39317_PI429062924	0.351877	0.523763	0.6787	10.2389	8.73203	9.30588	9.67974	DAA62260	unknown	GO:0005634/nucleus/Component	GO:0016301/kinase activity/Function	GO:0019901/protein kinase binding/Function	GO:0005886/plasma membrane/Component	GO:0010200/response to chitin/Process
CUST_33689_PI429062924	1.17695	1.23983	2.13691	8.90016	9.1352	9.2103	9.99568	XP_002437376	unknown	GO:0005886/plasma membrane/Component	GO:0016301/kinase activity/Function	GO:0004672/protein kinase activity/Function	GO:0009742/brassinosteroid mediated signaling pathway/Process	GO:0009791/post-embryonic development/Process	GO:0051510/regulation of unidimensional cell growth/Process	GO:0009741/response to brassinosteroid stimulus/Process	GO:0009826/unidimensional cell growth/Process	GO:0009506/plasmodesma/Component
CUST_38735_PI429062924	2.21967	2.89624	3.09505	7.87504	9.02538	9.40922	9.505	XP_002444473	unknown	GO:0005886/plasma membrane/Component	GO:0016301/kinase activity/Function
CUST_32369_PI429062924	1.67109	0.891226	0.114336	7.54796	8.28875	7.38183	4.41932	XP_002447038	unknown	GO:0005618/cell wall/Component	GO:0016301/kinase activity/Function	GO:0009620/response to fungus/Process
CUST_35466_PI429062924	34.8845	0.663349	0.239847	7.90833	13.0328	7.31617	5.84851	XP_002449389	unknown	GO:0005576/extracellular region/Component	GO:0016301/kinase activity/Function	GO:0006952/defense response/Process	GO:0009751/response to salicylic acid stimulus/Process	GO:0012501/programmed cell death/Process	GO:0042742/defense response to bacterium/Process
CUST_34617_PI429062924	0.77739	1.54185	3.52579	7.03316	6.66987	7.65782	8.8511	XP_002456050	unknown	GO:0005886/plasma membrane/Component	GO:0016301/kinase activity/Function	GO:0030246/carbohydrate binding/Function	GO:0004672/protein kinase activity/Function	GO:0031625/ubiquitin protein ligase binding/Function	GO:0046777/protein autophosphorylation/Process
CUST_33586_PI429062924	1.45884	1.85783	3.46475	6.39098	6.9358	7.28459	8.18373	XP_002468214	unknown	GO:0005634/nucleus/Component	GO:0016301/kinase activity/Function
CUST_31796_PI429062924	2.14617	1.20585	1.37991	6.47084	7.57261	6.74089	6.93542		unknown	GO:0005886/plasma membrane/Component	GO:0016301/kinase activity/Function	GO:0051510/regulation of unidimensional cell growth/Process
CUST_37523_PI429062924	59.5841	0.954711	0.887458	1.35559	7.25245	1.28873	1.18334	XP_002444423	unknown	GO:0005576/extracellular region/Component	GO:0006952/defense response/Process	GO:0016301/kinase activity/Function	GO:0007165/signal transduction/Process
CUST_37107_PI429062924	0.0289231	0.0206528	0.0174483	7.88333	2.7717	2.28581	2.04256	ABA96625	unknown	GO:0000166/nucleotide binding/Function	GO:0003723/RNA binding/Function	GO:0004518/nuclease activity/Function	GO:0004519/endonuclease activity/Function	GO:0004540/ribonuclease activity/Function	GO:0004672/protein kinase activity/Function	GO:0005524/ATP binding/Function	GO:0005737/cytoplasm/Component	GO:0005739/mitochondrion/Component	GO:0006364/rRNA processing/Process	GO:0006397/mRNA processing/Process	GO:0006468/protein phosphorylation/Process	GO:0016363/nuclear matrix/Component	GO:0016772/transferase activity, transferring phosphorus-containing groups/Function	GO:0016787/hydrolase activity/Function	GO:0019843/rRNA binding/Function	GO:0045071/negative regulation of viral genome replication/Process	GO:0045944/positive regulation of transcription from RNA polymerase II promoter/Process	GO:0046872/metal ion binding/Function	GO:0051607/defense response to virus/Process
CUST_39861_PI429062924	0.574218	0.569958	0.475603	8.92003	8.1197	8.10895	7.84786	XP_002457712	unknown	GO:0004722/protein serine/threonine phosphatase activity/Function	GO:0005739/mitochondrion/Component	GO:0010200/response to chitin/Process
CUST_55757_PI429062924	1.1606	1.34613	2.64639	6.24155	6.45642	6.67037	7.64558	ACQ83549	calcineurin B-like protein 04 [Sorghum bicolor]	GO:0005509/calcium ion binding/Function	GO:0005886/plasma membrane/Component	GO:0005515/protein binding/Function	GO:0005737/cytoplasm/Component	GO:0010118/stomatal movement/Process	GO:0019722/calcium-mediated signaling/Process	GO:0005513/detection of calcium ion/Process	GO:0030007/cellular potassium ion homeostasis/Process	GO:0042539/hypotonic salinity response/Process	GO:0004723/calcium-dependent protein serine/threonine phosphatase activity/Function	GO:0005955/calcineurin complex/Component
CUST_25359_PI429062924	0.407608	0.846928	0.818915	8.11947	6.82472	7.87978	7.83125	ACQ83548	calcineurin B-like protein 07 [Sorghum bicolor]	GO:0005509/calcium ion binding/Function	GO:0005886/plasma membrane/Component	GO:0009507/chloroplast/Component	GO:0005737/cytoplasm/Component	GO:0005515/protein binding/Function	GO:0009705/plant-type vacuole membrane/Component	GO:0042538/hyperosmotic salinity response/Process	GO:2000021/regulation of ion homeostasis/Process	GO:0000271/polysaccharide biosynthetic process/Process	GO:0009825/multidimensional cell growth/Process	GO:0009932/cell tip growth/Process	GO:0010817/regulation of hormone levels/Process	GO:0019722/calcium-mediated signaling/Process	GO:0043481/anthocyanin accumulation in tissues in response to UV light/Process	GO:0048767/root hair elongation/Process	GO:0071555/cell wall organization/Process	GO:0043266/regulation of potassium ion transport/Process
[truncated: 24 more columns]
