# Supplementary material for: Transcriptome Profiling of Sugarcane Roots in Response to Low Potassium Stress
Source: PLoS One. 2015 May 8;10(5):e0126306. doi: 10.1371/journal.pone.0126306 (PMC4425431; doi:10.1371/journal.pone.0126306)
Supplement: S7 Table — (XLSX) [file pone.0126306.s007.xlsx]

## Sheet: Sheet1
S7_Table Genes function as transcription regulator and translation regulator showing changes in expression in sugarcane under low K stress
ProbeName	Fold chang			Nomalize signal				nr_accession	description	GO
	8 h vs 0 h	24 h vs 0 h	72 h vs 0 h	0 h	8 h	24 h	72 h
CUST_43715_PI429062924	0.742216	0.651537	0.493733	7.61005	7.17996	6.99197	6.59185	ZP_09177618	ABC transporter, ATP-binding protein [Fusobacterium sp. oral taxon 370 str. F0437]	GO:0005634/nucleus/Component	GO:0003700/sequence-specific DNA binding transcription factor activity/Function	GO:0003677/DNA binding/Function	GO:0042023/DNA endoreduplication/Process	GO:0032876/negative regulation of DNA endoreduplication/Process	GO:0005515/protein binding/Function
CUST_41645_PI429062924	1.16784	2.34342	0.738462	11.8728	12.0967	13.1015	11.4354	NP_001148826	ANAC010 [Zea mays]	GO:0005634/nucleus/Component	GO:0007275/multicellular organismal development/Process	GO:0003700/sequence-specific DNA binding transcription factor activity/Function	GO:0045893/positive regulation of transcription, DNA-dependent/Process	GO:2000652/regulation of secondary cell wall biogenesis/Process	GO:0010413/glucuronoxylan metabolic process/Process	GO:0045492/xylan biosynthetic process/Process
CUST_28847_PI429062924	1.04148	0.669658	0.316533	12.4557	12.5144	11.8772	10.7962	EMU07988	Calcineurin-like phosphoesterase family protein, partial [Acinetobacter baumannii ABNIH10]	GO:0032793/positive regulation of CREB transcription factor activity/Process	GO:0005737/cytoplasm/Component	GO:0051289/protein homotetramerization/Process	GO:0008140/cAMP response element binding protein binding/Function	GO:0005634/nucleus/Component
CUST_48011_PI429062924	3.57854	0.97681	1.42344	5.21602	7.05539	5.18217	5.7254	YP_003558627	DNA helicase II [Shewanella violacea DSS12]	GO:0001706/endoderm formation/Process	GO:0003705/RNA polymerase II distal enhancer sequence-specific DNA binding transcription factor activity/Function	GO:0005634/nucleus/Component	GO:0005737/cytoplasm/Component	GO:0008285/negative regulation of cell proliferation/Process	GO:0043280/positive regulation of cysteine-type endopeptidase activity involved in apoptotic process/Process	GO:0043565/sequence-specific DNA binding/Function	GO:0044212/transcription regulatory region DNA binding/Function	GO:0045892/negative regulation of transcription, DNA-dependent/Process	GO:0045893/positive regulation of transcription, DNA-dependent/Process	GO:0060828/regulation of canonical Wnt receptor signaling pathway/Process
CUST_13792_PI429062924	1.03745	0.61171	0.476852	11.9574	12.0104	11.2483	10.889	CAM35490	ethylene responsive transcription factor [Saccharum officinarum]	GO:0005634/nucleus/Component	GO:0003700/sequence-specific DNA binding transcription factor activity/Function	GO:0003677/DNA binding/Function	GO:0006355/regulation of transcription, DNA-dependent/Process	GO:0000165/MAPK cascade/Process	GO:0006612/protein targeting to membrane/Process	GO:0007154/cell communication/Process	GO:0007165/signal transduction/Process	GO:0009409/response to cold/Process	GO:0009414/response to water deprivation/Process	GO:0009723/response to ethylene stimulus/Process	GO:0009733/response to auxin stimulus/Process	GO:0009737/response to abscisic acid stimulus/Process	GO:0009738/abscisic acid mediated signaling pathway/Process	GO:0009753/response to jasmonic acid stimulus/Process	GO:0009862/systemic acquired resistance, salicylic acid mediated signaling pathway/Process	GO:0009863/salicylic acid mediated signaling pathway/Process	GO:0009867/jasmonic acid mediated signaling pathway/Process	GO:0009873/ethylene mediated signaling pathway/Process	GO:0010200/response to chitin/Process	GO:0010363/regulation of plant-type hypersensitive response/Process	GO:0030968/endoplasmic reticulum unfolded protein response/Process	GO:0031348/negative regulation of defense response/Process	GO:0035556/intracellular signal transduction/Process	GO:0042538/hyperosmotic salinity response/Process	GO:0043069/negative regulation of programmed cell death/Process	GO:0050832/defense response to fungus/Process
CUST_20821_PI429062924	0.313838	0.766717	0.227549	13.7067	12.0348	13.3234	11.5709	NP_001147529	ethylene-responsive element binding protein 2 [Zea mays]	GO:0003700/sequence-specific DNA binding transcription factor activity/Function
CUST_46633_PI429062924	0.186119	0.688196	0.142522	14.8712	12.4455	14.3321	12.0605	NP_001146913	ethylene-responsive factor-like protein 1 [Zea mays]	GO:0003677/DNA binding/Function	GO:0003700/sequence-specific DNA binding transcription factor activity/Function	GO:0005634/nucleus/Component	GO:0006355/regulation of transcription, DNA-dependent/Process	GO:0034059/response to anoxia/Process
CUST_5368_PI429062924	0.958751	1.22046	2.29531	9.37598	9.31521	9.66341	10.5747	AAZ08571	gibberellic acid-insensitive [Saccharum hybrid cultivar Co 419]	GO:0005634/nucleus/Component	GO:0003700/sequence-specific DNA binding transcription factor activity/Function	GO:0009740/gibberellic acid mediated signaling pathway/Process	GO:0009938/negative regulation of gibberellic acid mediated signaling pathway/Process	GO:0005515/protein binding/Function	GO:0010233/phloem transport/Process	GO:0009651/response to salt stress/Process	GO:0009723/response to ethylene stimulus/Process	GO:0009737/response to abscisic acid stimulus/Process	GO:0042538/hyperosmotic salinity response/Process	GO:0010029/regulation of seed germination/Process	GO:2000033/regulation of seed dormancy process/Process	GO:0009739/response to gibberellin stimulus/Process	GO:0010187/negative regulation of seed germination/Process	GO:0010218/response to far red light/Process	GO:2000377/regulation of reactive oxygen species metabolic process/Process	GO:0009863/salicylic acid mediated signaling pathway/Process	GO:0009867/jasmonic acid mediated signaling pathway/Process	GO:0009845/seed germination/Process	GO:0010162/seed dormancy process/Process	GO:0010325/raffinose family oligosaccharide biosynthetic process/Process	GO:0048444/floral organ morphogenesis/Process	GO:0006808/regulation of nitrogen utilization/Process
CUST_58973_PI429062924	0.0842895	0.6754	1.01901	12.2148	8.64634	11.6487	12.242	NP_001152657	heat shock factor protein 1 [Zea mays]	GO:0003677/DNA binding/Function	GO:0003700/sequence-specific DNA binding transcription factor activity/Function	GO:0005634/nucleus/Component	GO:0006351/transcription, DNA-dependent/Process	GO:0006355/regulation of transcription, DNA-dependent/Process	GO:0046872/metal ion binding/Function	GO:0071333/cellular response to glucose stimulus/Process
CUST_25587_PI429062924	0.593565	0.682078	0.38603	10.1303	9.37782	9.57836	8.75713	EMS67655	Homeobox-leucine zipper protein HOX19 [Triticum urartu]	GO:0003677/DNA binding/Function	GO:0005634/nucleus/Component	GO:0006355/regulation of transcription, DNA-dependent/Process	GO:0003700/sequence-specific DNA binding transcription factor activity/Function
CUST_49967_PI429062924	0.737034	0.561012	0.337415	10.5843	10.1441	9.75044	9.01694	EMS67655	Homeobox-leucine zipper protein HOX19 [Triticum urartu]	GO:0003677/DNA binding/Function	GO:0005634/nucleus/Component	GO:0006355/regulation of transcription, DNA-dependent/Process	GO:0003700/sequence-specific DNA binding transcription factor activity/Function
CUST_12974_PI429062924	0.271331	0.202282	0.251201	8.11374	6.23187	5.80819	6.12066	AFW63369	putative AP2/EREBP transcription factor superfamily protein [Zea mays]	GO:0003677/DNA binding/Function	GO:0003700/sequence-specific DNA binding transcription factor activity/Function	GO:0005634/nucleus/Component	GO:0006355/regulation of transcription, DNA-dependent/Process	GO:0045893/positive regulation of transcription, DNA-dependent/Process
CUST_49814_PI429062924	0.864355	0.351021	0.28675	7.2048	6.9945	5.69443	5.40267	AFW78172	putative AP2/EREBP transcription factor superfamily protein [Zea mays]	GO:0005575/cellular_component/Component
CUST_16254_PI429062924	1.24163	1.0927	2.05977	13.9124	14.2246	14.0403	14.9549	BAD30374	putative eIF3e [Oryza sativa Japonica Group]	GO:0003743/translation initiation factor activity/Function	GO:0005737/cytoplasm/Component	GO:0005634/nucleus/Component	GO:0005852/eukaryotic translation initiation factor 3 complex/Component	GO:0006352/DNA-dependent transcription, initiation/Process	GO:0008180/COP9 signalosome/Component	GO:0005886/plasma membrane/Component	GO:0009651/response to salt stress/Process	GO:0006412/translation/Process	GO:0009640/photomorphogenesis/Process	GO:0009908/flower development/Process	GO:0005515/protein binding/Function	GO:0005829/cytosol/Component	GO:0000398/mRNA splicing, via spliceosome/Process	GO:0006355/regulation of transcription, DNA-dependent/Process	GO:0006406/mRNA export from nucleus/Process	GO:0006511/ubiquitin-dependent protein catabolic process/Process	GO:0006606/protein import into nucleus/Process	GO:0009793/embryo development ending in seed dormancy/Process	GO:0009845/seed germination/Process	GO:0009853/photorespiration/Process	GO:0009909/regulation of flower development/Process	GO:0009933/meristem structural organization/Process	GO:0010162/seed dormancy process/Process	GO:0010182/sugar mediated signaling pathway/Process	GO:0010228/vegetative to reproductive phase transition of meristem/Process	GO:0016567/protein ubiquitination/Process	GO:0019915/lipid storage/Process	GO:0030422/production of siRNA involved in RNA interference/Process	GO:0035196/production of miRNAs involved in gene silencing by miRNA/Process	GO:0043687/post-translational protein modification/Process	GO:0045893/positive regulation of transcription, DNA-dependent/Process	GO:0050826/response to freezing/Process	GO:0051788/response to misfolded protein/Process	GO:0080129/proteasome core complex assembly/Process
CUST_18128_PI429062924	3.56547	1.2819	0.70038	11.8353	13.6694	12.1936	11.3215	BAE99960	putative transcription factor [Arabidopsis thaliana]	GO:0003677/DNA binding/Function	GO:0005634/nucleus/Component	GO:0003700/sequence-specific DNA binding transcription factor activity/Function	GO:0009739/response to gibberellin stimulus/Process	GO:0009751/response to salicylic acid stimulus/Process	GO:0009753/response to jasmonic acid stimulus/Process	GO:0006355/regulation of transcription, DNA-dependent/Process
CUST_27453_PI429062924	0.166724	0.277438	0.144064	12.135	9.5505	10.2852	9.33975	P20025	RecName: Full=Myb-related protein Zm38	GO:0003677/DNA binding/Function	GO:0005634/nucleus/Component	GO:0003700/sequence-specific DNA binding transcription factor activity/Function	GO:0009651/response to salt stress/Process	GO:0009751/response to salicylic acid stimulus/Process	GO:0009737/response to abscisic acid stimulus/Process	GO:0009753/response to jasmonic acid stimulus/Process	GO:0009873/ethylene mediated signaling pathway/Process	GO:0006355/regulation of transcription, DNA-dependent/Process
CUST_6119_PI429062924	0.58199	0.506205	0.391351	9.2289	8.44797	8.2467	7.87544	ABQ01977	scarecrow [Aeluropus littoralis]	GO:0003700/sequence-specific DNA binding transcription factor activity/Function	GO:0005737/cytoplasm/Component	GO:0006355/regulation of transcription, DNA-dependent/Process
CUST_59073_PI429062924	1.06001	0.74256	0.486317	9.24857	9.33264	8.81915	8.20854	ELK01404	Sortilin-related receptor [Pteropus alecto]	GO:0000166/nucleotide binding/Function	GO:0003676/nucleic acid binding/Function	GO:0003723/RNA binding/Function	GO:0003743/translation initiation factor activity/Function	GO:0005737/cytoplasm/Component	GO:0005852/eukaryotic translation initiation factor 3 complex/Component	GO:0006412/translation/Process	GO:0006413/translational initiation/Process	GO:0006446/regulation of translational initiation/Process	GO:0031369/translation initiation factor binding/Function
CUST_2176_PI429062924	0.194071	0.405876	0.142838	14.673	12.3077	13.3721	11.8655	ACF95746	MYB transcription factor MYBAS1 [Saccharum hybrid cultivar Co 740]	GO:0003677/DNA binding/Function	GO:0005634/nucleus/Component	GO:0006355/regulation of transcription, DNA-dependent/Process	GO:0003700/sequence-specific DNA binding transcription factor activity/Function	GO:0009723/response to ethylene stimulus/Process	GO:0009739/response to gibberellin stimulus/Process	GO:0009751/response to salicylic acid stimulus/Process	GO:0009753/response to jasmonic acid stimulus/Process	GO:0046686/response to cadmium ion/Process	GO:0010200/response to chitin/Process	GO:0009651/response to salt stress/Process	GO:0009733/response to auxin stimulus/Process	GO:0009737/response to abscisic acid stimulus/Process
CUST_28701_PI429062924	0.762032	0.890584	0.267691	13.2028	12.8108	13.0357	11.3015	ACG36390	MYB59 [Zea mays]	GO:0003677/DNA binding/Function	GO:0005634/nucleus/Component	GO:0006355/regulation of transcription, DNA-dependent/Process	GO:0003700/sequence-specific DNA binding transcription factor activity/Function	GO:0009723/response to ethylene stimulus/Process	GO:0009739/response to gibberellin stimulus/Process	GO:0009751/response to salicylic acid stimulus/Process	GO:0009753/response to jasmonic acid stimulus/Process	GO:0046686/response to cadmium ion/Process	GO:0010200/response to chitin/Process	GO:0009651/response to salt stress/Process	GO:0009733/response to auxin stimulus/Process	GO:0009737/response to abscisic acid stimulus/Process
CUST_61488_PI429062924	0.338768	0.631744	0.186888	10.8813	9.31967	10.2187	8.46155	EMT32647	Myb-related protein MYBAS2 [Aegilops tauschii]	GO:0003677/DNA binding/Function	GO:0005634/nucleus/Component	GO:0006355/regulation of transcription, DNA-dependent/Process	GO:0003700/sequence-specific DNA binding transcription factor activity/Function	GO:0009723/response to ethylene stimulus/Process	GO:0009739/response to gibberellin stimulus/Process	GO:0009751/response to salicylic acid stimulus/Process	GO:0009753/response to jasmonic acid stimulus/Process	GO:0046686/response to cadmium ion/Process	GO:0010200/response to chitin/Process	GO:0009651/response to salt stress/Process	GO:0009733/response to auxin stimulus/Process	GO:0009737/response to abscisic acid stimulus/Process
CUST_51799_PI429062924	0.412777	0.7408	0.281979	12.2536	10.9771	11.8208	10.4273	AFU81575	MYB-related transcription factor, partial [Zea mays subsp. mays]	GO:0003725/double-stranded RNA binding/Function	GO:0016443/bidentate ribonuclease III activity/Function	GO:0030422/production of siRNA involved in RNA interference/Process	GO:0005515/protein binding/Function	GO:0016246/RNA interference/Process	GO:0005524/ATP binding/Function	GO:0004386/helicase activity/Function	GO:0035196/production of miRNAs involved in gene silencing by miRNA/Process	GO:0035087/siRNA loading onto RISC involved in RNA interference/Process	GO:0016442/RNA-induced silencing complex/Component	GO:0031054/pre-miRNA processing/Process	GO:0035195/gene silencing by miRNA/Process	GO:0042078/germ-line stem cell division/Process	GO:0005737/cytoplasm/Component	GO:0005634/nucleus/Component	GO:0045448/mitotic cell cycle, embryonic/Process	GO:0007279/pole cell formation/Process	GO:0033227/dsRNA transport/Process	GO:0007367/segment polarity determination/Process	GO:0048813/dendrite morphogenesis/Process	GO:0070883/pre-miRNA binding/Function	GO:0003727/single-stranded RNA binding/Function	GO:0030727/germarium-derived female germ-line cyst formation/Process	GO:0007294/germarium-derived oocyte fate determination/Process
CUST_58112_PI429062924	0.428821	0.283053	0.235778	11.3612	10.1396	9.54031	9.27667	AFO85372	NAC1, partial [Sorghum bicolor]	GO:0005634/nucleus/Component	GO:0007275/multicellular organismal development/Process	GO:0003700/sequence-specific DNA binding transcription factor activity/Function	GO:0009611/response to wounding/Process	GO:0009788/negative regulation of abscisic acid mediated signaling pathway/Process	GO:0009414/response to water deprivation/Process	GO:0009620/response to fungus/Process	GO:0009695/jasmonic acid biosynthetic process/Process	GO:0009737/response to abscisic acid stimulus/Process	GO:0009753/response to jasmonic acid stimulus/Process	GO:0010200/response to chitin/Process	GO:0042538/hyperosmotic salinity response/Process
CUST_470_PI429062924	0.3498	0.344118	0.364674	10.5673	9.05189	9.02827	9.11197	AAW62955	NAC23 [Saccharum officinarum]	GO:0005634/nucleus/Component	GO:0007275/multicellular organismal development/Process	GO:0003700/sequence-specific DNA binding transcription factor activity/Function	GO:0009611/response to wounding/Process	GO:0009788/negative regulation of abscisic acid mediated signaling pathway/Process	GO:0009414/response to water deprivation/Process	GO:0009620/response to fungus/Process	GO:0009695/jasmonic acid biosynthetic process/Process	GO:0009737/response to abscisic acid stimulus/Process	GO:0009753/response to jasmonic acid stimulus/Process	GO:0010200/response to chitin/Process	GO:0042538/hyperosmotic salinity response/Process
CUST_7998_PI429062924	1.29897	0.675484	0.244585	9.44488	9.82225	8.87888	7.41329	ZP_10875348	TonB-dependent receptor [Sphingomonas sp. LH128]	GO:0006357/regulation of transcription from RNA polymerase II promoter/Process	GO:0035066/positive regulation of histone acetylation/Process	GO:0000183/chromatin silencing at rDNA/Process	GO:0016573/histone acetylation/Process	GO:0006348/chromatin silencing at telomere/Process	GO:0016584/nucleosome positioning/Process	GO:0000124/SAGA complex/Component	GO:0005671/Ada2/Gcn5/Ada3 transcription activator complex/Component	GO:0046695/SLIK (SAGA-like) complex/Component	GO:0003713/transcription coactivator activity/Function	GO:0004402/histone acetyltransferase activity/Function	GO:0003682/chromatin binding/Function	GO:0001786/phosphatidylserine binding/Function	GO:0003677/DNA binding/Function	GO:0008270/zinc ion binding/Function
CUST_54637_PI429062924	3.81627	1.31769	0.705426	12.7756	14.7078	13.1736	12.2722	DAA46243	TPA: putative AP2/EREBP transcription factor superfamily protein [Zea mays]	GO:0003677/DNA binding/Function	GO:0003700/sequence-specific DNA binding transcription factor activity/Function	GO:0005634/nucleus/Component	GO:0006355/regulation of transcription, DNA-dependent/Process
CUST_52675_PI429062924	0.487526	0.894532	0.906832	9.14275	8.10631	8.98196	9.00166	DAA59302	TPA: putative HLH DNA-binding domain superfamily protein [Zea mays]	GO:0005634/nucleus/Component	GO:0005739/mitochondrion/Component	GO:0003700/sequence-specific DNA binding transcription factor activity/Function	GO:0006355/regulation of transcription, DNA-dependent/Process
CUST_16274_PI429062924	0.120894	0.267663	0.18322	9.01258	5.9644	7.11107	6.56423	DAA37711	TPA: putative NAC domain transcription factor superfamily protein [Zea mays]	GO:0005634/nucleus/Component	GO:0007275/multicellular organismal development/Process	GO:0003700/sequence-specific DNA binding transcription factor activity/Function	GO:0010089/xylem development/Process	GO:0043067/regulation of programmed cell death/Process	GO:0048367/shoot system development/Process
CUST_45563_PI429062924	0.188964	0.212618	0.147747	7.93511	5.53129	5.70145	5.17631	DAA46404	TPA: putative NAC domain transcription factor superfamily protein [Zea mays]	GO:0005634/nucleus/Component	GO:0003700/sequence-specific DNA binding transcription factor activity/Function	GO:0006355/regulation of transcription, DNA-dependent/Process
CUST_48354_PI429062924	0.651227	0.441915	1.15276	9.49038	8.87162	8.31222	9.69547	DAA55107	TPA: putative NAC domain transcription factor superfamily protein [Zea mays]	GO:0005634/nucleus/Component	GO:0007275/multicellular organismal development/Process	GO:0003700/sequence-specific DNA binding transcription factor activity/Function	GO:0009734/auxin mediated signaling pathway/Process	GO:0010072/primary shoot apical meristem specification/Process	GO:0048527/lateral root development/Process
CUST_27596_PI429062924	1.36738	0.294901	0.107796	11.3933	11.8447	9.63159	8.17966	DAA36760	TPA: tubby-like protein [Zea mays]	GO:0003700/sequence-specific DNA binding transcription factor activity/Function	GO:0005634/nucleus/Component	GO:0008081/phosphoric diester hydrolase activity/Function	GO:0006355/regulation of transcription, DNA-dependent/Process	GO:0005886/plasma membrane/Component	GO:0006888/ER to Golgi vesicle-mediated transport/Process	GO:0010359/regulation of anion channel activity/Process	GO:0043090/amino acid import/Process	GO:0005829/cytosol/Component	GO:0009536/plastid/Component	GO:0009620/response to fungus/Process
CUST_8832_PI429062924	2.01145	1.10449	1.39063	8.28046	9.2887	8.42384	8.75619	NP_001151586	transcription factor E2F3 [Zea mays]	GO:0003700/sequence-specific DNA binding transcription factor activity/Function	GO:0005634/nucleus/Component	GO:0005667/transcription factor complex/Component	GO:0006355/regulation of transcription, DNA-dependent/Process	GO:0005515/protein binding/Function	GO:0003677/DNA binding/Function	GO:0045893/positive regulation of transcription, DNA-dependent/Process	GO:0009733/response to auxin stimulus/Process	GO:0051302/regulation of cell division/Process	GO:0051446/positive regulation of meiotic cell cycle/Process	GO:0005737/cytoplasm/Component	GO:0010090/trichome morphogenesis/Process	GO:0008284/positive regulation of cell proliferation/Process	GO:0000278/mitotic cell cycle/Process	GO:0006396/RNA processing/Process	GO:0042023/DNA endoreduplication/Process
CUST_14264_PI429062924	0.0842048	0.198605	0.0702159	8.75384	5.18388	6.42181	4.92178	AAQ23983	transcription factor RCBF3 [Oryza sativa]	GO:0003677/DNA binding/Function	GO:0003700/sequence-specific DNA binding transcription factor activity/Function	GO:0005634/nucleus/Component	GO:0006355/regulation of transcription, DNA-dependent/Process	GO:0009409/response to cold/Process	GO:0009414/response to water deprivation/Process	GO:0009631/cold acclimation/Process	GO:0005982/starch metabolic process/Process	GO:0007623/circadian rhythm/Process	GO:0009737/response to abscisic acid stimulus/Process	GO:0042538/hyperosmotic salinity response/Process
CUST_137_PI429062924	0.545431	0.684134	0.250694	8.74449	7.86996	8.19684	6.74849	NP_001150924	transcription factor TGA6 [Zea mays]	GO:0003677/DNA binding/Function	GO:0005634/nucleus/Component	GO:0003700/sequence-specific DNA binding transcription factor activity/Function	GO:0009612/response to mechanical stimulus/Process	GO:0019722/calcium-mediated signaling/Process
CUST_9868_PI429062924	0.609721	1.0988	2.061	6.10591	5.39213	6.24184	7.14926	AAZ08572	truncated gibberellic acid-insensitive isoform 1 [Saccharum hybrid cultivar Co 419]	GO:0005634/nucleus/Component	GO:0003700/sequence-specific DNA binding transcription factor activity/Function	GO:0009740/gibberellic acid mediated signaling pathway/Process	GO:0010187/negative regulation of seed germination/Process	GO:0009938/negative regulation of gibberellic acid mediated signaling pathway/Process	GO:0009651/response to salt stress/Process	GO:0009723/response to ethylene stimulus/Process	GO:0009737/response to abscisic acid stimulus/Process	GO:0042538/hyperosmotic salinity response/Process	GO:0010029/regulation of seed germination/Process	GO:2000033/regulation of seed dormancy process/Process	GO:0009739/response to gibberellin stimulus/Process	GO:2000377/regulation of reactive oxygen species metabolic process/Process	GO:0009863/salicylic acid mediated signaling pathway/Process	GO:0009867/jasmonic acid mediated signaling pathway/Process	GO:0005515/protein binding/Function	GO:0009062/fatty acid catabolic process/Process	GO:0009686/gibberellin biosynthetic process/Process	GO:0009793/embryo development ending in seed dormancy/Process	GO:0009845/seed germination/Process	GO:0010162/seed dormancy process/Process	GO:0010325/raffinose family oligosaccharide biosynthetic process/Process	GO:0048444/floral organ morphogenesis/Process	GO:0048608/reproductive structure development/Process
CUST_59150_PI429062924	1.28066	1.91533	3.09216	6.7607	7.11759	7.6983	8.38932	NP_001148856	tubby protein [Zea mays]	GO:0003700/sequence-specific DNA binding transcription factor activity/Function	GO:0005634/nucleus/Component	GO:0008081/phosphoric diester hydrolase activity/Function	GO:0006355/regulation of transcription, DNA-dependent/Process
CUST_5754_PI429062924	1.0688	0.264006	0.0875448	11.5951	11.6911	9.67378	8.0813	ACT53875	WRKY transcription factor [Saccharum officinarum]	GO:0003700/sequence-specific DNA binding transcription factor activity/Function	GO:0005634/nucleus/Component	GO:0006355/regulation of transcription, DNA-dependent/Process	GO:0009867/jasmonic acid mediated signaling pathway/Process	GO:0050832/defense response to fungus/Process
CUST_7007_PI429062924	1.13082	0.872456	0.468416	8.64089	8.81826	8.44405	7.54676	ENH69751	Transcription initiation factor TFIID subunit 2 [Fusarium oxysporum f. sp. cubense race 1]	GO:0019239/deaminase activity/Function	GO:0006188/IMP biosynthetic process/Process	GO:0009168/purine ribonucleoside monophosphate biosynthetic process/Process	GO:0003876/AMP deaminase activity/Function
CUST_44826_PI429062924	1.25028	1.28619	2.19977	9.73851	10.0608	10.1016	10.8759	NP_001151910	BHLH transcription factor [Zea mays]	GO:0005634/nucleus/Component
CUST_49600_PI429062924	1.26737	1.53413	4.95587	5.0512	5.39304	5.66862	7.36034	NP_001151910	BHLH transcription factor [Zea mays]	GO:0000166/nucleotide binding/Function	GO:0001539/ciliary or bacterial-type flagellar motility/Process	GO:0003674/molecular_function/Function	GO:0003774/motor activity/Function	GO:0003777/microtubule motor activity/Function	GO:0005524/ATP binding/Function	GO:0005575/cellular_component/Component	GO:0005737/cytoplasm/Component	GO:0005856/cytoskeleton/Component	GO:0005858/axonemal dynein complex/Component	GO:0005874/microtubule/Component	GO:0005929/cilium/Component	GO:0007018/microtubule-based movement/Process	GO:0008150/biological_process/Process	GO:0016887/ATPase activity/Function	GO:0017111/nucleoside-triphosphatase activity/Function	GO:0030286/dynein complex/Component	GO:0042995/cell projection/Component
CUST_20640_PI429062924	0.382655	1.04335	1.12764	8.23846	6.85257	8.29967	8.41176	ZP_21111054	putative AraC-family transcriptional regulator [Streptomyces viridochromogenes Tue57]	GO:0001846/opsonin binding/Function	GO:0001948/glycoprotein binding/Function	GO:0005634/nucleus/Component	GO:0007155/cell adhesion/Process	GO:0007159/leukocyte cell-cell adhesion/Process	GO:0007229/integrin-mediated signaling pathway/Process	GO:0008201/heparin binding/Function	GO:0008305/integrin complex/Component	GO:0009897/external side of plasma membrane/Component	GO:0009986/cell surface/Component	GO:0014005/microglia development/Process	GO:0016021/integral to membrane/Component	GO:0016337/cell-cell adhesion/Process	GO:0030593/neutrophil chemotaxis/Process	GO:0043395/heparan sulfate proteoglycan binding/Function	GO:0045123/cellular extravasation/Process	GO:0046982/protein heterodimerization activity/Function	GO:0050798/activated T cell proliferation/Process
CUST_10190_PI429062924	1.35497	0.625785	0.413719	8.27877	8.71704	7.60251	7.00549	XP_003228945	PREDICTED: disintegrin and metalloproteinase domain-containing protein 20-like [Anolis carolinensis]	GO:0032543/mitochondrial translation/Process	GO:0003743/translation initiation factor activity/Function	GO:0005739/mitochondrion/Component	GO:0006413/translational initiation/Process	GO:0005525/GTP binding/Function	GO:0003924/GTPase activity/Function	GO:0003723/RNA binding/Function
CUST_23321_PI429062924	2.39658	2.6133	4.21441	8.79083	10.0518	10.1767	10.8662	XP_003580157	PREDICTED: periaxin-like [Brachypodium distachyon]	GO:0003700/sequence-specific DNA binding transcription factor activity/Function	GO:0046872/metal ion binding/Function
CUST_9369_PI429062924	0.140972	1.83213	1.66943	8.75744	5.93092	9.63096	9.4968	ACG29096	hypothetical protein [Zea mays]	GO:0003677/DNA binding/Function	GO:0005634/nucleus/Component	GO:0003700/sequence-specific DNA binding transcription factor activity/Function	GO:0006355/regulation of transcription, DNA-dependent/Process	GO:0009651/response to salt stress/Process	GO:0009723/response to ethylene stimulus/Process	GO:0009733/response to auxin stimulus/Process	GO:0009737/response to abscisic acid stimulus/Process	GO:0009739/response to gibberellin stimulus/Process	GO:0009751/response to salicylic acid stimulus/Process	GO:0009753/response to jasmonic acid stimulus/Process	GO:0007623/circadian rhythm/Process	GO:0009845/seed germination/Process	GO:0009909/regulation of flower development/Process	GO:0048574/long-day photoperiodism, flowering/Process
CUST_9415_PI429062924	0.630621	1.09427	0.360377	12.3277	11.6625	12.4576	10.8552	AAL76003	hypothetical protein [Zea mays]	GO:0001934/positive regulation of protein phosphorylation/Process	GO:0003677/DNA binding/Function	GO:0003723/RNA binding/Function	GO:0003743/translation initiation factor activity/Function	GO:0005515/protein binding/Function	GO:0005575/cellular_component/Component	GO:0006412/translation/Process	GO:0006413/translational initiation/Process	GO:0006417/regulation of translation/Process	GO:0007283/spermatogenesis/Process	GO:0016070/RNA metabolic process/Process	GO:0045727/positive regulation of translation/Process	GO:0060903/positive regulation of meiosis I/Process
CUST_60314_PI429062924	2.01514	1.15963	1.14566	9.39026	10.4011	9.60393	9.58645	EEC82457	hypothetical protein OsI_26894 [Oryza sativa Indica Group]	GO:0005634/nucleus/Component	GO:0006355/regulation of transcription, DNA-dependent/Process	GO:0003700/sequence-specific DNA binding transcription factor activity/Function	GO:0009630/gravitropism/Process	GO:0005515/protein binding/Function	GO:0010228/vegetative to reproductive phase transition of meristem/Process
CUST_46609_PI429062924	0.435359	0.445555	0.323524	9.58341	8.38369	8.41709	7.95535	EAZ13178	hypothetical protein OsJ_03098 [Oryza sativa Japonica Group]	GO:0003677/DNA binding/Function	GO:0005634/nucleus/Component	GO:0009873/ethylene mediated signaling pathway/Process	GO:0003700/sequence-specific DNA binding transcription factor activity/Function	GO:0048573/photoperiodism, flowering/Process	GO:0030003/cellular cation homeostasis/Process	GO:0070838/divalent metal ion transport/Process
CUST_56263_PI429062924	0.920976	0.921917	0.405656	9.1564	9.03763	9.03911	7.85473	EEE66396	hypothetical protein OsJ_22736 [Oryza sativa Japonica Group]	GO:0003743/translation initiation factor activity/Function	GO:0005737/cytoplasm/Component	GO:0006413/translational initiation/Process	GO:0019827/stem cell maintenance/Process	GO:0048366/leaf development/Process
CUST_6338_PI429062924	0.531601	1.88296	2.56381	7.0578	6.14621	7.9708	8.41608	XP_002466587	hypothetical protein SORBIDRAFT_01g010420 [Sorghum bicolor]	GO:0005634/nucleus/Component	GO:0008270/zinc ion binding/Function	GO:0003700/sequence-specific DNA binding transcription factor activity/Function	GO:0006355/regulation of transcription, DNA-dependent/Process	GO:0016020/membrane/Component
CUST_29612_PI429062924	1.53085	1.56323	2.40812	6.82731	7.44165	7.47184	8.09522	XP_002466794	hypothetical protein SORBIDRAFT_01g014310 [Sorghum bicolor]	GO:0005634/nucleus/Component	GO:0007275/multicellular organismal development/Process	GO:0003700/sequence-specific DNA binding transcription factor activity/Function	GO:0010089/xylem development/Process	GO:0044036/cell wall macromolecule metabolic process/Process
CUST_43194_PI429062924	1.16783	0.784671	0.483504	9.45852	9.68235	9.10868	8.41012	XP_002467067	hypothetical protein SORBIDRAFT_01g019120 [Sorghum bicolor]	GO:0003677/DNA binding/Function	GO:0003700/sequence-specific DNA binding transcription factor activity/Function	GO:0005634/nucleus/Component	GO:0006355/regulation of transcription, DNA-dependent/Process	GO:0008289/lipid binding/Function	GO:0030154/cell differentiation/Process	GO:0010014/meristem initiation/Process	GO:0009956/radial pattern formation/Process	GO:0010051/xylem and phloem pattern formation/Process	GO:0009855/determination of bilateral symmetry/Process	GO:0009944/polarity specification of adaxial/abaxial axis/Process	GO:0007155/cell adhesion/Process	GO:0009887/organ morphogenesis/Process	GO:0009965/leaf morphogenesis/Process	GO:0010072/primary shoot apical meristem specification/Process	GO:0010073/meristem maintenance/Process	GO:0010075/regulation of meristem growth/Process	GO:0010090/trichome morphogenesis/Process	GO:0016049/cell growth/Process	GO:0045010/actin nucleation/Process	GO:0045595/regulation of cell differentiation/Process	GO:0048439/flower morphogenesis/Process	GO:0048519/negative regulation of biological process/Process	GO:0048589/developmental growth/Process	GO:0048765/root hair cell differentiation/Process	GO:0071555/cell wall organization/Process
CUST_11379_PI429062924	0.493954	0.807804	0.400896	11.6625	10.6449	11.3546	10.3438	XP_002467428	hypothetical protein SORBIDRAFT_01g027940 [Sorghum bicolor]	GO:0003700/sequence-specific DNA binding transcription factor activity/Function	GO:0005634/nucleus/Component	GO:0010228/vegetative to reproductive phase transition of meristem/Process	GO:0035067/negative regulation of histone acetylation/Process	GO:0009741/response to brassinosteroid stimulus/Process	GO:0009826/unidimensional cell growth/Process	GO:0033169/histone H3-K9 demethylation/Process	GO:0048366/leaf development/Process
CUST_5652_PI429062924	0.489623	0.715058	1.06685	7.9873	6.95704	7.50343	8.08066	XP_002464930	hypothetical protein SORBIDRAFT_01g029020 [Sorghum bicolor]	GO:0003677/DNA binding/Function	GO:0005634/nucleus/Component	GO:0003700/sequence-specific DNA binding transcription factor activity/Function	GO:0006355/regulation of transcription, DNA-dependent/Process	GO:0009651/response to salt stress/Process	GO:0009723/response to ethylene stimulus/Process	GO:0009737/response to abscisic acid stimulus/Process	GO:0009739/response to gibberellin stimulus/Process	GO:0009751/response to salicylic acid stimulus/Process	GO:0009753/response to jasmonic acid stimulus/Process	GO:0046686/response to cadmium ion/Process
CUST_47523_PI429062924	0.730633	0.493549	0.2599	9.24013	8.78735	8.22139	7.29616	XP_002465089	hypothetical protein SORBIDRAFT_01g031890 [Sorghum bicolor]	GO:0003676/nucleic acid binding/Function	GO:0005634/nucleus/Component	GO:0008270/zinc ion binding/Function	GO:0003700/sequence-specific DNA binding transcription factor activity/Function	GO:0055062/phosphate ion homeostasis/Process	GO:2000280/regulation of root development/Process	GO:0010200/response to chitin/Process
CUST_42294_PI429062924	0.363337	0.401632	0.653917	11.738	10.2774	10.4219	11.1252	XP_002465330	hypothetical protein SORBIDRAFT_01g036590 [Sorghum bicolor]	GO:0005634/nucleus/Component	GO:0007275/multicellular organismal development/Process	GO:0003700/sequence-specific DNA binding transcription factor activity/Function	GO:0005737/cytoplasm/Component
CUST_44808_PI429062924	0.886777	1.05328	2.05434	9.01858	8.84522	9.09347	10.0572	XP_002467942	hypothetical protein SORBIDRAFT_01g036870 [Sorghum bicolor]	GO:0003700/sequence-specific DNA binding transcription factor activity/Function	GO:0005634/nucleus/Component	GO:0006355/regulation of transcription, DNA-dependent/Process	GO:0005730/nucleolus/Component	GO:0010200/response to chitin/Process	GO:0009627/systemic acquired resistance/Process	GO:0009697/salicylic acid biosynthetic process/Process
CUST_15363_PI429062924	0.451509	0.422761	0.139764	11.1091	9.9619	9.86699	8.27013	XP_002465358	hypothetical protein SORBIDRAFT_01g037110 [Sorghum bicolor]	GO:0005634/nucleus/Component	GO:0003700/sequence-specific DNA binding transcription factor activity/Function	GO:0003677/DNA binding/Function	GO:0006355/regulation of transcription, DNA-dependent/Process	GO:0009620/response to fungus/Process	GO:0009651/response to salt stress/Process	GO:0009723/response to ethylene stimulus/Process	GO:0009737/response to abscisic acid stimulus/Process	GO:0009753/response to jasmonic acid stimulus/Process	GO:0007165/signal transduction/Process	GO:0009407/toxin catabolic process/Process	GO:0009414/response to water deprivation/Process	GO:0009611/response to wounding/Process	GO:0009695/jasmonic acid biosynthetic process/Process	GO:0009733/response to auxin stimulus/Process	GO:0009738/abscisic acid mediated signaling pathway/Process	GO:0009867/jasmonic acid mediated signaling pathway/Process	GO:0010583/response to cyclopentenone/Process	GO:0042538/hyperosmotic salinity response/Process	GO:0052542/defense response by callose deposition/Process
CUST_11567_PI429062924	0.492934	0.709679	0.292541	9.88955	8.86902	9.39479	8.11626	XP_002465609	hypothetical protein SORBIDRAFT_01g042030 [Sorghum bicolor]	GO:0005634/nucleus/Component	GO:0006355/regulation of transcription, DNA-dependent/Process	GO:0003700/sequence-specific DNA binding transcription factor activity/Function	GO:0009735/response to cytokinin stimulus/Process	GO:0006473/protein acetylation/Process
CUST_19324_PI429062924	0.435374	0.382555	0.684218	11.8096	10.61	10.4234	11.2622	XP_002465695	hypothetical protein SORBIDRAFT_01g043910 [Sorghum bicolor]	GO:0003677/DNA binding/Function	GO:0005634/nucleus/Component	GO:0006355/regulation of transcription, DNA-dependent/Process	GO:0003700/sequence-specific DNA binding transcription factor activity/Function	GO:0009733/response to auxin stimulus/Process	GO:0048364/root development/Process
CUST_44581_PI429062924	0.116067	0.509017	0.319489	12.6823	9.57535	11.7081	11.0362	XP_002465715	hypothetical protein SORBIDRAFT_01g044410 [Sorghum bicolor]	GO:0005634/nucleus/Component	GO:0006355/regulation of transcription, DNA-dependent/Process	GO:0003700/sequence-specific DNA binding transcription factor activity/Function	GO:0005515/protein binding/Function	GO:0006970/response to osmotic stress/Process	GO:0071472/cellular response to salt stress/Process	GO:0003677/DNA binding/Function	GO:0009414/response to water deprivation/Process	GO:0009416/response to light stimulus/Process	GO:0009651/response to salt stress/Process	GO:0009873/ethylene mediated signaling pathway/Process	GO:0010017/red or far-red light signaling pathway/Process	GO:0009611/response to wounding/Process	GO:0009736/cytokinin mediated signaling pathway/Process	GO:0045595/regulation of cell differentiation/Process	GO:0009409/response to cold/Process	GO:0043565/sequence-specific DNA binding/Function
CUST_53551_PI429062924	0.328051	0.73671	0.076959	14.6273	13.0193	14.1865	10.9275	XP_002465747	hypothetical protein SORBIDRAFT_01g045040 [Sorghum bicolor]	GO:0003700/sequence-specific DNA binding transcription factor activity/Function
CUST_18810_PI429062924	0.322242	0.655152	0.658281	9.86197	8.22818	9.25187	9.25874	XP_002465748	hypothetical protein SORBIDRAFT_01g045050 [Sorghum bicolor]	GO:0003700/sequence-specific DNA binding transcription factor activity/Function
CUST_44537_PI429062924	0.548498	0.491449	0.277732	14.5634	13.6969	13.5385	12.7151	XP_002465770	hypothetical protein SORBIDRAFT_01g045500 [Sorghum bicolor]	GO:0003700/sequence-specific DNA binding transcription factor activity/Function	GO:0005634/nucleus/Component	GO:0006355/regulation of transcription, DNA-dependent/Process	GO:0016602/CCAAT-binding factor complex/Component	GO:0009790/embryo development/Process	GO:0010262/somatic embryogenesis/Process	GO:0048316/seed development/Process
CUST_48849_PI429062924	0.495022	0.580984	0.37635	9.94037	8.92594	9.15695	8.53052	XP_002465770	hypothetical protein SORBIDRAFT_01g045500 [Sorghum bicolor]	GO:0003700/sequence-specific DNA binding transcription factor activity/Function	GO:0005634/nucleus/Component	GO:0006355/regulation of transcription, DNA-dependent/Process	GO:0016602/CCAAT-binding factor complex/Component	GO:0009738/abscisic acid mediated signaling pathway/Process	GO:0009785/blue light signaling pathway/Process	GO:0009414/response to water deprivation/Process	GO:0045892/negative regulation of transcription, DNA-dependent/Process	GO:0016036/cellular response to phosphate starvation/Process	GO:0019375/galactolipid biosynthetic process/Process	GO:0009790/embryo development/Process	GO:0010262/somatic embryogenesis/Process	GO:0048316/seed development/Process
CUST_8910_PI429062924	0.276231	0.615449	0.750045	8.88632	7.03026	8.18603	8.47137	XP_002468465	hypothetical protein SORBIDRAFT_01g046350 [Sorghum bicolor]	GO:0003677/DNA binding/Function	GO:0003700/sequence-specific DNA binding transcription factor activity/Function	GO:0005634/nucleus/Component	GO:0006355/regulation of transcription, DNA-dependent/Process	GO:0009408/response to heat/Process	GO:0009644/response to high light intensity/Process	GO:0006457/protein folding/Process	GO:0016114/terpenoid biosynthetic process/Process	GO:0042542/response to hydrogen peroxide/Process	GO:0048445/carpel morphogenesis/Process
CUST_2089_PI429062924	0.83512	0.701176	6.77617	6.09431	5.83437	5.58216	8.85478	XP_002468594	hypothetical protein SORBIDRAFT_01g048710 [Sorghum bicolor]	GO:0003677/DNA binding/Function	GO:0005634/nucleus/Component	GO:0003700/sequence-specific DNA binding transcription factor activity/Function	GO:0005829/cytosol/Component	GO:0009410/response to xenobiotic stimulus/Process	GO:0030968/endoplasmic reticulum unfolded protein response/Process
CUST_25580_PI429062924	1.13181	1.24277	0.496496	8.84041	9.01904	9.15396	7.83026	XP_002462335	hypothetical protein SORBIDRAFT_02g024010 [Sorghum bicolor]	GO:0003700/sequence-specific DNA binding transcription factor activity/Function	GO:0005634/nucleus/Component	GO:0006355/regulation of transcription, DNA-dependent/Process
CUST_27352_PI429062924	1.25654	0.699846	2.07101	6.43106	6.76052	5.91617	7.4814	XP_002460380	hypothetical protein SORBIDRAFT_02g027300 [Sorghum bicolor]	GO:0003700/sequence-specific DNA binding transcription factor activity/Function	GO:0005634/nucleus/Component	GO:0006355/regulation of transcription, DNA-dependent/Process	GO:0043565/sequence-specific DNA binding/Function	GO:0009637/response to blue light/Process	GO:0030308/negative regulation of cell growth/Process	GO:0048510/regulation of timing of transition from vegetative to reproductive phase/Process	GO:0048573/photoperiodism, flowering/Process	GO:0045893/positive regulation of transcription, DNA-dependent/Process
CUST_45503_PI429062924	0.596533	1.17286	0.368402	11.9023	11.157	12.1323	10.4616	XP_002462527	hypothetical protein SORBIDRAFT_02g027410 [Sorghum bicolor]	GO:0003677/DNA binding/Function	GO:0003700/sequence-specific DNA binding transcription factor activity/Function	GO:0005634/nucleus/Component	GO:0006355/regulation of transcription, DNA-dependent/Process	GO:0042803/protein homodimerization activity/Function	GO:0046982/protein heterodimerization activity/Function
CUST_11485_PI429062924	20.9009	0.829362	0.730111	6.94528	11.3308	6.67536	6.49147	XP_002462567	hypothetical protein SORBIDRAFT_02g028370 [Sorghum bicolor]	GO:0003700/sequence-specific DNA binding transcription factor activity/Function	GO:0005634/nucleus/Component	GO:0007623/circadian rhythm/Process	GO:0042752/regulation of circadian rhythm/Process	GO:0006355/regulation of transcription, DNA-dependent/Process
CUST_5437_PI429062924	0.954218	2.09035	3.07971	8.29085	8.22324	9.3546	9.91365	XP_002460497	hypothetical protein SORBIDRAFT_02g029460 [Sorghum bicolor]	GO:0005634/nucleus/Component	GO:0007275/multicellular organismal development/Process	GO:0003700/sequence-specific DNA binding transcription factor activity/Function	GO:0005737/cytoplasm/Component
CUST_3457_PI429062924	0.0516094	0.115952	0.0203435	7.08827	2.81205	3.97987	1.46898	XP_002462693	hypothetical protein SORBIDRAFT_02g030340 [Sorghum bicolor]	GO:0003677/DNA binding/Function	GO:0003700/sequence-specific DNA binding transcription factor activity/Function	GO:0005634/nucleus/Component	GO:0006355/regulation of transcription, DNA-dependent/Process	GO:0009409/response to cold/Process	GO:0009414/response to water deprivation/Process	GO:0009631/cold acclimation/Process	GO:0005982/starch metabolic process/Process	GO:0007623/circadian rhythm/Process	GO:0009737/response to abscisic acid stimulus/Process	GO:0042538/hyperosmotic salinity response/Process
CUST_21975_PI429062924	0.436339	1.18508	1.26225	9.35834	8.16186	9.60332	9.69433	XP_002462710	hypothetical protein SORBIDRAFT_02g030660 [Sorghum bicolor]	GO:0005634/nucleus/Component	GO:0006355/regulation of transcription, DNA-dependent/Process	GO:0003700/sequence-specific DNA binding transcription factor activity/Function	GO:0045893/positive regulation of transcription, DNA-dependent/Process	GO:0009409/response to cold/Process	GO:0009414/response to water deprivation/Process	GO:0009737/response to abscisic acid stimulus/Process	GO:0009738/abscisic acid mediated signaling pathway/Process	GO:0042538/hyperosmotic salinity response/Process
CUST_52173_PI429062924	0.394146	0.388309	0.386129	13.7732	12.43	12.4084	12.4003	XP_002462743	hypothetical protein SORBIDRAFT_02g031190 [Sorghum bicolor]	GO:0005634/nucleus/Component	GO:0010224/response to UV-B/Process	GO:0045892/negative regulation of transcription, DNA-dependent/Process	GO:2000762/regulation of phenylpropanoid metabolic process/Process	GO:0003700/sequence-specific DNA binding transcription factor activity/Function	GO:0009751/response to salicylic acid stimulus/Process	GO:0009753/response to jasmonic acid stimulus/Process	GO:0003677/DNA binding/Function	GO:0006598/polyamine catabolic process/Process	GO:0006857/oligopeptide transport/Process	GO:0009611/response to wounding/Process	GO:0009698/phenylpropanoid metabolic process/Process	GO:0009805/coumarin biosynthetic process/Process	GO:0042398/cellular modified amino acid biosynthetic process/Process
CUST_29615_PI429062924	0.823259	0.748665	4.28499	6.46192	6.18133	6.04431	8.56121	XP_002460677	hypothetical protein SORBIDRAFT_02g032980 [Sorghum bicolor]	GO:0003743/translation initiation factor activity/Function	GO:0005737/cytoplasm/Component	GO:0006413/translational initiation/Process	GO:0019827/stem cell maintenance/Process	GO:0048366/leaf development/Process
CUST_28333_PI429062924	0.279975	0.574308	0.601161	11.0065	9.16989	10.2064	10.2723	XP_002460875	hypothetical protein SORBIDRAFT_02g036710 [Sorghum bicolor]	GO:0005634/nucleus/Component	GO:0003700/sequence-specific DNA binding transcription factor activity/Function	GO:0006355/regulation of transcription, DNA-dependent/Process	GO:0005737/cytoplasm/Component
CUST_53017_PI429062924	0.28319	0.228721	0.19558	8.24762	6.42746	6.11928	5.89345	XP_002460947	hypothetical protein SORBIDRAFT_02g038000 [Sorghum bicolor]	GO:0003676/nucleic acid binding/Function	GO:0005634/nucleus/Component	GO:0008270/zinc ion binding/Function	GO:0003700/sequence-specific DNA binding transcription factor activity/Function	GO:0006355/regulation of transcription, DNA-dependent/Process
CUST_9606_PI429062924	0.918979	1.21161	2.57002	9.65259	9.53069	9.92951	11.0144	XP_002463183	hypothetical protein SORBIDRAFT_02g039300 [Sorghum bicolor]	GO:0005634/nucleus/Component	GO:0006355/regulation of transcription, DNA-dependent/Process	GO:0003700/sequence-specific DNA binding transcription factor activity/Function	GO:0001666/response to hypoxia/Process	GO:0005886/plasma membrane/Component	GO:0070483/detection of hypoxia/Process	GO:0003677/DNA binding/Function
CUST_2765_PI429062924	1.27052	1.40081	2.16029	11.5543	11.8997	12.0405	12.6655	XP_002461169	hypothetical protein SORBIDRAFT_02g042210 [Sorghum bicolor]	GO:0003700/sequence-specific DNA binding transcription factor activity/Function	GO:0005634/nucleus/Component	GO:0008081/phosphoric diester hydrolase activity/Function	GO:0006355/regulation of transcription, DNA-dependent/Process	GO:0009555/pollen development/Process
CUST_39973_PI429062924	1.40008	1.83171	2.7116	7.389	7.87452	8.2622	8.82815	XP_002461169	hypothetical protein SORBIDRAFT_02g042210 [Sorghum bicolor]	GO:0003700/sequence-specific DNA binding transcription factor activity/Function	GO:0005634/nucleus/Component	GO:0008081/phosphoric diester hydrolase activity/Function	GO:0006355/regulation of transcription, DNA-dependent/Process
CUST_29757_PI429062924	1.18162	1.78917	2.24156	7.88458	8.12535	8.72387	9.04909	XP_002463393	hypothetical protein SORBIDRAFT_02g043000 [Sorghum bicolor]	GO:0005634/nucleus/Component	GO:0003700/sequence-specific DNA binding transcription factor activity/Function	GO:0006355/regulation of transcription, DNA-dependent/Process	GO:0010030/positive regulation of seed germination/Process	GO:2000034/regulation of seed maturation/Process	GO:0007062/sister chromatid cohesion/Process	GO:0009630/gravitropism/Process	GO:0009790/embryo development/Process	GO:0009880/embryonic pattern specification/Process	GO:0010072/primary shoot apical meristem specification/Process	GO:0010162/seed dormancy process/Process	GO:0010431/seed maturation/Process	GO:0010564/regulation of cell cycle process/Process	GO:0043687/post-translational protein modification/Process	GO:0045595/regulation of cell differentiation/Process	GO:0045893/positive regulation of transcription, DNA-dependent/Process	GO:0048316/seed development/Process	GO:0048366/leaf development/Process	GO:0048825/cotyledon development/Process	GO:0051301/cell division/Process	GO:0005515/protein binding/Function
CUST_910_PI429062924	0.462549	0.421304	0.0754616	11.7288	10.6164	10.4817	8.00065	XP_002461234	hypothetical protein SORBIDRAFT_02g043300 [Sorghum bicolor]	GO:0003677/DNA binding/Function	GO:0005634/nucleus/Component	GO:0003700/sequence-specific DNA binding transcription factor activity/Function	GO:0016114/terpenoid biosynthetic process/Process
CUST_17008_PI429062924	0.747915	1.35993	3.32796	6.07947	5.66042	6.523	7.81411	XP_002463411	hypothetical protein SORBIDRAFT_02g043350 [Sorghum bicolor]	GO:0005634/nucleus/Component	GO:0003700/sequence-specific DNA binding transcription factor activity/Function	GO:0009723/response to ethylene stimulus/Process	GO:0009873/ethylene mediated signaling pathway/Process	GO:0042742/defense response to bacterium/Process	GO:0071281/cellular response to iron ion/Process	GO:0005515/protein binding/Function
CUST_15798_PI429062924	0.884906	0.827977	0.478863	7.51874	7.34233	7.2464	6.45642	XP_002457049	hypothetical protein SORBIDRAFT_03g000490 [Sorghum bicolor]	GO:0005634/nucleus/Component	GO:0003700/sequence-specific DNA binding transcription factor activity/Function
CUST_12175_PI429062924	1.04367	0.842193	0.427345	7.74695	7.80861	7.49917	6.52042	XP_002457052	hypothetical protein SORBIDRAFT_03g000530 [Sorghum bicolor]	GO:0005634/nucleus/Component	GO:0003700/sequence-specific DNA binding transcription factor activity/Function
CUST_44556_PI429062924	1.53409	1.47642	2.03335	6.66393	7.28131	7.22603	7.68779	XP_002454945	hypothetical protein SORBIDRAFT_03g001940 [Sorghum bicolor]	GO:0003700/sequence-specific DNA binding transcription factor activity/Function	GO:0005634/nucleus/Component	GO:0006355/regulation of transcription, DNA-dependent/Process	GO:0009793/embryo development ending in seed dormancy/Process	GO:0048366/leaf development/Process	GO:0009965/leaf morphogenesis/Process	GO:0030154/cell differentiation/Process	GO:0045962/positive regulation of development, heterochronic/Process	GO:0003677/DNA binding/Function	GO:0006417/regulation of translation/Process	GO:0009657/plastid organization/Process	GO:0010027/thylakoid membrane organization/Process	GO:0010228/vegetative to reproductive phase transition of meristem/Process	GO:0016226/iron-sulfur cluster assembly/Process	GO:0045893/positive regulation of transcription, DNA-dependent/Process	GO:0048481/ovule development/Process
CUST_14606_PI429062924	0.618687	0.737246	2.00278	6.36647	5.67375	5.92669	7.36848	XP_002457211	hypothetical protein SORBIDRAFT_03g003370 [Sorghum bicolor]	GO:0003700/sequence-specific DNA binding transcription factor activity/Function	GO:0005634/nucleus/Component	GO:0006355/regulation of transcription, DNA-dependent/Process	GO:0006952/defense response/Process
CUST_984_PI429062924	0.485599	0.596049	1.57793	10.5105	9.46839	9.76405	11.1686	XP_002457211	hypothetical protein SORBIDRAFT_03g003370 [Sorghum bicolor]	GO:0003700/sequence-specific DNA binding transcription factor activity/Function	GO:0005634/nucleus/Component	GO:0006355/regulation of transcription, DNA-dependent/Process	GO:0010200/response to chitin/Process	GO:0005515/protein binding/Function	GO:0016036/cellular response to phosphate starvation/Process	GO:0044212/transcription regulatory region DNA binding/Function	GO:0045892/negative regulation of transcription, DNA-dependent/Process	GO:0080169/cellular response to boron-containing substance deprivation/Process	GO:0002679/respiratory burst involved in defense response/Process	GO:0009407/toxin catabolic process/Process	GO:0010583/response to cyclopentenone/Process	GO:0035556/intracellular signal transduction/Process	GO:0043090/amino acid import/Process
CUST_24570_PI429062924	0.62733	0.650643	0.355456	10.4392	9.76648	9.81912	8.94692	XP_002457391	hypothetical protein SORBIDRAFT_03g006590 [Sorghum bicolor]	GO:0003700/sequence-specific DNA binding transcription factor activity/Function	GO:0005634/nucleus/Component	GO:0045892/negative regulation of transcription, DNA-dependent/Process	GO:0010167/response to nitrate/Process	GO:0010200/response to chitin/Process	GO:0015706/nitrate transport/Process	GO:0003677/DNA binding/Function
CUST_21509_PI429062924	0.917764	1.10953	2.20964	6.91864	6.79483	7.06858	8.06245	XP_002457484	hypothetical protein SORBIDRAFT_03g008090 [Sorghum bicolor]	GO:0003677/DNA binding/Function	GO:0005634/nucleus/Component	GO:0006355/regulation of transcription, DNA-dependent/Process	GO:0003700/sequence-specific DNA binding transcription factor activity/Function	GO:0006473/protein acetylation/Process	GO:0048497/maintenance of floral organ identity/Process
CUST_17226_PI429062924	0.138055	1.00381	0.585764	11.7224	8.86574	11.7279	10.9508	XP_002457611	hypothetical protein SORBIDRAFT_03g010280 [Sorghum bicolor]	GO:0003677/DNA binding/Function	GO:0005634/nucleus/Component	GO:0003700/sequence-specific DNA binding transcription factor activity/Function	GO:0006355/regulation of transcription, DNA-dependent/Process	GO:0005515/protein binding/Function	GO:0048510/regulation of timing of transition from vegetative to reproductive phase/Process
CUST_51096_PI429062924	0.0410063	0.0225985	0.0214575	8.57684	3.96883	3.10921	3.03447	XP_002455459	hypothetical protein SORBIDRAFT_03g011160 [Sorghum bicolor]	GO:0003677/DNA binding/Function	GO:0005634/nucleus/Component	GO:0003700/sequence-specific DNA binding transcription factor activity/Function	GO:0006355/regulation of transcription, DNA-dependent/Process	GO:0005515/protein binding/Function	GO:0048510/regulation of timing of transition from vegetative to reproductive phase/Process
CUST_58043_PI429062924	0.22829	0.620156	0.201124	7.88866	5.7576	7.19937	5.57482	XP_002455546	hypothetical protein SORBIDRAFT_03g012890 [Sorghum bicolor]	GO:0003677/DNA binding/Function	GO:0003700/sequence-specific DNA binding transcription factor activity/Function	GO:0005634/nucleus/Component	GO:0051707/response to other organism/Process	GO:0005515/protein binding/Function	GO:0005886/plasma membrane/Component	GO:0008219/cell death/Process	GO:0010286/heat acclimation/Process	GO:0045893/positive regulation of transcription, DNA-dependent/Process	GO:0009735/response to cytokinin stimulus/Process	GO:0005737/cytoplasm/Component	GO:0009723/response to ethylene stimulus/Process	GO:0009753/response to jasmonic acid stimulus/Process	GO:0009873/ethylene mediated signaling pathway/Process
CUST_10107_PI429062924	0.178658	0.935439	0.304948	11.6753	9.19054	11.579	9.9619	XP_002455555	hypothetical protein SORBIDRAFT_03g013050 [Sorghum bicolor]	GO:0005886/plasma membrane/Component	GO:0003700/sequence-specific DNA binding transcription factor activity/Function	GO:0006355/regulation of transcription, DNA-dependent/Process	GO:0001666/response to hypoxia/Process	GO:0009855/determination of bilateral symmetry/Process	GO:0009862/systemic acquired resistance, salicylic acid mediated signaling pathway/Process	GO:0009944/polarity specification of adaxial/abaxial axis/Process	GO:0010014/meristem initiation/Process	GO:0010075/regulation of meristem growth/Process	GO:0010310/regulation of hydrogen peroxide metabolic process/Process
CUST_19016_PI429062924	0.816925	0.398977	0.0928758	9.19542	8.90369	7.86979	5.76686	XP_002455987	hypothetical protein SORBIDRAFT_03g028530 [Sorghum bicolor]	GO:0003700/sequence-specific DNA binding transcription factor activity/Function	GO:0005634/nucleus/Component	GO:0006355/regulation of transcription, DNA-dependent/Process
CUST_58237_PI429062924	1.10784	3.16189	2.14512	5.87608	6.02382	7.53686	6.97713	XP_002458293	hypothetical protein SORBIDRAFT_03g030750 [Sorghum bicolor]	GO:0005634/nucleus/Component	GO:0007275/multicellular organismal development/Process	GO:0003700/sequence-specific DNA binding transcription factor activity/Function	GO:0045893/positive regulation of transcription, DNA-dependent/Process	GO:2000652/regulation of secondary cell wall biogenesis/Process	GO:0010413/glucuronoxylan metabolic process/Process	GO:0045492/xylan biosynthetic process/Process
CUST_8734_PI429062924	0.949991	0.449875	0.372221	9.42131	9.3473	8.2689	7.99554	XP_002456549	hypothetical protein SORBIDRAFT_03g038210 [Sorghum bicolor]	GO:0003700/sequence-specific DNA binding transcription factor activity/Function	GO:0005634/nucleus/Component	GO:0006355/regulation of transcription, DNA-dependent/Process	GO:0052542/defense response by callose deposition/Process
CUST_4066_PI429062924	0.675697	0.922878	0.492939	9.59854	9.03298	9.48275	8.57802	XP_002458802	hypothetical protein SORBIDRAFT_03g040530 [Sorghum bicolor]	GO:0003677/DNA binding/Function	GO:0005634/nucleus/Component	GO:0003700/sequence-specific DNA binding transcription factor activity/Function	GO:0009612/response to mechanical stimulus/Process	GO:0019722/calcium-mediated signaling/Process
CUST_46939_PI429062924	0.156568	0.355413	0.32819	9.78147	7.10633	8.28903	8.17407	XP_002456680	hypothetical protein SORBIDRAFT_03g040730 [Sorghum bicolor]	GO:0003677/DNA binding/Function	GO:0005634/nucleus/Component	GO:0003700/sequence-specific DNA binding transcription factor activity/Function
CUST_5298_PI429062924	0.964797	0.777057	0.486301	9.3119	9.2602	8.94799	8.27182	XP_002456900	hypothetical protein SORBIDRAFT_03g045030 [Sorghum bicolor]	GO:0005634/nucleus/Component	GO:0009911/positive regulation of flower development/Process	GO:0003700/sequence-specific DNA binding transcription factor activity/Function	GO:0005515/protein binding/Function	GO:0010228/vegetative to reproductive phase transition of meristem/Process
CUST_45458_PI429062924	0.112731	0.215928	0.0982521	8.39919	5.25014	6.18781	5.05182	XP_002457016	hypothetical protein SORBIDRAFT_03g047170 [Sorghum bicolor]	GO:0003677/DNA binding/Function	GO:0003700/sequence-specific DNA binding transcription factor activity/Function	GO:0005634/nucleus/Component	GO:0006355/regulation of transcription, DNA-dependent/Process
CUST_9581_PI429062924	0.85602	0.886268	2.15839	6.53449	6.3102	6.3603	7.64444	XP_002451633	hypothetical protein SORBIDRAFT_04g004940 [Sorghum bicolor]	GO:0003677/DNA binding/Function	GO:0005634/nucleus/Component	GO:0003700/sequence-specific DNA binding transcription factor activity/Function	GO:0006355/regulation of transcription, DNA-dependent/Process	GO:0048510/regulation of timing of transition from vegetative to reproductive phase/Process	GO:0048653/anther development/Process
CUST_59689_PI429062924	0.552521	0.336837	0.29993	10.3709	9.51501	8.80103	8.6336	XP_002451666	hypothetical protein SORBIDRAFT_04g005520 [Sorghum bicolor]	GO:0003700/sequence-specific DNA binding transcription factor activity/Function	GO:0005634/nucleus/Component	GO:0006952/defense response/Process	GO:0009685/gibberellin metabolic process/Process
CUST_10154_PI429062924	0.265881	0.543268	0.516411	10.3072	8.39605	9.42694	9.35379	XP_002453510	hypothetical protein SORBIDRAFT_04g007060 [Sorghum bicolor]	GO:0003700/sequence-specific DNA binding transcription factor activity/Function	GO:0005634/nucleus/Component	GO:0006355/regulation of transcription, DNA-dependent/Process	GO:0005515/protein binding/Function	GO:0009640/photomorphogenesis/Process	GO:0010224/response to UV-B/Process	GO:0010017/red or far-red light signaling pathway/Process	GO:0010114/response to red light/Process	GO:0010218/response to far red light/Process	GO:0003677/DNA binding/Function	GO:0031539/positive regulation of anthocyanin metabolic process/Process	GO:0009740/gibberellic acid mediated signaling pathway/Process	GO:0010099/regulation of photomorphogenesis/Process	GO:0003690/double-stranded DNA binding/Function	GO:0009737/response to abscisic acid stimulus/Process	GO:0080167/response to karrikin/Process	GO:0042753/positive regulation of circadian rhythm/Process	GO:0006406/mRNA export from nucleus/Process	GO:0008284/positive regulation of cell proliferation/Process	GO:0009909/regulation of flower development/Process	GO:0010074/maintenance of meristem identity/Process	GO:0019722/calcium-mediated signaling/Process	GO:0043687/post-translational protein modification/Process	GO:0045893/positive regulation of transcription, DNA-dependent/Process	GO:0051276/chromosome organization/Process
CUST_44278_PI429062924	0.331491	0.831495	0.828363	11.1633	9.57033	10.8971	10.8916	XP_002453510	hypothetical protein SORBIDRAFT_04g007060 [Sorghum bicolor]	GO:0003700/sequence-specific DNA binding transcription factor activity/Function	GO:0005634/nucleus/Component	GO:0006355/regulation of transcription, DNA-dependent/Process	GO:0005515/protein binding/Function	GO:0009640/photomorphogenesis/Process	GO:0010224/response to UV-B/Process	GO:0010017/red or far-red light signaling pathway/Process	GO:0010114/response to red light/Process	GO:0010218/response to far red light/Process	GO:0003677/DNA binding/Function	GO:0031539/positive regulation of anthocyanin metabolic process/Process	GO:0009740/gibberellic acid mediated signaling pathway/Process	GO:0010099/regulation of photomorphogenesis/Process	GO:0003690/double-stranded DNA binding/Function	GO:0009737/response to abscisic acid stimulus/Process	GO:0080167/response to karrikin/Process	GO:0042753/positive regulation of circadian rhythm/Process	GO:0006406/mRNA export from nucleus/Process	GO:0008284/positive regulation of cell proliferation/Process	GO:0009909/regulation of flower development/Process	GO:0010074/maintenance of meristem identity/Process	GO:0019722/calcium-mediated signaling/Process	GO:0043687/post-translational protein modification/Process	GO:0045893/positive regulation of transcription, DNA-dependent/Process	GO:0051276/chromosome organization/Process
CUST_1436_PI429062924	1.11637	1.19621	2.34239	11.4251	11.5839	11.6835	12.6531	XP_002451782	hypothetical protein SORBIDRAFT_04g007760 [Sorghum bicolor]	GO:0003746/translation elongation factor activity/Function	GO:0005773/vacuole/Component	GO:0005618/cell wall/Component	GO:0046686/response to cadmium ion/Process	GO:0005507/copper ion binding/Function	GO:0005886/plasma membrane/Component	GO:0016020/membrane/Component	GO:0010043/response to zinc ion/Process	GO:0005829/cytosol/Component	GO:0009506/plasmodesma/Component	GO:0005794/Golgi apparatus/Component
CUST_24720_PI429062924	1.08586	1.84974	5.01971	5.62096	5.73979	6.50828	7.94856	XP_002452264	hypothetical protein SORBIDRAFT_04g022672 [Sorghum bicolor]	GO:0005634/nucleus/Component	GO:0007275/multicellular organismal development/Process	GO:0003700/sequence-specific DNA binding transcription factor activity/Function	GO:0010089/xylem development/Process	GO:0043067/regulation of programmed cell death/Process	GO:0048367/shoot system development/Process
CUST_55884_PI429062924	0.697162	1.78255	3.21072	7.44086	6.92042	8.2748	9.12376	XP_002452264	hypothetical protein SORBIDRAFT_04g022672 [Sorghum bicolor]	GO:0005634/nucleus/Component	GO:0007275/multicellular organismal development/Process	GO:0003700/sequence-specific DNA binding transcription factor activity/Function	GO:0010150/leaf senescence/Process	GO:0009617/response to bacterium/Process	GO:0045087/innate immune response/Process	GO:0009825/multidimensional cell growth/Process	GO:0009908/flower development/Process
CUST_4543_PI429062924	0.147997	0.471155	0.408902	9.95065	7.19429	8.86492	8.66047	XP_002454143	hypothetical protein SORBIDRAFT_04g025400 [Sorghum bicolor]	GO:0005634/nucleus/Component	GO:0008270/zinc ion binding/Function	GO:0005515/protein binding/Function	GO:0003700/sequence-specific DNA binding transcription factor activity/Function	GO:0009416/response to light stimulus/Process	GO:0009640/photomorphogenesis/Process	GO:0080167/response to karrikin/Process	GO:0006096/glycolysis/Process	GO:0006833/water transport/Process	GO:0006972/hyperosmotic response/Process	GO:0007030/Golgi organization/Process	GO:0009266/response to temperature stimulus/Process	GO:0009651/response to salt stress/Process	GO:0009737/response to abscisic acid stimulus/Process	GO:0046686/response to cadmium ion/Process	GO:0003677/DNA binding/Function
CUST_42955_PI429062924	0.365198	0.678694	0.94337	7.97594	6.52269	7.41677	7.89183	XP_002452430	hypothetical protein SORBIDRAFT_04g025660 [Sorghum bicolor]	GO:0005634/nucleus/Component	GO:0008270/zinc ion binding/Function	GO:0003700/sequence-specific DNA binding transcription factor activity/Function	GO:0005515/protein binding/Function	GO:0010099/regulation of photomorphogenesis/Process	GO:0010161/red light signaling pathway/Process	GO:0009637/response to blue light/Process	GO:0009644/response to high light intensity/Process	GO:0009744/response to sucrose stimulus/Process	GO:0010114/response to red light/Process	GO:0010155/regulation of proton transport/Process	GO:0010218/response to far red light/Process	GO:0032880/regulation of protein localization/Process
CUST_43365_PI429062924	0.372743	0.360021	0.754791	10.5759	9.1521	9.102	10.17	XP_002454234	hypothetical protein SORBIDRAFT_04g027180 [Sorghum bicolor]	GO:0003677/DNA binding/Function	GO:0003700/sequence-specific DNA binding transcription factor activity/Function	GO:0005634/nucleus/Component	GO:0006355/regulation of transcription, DNA-dependent/Process	GO:0005737/cytoplasm/Component	GO:0009651/response to salt stress/Process	GO:2000070/regulation of response to water deprivation/Process
CUST_10771_PI429062924	1.87583	0.695056	0.20147	10.1435	11.051	9.61868	7.83211	XP_002454366	hypothetical protein SORBIDRAFT_04g029480 [Sorghum bicolor]	GO:0005634/nucleus/Component	GO:0008270/zinc ion binding/Function	GO:0003700/sequence-specific DNA binding transcription factor activity/Function	GO:0006355/regulation of transcription, DNA-dependent/Process	GO:0048579/negative regulation of long-day photoperiodism, flowering/Process	GO:0007623/circadian rhythm/Process
CUST_23854_PI429062924	1.52481	2.36902	1.75868	9.19294	9.80158	10.4372	10.0074	XP_002452691	hypothetical protein SORBIDRAFT_04g030730 [Sorghum bicolor]	GO:0005634/nucleus/Component	GO:0003700/sequence-specific DNA binding transcription factor activity/Function	GO:0006355/regulation of transcription, DNA-dependent/Process	GO:0005515/protein binding/Function	GO:0005730/nucleolus/Component	GO:0016592/mediator complex/Component	GO:0010200/response to chitin/Process
CUST_9074_PI429062924	0.354938	1.14053	0.896076	11.5934	10.0991	11.7831	11.4351	XP_002452755	hypothetical protein SORBIDRAFT_04g031820 [Sorghum bicolor]	GO:0003677/DNA binding/Function	GO:0003700/sequence-specific DNA binding transcription factor activity/Function	GO:0005634/nucleus/Component	GO:0006355/regulation of transcription, DNA-dependent/Process	GO:0009651/response to salt stress/Process	GO:0009723/response to ethylene stimulus/Process	GO:0009733/response to auxin stimulus/Process	GO:0009737/response to abscisic acid stimulus/Process	GO:0009739/response to gibberellin stimulus/Process	GO:0009751/response to salicylic acid stimulus/Process	GO:0009753/response to jasmonic acid stimulus/Process	GO:0046686/response to cadmium ion/Process	GO:0000303/response to superoxide/Process	GO:0009736/cytokinin mediated signaling pathway/Process	GO:0009873/ethylene mediated signaling pathway/Process	GO:0048573/photoperiodism, flowering/Process
CUST_24874_PI429062924	1.13069	0.961086	0.471094	13.3734	13.5506	13.3161	12.2875	XP_002452763	hypothetical protein SORBIDRAFT_04g032040 [Sorghum bicolor]	GO:0003677/DNA binding/Function	GO:0005634/nucleus/Component	GO:0009845/seed germination/Process	GO:0003700/sequence-specific DNA binding transcription factor activity/Function	GO:0009639/response to red or far red light/Process
CUST_21635_PI429062924	0.757377	2.97567	6.32463	7.26751	6.86659	8.84072	9.92849	XP_002454729	hypothetical protein SORBIDRAFT_04g036340 [Sorghum bicolor]	GO:0005634/nucleus/Component	GO:0007275/multicellular organismal development/Process	GO:0003700/sequence-specific DNA binding transcription factor activity/Function
CUST_10740_PI429062924	0.110761	0.200844	0.381948	8.78504	5.61056	6.46919	7.39648	XP_002448919	hypothetical protein SORBIDRAFT_05g001580 [Sorghum bicolor]	GO:0005634/nucleus/Component	GO:0007275/multicellular organismal development/Process	GO:0003700/sequence-specific DNA binding transcription factor activity/Function	GO:0005515/protein binding/Function	GO:0009414/response to water deprivation/Process	GO:0006612/protein targeting to membrane/Process	GO:0007165/signal transduction/Process	GO:0009409/response to cold/Process	GO:0009611/response to wounding/Process	GO:0009723/response to ethylene stimulus/Process	GO:0009733/response to auxin stimulus/Process	GO:0009737/response to abscisic acid stimulus/Process	GO:0009738/abscisic acid mediated signaling pathway/Process	GO:0009753/response to jasmonic acid stimulus/Process	GO:0009863/salicylic acid mediated signaling pathway/Process	GO:0009867/jasmonic acid mediated signaling pathway/Process	GO:0010286/heat acclimation/Process	GO:0010363/regulation of plant-type hypersensitive response/Process	GO:0042538/hyperosmotic salinity response/Process
CUST_54825_PI429062924	0.915072	0.824759	2.30192	8.83769	8.70964	8.55973	10.0405	XP_002448920	hypothetical protein SORBIDRAFT_05g001590 [Sorghum bicolor]	GO:0005634/nucleus/Component	GO:0007275/multicellular organismal development/Process	GO:0003700/sequence-specific DNA binding transcription factor activity/Function
CUST_27363_PI429062924	0.545863	0.497135	0.673914	7.60503	6.73164	6.59674	7.03567	XP_002449035	hypothetical protein SORBIDRAFT_05g003810 [Sorghum bicolor]	GO:0005634/nucleus/Component	GO:0003700/sequence-specific DNA binding transcription factor activity/Function	GO:0005515/protein binding/Function	GO:0045596/negative regulation of cell differentiation/Process	GO:0009294/DNA mediated transformation/Process	GO:0051170/nuclear import/Process	GO:0051019/mitogen-activated protein kinase binding/Function	GO:0043565/sequence-specific DNA binding/Function	GO:0008272/sulfate transport/Process	GO:0009970/cellular response to sulfate starvation/Process	GO:0009410/response to xenobiotic stimulus/Process	GO:0030968/endoplasmic reticulum unfolded protein response/Process	GO:0045892/negative regulation of transcription, DNA-dependent/Process
CUST_53098_PI429062924	0.529214	0.817438	0.4046	9.5107	8.59263	9.21989	8.20527	XP_002449513	hypothetical protein SORBIDRAFT_05g017130 [Sorghum bicolor]	GO:0003700/sequence-specific DNA binding transcription factor activity/Function	GO:0005634/nucleus/Component	GO:0006355/regulation of transcription, DNA-dependent/Process	GO:0032107/regulation of response to nutrient levels/Process	GO:0043620/regulation of DNA-dependent transcription in response to stress/Process	GO:0048527/lateral root development/Process	GO:0009723/response to ethylene stimulus/Process	GO:0016036/cellular response to phosphate starvation/Process	GO:0019375/galactolipid biosynthetic process/Process	GO:0042631/cellular response to water deprivation/Process
CUST_13618_PI429062924	1.25938	0.308595	0.316242	8.08657	8.41928	6.39036	6.42567	XP_002451276	hypothetical protein SORBIDRAFT_05g026820 [Sorghum bicolor]	GO:0005634/nucleus/Component	GO:0003700/sequence-specific DNA binding transcription factor activity/Function	GO:0003677/DNA binding/Function	GO:0006355/regulation of transcription, DNA-dependent/Process	GO:0009620/response to fungus/Process	GO:0009651/response to salt stress/Process	GO:0009723/response to ethylene stimulus/Process	GO:0009737/response to abscisic acid stimulus/Process	GO:0009753/response to jasmonic acid stimulus/Process	GO:0007165/signal transduction/Process	GO:0009407/toxin catabolic process/Process	GO:0009414/response to water deprivation/Process	GO:0009611/response to wounding/Process	GO:0009695/jasmonic acid biosynthetic process/Process	GO:0009733/response to auxin stimulus/Process	GO:0009738/abscisic acid mediated signaling pathway/Process	GO:0009867/jasmonic acid mediated signaling pathway/Process	GO:0010583/response to cyclopentenone/Process	GO:0042538/hyperosmotic salinity response/Process	GO:0052542/defense response by callose deposition/Process
CUST_21711_PI429062924	1.50267	1.77397	4.07761	5.09299	5.68052	5.91997	7.12072	XP_002450063	hypothetical protein SORBIDRAFT_05g027750 [Sorghum bicolor]	GO:0005634/nucleus/Component	GO:0003700/sequence-specific DNA binding transcription factor activity/Function	GO:0006355/regulation of transcription, DNA-dependent/Process
CUST_13602_PI429062924	0.8529	1.04088	2.24573	6.03558	5.80603	6.09337	7.20276	XP_002450065	hypothetical protein SORBIDRAFT_05g027770 [Sorghum bicolor]	GO:0005634/nucleus/Component	GO:0003700/sequence-specific DNA binding transcription factor activity/Function	GO:0006355/regulation of transcription, DNA-dependent/Process	GO:0010200/response to chitin/Process	GO:0002679/respiratory burst involved in defense response/Process	GO:0035556/intracellular signal transduction/Process
CUST_47643_PI429062924	1.33258	0.623268	0.484799	8.23338	8.64761	7.55131	7.18884	XP_002446693	hypothetical protein SORBIDRAFT_06g020670 [Sorghum bicolor]	GO:0005634/nucleus/Component	GO:0003700/sequence-specific DNA binding transcription factor activity/Function	GO:0006355/regulation of transcription, DNA-dependent/Process	GO:0006944/cellular membrane fusion/Process	GO:0048193/Golgi vesicle transport/Process	GO:0042802/identical protein binding/Function	GO:0043565/sequence-specific DNA binding/Function
CUST_7302_PI429062924	0.335173	0.536621	0.508366	8.48218	6.90516	7.58415	7.50612	XP_002448218	hypothetical protein SORBIDRAFT_06g023313 [Sorghum bicolor]	GO:0003677/DNA binding/Function	GO:0003700/sequence-specific DNA binding transcription factor activity/Function	GO:0005634/nucleus/Component	GO:0006355/regulation of transcription, DNA-dependent/Process	GO:0005737/cytoplasm/Component	GO:0009651/response to salt stress/Process	GO:2000070/regulation of response to water deprivation/Process
CUST_20367_PI429062924	1.16719	1.53268	2.31461	6.29282	6.51586	6.90887	7.50359	XP_002446943	hypothetical protein SORBIDRAFT_06g025550 [Sorghum bicolor]	GO:0003676/nucleic acid binding/Function	GO:0005634/nucleus/Component	GO:0008270/zinc ion binding/Function	GO:0003700/sequence-specific DNA binding transcription factor activity/Function	GO:0006355/regulation of transcription, DNA-dependent/Process	GO:0006417/regulation of translation/Process	GO:0009657/plastid organization/Process	GO:0009965/leaf morphogenesis/Process	GO:0030154/cell differentiation/Process	GO:0045893/positive regulation of transcription, DNA-dependent/Process
CUST_14110_PI429062924	1.60636	1.27073	2.48611	7.93665	8.62044	8.28231	9.25054	XP_002448350	hypothetical protein SORBIDRAFT_06g025590 [Sorghum bicolor]	GO:0003723/RNA binding/Function	GO:0003743/translation initiation factor activity/Function	GO:0005737/cytoplasm/Component	GO:0006413/translational initiation/Process	GO:0005852/eukaryotic translation initiation factor 3 complex/Component	GO:0005886/plasma membrane/Component	GO:0000398/mRNA splicing, via spliceosome/Process	GO:0006511/ubiquitin-dependent protein catabolic process/Process	GO:0006606/protein import into nucleus/Process	GO:0009853/photorespiration/Process	GO:0051788/response to misfolded protein/Process	GO:0080129/proteasome core complex assembly/Process
CUST_43024_PI429062924	1.53834	2.11287	3.24956	7.50642	8.12779	8.58563	9.20667	XP_002446961	hypothetical protein SORBIDRAFT_06g025920 [Sorghum bicolor]	GO:0003700/sequence-specific DNA binding transcription factor activity/Function	GO:0005634/nucleus/Component	GO:0005737/cytoplasm/Component	GO:0006351/transcription, DNA-dependent/Process	GO:0006970/response to osmotic stress/Process
CUST_50879_PI429062924	0.864761	0.760541	0.495737	9.49869	9.28906	9.10378	8.48633	XP_002448463	hypothetical protein SORBIDRAFT_06g027540 [Sorghum bicolor]	GO:0005634/nucleus/Component	GO:0003700/sequence-specific DNA binding transcription factor activity/Function	GO:0006355/regulation of transcription, DNA-dependent/Process	GO:0005515/protein binding/Function	GO:0005730/nucleolus/Component	GO:0016592/mediator complex/Component	GO:0010200/response to chitin/Process
CUST_24246_PI429062924	0.37488	0.462177	0.307883	12.6278	11.2123	11.5144	10.9283	XP_002448639	hypothetical protein SORBIDRAFT_06g030660 [Sorghum bicolor]	GO:0003677/DNA binding/Function	GO:0003700/sequence-specific DNA binding transcription factor activity/Function	GO:0005634/nucleus/Component	GO:0006355/regulation of transcription, DNA-dependent/Process
CUST_21443_PI429062924	1.18627	1.37667	2.08755	10.1758	10.4222	10.6369	11.2376	XP_002444891	hypothetical protein SORBIDRAFT_07g000960 [Sorghum bicolor]	GO:0003700/sequence-specific DNA binding transcription factor activity/Function	GO:0005737/cytoplasm/Component	GO:0009941/chloroplast envelope/Component	GO:0005515/protein binding/Function	GO:0006944/cellular membrane fusion/Process	GO:0009556/microsporogenesis/Process	GO:0052543/callose deposition in cell wall/Process
CUST_2115_PI429062924	0.348832	0.666599	0.739195	9.08375	7.56435	8.49864	8.64778	XP_002444905	hypothetical protein SORBIDRAFT_07g001150 [Sorghum bicolor]	GO:0005634/nucleus/Component	GO:0003700/sequence-specific DNA binding transcription factor activity/Function	GO:0009850/auxin metabolic process/Process	GO:0010158/abaxial cell fate specification/Process	GO:0010050/vegetative phase change/Process	GO:0007389/pattern specification process/Process	GO:0009616/virus induced gene silencing/Process	GO:0009855/determination of bilateral symmetry/Process	GO:0009887/organ morphogenesis/Process	GO:0010051/xylem and phloem pattern formation/Process	GO:0048438/floral whorl development/Process	GO:0048439/flower morphogenesis/Process	GO:0048519/negative regulation of biological process/Process	GO:0003677/DNA binding/Function	GO:0006355/regulation of transcription, DNA-dependent/Process	GO:0009733/response to auxin stimulus/Process
CUST_18929_PI429062924	0.495037	0.800968	1.17174	11.7725	10.7581	11.4523	12.0011	XP_002443744	hypothetical protein SORBIDRAFT_07g001250 [Sorghum bicolor]	GO:0003700/sequence-specific DNA binding transcription factor activity/Function	GO:0005634/nucleus/Component	GO:0010228/vegetative to reproductive phase transition of meristem/Process	GO:0048364/root development/Process	GO:0006826/iron ion transport/Process	GO:0010106/cellular response to iron ion starvation/Process	GO:0010167/response to nitrate/Process	GO:0015706/nitrate transport/Process	GO:0048481/ovule development/Process	GO:0048527/lateral root development/Process	GO:0048589/developmental growth/Process	GO:0048765/root hair cell differentiation/Process
CUST_191_PI429062924	0.196073	0.714901	1.15869	12.8023	10.4518	12.3182	13.0148	XP_002445303	hypothetical protein SORBIDRAFT_07g008550 [Sorghum bicolor]	GO:0005634/nucleus/Component	GO:0008270/zinc ion binding/Function	GO:0003700/sequence-specific DNA binding transcription factor activity/Function	GO:0005515/protein binding/Function	GO:0010099/regulation of photomorphogenesis/Process	GO:0010161/red light signaling pathway/Process	GO:0009637/response to blue light/Process	GO:0009644/response to high light intensity/Process	GO:0009744/response to sucrose stimulus/Process	GO:0010114/response to red light/Process	GO:0010155/regulation of proton transport/Process	GO:0010218/response to far red light/Process	GO:0032880/regulation of protein localization/Process
CUST_26731_PI429062924	1.20784	1.1732	0.232533	10.5942	10.8666	10.8246	8.48968	XP_002445402	hypothetical protein SORBIDRAFT_07g015450 [Sorghum bicolor]	GO:0003677/DNA binding/Function	GO:0003700/sequence-specific DNA binding transcription factor activity/Function	GO:0005634/nucleus/Component	GO:0006355/regulation of transcription, DNA-dependent/Process	GO:0046982/protein heterodimerization activity/Function	GO:0009410/response to xenobiotic stimulus/Process	GO:0030968/endoplasmic reticulum unfolded protein response/Process	GO:0009845/seed germination/Process	GO:0043565/sequence-specific DNA binding/Function
CUST_17470_PI429062924	1.14561	0.692969	0.35763	12.9964	13.1925	12.4673	11.513	XP_002444319	hypothetical protein SORBIDRAFT_07g020090 [Sorghum bicolor]	GO:0005634/nucleus/Component	GO:0006355/regulation of transcription, DNA-dependent/Process	GO:0003700/sequence-specific DNA binding transcription factor activity/Function	GO:0003677/DNA binding/Function
CUST_60497_PI429062924	0.572811	0.668601	0.389559	7.06492	6.26105	6.48414	5.70483	XP_002445812	hypothetical protein SORBIDRAFT_07g026180 [Sorghum bicolor]	GO:0003677/DNA binding/Function	GO:0003700/sequence-specific DNA binding transcription factor activity/Function	GO:0005634/nucleus/Component	GO:0005515/protein binding/Function	GO:0010048/vernalization response/Process	GO:0043481/anthocyanin accumulation in tissues in response to UV light/Process	GO:0048440/carpel development/Process	GO:0048481/ovule development/Process
CUST_41174_PI429062924	0.272239	0.101921	0.0117768	7.6799	5.80284	4.38541	1.27199	XP_002442733	hypothetical protein SORBIDRAFT_08g001940 [Sorghum bicolor]	GO:0005634/nucleus/Component	GO:0007275/multicellular organismal development/Process	GO:0003700/sequence-specific DNA binding transcription factor activity/Function	GO:0010150/leaf senescence/Process	GO:0009617/response to bacterium/Process	GO:0045087/innate immune response/Process	GO:0009825/multidimensional cell growth/Process	GO:0009908/flower development/Process
CUST_9418_PI429062924	0.800023	1.19433	2.22267	7.04795	6.72607	7.30415	8.20025	XP_002443168	hypothetical protein SORBIDRAFT_08g014060 [Sorghum bicolor]	GO:0005634/nucleus/Component	GO:0007275/multicellular organismal development/Process	GO:0003700/sequence-specific DNA binding transcription factor activity/Function	GO:0005515/protein binding/Function	GO:0010089/xylem development/Process	GO:0045892/negative regulation of transcription, DNA-dependent/Process	GO:0009651/response to salt stress/Process	GO:0009737/response to abscisic acid stimulus/Process	GO:0010150/leaf senescence/Process	GO:0006612/protein targeting to membrane/Process	GO:0009741/response to brassinosteroid stimulus/Process	GO:0009963/positive regulation of flavonoid biosynthetic process/Process	GO:0010363/regulation of plant-type hypersensitive response/Process
CUST_175_PI429062924	0.316629	0.709636	0.585202	9.76974	8.1106	9.27489	8.99674	XP_002442402	hypothetical protein SORBIDRAFT_08g019490 [Sorghum bicolor]	GO:0003676/nucleic acid binding/Function	GO:0005634/nucleus/Component	GO:0008270/zinc ion binding/Function	GO:0003700/sequence-specific DNA binding transcription factor activity/Function	GO:0009409/response to cold/Process	GO:0009414/response to water deprivation/Process	GO:0009737/response to abscisic acid stimulus/Process	GO:0035264/multicellular organism growth/Process	GO:0043565/sequence-specific DNA binding/Function	GO:0045892/negative regulation of transcription, DNA-dependent/Process	GO:0010200/response to chitin/Process	GO:0009611/response to wounding/Process	GO:0006979/response to oxidative stress/Process	GO:0009644/response to high light intensity/Process	GO:0010117/photoprotection/Process	GO:0015979/photosynthesis/Process	GO:0002679/respiratory burst involved in defense response/Process	GO:0007165/signal transduction/Process	GO:0009612/response to mechanical stimulus/Process	GO:0009620/response to fungus/Process	GO:0009695/jasmonic acid biosynthetic process/Process	GO:0009723/response to ethylene stimulus/Process	GO:0009733/response to auxin stimulus/Process	GO:0009738/abscisic acid mediated signaling pathway/Process	GO:0009753/response to jasmonic acid stimulus/Process	GO:0009873/ethylene mediated signaling pathway/Process	GO:0035556/intracellular signal transduction/Process	GO:0042538/hyperosmotic salinity response/Process	GO:0009651/response to salt stress/Process
CUST_44558_PI429062924	1.30744	2.09857	3.52575	8.20324	8.58999	9.27265	10.0212	XP_002442477	hypothetical protein SORBIDRAFT_08g020590 [Sorghum bicolor]	GO:0005622/intracellular/Component	GO:0005634/nucleus/Component	GO:0006417/regulation of translation/Process	GO:0009733/response to auxin stimulus/Process	GO:0003700/sequence-specific DNA binding transcription factor activity/Function	GO:0007020/microtubule nucleation/Process	GO:0009736/cytokinin mediated signaling pathway/Process	GO:0010583/response to cyclopentenone/Process	GO:0003677/DNA binding/Function
CUST_1425_PI429062924	2.38052	0.693781	0.667657	8.19324	9.44452	7.6658	7.61042	XP_002440727	hypothetical protein SORBIDRAFT_09g005700 [Sorghum bicolor]	GO:0003700/sequence-specific DNA binding transcription factor activity/Function	GO:0005634/nucleus/Component	GO:0006355/regulation of transcription, DNA-dependent/Process	GO:0009867/jasmonic acid mediated signaling pathway/Process	GO:0050832/defense response to fungus/Process
CUST_43660_PI429062924	0.60296	0.649107	0.284625	7.72251	6.99264	7.09904	5.90964	XP_002439705	hypothetical protein SORBIDRAFT_09g018630 [Sorghum bicolor]	GO:0003747/translation release factor activity/Function	GO:0005737/cytoplasm/Component	GO:0006415/translational termination/Process	GO:0018444/translation release factor complex/Component	GO:0005886/plasma membrane/Component	GO:0005829/cytosol/Component
CUST_60947_PI429062924	0.611081	0.406753	0.0949796	8.16001	7.44944	6.86223	4.76377	XP_002439878	hypothetical protein SORBIDRAFT_09g021850 [Sorghum bicolor]	GO:0003676/nucleic acid binding/Function	GO:0005634/nucleus/Component	GO:0008270/zinc ion binding/Function	GO:0003700/sequence-specific DNA binding transcription factor activity/Function	GO:0006355/regulation of transcription, DNA-dependent/Process
CUST_7539_PI429062924	1.07299	1.09098	0.375464	10.2814	10.383	10.407	8.8681	XP_002440088	hypothetical protein SORBIDRAFT_09g025810 [Sorghum bicolor]	GO:0005634/nucleus/Component	GO:0006355/regulation of transcription, DNA-dependent/Process	GO:0045893/positive regulation of transcription, DNA-dependent/Process	GO:0003700/sequence-specific DNA binding transcription factor activity/Function	GO:0043565/sequence-specific DNA binding/Function	GO:0008284/positive regulation of cell proliferation/Process	GO:0009560/embryo sac egg cell differentiation/Process	GO:0043687/post-translational protein modification/Process	GO:0051276/chromosome organization/Process	GO:0003677/DNA binding/Function
CUST_57176_PI429062924	1.04429	0.53752	0.43326	11.7324	11.7949	10.8368	10.5257	XP_002440379	hypothetical protein SORBIDRAFT_09g030700 [Sorghum bicolor]	GO:0005634/nucleus/Component	GO:0003700/sequence-specific DNA binding transcription factor activity/Function	GO:0009409/response to cold/Process	GO:0009733/response to auxin stimulus/Process	GO:0009737/response to abscisic acid stimulus/Process	GO:0009826/unidimensional cell growth/Process	GO:0009909/regulation of flower development/Process	GO:0008022/protein C-terminus binding/Function	GO:0009585/red, far-red light phototransduction/Process	GO:0007623/circadian rhythm/Process	GO:0010031/circumnutation/Process	GO:0048573/photoperiodism, flowering/Process	GO:0010119/regulation of stomatal movement/Process
CUST_45661_PI429062924	0.489488	0.699529	1.29764	7.64095	6.6103	7.1254	8.01684	XP_002436705	hypothetical protein SORBIDRAFT_10g007293 [Sorghum bicolor]	GO:0005634/nucleus/Component	GO:0048467/gynoecium development/Process	GO:0003700/sequence-specific DNA binding transcription factor activity/Function	GO:0010072/primary shoot apical meristem specification/Process	GO:0048527/lateral root development/Process	GO:0051782/negative regulation of cell division/Process	GO:0010223/secondary shoot formation/Process	GO:0010093/specification of floral organ identity/Process	GO:0048440/carpel development/Process	GO:0048507/meristem development/Process	GO:0009790/embryo development/Process	GO:0009908/flower development/Process	GO:0010014/meristem initiation/Process	GO:0010160/formation of organ boundary/Process
CUST_5530_PI429062924	7.84656	1.2375	0.359947	4.53962	7.51168	4.84705	3.06548	XP_002436860	hypothetical protein SORBIDRAFT_10g010050 [Sorghum bicolor]	GO:0003677/DNA binding/Function	GO:0003700/sequence-specific DNA binding transcription factor activity/Function	GO:0005634/nucleus/Component	GO:0006355/regulation of transcription, DNA-dependent/Process	GO:0008270/zinc ion binding/Function	GO:0010229/inflorescence development/Process	GO:0048571/long-day photoperiodism/Process	GO:0048572/short-day photoperiodism/Process
CUST_8_PI429062924	1.26835	1.10925	0.397961	13.46	13.803	13.6096	12.1307	XP_002438602	hypothetical protein SORBIDRAFT_10g022570 [Sorghum bicolor]	GO:0003746/translation elongation factor activity/Function	GO:0005773/vacuole/Component	GO:0005618/cell wall/Component	GO:0046686/response to cadmium ion/Process	GO:0005507/copper ion binding/Function	GO:0005886/plasma membrane/Component	GO:0016020/membrane/Component	GO:0010043/response to zinc ion/Process	GO:0005829/cytosol/Component	GO:0009506/plasmodesma/Component	GO:0005794/Golgi apparatus/Component
CUST_18476_PI429062924	1.25165	0.919152	0.236189	7.32673	7.65057	7.20511	5.24475	XP_002438653	hypothetical protein SORBIDRAFT_10g023665 [Sorghum bicolor]	GO:0003677/DNA binding/Function	GO:0003700/sequence-specific DNA binding transcription factor activity/Function	GO:0005634/nucleus/Component	GO:0006355/regulation of transcription, DNA-dependent/Process
CUST_24905_PI429062924	1.00302	1.18397	5.84624	5.05903	5.06338	5.30267	7.60654	XP_002437440	hypothetical protein SORBIDRAFT_10g027100 [Sorghum bicolor]	GO:0005634/nucleus/Component	GO:0007275/multicellular organismal development/Process	GO:0003700/sequence-specific DNA binding transcription factor activity/Function	GO:0009734/auxin mediated signaling pathway/Process	GO:0010072/primary shoot apical meristem specification/Process	GO:0048527/lateral root development/Process
CUST_23587_PI429062924	0.552343	0.459531	0.417661	8.92467	8.0683	7.8029	7.66507	XP_002439031	hypothetical protein SORBIDRAFT_10g030250 [Sorghum bicolor]	GO:0003677/DNA binding/Function	GO:0005634/nucleus/Component	GO:0003700/sequence-specific DNA binding transcription factor activity/Function	GO:0005515/protein binding/Function	GO:0010043/response to zinc ion/Process	GO:0071294/cellular response to zinc ion/Process	GO:0009410/response to xenobiotic stimulus/Process	GO:0030968/endoplasmic reticulum unfolded protein response/Process
CUST_53457_PI429062924	0.664426	0.637801	0.419524	9.70618	9.11636	9.05736	8.453	EMS48536	hypothetical protein TRIUR3_00706 [Triticum urartu]	GO:0005634/nucleus/Component	GO:0007275/multicellular organismal development/Process	GO:0003700/sequence-specific DNA binding transcription factor activity/Function
CUST_21438_PI429062924	1.96448	4.21434	1.83609	8.31092	9.28507	10.3862	9.18755	AFW83423	hypothetical protein ZEAMMB73_048126 [Zea mays]	GO:0003676/nucleic acid binding/Function	GO:0005634/nucleus/Component	GO:0003700/sequence-specific DNA binding transcription factor activity/Function	GO:0006355/regulation of transcription, DNA-dependent/Process
CUST_1835_PI429062924	0.4925	0.760789	0.612664	10.8925	9.87071	10.4981	10.1857	AFW77279	hypothetical protein ZEAMMB73_412588 [Zea mays]	GO:0003700/sequence-specific DNA binding transcription factor activity/Function	GO:0005634/nucleus/Component	GO:0009416/response to light stimulus/Process	GO:0048527/lateral root development/Process
CUST_57378_PI429062924	0.496898	0.733986	0.590568	12.0577	11.0488	11.6116	11.2979	AFW58708	hypothetical protein ZEAMMB73_961517 [Zea mays]	GO:0005634/nucleus/Component	GO:0003700/sequence-specific DNA binding transcription factor activity/Function	GO:0009688/abscisic acid biosynthetic process/Process
CUST_24286_PI429062924	0.938873	1.09717	2.35254	10.0521	9.96108	10.1859	11.2863	NP_001150433	LOC100284063 [Zea mays]	GO:0005622/intracellular/Component	GO:0003700/sequence-specific DNA binding transcription factor activity/Function	GO:0006355/regulation of transcription, DNA-dependent/Process	GO:0006351/transcription, DNA-dependent/Process	GO:0003677/DNA binding/Function	GO:0019584/galactonate catabolic process/Process
CUST_47344_PI429062924	0.446963	0.67577	0.337366	13.7607	12.5989	13.1953	12.1931	NP_001151855	LOC100285491 [Zea mays]	GO:0003676/nucleic acid binding/Function	GO:0005634/nucleus/Component	GO:0008270/zinc ion binding/Function	GO:0003700/sequence-specific DNA binding transcription factor activity/Function	GO:0006355/regulation of transcription, DNA-dependent/Process	GO:0046982/protein heterodimerization activity/Function
CUST_1916_PI429062924	0.372706	0.551814	0.932116	7.98826	6.56437	7.13051	7.88684	NP_001056166	Os05g0537100 [Oryza sativa Japonica Group]	GO:0003700/sequence-specific DNA binding transcription factor activity/Function	GO:0005634/nucleus/Component	GO:0006355/regulation of transcription, DNA-dependent/Process	GO:0009867/jasmonic acid mediated signaling pathway/Process	GO:0042742/defense response to bacterium/Process	GO:0050832/defense response to fungus/Process
CUST_52042_PI429062924	1.51724	0.789905	0.203133	6.42097	7.02242	6.08072	4.12147	NP_001060852	Os08g0115800 [Oryza sativa Japonica Group]	GO:0005634/nucleus/Component	GO:0007275/multicellular organismal development/Process	GO:0009793/embryo development ending in seed dormancy/Process	GO:0003700/sequence-specific DNA binding transcription factor activity/Function	GO:0009834/secondary cell wall biogenesis/Process	GO:0009901/anther dehiscence/Process	GO:0009809/lignin biosynthetic process/Process	GO:0010047/fruit dehiscence/Process	GO:0045893/positive regulation of transcription, DNA-dependent/Process
CUST_54149_PI429062924	9.17071	1.01658	0.700315	7.131	10.328	7.15472	6.61708	BAK04008	predicted protein [Hordeum vulgare subsp. vulgare]	GO:0003700/sequence-specific DNA binding transcription factor activity/Function	GO:0005634/nucleus/Component	GO:0007623/circadian rhythm/Process	GO:0042752/regulation of circadian rhythm/Process	GO:0006355/regulation of transcription, DNA-dependent/Process
CUST_57954_PI429062924	13.2224	1.05192	1.01935	7.1021	10.827	7.17513	7.12975	BAK04008	predicted protein [Hordeum vulgare subsp. vulgare]	GO:0003700/sequence-specific DNA binding transcription factor activity/Function	GO:0005634/nucleus/Component	GO:0007623/circadian rhythm/Process	GO:0042752/regulation of circadian rhythm/Process	GO:0006355/regulation of transcription, DNA-dependent/Process
CUST_1097_PI429062924	0.589327	0.534623	0.370116	7.63827	6.87541	6.73487	6.20432	XP_003565226	PREDICTED: uncharacterized protein LOC100831116 [Brachypodium distachyon]	GO:0003677/DNA binding/Function	GO:0005634/nucleus/Component	GO:0003700/sequence-specific DNA binding transcription factor activity/Function	GO:0006355/regulation of transcription, DNA-dependent/Process	GO:0050832/defense response to fungus/Process
CUST_13304_PI429062924	0.770005	0.354463	0.223447	9.77006	9.393	8.27376	7.60806	DAA36648	TPA: hypothetical protein ZEAMMB73_301969 [Zea mays]	GO:0005634/nucleus/Component	GO:0008270/zinc ion binding/Function	GO:0003700/sequence-specific DNA binding transcription factor activity/Function	GO:0006355/regulation of transcription, DNA-dependent/Process	GO:0010200/response to chitin/Process	GO:0080167/response to karrikin/Process	GO:0009741/response to brassinosteroid stimulus/Process
CUST_16578_PI429062924	0.928693	0.458493	0.0930642	9.8063	9.69957	8.68127	6.38067	DAA38161	TPA: hypothetical protein ZEAMMB73_407931 [Zea mays]	GO:0003700/sequence-specific DNA binding transcription factor activity/Function	GO:0005634/nucleus/Component	GO:0006355/regulation of transcription, DNA-dependent/Process
CUST_55334_PI429062924	1.20537	1.55841	2.06051	7.84807	8.11754	8.48814	8.89106	DAA39081	TPA: hypothetical protein ZEAMMB73_614100 [Zea mays]	GO:0006357/regulation of transcription from RNA polymerase II promoter/Process	GO:0007384/specification of segmental identity, thorax/Process	GO:0035292/specification of segmental identity, trunk/Process	GO:0007494/midgut development/Process	GO:0001078/RNA polymerase II core promoter proximal region sequence-specific DNA binding transcription factor activity involved in negative regulation of transcription/Function	GO:0005634/nucleus/Component	GO:0000122/negative regulation of transcription from RNA polymerase II promoter/Process	GO:0003700/sequence-specific DNA binding transcription factor activity/Function	GO:0061330/Malpighian tubule stellate cell differentiation/Process	GO:0007479/leg disc proximal/distal pattern formation/Process	GO:0007480/imaginal disc-derived leg morphogenesis/Process	GO:0007385/specification of segmental identity, abdomen/Process	GO:0007473/wing disc proximal/distal pattern formation/Process	GO:0045705/negative regulation of salivary gland boundary specification/Process	GO:0007431/salivary gland development/Process	GO:0046872/metal ion binding/Function	GO:0035214/eye-antennal disc development/Process	GO:0007450/dorsal/ventral pattern formation, imaginal disc/Process	GO:0007380/specification of segmental identity, head/Process	GO:0048730/epidermis morphogenesis/Process	GO:0008258/head involution/Process	GO:0048749/compound eye development/Process	GO:0007476/imaginal disc-derived wing morphogenesis/Process
CUST_48664_PI429062924	0.188756	1.27889	0.644151	8.16597	5.76056	8.52086	7.53144	DAA54425	TPA: hypothetical protein ZEAMMB73_872770 [Zea mays]	GO:0005886/plasma membrane/Component	GO:0003700/sequence-specific DNA binding transcription factor activity/Function	GO:0006355/regulation of transcription, DNA-dependent/Process	GO:0001666/response to hypoxia/Process	GO:0009855/determination of bilateral symmetry/Process	GO:0009862/systemic acquired resistance, salicylic acid mediated signaling pathway/Process	GO:0009944/polarity specification of adaxial/abaxial axis/Process	GO:0010014/meristem initiation/Process	GO:0010075/regulation of meristem growth/Process	GO:0010310/regulation of hydrogen peroxide metabolic process/Process
CUST_49122_PI429062924	1.84516	0.97867	0.120499	7.63225	8.516	7.60114	4.57934	DAA45879	TPA: hypothetical protein ZEAMMB73_885124 [Zea mays]	GO:0003676/nucleic acid binding/Function	GO:0005634/nucleus/Component	GO:0008270/zinc ion binding/Function	GO:0003677/DNA binding/Function	GO:0009409/response to cold/Process	GO:0042538/hyperosmotic salinity response/Process	GO:0003700/sequence-specific DNA binding transcription factor activity/Function	GO:0043565/sequence-specific DNA binding/Function	GO:0045892/negative regulation of transcription, DNA-dependent/Process	GO:0010200/response to chitin/Process	GO:0005515/protein binding/Function
CUST_24812_PI429062924	1.14723	1.01574	0.463312	11.292	11.4902	11.3145	10.1821	DAA39542	TPA: hypothetical protein ZEAMMB73_983793 [Zea mays]	GO:0003723/RNA binding/Function	GO:0003743/translation initiation factor activity/Function	GO:0006446/regulation of translational initiation/Process	GO:0060211/regulation of nuclear-transcribed mRNA poly(A) tail shortening/Process	GO:1900151/regulation of nuclear-transcribed mRNA catabolic process, deadenylation-dependent decay/Process	GO:0009651/response to salt stress/Process	GO:0005829/cytosol/Component	GO:0005515/protein binding/Function	GO:0006486/protein glycosylation/Process	GO:0006413/translational initiation/Process
CUST_16712_PI429062924	0.704867	0.978917	0.407195	10.2209	9.7163	10.1901	8.92467	NP_001131334	uncharacterized protein LOC100192650 [Zea mays]	GO:0003677/DNA binding/Function	GO:0005634/nucleus/Component	GO:0003700/sequence-specific DNA binding transcription factor activity/Function	GO:0005515/protein binding/Function	GO:0046982/protein heterodimerization activity/Function	GO:0071333/cellular response to glucose stimulus/Process	GO:0042803/protein homodimerization activity/Function
CUST_56207_PI429062924	5.56975	1.30936	0.950091	5.67688	8.15449	6.06574	5.60302	NP_001140556	uncharacterized protein LOC100272621 [Zea mays]	GO:0003700/sequence-specific DNA binding transcription factor activity/Function	GO:0005634/nucleus/Component	GO:0007623/circadian rhythm/Process	GO:0042752/regulation of circadian rhythm/Process	GO:0006355/regulation of transcription, DNA-dependent/Process
CUST_702_PI429062924	0.106507	0.919176	0.467262	9.41821	6.18722	9.29662	8.32051	NP_001141274	uncharacterized protein LOC100273363 [Zea mays]	GO:0005634/nucleus/Component	GO:0008270/zinc ion binding/Function	GO:0003700/sequence-specific DNA binding transcription factor activity/Function	GO:0006355/regulation of transcription, DNA-dependent/Process	GO:0010264/myo-inositol hexakisphosphate biosynthetic process/Process
CUST_5506_PI429062924	0.428132	0.239132	0.125361	9.99121	8.76733	7.92708	6.99536	NP_001141742	uncharacterized protein LOC100273875 [Zea mays]	GO:0003700/sequence-specific DNA binding transcription factor activity/Function	GO:0005634/nucleus/Component	GO:0045892/negative regulation of transcription, DNA-dependent/Process	GO:0010167/response to nitrate/Process	GO:0010200/response to chitin/Process	GO:0015706/nitrate transport/Process	GO:0003677/DNA binding/Function
CUST_55447_PI429062924	1.0668	1.65416	2.93939	10.9915	11.0848	11.7176	12.547	NP_001169909	uncharacterized protein LOC100383806 [Zea mays]	GO:0005634/nucleus/Component	GO:0003700/sequence-specific DNA binding transcription factor activity/Function	GO:0006355/regulation of transcription, DNA-dependent/Process
CUST_55133_PI429062924	2.2296	1.67346	0.982958	7.08884	8.24562	7.83167	7.06404	NP_001182831	uncharacterized protein LOC100501071 [Zea mays]	GO:0003677/DNA binding/Function	GO:0005634/nucleus/Component	GO:0003700/sequence-specific DNA binding transcription factor activity/Function	GO:0006355/regulation of transcription, DNA-dependent/Process	GO:0010089/xylem development/Process	GO:0044036/cell wall macromolecule metabolic process/Process
CUST_26430_PI429062924	0.784714	0.944011	0.462605	8.60799	8.25823	8.52487	7.49584	ADE77272	unknown [Picea sitchensis]	GO:0003743/translation initiation factor activity/Function	GO:0005737/cytoplasm/Component	GO:0006413/translational initiation/Process	GO:0019827/stem cell maintenance/Process	GO:0048366/leaf development/Process
CUST_11273_PI429062924	0.508771	0.828574	0.486014	12.2482	11.2733	11.9769	11.2073	ACF84305	unknown [Zea mays]	GO:0003677/DNA binding/Function	GO:0003700/sequence-specific DNA binding transcription factor activity/Function	GO:0005634/nucleus/Component	GO:0006355/regulation of transcription, DNA-dependent/Process	GO:0034059/response to anoxia/Process	GO:0009873/ethylene mediated signaling pathway/Process	GO:0071369/cellular response to ethylene stimulus/Process	GO:0071456/cellular response to hypoxia/Process
CUST_14162_PI429062924	0.485482	0.601875	0.359071	7.89936	6.85685	7.1669	6.4217	ACN31383	unknown [Zea mays]	GO:0001757/somite specification/Process	GO:0003682/chromatin binding/Function	GO:0003700/sequence-specific DNA binding transcription factor activity/Function	GO:0005730/nucleolus/Component	GO:0043565/sequence-specific DNA binding/Function	GO:0045944/positive regulation of transcription from RNA polymerase II promoter/Process	GO:0071837/HMG box domain binding/Function
CUST_2054_PI429062924	0.834759	0.702184	0.403767	9.02248	8.76192	8.51241	7.71408	ACR37836	unknown [Zea mays]	GO:0003700/sequence-specific DNA binding transcription factor activity/Function	GO:0005634/nucleus/Component	GO:0005737/cytoplasm/Component	GO:0043565/sequence-specific DNA binding/Function
CUST_24988_PI429062924	3.10068	1.11079	0.536234	10.2305	11.863	10.3821	9.3314	ACN35684	unknown [Zea mays]	GO:0003700/sequence-specific DNA binding transcription factor activity/Function	GO:0005634/nucleus/Component	GO:0009416/response to light stimulus/Process
CUST_4942_PI429062924	1.97635	2.32386	1.20485	9.90279	10.8856	11.1193	10.1716	ACR34686	unknown [Zea mays]	GO:0005634/nucleus/Component	GO:0003700/sequence-specific DNA binding transcription factor activity/Function
CUST_13560_PI429062924	0.386735	0.579607	0.485237	7.30742	5.93684	6.52057	6.26418		unknown	GO:0003677/DNA binding/Function	GO:0003705/RNA polymerase II distal enhancer sequence-specific DNA binding transcription factor activity/Function	GO:0005515/protein binding/Function	GO:0005634/nucleus/Component	GO:0006955/immune response/Process
CUST_15376_PI429062924	1.07673	0.706502	0.443471	9.95711	10.0638	9.45588	8.78402		unknown	GO:0003677/DNA binding/Function	GO:0003713/transcription coactivator activity/Function	GO:0005634/nucleus/Component
CUST_2900_PI429062924	0.847578	1.00641	0.42987	7.23776	6.99918	7.24698	6.01974		unknown	GO:0001822/kidney development/Process	GO:0003677/DNA binding/Function	GO:0003713/transcription coactivator activity/Function	GO:0005622/intracellular/Component	GO:0005634/nucleus/Component	GO:0006351/transcription, DNA-dependent/Process	GO:0006355/regulation of transcription, DNA-dependent/Process	GO:0006807/nitrogen compound metabolic process/Process	GO:0008584/male gonad development/Process	GO:0008585/female gonad development/Process	GO:0009791/post-embryonic development/Process	GO:0010761/fibroblast migration/Process	GO:0030325/adrenal gland development/Process	GO:0035264/multicellular organism growth/Process	GO:0044212/transcription regulatory region DNA binding/Function	GO:0045444/fat cell differentiation/Process	GO:0048008/platelet-derived growth factor receptor signaling pathway/Process	GO:0048468/cell development/Process	GO:0048644/muscle organ morphogenesis/Process	GO:0048705/skeletal system morphogenesis/Process	GO:0051091/positive regulation of sequence-specific DNA binding transcription factor activity/Process	GO:0060021/palate development/Process	GO:0060325/face morphogenesis/Process	GO:0060612/adipose tissue development/Process	GO:0060613/fat pad development/Process
CUST_30264_PI429062924	3.57213	1.9181	5.11551	6.18974	8.02652	7.12941	8.54461	AFW85137	unknown	GO:0003700/sequence-specific DNA binding transcription factor activity/Function	GO:0005634/nucleus/Component	GO:0006355/regulation of transcription, DNA-dependent/Process
CUST_31180_PI429062924	13.341	0.342211	0.211196	8.98442	12.7222	7.43738	6.74108	XP_002459177	unknown	GO:0003677/DNA binding/Function	GO:0005634/nucleus/Component	GO:0003700/sequence-specific DNA binding transcription factor activity/Function	GO:0006355/regulation of transcription, DNA-dependent/Process	GO:0007623/circadian rhythm/Process	GO:0009909/regulation of flower development/Process
CUST_31671_PI429062924	1.86073	0.879711	0.36462	9.42089	10.3168	9.23599	7.96536	XP_002438266	unknown	GO:0005634/nucleus/Component	GO:0008270/zinc ion binding/Function	GO:0003700/sequence-specific DNA binding transcription factor activity/Function	GO:0005886/plasma membrane/Component	GO:0005515/protein binding/Function	GO:0007623/circadian rhythm/Process
CUST_32490_PI429062924	0.140881	0.61069	0.496791	13.1553	10.3278	12.4438	12.146	AFW58734	unknown	GO:0005634/nucleus/Component	GO:0008270/zinc ion binding/Function	GO:0003700/sequence-specific DNA binding transcription factor activity/Function	GO:0006355/regulation of transcription, DNA-dependent/Process	GO:0042631/cellular response to water deprivation/Process
CUST_33327_PI429062924	0.850935	0.66177	0.493599	10.2324	9.99948	9.63677	9.21378	AFA45125	unknown	GO:0003677/DNA binding/Function	GO:0003700/sequence-specific DNA binding transcription factor activity/Function	GO:0005634/nucleus/Component	GO:0009651/response to salt stress/Process	GO:0046686/response to cadmium ion/Process	GO:0000956/nuclear-transcribed mRNA catabolic process/Process	GO:0010048/vernalization response/Process	GO:0045892/negative regulation of transcription, DNA-dependent/Process
CUST_34247_PI429062924	1.34632	0.888988	0.444899	9.77945	10.2085	9.60969	8.61101	XP_002458292	unknown	GO:0005634/nucleus/Component	GO:0003700/sequence-specific DNA binding transcription factor activity/Function	GO:0009850/auxin metabolic process/Process	GO:0010158/abaxial cell fate specification/Process	GO:0010050/vegetative phase change/Process	GO:0007389/pattern specification process/Process	GO:0009616/virus induced gene silencing/Process	GO:0009855/determination of bilateral symmetry/Process	GO:0009887/organ morphogenesis/Process	GO:0010051/xylem and phloem pattern formation/Process	GO:0048438/floral whorl development/Process	GO:0048439/flower morphogenesis/Process	GO:0048519/negative regulation of biological process/Process	GO:0003677/DNA binding/Function	GO:0006355/regulation of transcription, DNA-dependent/Process	GO:0009733/response to auxin stimulus/Process
CUST_34627_PI429062924	0.953164	1.28038	2.41423	9.28964	9.22044	9.64621	10.5612	NP_001066144	unknown	GO:0003677/DNA binding/Function	GO:0003700/sequence-specific DNA binding transcription factor activity/Function	GO:0005634/nucleus/Component	GO:0045893/positive regulation of transcription, DNA-dependent/Process
CUST_34885_PI429062924	0.329131	0.704671	1.32913	8.46952	6.86625	7.96454	8.88	AFW88193	unknown	GO:0003700/sequence-specific DNA binding transcription factor activity/Function	GO:0005634/nucleus/Component	GO:0009911/positive regulation of flower development/Process	GO:0009908/flower development/Process	GO:0005515/protein binding/Function	GO:0008134/transcription factor binding/Function	GO:0009409/response to cold/Process	GO:0045893/positive regulation of transcription, DNA-dependent/Process	GO:0000060/protein import into nucleus, translocation/Process	GO:0005737/cytoplasm/Component	GO:0009739/response to gibberellin stimulus/Process	GO:0010077/maintenance of inflorescence meristem identity/Process	GO:0010048/vernalization response/Process	GO:0043481/anthocyanin accumulation in tissues in response to UV light/Process	GO:0048440/carpel development/Process	GO:0048481/ovule development/Process
CUST_35832_PI429062924	0.156636	0.390404	0.0497961	9.77595	7.10145	8.41899	5.44813	XP_002465748	unknown	GO:0003700/sequence-specific DNA binding transcription factor activity/Function
CUST_35868_PI429062924	0.943873	0.257915	0.55313	8.24081	8.15747	6.28578	7.3865	EGB02858	unknown	GO:0003700/sequence-specific DNA binding transcription factor activity/Function	GO:0005634/nucleus/Component	GO:0043565/sequence-specific DNA binding/Function
CUST_36174_PI429062924	0.52325	1.22543	2.25858	9.84171	8.90728	10.135	11.0171	XP_002460618	unknown	GO:0005634/nucleus/Component	GO:0003700/sequence-specific DNA binding transcription factor activity/Function
CUST_36670_PI429062924	0.424956	1.07912	1.05334	12.5104	11.2758	12.6203	12.5854	XP_002443549	unknown	GO:0003700/sequence-specific DNA binding transcription factor activity/Function	GO:0005634/nucleus/Component	GO:0006355/regulation of transcription, DNA-dependent/Process	GO:0016602/CCAAT-binding factor complex/Component	GO:0045892/negative regulation of transcription, DNA-dependent/Process	GO:0016036/cellular response to phosphate starvation/Process	GO:0019375/galactolipid biosynthetic process/Process
CUST_36674_PI429062924	1.10972	1.01723	0.240879	6.8672	7.01739	6.89185	4.81358	DAA41533	unknown	GO:0003700/sequence-specific DNA binding transcription factor activity/Function	GO:0005634/nucleus/Component	GO:0010052/guard cell differentiation/Process	GO:0043565/sequence-specific DNA binding/Function	GO:0003677/DNA binding/Function	GO:0006355/regulation of transcription, DNA-dependent/Process
CUST_37651_PI429062924	4.47589	0.659946	0.64238	6.12503	8.28721	5.52545	5.48653	AGI62036	unknown	GO:0005634/nucleus/Component	GO:0008270/zinc ion binding/Function	GO:0003700/sequence-specific DNA binding transcription factor activity/Function	GO:0006355/regulation of transcription, DNA-dependent/Process	GO:0000165/MAPK cascade/Process	GO:0006612/protein targeting to membrane/Process	GO:0009617/response to bacterium/Process	GO:0009862/systemic acquired resistance, salicylic acid mediated signaling pathway/Process	GO:0009867/jasmonic acid mediated signaling pathway/Process	GO:0009965/leaf morphogenesis/Process	GO:0010310/regulation of hydrogen peroxide metabolic process/Process	GO:0010363/regulation of plant-type hypersensitive response/Process	GO:0030154/cell differentiation/Process	GO:0031348/negative regulation of defense response/Process	GO:0035304/regulation of protein dephosphorylation/Process	GO:0045893/positive regulation of transcription, DNA-dependent/Process
CUST_37822_PI429062924	0.510815	0.475163	0.190362	12.6902	11.721	11.6166	10.297	XP_002439162	unknown	GO:0003677/DNA binding/Function	GO:0005634/nucleus/Component	GO:0006355/regulation of transcription, DNA-dependent/Process	GO:0003700/sequence-specific DNA binding transcription factor activity/Function	GO:0009723/response to ethylene stimulus/Process	GO:0009739/response to gibberellin stimulus/Process	GO:0009751/response to salicylic acid stimulus/Process	GO:0009753/response to jasmonic acid stimulus/Process	GO:0046686/response to cadmium ion/Process	GO:0010200/response to chitin/Process	GO:0009651/response to salt stress/Process	GO:0009733/response to auxin stimulus/Process	GO:0009737/response to abscisic acid stimulus/Process
CUST_38502_PI429062924	0.25745	0.512173	0.546398	13.7751	11.8175	12.8098	12.9032	XP_002438798	unknown	GO:0003677/DNA binding/Function	GO:0005634/nucleus/Component	GO:0003700/sequence-specific DNA binding transcription factor activity/Function	GO:0005515/protein binding/Function	GO:0046982/protein heterodimerization activity/Function	GO:0071333/cellular response to glucose stimulus/Process	GO:0042803/protein homodimerization activity/Function
CUST_39764_PI429062924	0.608553	1.08659	2.4188	6.63593	5.91939	6.75574	7.91022	XP_002439790	unknown	GO:0003677/DNA binding/Function	GO:0005634/nucleus/Component	GO:0003700/sequence-specific DNA binding transcription factor activity/Function	GO:0006355/regulation of transcription, DNA-dependent/Process	GO:0032880/regulation of protein localization/Process	GO:0042744/hydrogen peroxide catabolic process/Process
CUST_39897_PI429062924	0.338923	0.355295	0.494213	8.72323	7.16226	7.23032	7.70644	XP_002456679	unknown	GO:0005634/nucleus/Component	GO:0007275/multicellular organismal development/Process	GO:0003700/sequence-specific DNA binding transcription factor activity/Function	GO:0006355/regulation of transcription, DNA-dependent/Process	GO:0010200/response to chitin/Process
CUST_51770_PI429062924	0.86127	1.13476	2.06574	11.5381	11.3227	11.7205	12.5848		unknown	GO:0003677/DNA binding/Function	GO:0006355/regulation of transcription, DNA-dependent/Process	GO:0043565/sequence-specific DNA binding/Function	GO:0003700/sequence-specific DNA binding transcription factor activity/Function	GO:0005634/nucleus/Component
CUST_55971_PI429062924	1.58625	0.923227	0.397573	10.4388	11.1044	10.3236	9.10811		unknown	GO:0003677/DNA binding/Function	GO:0006355/regulation of transcription, DNA-dependent/Process	GO:0043565/sequence-specific DNA binding/Function	GO:0003700/sequence-specific DNA binding transcription factor activity/Function	GO:0005634/nucleus/Component	GO:0008270/zinc ion binding/Function	GO:0046872/metal ion binding/Function
CUST_3310_PI429062924	0.810492	1.25672	2.32225	9.67247	9.36934	10.0021	10.888		unknown	GO:0005852/eukaryotic translation initiation factor 3 complex/Component	GO:0006413/translational initiation/Process	GO:0003743/translation initiation factor activity/Function
CUST_36901_PI429062924	1.10477	1.20643	3.23751	5.51636	5.6601	5.7871	7.21124	AAZ91553	unknown	GO:0003743/translation initiation factor activity/Function	GO:0005852/eukaryotic translation initiation factor 3 complex/Component
CUST_37776_PI429062924	0.743044	0.937649	0.477695	8.64683	8.21834	8.55395	7.58099		unknown	GO:0003743/translation initiation factor activity/Function	GO:0005852/eukaryotic translation initiation factor 3 complex/Component
CUST_41162_PI429062924	0.517795	0.46764	0.512735	7.69715	6.7476	6.60062	6.73344		unknown	GO:0005743/mitochondrial inner membrane/Component	GO:0006417/regulation of translation/Process	GO:0006461/protein complex assembly/Process	GO:0045182/translation regulator activity/Function	GO:0070131/positive regulation of mitochondrial translation/Process	GO:0070272/proton-transporting ATP synthase complex biogenesis/Process	GO:0016020/membrane/Component	GO:0005739/mitochondrion/Component
