# Supplementary material for: Transcriptome Profiling of Sugarcane Roots in Response to Low Potassium Stress
Source: PLoS One. 2015 May 8;10(5):e0126306. doi: 10.1371/journal.pone.0126306 (PMC4425431; doi:10.1371/journal.pone.0126306)
Supplement: S8 Table — (XLSX) [file pone.0126306.s008.xlsx]

## Sheet: Sheet1
S8_Table Genes involving oxidative stress showing changes in expression in sugarcane under low K stress
ProbeName	Fold chang			Nomalize signal				nr_accession	description	GO
	8 h vs 0 h	24 h vs 0 h	72 h vs 0 h	0 h	8 h	24 h	72 h
CUST_11335_PI429062924	0.532145	0.445966	0.475165	8.10377	7.19366	6.93877	7.03026	XP_002441702	hypothetical protein SORBIDRAFT_08g000980 [Sorghum bicolor]	GO:0004601/peroxidase activity/Function	GO:0005576/extracellular region/Component
CUST_11544_PI429062924	0.741469	1.85737	11.5164	5.59958	5.16804	6.49284	9.1252	DAA45509	TPA: putative class III secretory plant peroxidase family protein [Zea mays]	GO:0004601/peroxidase activity/Function	GO:0005576/extracellular region/Component
CUST_12274_PI429062924	1.04502	0.831294	2.76907	6.52347	6.587	6.2569	7.99287	XP_002450133	hypothetical protein SORBIDRAFT_05g001010 [Sorghum bicolor]	GO:0004601/peroxidase activity/Function	GO:0005576/extracellular region/Component
CUST_13195_PI429062924	0.667671	0.817144	0.374438	14.9592	14.3764	14.6678	13.542	NP_001136722	hypothetical protein [Zea mays]	GO:0004601/peroxidase activity/Function	GO:0005576/extracellular region/Component
CUST_14209_PI429062924	1.54249	2.07324	0.782741	6.1422	6.76747	7.19409	5.78881	NP_001168801	uncharacterized protein LOC100382601 [Zea mays]	GO:0004791/thioredoxin-disulfide reductase activity/Function	GO:0009507/chloroplast/Component	GO:0005515/protein binding/Function	GO:0008047/enzyme activator activity/Function	GO:0016671/oxidoreductase activity, acting on a sulfur group of donors, disulfide as acceptor/Function	GO:0043085/positive regulation of catalytic activity/Process	GO:0045454/cell redox homeostasis/Process	GO:0042744/hydrogen peroxide catabolic process/Process	GO:0010380/regulation of chlorophyll biosynthetic process/Process	GO:0009570/chloroplast stroma/Component	GO:0010581/regulation of starch biosynthetic process/Process	GO:0010027/thylakoid membrane organization/Process	GO:0016117/carotenoid biosynthetic process/Process	GO:0019288/isopentenyl diphosphate biosynthetic process, mevalonate-independent pathway/Process	GO:0046686/response to cadmium ion/Process
CUST_14941_PI429062924	1.11188	0.715419	0.405137	7.03234	7.18534	6.5492	5.72882	XP_002453461	hypothetical protein SORBIDRAFT_04g006270 [Sorghum bicolor]	GO:0009507/chloroplast/Component	GO:0016209/antioxidant activity/Function	GO:0009579/thylakoid/Component	GO:0009570/chloroplast stroma/Component	GO:0042742/defense response to bacterium/Process	GO:0009505/plant-type cell wall/Component	GO:0009941/chloroplast envelope/Component	GO:0009536/plastid/Component
CUST_15957_PI429062924	3.09124	1.05576	0.655531	9.45772	11.0859	9.536	8.84845	XP_002450134	hypothetical protein SORBIDRAFT_05g001030 [Sorghum bicolor]	GO:0004601/peroxidase activity/Function	GO:0005576/extracellular region/Component	GO:0005618/cell wall/Component	GO:0048046/apoplast/Component	GO:0005515/protein binding/Function	GO:0005829/cytosol/Component	GO:0005794/Golgi apparatus/Component
CUST_16079_PI429062924	3.69317	1.25436	0.59387	7.77787	9.66273	8.10482	7.02609		unknown	GO:0001666/response to hypoxia/Process	GO:0004362/glutathione-disulfide reductase activity/Function	GO:0008340/determination of adult lifespan/Process	GO:0005737/cytoplasm/Component	GO:0004791/thioredoxin-disulfide reductase activity/Function	GO:0042803/protein homodimerization activity/Function	GO:0045454/cell redox homeostasis/Process	GO:0005739/mitochondrion/Component	GO:0016209/antioxidant activity/Function	GO:0055114/oxidation-reduction process/Process	GO:0050660/flavin adenine dinucleotide binding/Function	GO:0050661/NADP binding/Function	GO:0005875/microtubule associated complex/Component	GO:0006974/response to DNA damage stimulus/Process	GO:0022008/neurogenesis/Process
CUST_20739_PI429062924	1.79994	1.48969	3.82059	6.80436	7.65231	7.37937	8.73815	XP_002467893	hypothetical protein SORBIDRAFT_01g036000 [Sorghum bicolor]	GO:0004601/peroxidase activity/Function	GO:0005576/extracellular region/Component	GO:0005618/cell wall/Component	GO:0048046/apoplast/Component	GO:0005515/protein binding/Function	GO:0005829/cytosol/Component	GO:0005794/Golgi apparatus/Component
CUST_21016_PI429062924	0.0958719	0.565244	1.81042	10.6826	7.29981	9.85951	11.5389	XP_002467805	hypothetical protein SORBIDRAFT_01g034420 [Sorghum bicolor]	GO:0004601/peroxidase activity/Function	GO:0005576/extracellular region/Component
CUST_2141_PI429062924	0.807048	1.81618	8.10038	5.45856	5.14929	6.31947	8.47655	XP_002466408	hypothetical protein SORBIDRAFT_01g007240 [Sorghum bicolor]	GO:0004601/peroxidase activity/Function	GO:0005576/extracellular region/Component	GO:0005737/cytoplasm/Component	GO:0005515/protein binding/Function
CUST_22493_PI429062924	1.20782	1.74791	2.22615	8.52806	8.80047	9.33369	9.68261	XP_002443277	hypothetical protein SORBIDRAFT_08g016840 [Sorghum bicolor]	GO:0004601/peroxidase activity/Function	GO:0005576/extracellular region/Component	GO:0000041/transition metal ion transport/Process	GO:0006826/iron ion transport/Process	GO:0009736/cytokinin mediated signaling pathway/Process	GO:0010106/cellular response to iron ion starvation/Process	GO:0010167/response to nitrate/Process	GO:0010359/regulation of anion channel activity/Process	GO:0015706/nitrate transport/Process
CUST_23964_PI429062924	0.39662	0.741271	6.0473	11.1581	9.82398	10.7262	13.7544	AFW57505	hypothetical protein ZEAMMB73_935843 [Zea mays]	GO:0004601/peroxidase activity/Function	GO:0005576/extracellular region/Component
CUST_26339_PI429062924	0.481621	0.889089	1.12529	6.94558	5.89155	6.77598	7.11588	YP_006316948	glutathione peroxidase [Francisella noatunensis subsp. orientalis str. Toba 04]	GO:0004602/glutathione peroxidase activity/Function	GO:0005739/mitochondrion/Component	GO:0005829/cytosol/Component	GO:0005515/protein binding/Function	GO:0005634/nucleus/Component	GO:0009407/toxin catabolic process/Process	GO:0005886/plasma membrane/Component
CUST_30514_PI429062924	2.06837	1.48377	1.61754	10.9103	11.9588	11.4796	11.6041	P18123	unknown	GO:0004096/catalase activity/Function	GO:0005634/nucleus/Component	GO:0009941/chloroplast envelope/Component	GO:0005777/peroxisome/Component	GO:0005739/mitochondrion/Component	GO:0006995/cellular response to nitrogen starvation/Process	GO:0009970/cellular response to sulfate starvation/Process	GO:0016036/cellular response to phosphate starvation/Process	GO:0009416/response to light stimulus/Process	GO:0022626/cytosolic ribosome/Component	GO:0005618/cell wall/Component	GO:0046686/response to cadmium ion/Process	GO:0009737/response to abscisic acid stimulus/Process	GO:0042542/response to hydrogen peroxide/Process	GO:0050897/cobalt ion binding/Function	GO:0005829/cytosol/Component	GO:0042744/hydrogen peroxide catabolic process/Process
CUST_30630_PI429062924	1.69769	1.03304	0.494839	13.0254	13.789	13.0723	12.0104	XP_002443747	unknown	GO:0004601/peroxidase activity/Function	GO:0005576/extracellular region/Component	GO:0006598/polyamine catabolic process/Process	GO:0009698/phenylpropanoid metabolic process/Process	GO:0010167/response to nitrate/Process	GO:0015706/nitrate transport/Process	GO:0042398/cellular modified amino acid biosynthetic process/Process
CUST_31951_PI429062924	2.55341	1.21335	0.356159	13.2495	14.6019	13.5285	11.7601	XP_002464560	unknown	GO:0004601/peroxidase activity/Function	GO:0005576/extracellular region/Component	GO:0005634/nucleus/Component	GO:0005737/cytoplasm/Component
CUST_321_PI429062924	1.09795	1.8718	3.62757	9.32157	9.45639	10.226	11.1806	XP_002459202	hypothetical protein SORBIDRAFT_02g000470 [Sorghum bicolor]	GO:0004601/peroxidase activity/Function	GO:0005576/extracellular region/Component	GO:0000041/transition metal ion transport/Process	GO:0006826/iron ion transport/Process	GO:0010106/cellular response to iron ion starvation/Process	GO:0010167/response to nitrate/Process	GO:0010359/regulation of anion channel activity/Process	GO:0015706/nitrate transport/Process	GO:0048527/lateral root development/Process	GO:0048589/developmental growth/Process	GO:0048765/root hair cell differentiation/Process
CUST_34192_PI429062924	0.81694	3.1813	7.54629	6.27034	5.97864	7.93995	9.1861	XP_002446119	unknown	GO:0016688/L-ascorbate peroxidase activity/Function	GO:0006979/response to oxidative stress/Process	GO:0009941/chloroplast envelope/Component	GO:0005773/vacuole/Component	GO:0005739/mitochondrion/Component	GO:0005774/vacuolar membrane/Component	GO:0005777/peroxisome/Component	GO:0009507/chloroplast/Component	GO:0005829/cytosol/Component	GO:0009506/plasmodesma/Component	GO:0005794/Golgi apparatus/Component	GO:0009536/plastid/Component	GO:0005778/peroxisomal membrane/Component
CUST_35765_PI429062924	2.52893	1.17946	0.680051	8.55498	9.8935	8.7931	7.99869	XP_002439661	unknown	GO:0004601/peroxidase activity/Function	GO:0005576/extracellular region/Component	GO:0050832/defense response to fungus/Process	GO:0005829/cytosol/Component
CUST_36960_PI429062924	0.544612	3.12576	3.70993	10.0345	9.15778	11.6787	11.9259	XP_002464826	unknown	GO:0004601/peroxidase activity/Function	GO:0020037/heme binding/Function
CUST_38740_PI429062924	14.3974	1.11406	0.276035	6.79117	10.6389	6.947	4.93409	XP_002465590	unknown	GO:0004601/peroxidase activity/Function	GO:0005576/extracellular region/Component	GO:0005774/vacuolar membrane/Component
CUST_43082_PI429062924	0.759479	1.01167	3.33334	10.5724	10.1755	10.5892	12.3094	XP_002436934	hypothetical protein SORBIDRAFT_10g011530 [Sorghum bicolor]	GO:0004601/peroxidase activity/Function	GO:0005576/extracellular region/Component
CUST_43430_PI429062924	0.954428	1.11441	2.57549	6.93994	6.87265	7.09622	8.30479	AFW87396	peroxiredoxin-5 [Zea mays]	GO:0009507/chloroplast/Component	GO:0016209/antioxidant activity/Function	GO:0009579/thylakoid/Component	GO:0009570/chloroplast stroma/Component	GO:0042742/defense response to bacterium/Process	GO:0009505/plant-type cell wall/Component	GO:0009941/chloroplast envelope/Component	GO:0009536/plastid/Component
CUST_44186_PI429062924	1.28678	1.28593	2.10623	7.85414	8.21791	8.21695	8.9288	XP_002438233	hypothetical protein SORBIDRAFT_10g010040 [Sorghum bicolor]	GO:0004601/peroxidase activity/Function	GO:0005576/extracellular region/Component
CUST_45525_PI429062924	0.419591	0.382585	0.804271	8.75906	7.50612	7.37291	8.44482	ABQ44283	catalase [Saccharum hybrid cultivar NCo 376]	GO:0004096/catalase activity/Function	GO:0005634/nucleus/Component	GO:0005777/peroxisome/Component	GO:0042744/hydrogen peroxide catabolic process/Process	GO:0005739/mitochondrion/Component	GO:0009507/chloroplast/Component	GO:0006995/cellular response to nitrogen starvation/Process	GO:0009970/cellular response to sulfate starvation/Process	GO:0016036/cellular response to phosphate starvation/Process	GO:0022626/cytosolic ribosome/Component	GO:0009409/response to cold/Process	GO:0010319/stromule/Component	GO:0006979/response to oxidative stress/Process	GO:0008219/cell death/Process	GO:0009648/photoperiodism/Process	GO:0045454/cell redox homeostasis/Process	GO:0009416/response to light stimulus/Process	GO:0005515/protein binding/Function	GO:0050897/cobalt ion binding/Function	GO:0005829/cytosol/Component	GO:0005982/starch metabolic process/Process
CUST_45774_PI429062924	9.0056	2.38592	6.68816	6.50853	9.67936	7.76308	9.25014	NP_001147216	LOC100280824 precursor [Zea mays]	GO:0004601/peroxidase activity/Function	GO:0005576/extracellular region/Component	GO:0005618/cell wall/Component	GO:0048046/apoplast/Component	GO:0005515/protein binding/Function	GO:0005829/cytosol/Component	GO:0005794/Golgi apparatus/Component
CUST_45804_PI429062924	0.867578	1.75845	4.18733	11.2449	11.04	12.0592	13.3109	DAA45509	TPA: putative class III secretory plant peroxidase family protein [Zea mays]	GO:0004601/peroxidase activity/Function	GO:0005576/extracellular region/Component
CUST_46592_PI429062924	0.706866	1.84281	2.90234	14.3355	13.835	15.2174	15.8727	XP_002437459	hypothetical protein SORBIDRAFT_10g027490 [Sorghum bicolor]	GO:0004601/peroxidase activity/Function	GO:0005576/extracellular region/Component	GO:0005783/endoplasmic reticulum/Component	GO:0009269/response to desiccation/Process	GO:0009409/response to cold/Process	GO:0042538/hyperosmotic salinity response/Process	GO:0006826/iron ion transport/Process	GO:0010054/trichoblast differentiation/Process	GO:0010106/cellular response to iron ion starvation/Process	GO:0010167/response to nitrate/Process	GO:0015706/nitrate transport/Process	GO:0016132/brassinosteroid biosynthetic process/Process
CUST_47176_PI429062924	2.10071	1.49903	1.05793	6.69002	7.76089	7.27405	6.77126	XP_002441920	hypothetical protein SORBIDRAFT_08g004880 [Sorghum bicolor]	GO:0009533/chloroplast stromal thylakoid/Component	GO:0009535/chloroplast thylakoid membrane/Component	GO:0016688/L-ascorbate peroxidase activity/Function
CUST_4775_PI429062924	2.78892	0.990962	3.53616	9.58532	11.065	9.57222	11.4075	NP_001065568	Os11g0112400 [Oryza sativa Japonica Group]	GO:0004601/peroxidase activity/Function	GO:0005576/extracellular region/Component
CUST_50590_PI429062924	0.540308	0.483315	0.272858	7.30133	6.41319	6.25237	5.42755	XP_002441134	hypothetical protein SORBIDRAFT_09g021040 [Sorghum bicolor]	GO:0004601/peroxidase activity/Function	GO:0005576/extracellular region/Component	GO:0005634/nucleus/Component	GO:0005737/cytoplasm/Component
CUST_53170_PI429062924	4.98516	1.51142	2.45418	10.7229	13.0405	11.3188	12.0181	XP_002438233	hypothetical protein SORBIDRAFT_10g010040 [Sorghum bicolor]	GO:0004601/peroxidase activity/Function	GO:0005576/extracellular region/Component
CUST_56046_PI429062924	1.21052	2.56123	3.25385	6.43119	6.70681	7.78803	8.13334	NP_001106040	peroxidase 70 precursor [Zea mays]	GO:0004601/peroxidase activity/Function	GO:0005576/extracellular region/Component	GO:0005618/cell wall/Component	GO:0048046/apoplast/Component	GO:0005515/protein binding/Function	GO:0005829/cytosol/Component	GO:0005794/Golgi apparatus/Component
CUST_57843_PI429062924	1.05276	1.1351	2.12703	10.1814	10.2556	10.3642	11.2702	XP_002489307	hypothetical protein SORBIDRAFT_0010s007790 [Sorghum bicolor]	GO:0004602/glutathione peroxidase activity/Function	GO:0005739/mitochondrion/Component	GO:0005829/cytosol/Component	GO:0005515/protein binding/Function	GO:0005634/nucleus/Component	GO:0009407/toxin catabolic process/Process	GO:0005886/plasma membrane/Component
CUST_58671_PI429062924	1.17017	1.60238	0.466566	8.71955	8.94626	9.39977	7.6197	XP_002459237	hypothetical protein SORBIDRAFT_02g001135 [Sorghum bicolor]	GO:0004601/peroxidase activity/Function	GO:0005576/extracellular region/Component	GO:0010054/trichoblast differentiation/Process
CUST_59650_PI429062924	6.92212	3.17077	9.84683	5.17303	7.96424	6.83787	8.47269	XP_002461210	hypothetical protein SORBIDRAFT_02g042860 [Sorghum bicolor]	GO:0004601/peroxidase activity/Function	GO:0005576/extracellular region/Component	GO:0005618/cell wall/Component	GO:0048046/apoplast/Component	GO:0005515/protein binding/Function	GO:0005829/cytosol/Component	GO:0005794/Golgi apparatus/Component
CUST_60399_PI429062924	1.54419	1.35828	3.2171	5.63873	6.26557	6.08051	7.32449	XP_002442580	hypothetical protein SORBIDRAFT_08g022350 [Sorghum bicolor]	GO:0004447/iodide peroxidase activity/Function	GO:0004601/peroxidase activity/Function	GO:0005509/calcium ion binding/Function	GO:0005739/mitochondrion/Component	GO:0005886/plasma membrane/Component	GO:0005887/integral to plasma membrane/Component	GO:0006590/thyroid hormone generation/Process	GO:0009986/cell surface/Component	GO:0020037/heme binding/Function	GO:0034641/cellular nitrogen compound metabolic process/Process	GO:0035162/embryonic hemopoiesis/Process	GO:0042446/hormone biosynthetic process/Process	GO:0042744/hydrogen peroxide catabolic process/Process	GO:0044281/small molecule metabolic process/Process
CUST_60524_PI429062924	2.08533	1.36581	0.911605	10.1961	11.2564	10.6459	10.0626	XP_002439661	hypothetical protein SORBIDRAFT_09g018150 [Sorghum bicolor]	GO:0004601/peroxidase activity/Function	GO:0005576/extracellular region/Component	GO:0050832/defense response to fungus/Process	GO:0005829/cytosol/Component
CUST_7036_PI429062924	0.730005	0.907904	6.50663	7.63272	7.1787	7.49333	10.3346	XP_002440543	hypothetical protein SORBIDRAFT_09g002810 [Sorghum bicolor]	GO:0004601/peroxidase activity/Function	GO:0005576/extracellular region/Component	GO:0016757/transferase activity, transferring glycosyl groups/Function	GO:0005618/cell wall/Component	GO:0005634/nucleus/Component	GO:0005737/cytoplasm/Component	GO:0009505/plant-type cell wall/Component	GO:0009506/plasmodesma/Component
CUST_7297_PI429062924	2.90132	1.80586	0.812584	8.05991	9.59661	8.91259	7.7605	XP_002438534	hypothetical protein SORBIDRAFT_10g021650 [Sorghum bicolor]	GO:0004601/peroxidase activity/Function	GO:0005576/extracellular region/Component	GO:0005618/cell wall/Component	GO:0048046/apoplast/Component	GO:0005515/protein binding/Function	GO:0005829/cytosol/Component	GO:0005794/Golgi apparatus/Component
CUST_8686_PI429062924	0.569873	0.886597	3.07065	6.7352	5.92391	6.56155	8.35374	XP_002455406	hypothetical protein SORBIDRAFT_03g010250 [Sorghum bicolor]	GO:0004601/peroxidase activity/Function	GO:0005576/extracellular region/Component	GO:0009624/response to nematode/Process	GO:0005618/cell wall/Component
CUST_8942_PI429062924	0.62247	0.418714	0.712766	8.0567	7.37278	6.80074	7.5682	XP_002450133	hypothetical protein SORBIDRAFT_05g001010 [Sorghum bicolor]	GO:0004601/peroxidase activity/Function	GO:0005576/extracellular region/Component	GO:0005618/cell wall/Component	GO:0048046/apoplast/Component	GO:0005515/protein binding/Function	GO:0005829/cytosol/Component	GO:0005794/Golgi apparatus/Component
CUST_9032_PI429062924	4.8938	3.48524	10.0336	4.30923	6.60019	6.11049	7.63599	XP_002461210	hypothetical protein SORBIDRAFT_02g042860 [Sorghum bicolor]	GO:0004601/peroxidase activity/Function	GO:0005576/extracellular region/Component	GO:0005618/cell wall/Component	GO:0048046/apoplast/Component	GO:0005515/protein binding/Function	GO:0005829/cytosol/Component	GO:0005794/Golgi apparatus/Component
