# Supplementary material for: Transcriptome Profiling of Sugarcane Roots in Response to Low Potassium Stress
Source: PLoS One. 2015 May 8;10(5):e0126306. doi: 10.1371/journal.pone.0126306 (PMC4425431; doi:10.1371/journal.pone.0126306)
Supplement: S9 Table — (XLSX) [file pone.0126306.s009.xlsx]

## Sheet: Sheet1
S9_Table Gene involving other process differentially expressed under low-K stress.
ProbeName	Fold chang			Nomalize signal				nr_accession	description	GO
	8 h vs 0 h	24 h vs 0 h	72 h vs 0 h	0 h	8 h	24 h	72 h
CUST_10019_PI429062924	1.75264	1.3252	19.7667	2.98952	3.79904	3.39572	7.29451	NP_495360	Protein C18H9.3 [Caenorhabditis elegans]	GO:0003676/nucleic acid binding/Function	GO:0008270/zinc ion binding/Function
CUST_10212_PI429062924	0.516645	0.557729	0.123268	10.9053	9.95253	10.0629	7.88515	XP_002439877	hypothetical protein SORBIDRAFT_09g021840 [Sorghum bicolor]	GO:0005515/protein binding/Function
CUST_10336_PI429062924	1.38001	1.06257	0.215487	8.10406	8.56874	8.19162	5.88974	AFW56923	putative polyphenol oxidase family protein [Zea mays]	GO:0046872/metal ion binding/Function
CUST_10396_PI429062924	1.14094	1.04006	0.0844264	8.98333	9.17354	9.03999	5.41716	EAZ18782	hypothetical protein OsJ_34308 [Oryza sativa Japonica Group]	GO:0005515/protein binding/Function
CUST_10448_PI429062924	3.19511	1.16232	0.477968	12.2745	13.9504	12.4915	11.2095	XP_002443071	hypothetical protein SORBIDRAFT_08g007590 [Sorghum bicolor]	GO:0001725/stress fiber/Component	GO:0003779/actin binding/Function	GO:0005634/nucleus/Component	GO:0008270/zinc ion binding/Function	GO:0030018/Z disc/Component	GO:0030036/actin cytoskeleton organization/Process
CUST_10959_PI429062924	0.57251	0.950963	2.3336	7.78381	6.97919	7.71127	9.00637	AFW79371	hypersensitive-induced response protein [Zea mays]	GO:0005886/plasma membrane/Component	GO:0005773/vacuole/Component	GO:0005774/vacuolar membrane/Component	GO:0016020/membrane/Component	GO:0005515/protein binding/Function	GO:0043424/protein histidine kinase binding/Function	GO:0005829/cytosol/Component	GO:0009506/plasmodesma/Component	GO:0005794/Golgi apparatus/Component
CUST_11001_PI429062924	1.7151	1.91837	3.13844	5.68705	6.46534	6.62693	7.3371	EDM43423	hypothetical protein SCB49_00200 [unidentified eubacterium SCB49]	GO:0009507/chloroplast/Component	GO:0019825/oxygen binding/Function
CUST_11038_PI429062924	0.0243668	0.0513773	0.0391141	9.79186	4.43292	5.50914	5.11569	ACN26802	unknown [Zea mays]	GO:0000166/nucleotide binding/Function	GO:0005737/cytoplasm/Component	GO:0008150/biological_process/Process
CUST_11171_PI429062924	0.30453	0.53032	1.02375	8.3377	6.62236	7.42264	8.37156	XP_002463247	hypothetical protein SORBIDRAFT_02g040500 [Sorghum bicolor]	GO:0009507/chloroplast/Component	GO:0019825/oxygen binding/Function
CUST_11268_PI429062924	0.981088	1.24103	2.22294	6.94364	6.9161	7.25518	8.09611	NP_001105365	guanine nucleotide-binding protein subunit beta [Zea mays]	GO:0005515/protein binding/Function	GO:0007186/G-protein coupled receptor signaling pathway/Process
CUST_11412_PI429062924	0.820329	1.54727	0.428223	8.78551	8.49979	9.41524	7.56195	XP_002488883	hypothetical protein SORBIDRAFT_2600s002010 [Sorghum bicolor]	GO:0003677/DNA binding/Function	GO:0005737/cytoplasm/Component	GO:0008150/biological_process/Process
CUST_11463_PI429062924	0.605619	1.31101	3.74426	10.9752	10.2517	11.3659	12.8799	XP_002189074	PREDICTED: P-selectin-like [Taeniopygia guttata]	GO:0007155/cell adhesion/Process	GO:0016020/membrane/Component	GO:0030246/carbohydrate binding/Function
CUST_11516_PI429062924	0.00780264	0.05518	0.0243067	9.77182	2.77	5.59211	4.40932	DAA47878	TPA: hypothetical protein ZEAMMB73_346385 [Zea mays]	GO:0005509/calcium ion binding/Function	GO:0005634/nucleus/Component	GO:0008150/biological_process/Process	GO:0005829/cytosol/Component
CUST_11621_PI429062924	0.841912	1.30966	2.24202	8.86356	8.61531	9.25276	10.0284	XP_002438788	hypothetical protein SORBIDRAFT_10g026230 [Sorghum bicolor]	GO:0003779/actin binding/Function	GO:0005737/cytoplasm/Component	GO:0007010/cytoskeleton organization/Process
CUST_11649_PI429062924	0.435452	1.0457	1.294	10.0405	8.84111	10.105	10.4124	AAD27566	TNP2-like protein [Sorghum bicolor]	GO:0008270/zinc ion binding/Function
CUST_11707_PI429062924	0.422963	0.65223	1.35146	11.2802	10.0388	10.6637	11.7147	XP_002463389	hypothetical protein SORBIDRAFT_02g042955 [Sorghum bicolor]	GO:0046688/response to copper ion/Process	GO:0005507/copper ion binding/Function	GO:0046872/metal ion binding/Function	GO:0042597/periplasmic space/Component
CUST_11826_PI429062924	0.4387	0.801306	0.237294	8.21509	7.0264	7.89552	6.13984	DAA37068	TPA: hypothetical protein ZEAMMB73_919529 [Zea mays]	GO:0005509/calcium ion binding/Function	GO:0005739/mitochondrion/Component
CUST_11952_PI429062924	0.740441	1.39276	2.05557	6.52269	6.08914	7.00063	7.56223	BAD52677	hypothetical protein [Oryza sativa Japonica Group]	GO:0000786/nucleosome/Component	GO:0003677/DNA binding/Function	GO:0005634/nucleus/Component	GO:0006334/nucleosome assembly/Process	GO:0046982/protein heterodimerization activity/Function
CUST_12179_PI429062924	0.934756	1.42163	2.52788	7.72927	7.63193	8.23682	9.0672	XP_002459635	hypothetical protein SORBIDRAFT_02g007810 [Sorghum bicolor]	GO:0000166/nucleotide binding/Function	GO:0003723/RNA binding/Function
CUST_12700_PI429062924	0.370501	0.758846	0.719933	8.85144	7.41899	8.45332	8.37737			GO:0005515/protein binding/Function
CUST_13293_PI429062924	0.904228	1.29587	2.20413	12.149	12.0038	12.523	13.2892	DAA46271	TPA: hypothetical protein ZEAMMB73_509989 [Zea mays]	GO:0005509/calcium ion binding/Function	GO:0016021/integral to membrane/Component
CUST_13313_PI429062924	0.959439	0.640063	0.282685	7.34094	7.28121	6.69723	5.51821	ACL52966	unknown [Zea mays]	GO:0005739/mitochondrion/Component	GO:0030246/carbohydrate binding/Function
CUST_13569_PI429062924	0.698038	1.99691	2.71229	5.90532	5.38669	6.90308	7.34483	DAA54223	TPA: hypothetical protein ZEAMMB73_090596 [Zea mays]	GO:0005507/copper ion binding/Function	GO:0005886/plasma membrane/Component	GO:0031225/anchored to membrane/Component
CUST_13639_PI429062924	2.25306	1.9728	2.43768	9.17552	10.3474	10.1558	10.461	XP_002451362	hypothetical protein SORBIDRAFT_04g000730 [Sorghum bicolor]	GO:0019825/oxygen binding/Function
CUST_14211_PI429062924	0.947216	1.57315	4.20598	8.67063	8.59239	9.32428	10.7431			GO:0005543/phospholipid binding/Function	GO:0007165/signal transduction/Process
CUST_14219_PI429062924	0.270779	0.36158	0.236196	9.48013	7.59532	8.01252	7.39819	AAK98739	Hypothetical protein with similarity to PGPD14 [Oryza sativa Japonica Group]	GO:0005634/nucleus/Component	GO:0008270/zinc ion binding/Function
CUST_14446_PI429062924	0.999196	0.691135	2.37194	8.8473	8.84614	8.31434	10.0934	XP_002440438	hypothetical protein SORBIDRAFT_09g001020 [Sorghum bicolor]	GO:0005515/protein binding/Function
CUST_14696_PI429062924	2.2853	1.97628	1.24749	9.69433	10.8867	10.6771	10.0134	XP_002460085	hypothetical protein SORBIDRAFT_02g022520 [Sorghum bicolor]	GO:0005634/nucleus/Component	GO:0008270/zinc ion binding/Function	GO:0004842/ubiquitin-protein ligase activity/Function
CUST_14736_PI429062924	0.622071	1.19793	3.05987	9.7471	9.06226	10.0076	11.3606	XP_002465142	hypothetical protein SORBIDRAFT_01g032720 [Sorghum bicolor]	GO:0005509/calcium ion binding/Function	GO:0016020/membrane/Component
CUST_14915_PI429062924	0.673261	0.95457	2.07234	8.00624	7.43548	7.93916	9.0575	XP_002467726	hypothetical protein SORBIDRAFT_01g033100 [Sorghum bicolor]	GO:0000771/agglutination involved in conjugation/	GO:0005536/glucose binding/Function	GO:0005537/mannose binding/Function	GO:0005575/cellular_component/Component
CUST_14983_PI429062924	0.714568	0.957179	2.27101	9.95218	9.46732	9.88904	11.1355	NP_001170744	hypothetical protein [Zea mays]	GO:0030246/carbohydrate binding/Function	GO:0016021/integral to membrane/Component
CUST_15389_PI429062924	0.842668	0.754916	0.416713	8.73156	8.48459	8.32594	7.46868	XP_002462992	hypothetical protein SORBIDRAFT_02g035940 [Sorghum bicolor]	GO:0005515/protein binding/Function
CUST_15416_PI429062924	2.42823	1.9448	1.12736	11.0653	12.3452	12.0249	11.2382	XP_002437273	hypothetical protein SORBIDRAFT_10g023970 [Sorghum bicolor]	GO:0003677/DNA binding/Function	GO:0005576/extracellular region/Component
CUST_15767_PI429062924	0.9644	2.04534	2.41084	8.82554	8.77324	9.85788	10.0951	XP_002441795	hypothetical protein SORBIDRAFT_08g002430 [Sorghum bicolor]	GO:0017111/nucleoside-triphosphatase activity/Function	GO:0005524/ATP binding/Function	GO:0016887/ATPase activity/Function	GO:0000166/nucleotide binding/Function	GO:0005575/cellular_component/Component
CUST_1715_PI429062924	0.921871	0.69192	0.197627	7.40127	7.2839	6.86994	5.06212	XP_002447380	hypothetical protein SORBIDRAFT_06g034040 [Sorghum bicolor]	GO:0005576/extracellular region/Component	GO:0008233/peptidase activity/Function	GO:0008270/zinc ion binding/Function
CUST_17442_PI429062924	3.36731	1.02027	0.692601	11.6895	13.4411	11.7185	11.1596	NP_001131012	uncharacterized protein LOC100192117 [Zea mays]	GO:0009507/chloroplast/Component	GO:0005515/protein binding/Function
CUST_17668_PI429062924	0.719401	0.44862	0.499015	9.90769	9.43256	8.75125	8.90484	XP_002452536	hypothetical protein SORBIDRAFT_04g027560 [Sorghum bicolor]	GO:0003723/RNA binding/Function	GO:0004540/ribonuclease activity/Function	GO:0005737/cytoplasm/Component
CUST_1811_PI429062924	0.170042	0.195906	0.317406	8.68116	6.12513	6.3294	7.02556	NP_001167594	uncharacterized protein C18orf63 [Homo sapiens]	GO:0000131/incipient cellular bud site/Component	GO:0005935/cellular bud neck/Component	GO:0007165/signal transduction/Process	GO:0031505/fungal-type cell wall organization/Process	GO:0035023/regulation of Rho protein signal transduction/Process	GO:0005089/Rho guanyl-nucleotide exchange factor activity/Function	GO:0005543/phospholipid binding/Function
CUST_18283_PI429062924	0.31464	1.37223	1.57083	7.34459	5.67636	7.80111	7.99612	XP_002439470	hypothetical protein SORBIDRAFT_09g007290 [Sorghum bicolor]	GO:0005515/protein binding/Function	GO:0035264/multicellular organism growth/Process	GO:0050906/detection of stimulus involved in sensory perception/Process	GO:0006935/chemotaxis/Process	GO:0042073/intraflagellar transport/Process	GO:0005929/cilium/Component
CUST_18306_PI429062924	3.25044	1.49331	0.949906	11.4017	13.1023	11.9802	11.3275	AAC83731	antigen receptor [Ginglymostoma cirratum]	GO:0005634/nucleus/Component	GO:0008150/biological_process/Process	GO:0005515/protein binding/Function
CUST_18399_PI429062924	1.09187	0.978594	0.472821	8.6937	8.8205	8.66248	7.61306	NP_001144868	uncharacterized protein LOC100277963 [Zea mays]	GO:0005509/calcium ion binding/Function	GO:0003208/cardiac ventricle morphogenesis/Process	GO:0003151/outflow tract morphogenesis/Process
CUST_18731_PI429062924	0.326759	0.40951	0.0772397	7.11835	5.50465	5.83032	3.42384	EEC76795	hypothetical protein OsI_14905 [Oryza sativa Indica Group]	GO:0005509/calcium ion binding/Function
CUST_18744_PI429062924	0.830121	0.609405	0.488347	7.7883	7.51969	7.07377	6.75428			GO:0000822/inositol hexakisphosphate binding/Function	GO:0009734/auxin mediated signaling pathway/Process
CUST_18764_PI429062924	1.30727	0.679284	0.296252	8.90336	9.28992	8.34545	7.14826			GO:0003723/RNA binding/Function	GO:0005524/ATP binding/Function	GO:0008026/ATP-dependent helicase activity/Function
CUST_18783_PI429062924	2.22974	1.443	0.607082	7.12435	8.28122	7.65343	6.40431	XP_002446007	hypothetical protein SORBIDRAFT_06g000460 [Sorghum bicolor]	GO:0005737/cytoplasm/Component	GO:0008150/biological_process/Process	GO:0008270/zinc ion binding/Function
CUST_1880_PI429062924	0.355036	0.626546	0.820553	8.81555	7.32159	8.14105	8.53022	ACR36118	unknown [Zea mays]	GO:0005634/nucleus/Component	GO:0005739/mitochondrion/Component	GO:0008270/zinc ion binding/Function
CUST_18839_PI429062924	1.0717	0.995147	2.05169	10.1429	10.2428	10.1359	11.1797	NP_001066523	Os12g0263000 [Oryza sativa Japonica Group]	GO:0000287/magnesium ion binding/Function	GO:0005524/ATP binding/Function	GO:0042803/protein homodimerization activity/Function	GO:0043295/glutathione binding/Function
CUST_19012_PI429062924	1.45532	1.42475	2.13586	9.80347	10.3448	10.3142	10.8983	XP_002448531	hypothetical protein SORBIDRAFT_06g028560 [Sorghum bicolor]	GO:0005524/ATP binding/Function	GO:0005886/plasma membrane/Component	GO:0016020/membrane/Component
CUST_19109_PI429062924	0.856013	1.39925	3.75535	9.88626	9.66196	10.3709	11.7952			GO:0008150/biological_process/Process	GO:0005739/mitochondrion/Component	GO:0016020/membrane/Component	GO:0008270/zinc ion binding/Function
CUST_19243_PI429062924	0.95113	2.60144	7.43242	6.84992	6.77763	8.22923	9.74375	XP_002438283	hypothetical protein SORBIDRAFT_10g011110 [Sorghum bicolor]	GO:0003677/DNA binding/Function	GO:0005576/extracellular region/Component
CUST_19341_PI429062924	2.0554	1.57864	0.719331	10.06	11.0994	10.7187	9.58473	XP_002437273	hypothetical protein SORBIDRAFT_10g023970 [Sorghum bicolor]	GO:0003677/DNA binding/Function	GO:0005576/extracellular region/Component
CUST_19419_PI429062924	1.15364	1.2608	2.31926	6.01829	6.22448	6.35262	7.23196	XP_002467736	hypothetical protein SORBIDRAFT_01g033210 [Sorghum bicolor]	GO:0000166/nucleotide binding/Function	GO:0005634/nucleus/Component	GO:0080008/Cul4-RING ubiquitin ligase complex/Component
CUST_20133_PI429062924	0.788517	1.01697	0.471787	7.37278	7.02999	7.39706	6.28899	YP_005611176	hypothetical protein BJ6T_63390 [Bradyrhizobium japonicum USDA 6]	GO:0005524/ATP binding/Function	GO:0005634/nucleus/Component	GO:0006461/protein complex assembly/Process	GO:0016887/ATPase activity/Function
CUST_20296_PI429062924	0.844546	1.07248	2.33547	9.37539	9.13164	9.47634	10.5991	DAA45934	TPA: hypothetical protein ZEAMMB73_645420 [Zea mays]	GO:0000166/nucleotide binding/Function	GO:0003676/nucleic acid binding/Function	GO:0005634/nucleus/Component	GO:0005730/nucleolus/Component
CUST_20545_PI429062924	1.08734	0.851412	2.04789	7.25801	7.37881	7.02593	8.29214	BAJ96081	predicted protein [Hordeum vulgare subsp. vulgare]	GO:0000287/magnesium ion binding/Function	GO:0005524/ATP binding/Function	GO:0042803/protein homodimerization activity/Function	GO:0043295/glutathione binding/Function
CUST_21114_PI429062924	1.54595	1.94069	2.23971	6.51816	7.14666	7.47473	7.68147	XP_002439198	hypothetical protein SORBIDRAFT_09g002140 [Sorghum bicolor]	GO:0051219/phosphoprotein binding/Function
CUST_2120_PI429062924	0.25804	0.156827	0.141667	11.788	9.83366	9.11525	8.96857	NP_001150572	RING-H2 finger protein ATL1R [Zea mays]	GO:0008270/zinc ion binding/Function	GO:0009507/chloroplast/Component	GO:0010200/response to chitin/Process
CUST_21343_PI429062924	0.50975	1.01551	2.46487	12.4736	11.5015	12.4958	13.7751	XP_002446967	hypothetical protein SORBIDRAFT_06g026000 [Sorghum bicolor]	GO:0019825/oxygen binding/Function	GO:0005783/endoplasmic reticulum/Component
CUST_21433_PI429062924	2.20575	0.946286	0.772287	10.789	11.9302	10.7093	10.4162	NP_001061223	Os08g0203400 [Oryza sativa Japonica Group]	GO:0005524/ATP binding/Function	GO:0005886/plasma membrane/Component	GO:0016020/membrane/Component
CUST_21803_PI429062924	1.15079	0.292773	0.776202	7.70644	7.90907	5.93429	7.34094	XP_002440441	hypothetical protein SORBIDRAFT_09g001050 [Sorghum bicolor]	GO:0005515/protein binding/Function
CUST_21888_PI429062924	0.508063	0.536166	0.219619	9.31212	8.3352	8.41287	7.12519	XP_002465214	hypothetical protein SORBIDRAFT_01g034210 [Sorghum bicolor]	GO:0005516/calmodulin binding/Function	GO:0005634/nucleus/Component	GO:0008150/biological_process/Process
CUST_22596_PI429062924	1.07878	2.7203	2.24885	6.78579	6.89519	8.22955	7.95498	NP_001151061	early nodulin-like protein 3 precursor [Zea mays]	GO:0005507/copper ion binding/Function	GO:0005886/plasma membrane/Component	GO:0031225/anchored to membrane/Component
CUST_22978_PI429062924	1.04276	1.29716	2.20127	7.28885	7.34926	7.66421	8.42719	XP_002457088	hypothetical protein SORBIDRAFT_03g001070 [Sorghum bicolor]	GO:0005576/extracellular region/Component	GO:0019825/oxygen binding/Function	GO:0005515/protein binding/Function
CUST_2300_PI429062924	0.548938	0.379447	0.427488	8.03139	7.1661	6.63336	6.80535	XP_002452333	hypothetical protein SORBIDRAFT_04g023880 [Sorghum bicolor]	GO:0004497/monooxygenase activity/Function	GO:0005506/iron ion binding/Function	GO:0009055/electron carrier activity/Function	GO:0016705/oxidoreductase activity, acting on paired donors, with incorporation or reduction of molecular oxygen/Function	GO:0020037/heme binding/Function
CUST_23097_PI429062924	1.7253	1.90866	3.89738	5.74885	6.5357	6.68141	7.71136	XP_002457825	hypothetical protein SORBIDRAFT_03g014430 [Sorghum bicolor]	GO:0005509/calcium ion binding/Function	GO:0005515/protein binding/Function	GO:0043621/protein self-association/Function
CUST_23266_PI429062924	0.144888	0.361593	0.0427871	14.2991	11.5121	12.8316	9.75244	XP_002465140	hypothetical protein SORBIDRAFT_01g032690 [Sorghum bicolor]	GO:0005509/calcium ion binding/Function	GO:0005634/nucleus/Component	GO:0008150/biological_process/Process	GO:0005829/cytosol/Component
CUST_2347_PI429062924	0.612911	0.499513	0.424169	9.82225	9.116	8.82084	8.58496			GO:0005783/endoplasmic reticulum/Component	GO:0006621/protein retention in ER lumen/Process	GO:0015031/protein transport/Process	GO:0016021/integral to membrane/Component	GO:0046923/ER retention sequence binding/Function
CUST_23631_PI429062924	1.00366	1.4056	2.71765	9.2725	9.27776	9.76368	10.7149	NP_001150089	LOC100283718 [Zea mays]	GO:0005509/calcium ion binding/Function	GO:0005886/plasma membrane/Component	GO:0046686/response to cadmium ion/Process
CUST_23684_PI429062924	1.12744	0.858854	0.440678	11.5464	11.7195	11.3269	10.3642	XP_002453006	hypothetical protein SORBIDRAFT_04g036490 [Sorghum bicolor]	GO:0005737/cytoplasm/Component	GO:0005739/mitochondrion/Component	GO:0008270/zinc ion binding/Function	GO:0005829/cytosol/Component	GO:0009610/response to symbiotic fungus/Process
CUST_23800_PI429062924	1.08454	0.590224	0.171977	9.96513	10.0822	9.20446	7.42541	XP_002444126	hypothetical protein SORBIDRAFT_07g008860 [Sorghum bicolor]	GO:0019825/oxygen binding/Function
CUST_23877_PI429062924	0.768575	1.02275	2.22167	7.59355	7.2138	7.626	8.74519	NP_001142211	uncharacterized protein LOC100274379 [Zea mays]	GO:0005634/nucleus/Component	GO:0008150/biological_process/Process	GO:0005737/cytoplasm/Component	GO:0030246/carbohydrate binding/Function
CUST_24042_PI429062924	1.15152	1.17961	2.0446	13.6263	13.8298	13.8646	14.6581	NP_001142124	uncharacterized protein LOC100274288 precursor [Zea mays]	GO:0004565/beta-galactosidase activity/Function	GO:0004567/beta-mannosidase activity/Function	GO:0008270/zinc ion binding/Function	GO:0008422/beta-glucosidase activity/Function	GO:0033907/beta-D-fucosidase activity/	GO:0042803/protein homodimerization activity/Function	GO:0042973/glucan endo-1,3-beta-D-glucosidase activity/Function	GO:0047668/amygdalin beta-glucosidase activity/Function	GO:0047701/beta-L-arabinosidase activity/	GO:0050224/prunasin beta-glucosidase activity/	GO:0080079/cellobiose glucosidase activity/Function	GO:0080083/beta-gentiobiose beta-glucosidase activity/Function
CUST_24124_PI429062924	0.809927	0.725633	0.287474	9.98414	9.68	9.52145	8.18564	EMT06253	Disease resistance protein RGA2 [Aegilops tauschii]	GO:0005578/proteinaceous extracellular matrix/Component	GO:0008237/metallopeptidase activity/Function	GO:0008270/zinc ion binding/Function
CUST_24357_PI429062924	0.492928	1.02571	1.11478	12.9406	11.9201	12.9773	13.0974	NP_001141121	uncharacterized protein LOC100273206 precursor [Zea mays]	GO:0005507/copper ion binding/Function	GO:0005886/plasma membrane/Component	GO:0031225/anchored to membrane/Component
CUST_24392_PI429062924	0.47163	0.444609	1.6156	7.27305	6.18878	6.10366	7.96512	XP_002458066	hypothetical protein SORBIDRAFT_03g026360 [Sorghum bicolor]	GO:0005886/plasma membrane/Component	GO:0005773/vacuole/Component	GO:0005774/vacuolar membrane/Component	GO:0016020/membrane/Component	GO:0005515/protein binding/Function	GO:0043424/protein histidine kinase binding/Function	GO:0005829/cytosol/Component	GO:0009506/plasmodesma/Component	GO:0005794/Golgi apparatus/Component
CUST_24756_PI429062924	0.500515	0.469192	0.367229	10.8901	9.89162	9.79838	9.44488	XP_002462394	hypothetical protein SORBIDRAFT_02g024960 [Sorghum bicolor]	GO:0003723/RNA binding/Function	GO:0005634/nucleus/Component
CUST_24944_PI429062924	0.284816	0.280302	0.212541	11.3315	9.51956	9.49652	9.09727	XP_002464531	hypothetical protein SORBIDRAFT_01g020210 [Sorghum bicolor]	GO:0005634/nucleus/Component	GO:0008270/zinc ion binding/Function
CUST_25189_PI429062924	0.548236	0.529565	0.406983	7.93314	7.066	7.01602	6.63617	XP_002439994	hypothetical protein SORBIDRAFT_09g024070 [Sorghum bicolor]	GO:0005886/plasma membrane/Component	GO:0006869/lipid transport/Process	GO:0008289/lipid binding/Function	GO:0031225/anchored to membrane/Component	GO:0010167/response to nitrate/Process	GO:0015706/nitrate transport/Process
CUST_25609_PI429062924	2.33612	1.8959	4.99556	5.83096	7.05507	6.75384	8.1516	NP_001169043	uncharacterized protein LOC100382882 precursor [Zea mays]	GO:0001786/phosphatidylserine binding/Function	GO:0005178/integrin binding/Function	GO:0005509/calcium ion binding/Function	GO:0005615/extracellular space/Component	GO:0006910/phagocytosis, recognition/Process	GO:0006911/phagocytosis, engulfment/Process	GO:0007155/cell adhesion/Process	GO:0008429/phosphatidylethanolamine binding/Function	GO:0009897/external side of plasma membrane/Component	GO:0019897/extrinsic to plasma membrane/Component	GO:0031012/extracellular matrix/Component	GO:0070062/extracellular vesicular exosome/Component	GO:2000427/positive regulation of apoptotic cell clearance/Process
CUST_25780_PI429062924	1.03652	0.961051	0.471438	10.011	10.0627	9.95367	8.92612	AFW63330	hypothetical protein ZEAMMB73_683286 [Zea mays]	GO:0009507/chloroplast/Component	GO:0004311/farnesyltranstransferase activity/Function	GO:0005515/protein binding/Function
CUST_26323_PI429062924	1.08264	1.15491	2.2873	7.47729	7.59184	7.68507	8.67094	BAC24853	protease inhibitor-like protein [Oryza sativa Japonica Group]	GO:0005886/plasma membrane/Component	GO:0006869/lipid transport/Process	GO:0008289/lipid binding/Function	GO:0031225/anchored to membrane/Component	GO:0010167/response to nitrate/Process	GO:0015706/nitrate transport/Process
CUST_26328_PI429062924	3.9369	1.3976	0.480237	6.42113	8.39819	6.90409	5.36295	ZP_02443371	hypothetical protein ANACOL_02676 [Anaerotruncus colihominis DSM 17241]	GO:0000166/nucleotide binding/Function	GO:0003674/molecular_function/Function	GO:0003676/nucleic acid binding/Function	GO:0003723/RNA binding/Function	GO:0005575/cellular_component/Component	GO:0008150/biological_process/Process
CUST_26411_PI429062924	1.04109	1.09183	2.36833	10.6497	10.7078	10.7764	11.8935	XP_002457825	hypothetical protein SORBIDRAFT_03g014430 [Sorghum bicolor]	GO:0005509/calcium ion binding/Function	GO:0005515/protein binding/Function	GO:0043621/protein self-association/Function
CUST_2647_PI429062924	4.48998	1.91067	1.48186	6.78363	8.95034	7.71771	7.35105	XP_002464424	hypothetical protein SORBIDRAFT_01g018000 [Sorghum bicolor]	GO:0003779/actin binding/Function	GO:0005618/cell wall/Component	GO:0005634/nucleus/Component	GO:0005730/nucleolus/Component	GO:0005737/cytoplasm/Component	GO:0005819/spindle/Component	GO:0009524/phragmoplast/Component	GO:0005886/plasma membrane/Component
CUST_26691_PI429062924	0.649044	1.11961	2.27291	7.95433	7.33072	8.11733	9.13887	XP_002463677	hypothetical protein SORBIDRAFT_01g004060 [Sorghum bicolor]	GO:0005575/cellular_component/Component	GO:0019825/oxygen binding/Function
CUST_26892_PI429062924	0.358404	0.630207	1.3569	11.3192	9.83889	10.6531	11.7595	XP_002458765	hypothetical protein SORBIDRAFT_03g039880 [Sorghum bicolor]	GO:0005576/extracellular region/Component	GO:0006869/lipid transport/Process	GO:0008289/lipid binding/Function
CUST_27082_PI429062924	0.653667	0.624922	0.431638	14.7078	14.0944	14.0295	13.4957	EAY75333	hypothetical protein OsI_03226 [Oryza sativa Indica Group]	GO:0005102/receptor binding/Function	GO:0005576/extracellular region/Component	GO:0007165/signal transduction/Process	GO:0048046/apoplast/Component
CUST_27201_PI429062924	0.272585	0.734828	0.188608	9.64129	7.76607	9.19676	7.23475	Q5U9T2	RecName: Full=Horcolin; AltName: Full=Agglutinin; AltName: Full=Mannose-specific lectin	GO:0000771/agglutination involved in conjugation/	GO:0005536/glucose binding/Function	GO:0005537/mannose binding/Function	GO:0005575/cellular_component/Component
CUST_27238_PI429062924	0.961653	0.628891	0.285538	9.77494	9.71853	9.10582	7.96669	XP_002459121	hypothetical protein SORBIDRAFT_03g046280 [Sorghum bicolor]	GO:0030246/carbohydrate binding/Function
CUST_274_PI429062924	0.44983	0.291779	0.134622	11.2777	10.1252	9.50067	8.38471	NP_001060292	Os07g0619200 [Oryza sativa Japonica Group]	GO:0005509/calcium ion binding/Function
CUST_27654_PI429062924	2.33386	1.04047	1.28728	11.9753	13.1981	12.0326	12.3397	XP_001840588	hypothetical protein CC1G_09472 [Coprinopsis cinerea okayama7#130]	GO:0005509/calcium ion binding/Function	GO:0008270/zinc ion binding/Function
CUST_27795_PI429062924	0.49353	1.08365	0.804512	8.66742	7.64863	8.78332	8.3536	XP_002447479	hypothetical protein SORBIDRAFT_06g001680 [Sorghum bicolor]	GO:0003677/DNA binding/Function	GO:0005634/nucleus/Component	GO:0005773/vacuole/Component
CUST_27857_PI429062924	0.498033	0.631434	1.02012	7.39229	6.3866	6.72899	7.42103	XP_002456365	hypothetical protein SORBIDRAFT_03g034780 [Sorghum bicolor]	GO:0005737/cytoplasm/Component	GO:0008289/lipid binding/Function
CUST_28225_PI429062924	0.173987	0.860613	0.668929	7.46999	4.94704	7.25342	6.88991			GO:0004143/diacylglycerol kinase activity/Function	GO:0005543/phospholipid binding/Function	GO:0007205/protein kinase C-activating G-protein coupled receptor signaling pathway/Process	GO:0035556/intracellular signal transduction/Process
CUST_28296_PI429062924	0.574772	0.584494	0.496151	7.65835	6.85941	6.88361	6.6472	XP_002439047	hypothetical protein SORBIDRAFT_10g030520 [Sorghum bicolor]	GO:0005515/protein binding/Function
CUST_29041_PI429062924	0.494017	1.01311	0.865296	12.5135	11.4961	12.5323	12.3047	NP_001142366	EF hand family [Zea mays]	GO:0005509/calcium ion binding/Function	GO:0008150/biological_process/Process	GO:0030048/actin filament-based movement/Process	GO:0051645/Golgi localization/Process	GO:0051646/mitochondrion localization/Process	GO:0060151/peroxisome localization/Process
CUST_29343_PI429062924	0.644907	0.488563	0.663485	7.55564	6.92281	6.52226	6.96378	ZP_09149776	hypothetical protein HMPREF9473_01838 [Clostridium hathewayi WAL-18680]	GO:0043332/mating projection tip/Component	GO:0005933/cellular bud/Component	GO:0005935/cellular bud neck/Component	GO:0006810/transport/Process	GO:0006887/exocytosis/Process	GO:0015031/protein transport/Process	GO:0005934/cellular bud tip/Component	GO:0005737/cytoplasm/Component	GO:0090522/vesicle tethering involved in exocytosis/Process	GO:0005886/plasma membrane/Component	GO:0017049/GTP-Rho binding/Function	GO:0007266/Rho protein signal transduction/Process	GO:0051601/exocyst localization/Process	GO:0001927/exocyst assembly/Process	GO:0006893/Golgi to plasma membrane transport/Process	GO:0000131/incipient cellular bud site/Component	GO:0005546/phosphatidylinositol-4,5-bisphosphate binding/Function	GO:0000145/exocyst/Component
CUST_29663_PI429062924	0.485401	0.542231	0.725919	7.31703	6.27428	6.43401	6.85491	XP_002443438	hypothetical protein SORBIDRAFT_08g019470 [Sorghum bicolor]	GO:0005576/extracellular region/Component	GO:0019825/oxygen binding/Function
CUST_29753_PI429062924	0.394918	0.56487	0.153654	8.17591	6.83554	7.3519	5.47367			GO:0008150/biological_process/Process	GO:0016208/AMP binding/Function
CUST_30027_PI429062924	0.955459	2.03294	0.937837	11.592	11.5263	12.6156	11.4994	YP_002571203		GO:0000775/chromosome, centromeric region/Component	GO:0019237/centromeric DNA binding/Function
CUST_30196_PI429062924	0.249362	1.09742	1.48232	8.46372	6.46003	8.59784	9.03157			GO:0003677/DNA binding/Function	GO:0046872/metal ion binding/Function
CUST_30437_PI429062924	0.518908	1.3735	3.30432	8.52884	7.58239	8.98669	10.2532	ACF79072		GO:0005509/calcium ion binding/Function	GO:0005634/nucleus/Component
CUST_3068_PI429062924	2.08649	1.69336	0.816233	7.4566	8.51768	8.21648	7.16365	XP_002437418	hypothetical protein SORBIDRAFT_10g026650 [Sorghum bicolor]	GO:0046872/metal ion binding/Function	GO:0008270/zinc ion binding/Function	GO:0005622/intracellular/Component
CUST_30739_PI429062924	1.0161	3.9816	6.42835	6.98178	7.00483	8.97513	9.66623	XP_002442241		GO:0005089/Rho guanyl-nucleotide exchange factor activity/Function	GO:0005543/phospholipid binding/Function	GO:0035023/regulation of Rho protein signal transduction/Process
CUST_30940_PI429062924	0.947599	1.28745	2.09208	11.1321	11.0545	11.4966	12.1971	DAA61048		GO:0005525/GTP binding/Function	GO:0005886/plasma membrane/Component	GO:0031901/early endosome membrane/Component	GO:0032588/trans-Golgi network membrane/Component	GO:0005829/cytosol/Component	GO:0009506/plasmodesma/Component	GO:0016192/vesicle-mediated transport/Process
CUST_30961_PI429062924	0.865473	0.795677	0.408448	11.8432	11.6347	11.5134	10.5514	XP_002437328		GO:0046872/metal ion binding/Function
CUST_31094_PI429062924	1.19994	1.07962	2.04586	7.15048	7.41344	7.261	8.18319	XP_002437554		GO:0000784/nuclear chromosome, telomeric region/Component	GO:0000794/condensed nuclear chromosome/Component	GO:0005521/lamin binding/Function	GO:0005635/nuclear envelope/Component	GO:0005637/nuclear inner membrane/Component	GO:0006998/nuclear envelope organization/Process	GO:0030335/positive regulation of cell migration/Process	GO:0031022/nuclear migration along microfilament/Process	GO:0031965/nuclear membrane/Component	GO:0034993/SUN-KASH complex/Component	GO:0042802/identical protein binding/Function	GO:0051642/centrosome localization/Process	GO:0090286/cytoskeletal anchoring at nuclear membrane/Process	GO:0090292/nuclear matrix anchoring at nuclear membrane/Process
CUST_31170_PI429062924	0.792729	1.24294	2.38832	7.109	6.7739	7.42276	8.36499	XP_002461527		GO:0003723/RNA binding/Function	GO:0030529/ribonucleoprotein complex/Component
CUST_31326_PI429062924	0.480889	1.21739	1.03252	8.25304	7.19681	8.53682	8.2992	XP_002460552		GO:0005525/GTP binding/Function	GO:0005634/nucleus/Component	GO:0005768/endosome/Component	GO:0009504/cell plate/Component
CUST_31394_PI429062924	0.285728	0.354644	0.351391	11.7739	9.96665	10.2784	10.2651	NP_001048576		GO:0003677/DNA binding/Function	GO:0005634/nucleus/Component	GO:0008150/biological_process/Process	GO:0042546/cell wall biogenesis/Process
CUST_31463_PI429062924	1.29276	0.403408	0.647983	6.73455	7.10501	5.42486	6.10858	XP_002462372		GO:0005509/calcium ion binding/Function	GO:0005886/plasma membrane/Component	GO:0008150/biological_process/Process
CUST_31481_PI429062924	0.80351	1.75598	2.19212	11.0768	10.7612	11.8891	12.2092	XP_002468595		GO:0005634/nucleus/Component	GO:0046872/metal ion binding/Function
CUST_31860_PI429062924	2.28804	1.8854	0.752773	6.98962	8.18373	7.90449	6.5799	XP_002446007		GO:0005737/cytoplasm/Component	GO:0008150/biological_process/Process	GO:0008270/zinc ion binding/Function
CUST_32244_PI429062924	0.899021	1.17197	2.0209	11.4238	11.2702	11.6528	12.4388	XP_002489057		GO:0030276/clathrin binding/Function	GO:0016020/membrane/Component	GO:0005829/cytosol/Component
CUST_3240_PI429062924	1.49883	1.01887	2.24158	8.13649	8.72033	8.16346	9.301	XP_002462294	hypothetical protein SORBIDRAFT_02g023360 [Sorghum bicolor]	GO:0005938/cell cortex/Component	GO:0007165/signal transduction/Process	GO:0015629/actin cytoskeleton/Component	GO:0035091/phosphatidylinositol binding/Function
CUST_32497_PI429062924	1.26045	1.2036	2.60102	6.16497	6.49891	6.43232	7.54405	YP_003986581		GO:0016787/hydrolase activity/Function	GO:0005524/ATP binding/Function	GO:0004386/helicase activity/Function	GO:0003968/RNA-directed RNA polymerase activity/Function	GO:0008026/ATP-dependent helicase activity/Function	GO:0003676/nucleic acid binding/Function
CUST_32601_PI429062924	1.07901	262.611	1.01481	1.62481	1.73452	9.6616	1.64603			GO:0046872/metal ion binding/Function	GO:0003676/nucleic acid binding/Function	GO:0016787/hydrolase activity/Function
CUST_32815_PI429062924	0.199095	0.527813	0.625785	8.10044	5.77196	7.17854	7.42418	ACN37065		GO:0003677/DNA binding/Function	GO:0005634/nucleus/Component
CUST_32835_PI429062924	1.22477	0.906027	0.327615	7.25008	7.54259	7.10771	5.64016	EGB09733		GO:0003676/nucleic acid binding/Function	GO:0005634/nucleus/Component	GO:0046872/metal ion binding/Function
CUST_32887_PI429062924	1.37842	0.798399	0.463353	8.12394	8.58695	7.79912	7.01412	AFW59282		GO:0005634/nucleus/Component	GO:0046872/metal ion binding/Function	GO:0005730/nucleolus/Component
CUST_32936_PI429062924	0.44759	0.630932	0.822161	7.36034	6.20059	6.69589	7.07783	XP_002461090		GO:0009507/chloroplast/Component	GO:0019825/oxygen binding/Function
CUST_33085_PI429062924	0.999379	1.58345	3.09017	8.91349	8.91259	9.57656	10.5412			GO:0000131/incipient cellular bud site/Component	GO:0005935/cellular bud neck/Component	GO:0007165/signal transduction/Process	GO:0031505/fungal-type cell wall organization/Process	GO:0035023/regulation of Rho protein signal transduction/Process	GO:0005089/Rho guanyl-nucleotide exchange factor activity/Function	GO:0005543/phospholipid binding/Function
CUST_33097_PI429062924	2.83831	1.26998	0.588469	8.91239	10.4174	9.25721	8.14743	XP_003463971		GO:0005829/cytosol/Component	GO:0046983/protein dimerization activity/Function	GO:0048306/calcium-dependent protein binding/Function
CUST_33539_PI429062924	1.49333	2.05518	5.9147	9.87902	10.4575	10.9183	12.4433	XP_002454532		GO:0005576/extracellular region/Component	GO:0009826/unidimensional cell growth/Process	GO:0009828/plant-type cell wall loosening/Process	GO:0009831/plant-type cell wall modification involved in multidimensional cell growth/Process
CUST_33972_PI429062924	0.368778	0.824035	1.0641	12.9472	11.508	12.668	13.0369	XP_002458853		GO:0005515/protein binding/Function
CUST_34059_PI429062924	0.716948	1.16131	0.366519	9.09842	8.61836	9.31417	7.65038	XP_002447440		GO:0005509/calcium ion binding/Function	GO:0005886/plasma membrane/Component	GO:0008150/biological_process/Process
CUST_34122_PI429062924	1.69373	1.515	2.37587	7.51549	8.27569	8.11481	8.76394	XP_002455286		GO:0008270/zinc ion binding/Function
CUST_34236_PI429062924	1.18384	1.46144	2.45377	9.7976	10.0411	10.345	11.0926	XP_002441079		GO:0019825/oxygen binding/Function
CUST_34285_PI429062924	1.00099	0.787282	0.474926	10.3608	10.3623	10.0158	9.2866			GO:0051056/regulation of small GTPase mediated signal transduction/Process	GO:0005085/guanyl-nucleotide exchange factor activity/Function	GO:0005622/intracellular/Component	GO:0007264/small GTPase mediated signal transduction/Process	GO:0005509/calcium ion binding/Function	GO:0035556/intracellular signal transduction/Process	GO:0046872/metal ion binding/Function
CUST_34411_PI429062924	1.17793	1.8811	4.94109	7.55999	7.79625	8.47157	9.86482	EMT06940		GO:0005575/cellular_component/Component	GO:0046872/metal ion binding/Function
CUST_34616_PI429062924	0.158511	0.712045	0.0961683	10.0554	7.39807	9.56546	6.67712	XP_002453609		GO:0005634/nucleus/Component	GO:0008270/zinc ion binding/Function
CUST_35223_PI429062924	0.495552	0.602833	1.05633	8.62489	7.612	7.89472	8.70395	DAA47719		GO:0005524/ATP binding/Function	GO:0005886/plasma membrane/Component	GO:0016887/ATPase activity/Function
CUST_35237_PI429062924	2.0856	1.46345	1.2662	8.68983	9.75029	9.23921	9.03033	XP_002454308		GO:0000166/nucleotide binding/Function	GO:0005737/cytoplasm/Component	GO:0005834/heterotrimeric G-protein complex/Component	GO:0008150/biological_process/Process
CUST_35324_PI429062924	1.33699	0.822814	2.58658	6.7608	7.17978	6.47944	8.13184	EMD87851		GO:0005524/ATP binding/Function	GO:0005886/plasma membrane/Component	GO:0005942/phosphatidylinositol 3-kinase complex/Component	GO:0016303/1-phosphatidylinositol-3-kinase activity/Function	GO:0035005/1-phosphatidylinositol-4-phosphate 3-kinase activity/Function	GO:0035091/phosphatidylinositol binding/Function	GO:0036092/phosphatidylinositol-3-phosphate biosynthetic process/Process	GO:0048015/phosphatidylinositol-mediated signaling/Process
CUST_35326_PI429062924	1.35112	0.931103	2.3474	9.31117	9.74532	9.20819	10.5422			GO:0005543/phospholipid binding/Function
CUST_35459_PI429062924	1.02217	0.955201	0.461721	13.3271	13.3588	13.261	12.2122	DAA46411		GO:0003677/DNA binding/Function	GO:0005634/nucleus/Component	GO:0005829/cytosol/Component
CUST_35965_PI429062924	0.42373	0.460028	1.39046	8.6531	7.41431	7.53289	9.12866	XP_002466942		GO:0019825/oxygen binding/Function
CUST_36062_PI429062924	1.03513	1.60792	3.957	9.56987	9.61969	10.2551	11.5543	XP_002446966		GO:0019825/oxygen binding/Function	GO:0005783/endoplasmic reticulum/Component
CUST_36072_PI429062924	1.34646	1.38232	2.14112	6.46633	6.8955	6.93342	7.5647	EHY61160		GO:0019722/calcium-mediated signaling/Process	GO:0000166/nucleotide binding/Function
CUST_36153_PI429062924	0.233907	0.602158	0.872151	9.35101	7.25501	8.61922	9.15366	ACG35775		GO:0005634/nucleus/Component	GO:0008150/biological_process/Process	GO:0005737/cytoplasm/Component	GO:0030246/carbohydrate binding/Function
CUST_36538_PI429062924	1.16106	1.17913	0.47818	7.36848	7.58393	7.60621	6.3041			GO:0005178/integrin binding/Function	GO:0005887/integral to plasma membrane/Component	GO:0007155/cell adhesion/Process	GO:0008201/heparin binding/Function	GO:0016023/cytoplasmic membrane-bounded vesicle/Component
CUST_36542_PI429062924	4.75801	0.951158	1.71539	6.44895	8.69931	6.37671	7.22749	XP_004283845		GO:0003777/microtubule motor activity/Function	GO:0005524/ATP binding/Function	GO:0005622/intracellular/Component	GO:0005871/kinesin complex/Component	GO:0007005/mitochondrion organization/Process	GO:0008017/microtubule binding/Function	GO:0031966/mitochondrial membrane/Component	GO:0072384/organelle transport along microtubule/Process
CUST_36979_PI429062924	0.936642	1.31447	2.14324	11.0928	10.9984	11.4873	12.1926	ACG34171		GO:0000910/cytokinesis/Process	GO:0003779/actin binding/Function	GO:0005543/phospholipid binding/Function	GO:0005826/actomyosin contractile ring/Component
CUST_37132_PI429062924	0.311934	0.262133	0.0974365	7.00863	5.32794	5.077	3.64923	XP_002447229		GO:0005509/calcium ion binding/Function
CUST_37421_PI429062924	1.7729	1.99854	2.65918	8.25995	9.08606	9.25889	9.67093	EMT02652		GO:0030246/carbohydrate binding/Function
CUST_37483_PI429062924	0.486866	0.445419	0.528543	8.07074	7.03234	6.90398	7.15084	XP_002437143		GO:0005515/protein binding/Function	GO:0005662/DNA replication factor A complex/Component
CUST_37720_PI429062924	1.23903	1.39713	2.21936	9.02623	9.33544	9.50869	10.1764	XP_002467494		GO:0005634/nucleus/Component	GO:0007165/signal transduction/Process	GO:0035091/phosphatidylinositol binding/Function
CUST_3789_PI429062924	0.930459	0.59801	0.323797	8.74519	8.6412	8.00343	7.11835	XP_002466221	hypothetical protein SORBIDRAFT_01g003790 [Sorghum bicolor]	GO:0003723/RNA binding/Function	GO:0005634/nucleus/Component	GO:0008150/biological_process/Process
CUST_38184_PI429062924	0.688309	0.293814	1.28971	10.0865	9.54766	8.31951	10.4536	XP_002441724		GO:0009507/chloroplast/Component	GO:0019825/oxygen binding/Function
CUST_38434_PI429062924	1.26509	1.38197	2.26048	5.85507	6.19431	6.3218	7.0317	XP_003580221		GO:0005575/cellular_component/Component	GO:0046872/metal ion binding/Function
CUST_38834_PI429062924	1.00641	0.984954	0.461093	11.3802	11.3894	11.3584	10.2634	XP_004292453		GO:0003723/RNA binding/Function
CUST_38849_PI429062924	0.805987	0.783905	0.310731	10.1899	9.87869	9.83862	8.5036	XP_002437443		GO:0005737/cytoplasm/Component	GO:0008150/biological_process/Process	GO:0008270/zinc ion binding/Function
CUST_3888_PI429062924	0.872011	1.07816	2.96567	5.85867	5.66108	5.96724	7.42702	XP_002451103	hypothetical protein SORBIDRAFT_05g024160 [Sorghum bicolor]	GO:0005737/cytoplasm/Component	GO:0005886/plasma membrane/Component	GO:0045309/protein phosphorylated amino acid binding/Function	GO:0005524/ATP binding/Function	GO:0005739/mitochondrion/Component	GO:0009742/brassinosteroid mediated signaling pathway/Process	GO:0009737/response to abscisic acid stimulus/Process	GO:0005829/cytosol/Component	GO:0009506/plasmodesma/Component	GO:0009570/chloroplast stroma/Component
CUST_39018_PI429062924	2.28866	1.15098	2.26201	6.23204	7.42654	6.4349	7.40964	ZP_17060983		GO:0005777/peroxisome/Component	GO:0005524/ATP binding/Function	GO:0016887/ATPase activity/Function	GO:0007031/peroxisome organization/Process	GO:0005737/cytoplasm/Component	GO:0005829/cytosol/Component	GO:0005778/peroxisomal membrane/Component	GO:0006625/protein targeting to peroxisome/Process	GO:0042623/ATPase activity, coupled/Function
CUST_39229_PI429062924	0.310255	0.304922	0.0663589	10.1739	8.48545	8.46044	6.26036	XP_002464531		GO:0005634/nucleus/Component	GO:0008270/zinc ion binding/Function
CUST_39349_PI429062924	1.04776	0.895666	0.494343	7.33247	7.39977	7.1735	6.31605	DAA50707		GO:0000822/inositol hexakisphosphate binding/Function	GO:0009734/auxin mediated signaling pathway/Process
CUST_40107_PI429062924	0.835367	1.3166	2.79991	9.74217	9.48265	10.139	11.2275	AAC05511	acireductone dioxygenase 1 [Oryza sativa]	GO:0005886/plasma membrane/Component	GO:0046872/metal ion binding/Function	GO:0010309/acireductone dioxygenase /Function	iron(II)-requiring//	GO:0005829/cytosol/Component	GO:0005506/iron ion binding/Function	GO:0051302/regulation of cell division/Process
CUST_40308_PI429062924	1.31816	1.08312	0.400081	6.97938	7.37791	7.09458	5.65775			GO:0005125/cytokine activity/Function	GO:0005615/extracellular space/Component
CUST_40367_PI429062924	1.06418	1.7082	2.5431	9.87114	9.96089	10.6436	11.2177	AFW89830	hypothetical protein ZEAMMB73_950423 [Zea mays]	GO:0005575/cellular_component/Component	GO:0046872/metal ion binding/Function
CUST_40471_PI429062924	0.0675087	1.55488	0.948167	6.4827	2.59391	7.1195	6.40591	EMT20998	4-hydroxyphenylacetaldehyde oxime monooxygenase [Aegilops tauschii]	GO:0005576/extracellular region/Component	GO:0019825/oxygen binding/Function
CUST_40606_PI429062924	1.16454	1.56941	3.80933	6.16328	6.38303	6.8135	8.09282	DAA61746	TPA: hypothetical protein ZEAMMB73_352494 [Zea mays]	GO:0005515/protein binding/Function
CUST_40660_PI429062924	0.241023	0.315972	0.0748559	7.17279	5.12003	5.51066	3.43305	XP_002465140	hypothetical protein SORBIDRAFT_01g032690 [Sorghum bicolor]	GO:0005509/calcium ion binding/Function	GO:0005634/nucleus/Component	GO:0008150/biological_process/Process	GO:0005829/cytosol/Component
CUST_40947_PI429062924	1.17607	4.16998	10.295	4.86839	5.10236	6.92843	8.23226			GO:0019904/protein domain specific binding/Function
CUST_41340_PI429062924	0.441239	0.54073	0.278358	10.3898	9.20943	9.50278	8.54481	XP_002440908	hypothetical protein SORBIDRAFT_09g016203 [Sorghum bicolor]	GO:0005515/protein binding/Function
CUST_41503_PI429062924	1.02998	0.936664	0.405884	8.09654	8.13916	8.00214	6.79568	XP_002468546	hypothetical protein SORBIDRAFT_01g047740 [Sorghum bicolor]	GO:0005516/calmodulin binding/Function	GO:0005886/plasma membrane/Component
CUST_41745_PI429062924	0.842738	0.856789	0.478231	8.80231	8.55546	8.57932	7.73809	NP_001148753	LOC100282369 [Zea mays]	GO:0005634/nucleus/Component	GO:0008150/biological_process/Process	GO:0005515/protein binding/Function
CUST_41794_PI429062924	0.577476	0.872061	3.37986	9.30766	8.51549	9.11016	11.0646	XP_002455997	hypothetical protein SORBIDRAFT_03g028680 [Sorghum bicolor]	GO:0019825/oxygen binding/Function
CUST_42062_PI429062924	0.569413	0.725987	2.41252	7.0449	6.23245	6.58292	8.31545	XP_002466416	hypothetical protein SORBIDRAFT_01g007420 [Sorghum bicolor]	GO:0019825/oxygen binding/Function	GO:0005783/endoplasmic reticulum/Component
CUST_42204_PI429062924	0.460247	1.1575	1.03759	9.07632	7.9568	9.28734	9.12956	XP_002447825	hypothetical protein SORBIDRAFT_06g016530 [Sorghum bicolor]	GO:0005089/Rho guanyl-nucleotide exchange factor activity/Function	GO:0005543/phospholipid binding/Function	GO:0007264/small GTPase mediated signal transduction/Process	GO:0017048/Rho GTPase binding/Function
CUST_42641_PI429062924	0.72396	1.33116	3.12799	7.33345	6.86743	7.74613	8.97869	CAZ96071	cell division control protein 2 homolog 2 [Saccharum hybrid cultivar R570]	GO:0005515/protein binding/Function
CUST_42828_PI429062924	0.860981	5.64106	1.32811	4.5283	4.31235	7.02427	4.93767	XP_002460813	hypothetical protein SORBIDRAFT_02g035390 [Sorghum bicolor]	GO:0003779/actin binding/Function	GO:0005737/cytoplasm/Component	GO:0007010/cytoskeleton organization/Process
CUST_43170_PI429062924	1.85386	1.18425	2.24778	7.96845	8.85899	8.21243	9.13695			GO:0030246/carbohydrate binding/Function
CUST_43222_PI429062924	1.05559	48.9353	4.93175	1.92065	1.99869	7.53345	4.22275	AFW57768	putative cytochrome P450 superfamily protein [Zea mays]	GO:0019825/oxygen binding/Function	GO:0005783/endoplasmic reticulum/Component
CUST_43512_PI429062924	0.393372	0.334502	0.105738	10.3323	8.98625	8.75237	7.09085	XP_002439940	hypothetical protein SORBIDRAFT_09g023050 [Sorghum bicolor]	GO:0005634/nucleus/Component	GO:0008270/zinc ion binding/Function	GO:0009741/response to brassinosteroid stimulus/Process
CUST_43611_PI429062924	0.788112	0.908987	0.45657	7.14986	6.80633	7.01219	6.01877	XP_002467530	hypothetical protein SORBIDRAFT_01g029680 [Sorghum bicolor]	GO:0000166/nucleotide binding/Function	GO:0003676/nucleic acid binding/Function	GO:0003950/NAD+ ADP-ribosyltransferase activity/Function	GO:0005737/cytoplasm/Component	GO:0005886/plasma membrane/Component
CUST_43761_PI429062924	0.860434	0.690488	0.410288	7.06079	6.84393	6.52648	5.7755			GO:0005622/intracellular/Component	GO:0035556/intracellular signal transduction/Process	GO:0046872/metal ion binding/Function
CUST_43958_PI429062924	0.660897	0.510599	0.334404	10.2411	9.6436	9.27137	8.66077	DAA54351	TPA: hypothetical protein ZEAMMB73_815643 [Zea mays]	GO:0005634/nucleus/Component	GO:0008150/biological_process/Process	GO:0005515/protein binding/Function	GO:0005876/spindle microtubule/Component	GO:0051011/microtubule minus-end binding/Function	GO:0000226/microtubule cytoskeleton organization/Process	GO:0000911/cytokinesis by cell plate formation/Process
CUST_44339_PI429062924	2.13935	1.10833	0.808208	9.0937	10.1909	9.24208	8.7865	EEE60427	hypothetical protein OsJ_13631 [Oryza sativa Japonica Group]	GO:0003924/GTPase activity/Function	GO:0005525/GTP binding/Function	GO:0005737/cytoplasm/Component
CUST_44567_PI429062924	0.285581	0.594193	2.45777	8.24984	6.44181	7.49884	9.54718	XP_002447552	hypothetical protein SORBIDRAFT_06g003280 [Sorghum bicolor]	GO:0005737/cytoplasm/Component	GO:0046872/metal ion binding/Function	GO:0005886/plasma membrane/Component
CUST_44634_PI429062924	0.577378	1.01319	0.389128	9.68566	8.89325	9.70456	8.32397	XP_002438917	hypothetical protein SORBIDRAFT_10g028150 [Sorghum bicolor]	GO:0005515/protein binding/Function
CUST_44636_PI429062924	0.451201	1.13686	1.40481	8.52221	7.37405	8.70727	9.01258	BAJ88796	predicted protein [Hordeum vulgare subsp. vulgare]	GO:0003676/nucleic acid binding/Function
CUST_44715_PI429062924	1.236	1.02516	0.389394	6.71279	7.01847	6.74864	5.35209			GO:0005525/GTP binding/Function	GO:0007264/small GTPase mediated signal transduction/Process	GO:0019003/GDP binding/Function
CUST_4477_PI429062924	1.22508	1.37832	2.94367	10.6512	10.9441	11.1141	12.2088	XP_002464165	hypothetical protein SORBIDRAFT_01g013400 [Sorghum bicolor]	GO:0005516/calmodulin binding/Function	GO:0005634/nucleus/Component	GO:0008150/biological_process/Process	GO:0005886/plasma membrane/Component
CUST_44833_PI429062924	0.661854	2.01355	2.89856	5.52806	4.93264	6.5378	7.06339			GO:0042803/protein homodimerization activity/Function
CUST_45198_PI429062924	0.717707	0.714479	0.187059	8.15895	7.68042	7.67391	5.74051			GO:0005515/protein binding/Function
CUST_45375_PI429062924	2.15263	1.00894	0.725727	10.783	11.8891	10.7959	10.3205	NP_001061223	Os08g0203400 [Oryza sativa Japonica Group]	GO:0005524/ATP binding/Function	GO:0005886/plasma membrane/Component	GO:0016020/membrane/Component
CUST_45407_PI429062924	0.834924	0.902704	0.496104	7.59532	7.33504	7.44765	6.58404	XP_002447315	hypothetical protein SORBIDRAFT_06g032770 [Sorghum bicolor]	GO:0005737/cytoplasm/Component	GO:0008270/zinc ion binding/Function	GO:0009506/plasmodesma/Component
CUST_45486_PI429062924	1.02464	2.44083	10.2664	3.81593	3.85105	5.1033	7.17578	XP_002437877	hypothetical protein SORBIDRAFT_10g004240 [Sorghum bicolor]	GO:0003677/DNA binding/Function	GO:0005634/nucleus/Component	GO:0005652/nuclear lamina/Component	GO:0005737/cytoplasm/Component	GO:0045177/apical part of cell/Component	GO:0048471/perinuclear region of cytoplasm/Component
CUST_45508_PI429062924	2.64251	1.31587	0.816369	6.39231	7.79422	6.78833	6.0996	XP_002448532	hypothetical protein SORBIDRAFT_06g028570 [Sorghum bicolor]	GO:0005524/ATP binding/Function	GO:0005886/plasma membrane/Component	GO:0016020/membrane/Component
CUST_45602_PI429062924	1.59644	0.983488	0.447836	12.3752	13.05	12.3512	11.2162	XP_002466463	hypothetical protein SORBIDRAFT_01g008170 [Sorghum bicolor]	GO:0005634/nucleus/Component	GO:0005737/cytoplasm/Component	GO:0005515/protein binding/Function	GO:0005829/cytosol/Component
CUST_45824_PI429062924	0.397314	0.556146	0.627877	7.47455	6.1429	6.62809	6.80311	DAA47290	TPA: putative MYB DNA-binding domain superfamily protein [Zea mays]	GO:0005509/calcium ion binding/Function
CUST_45913_PI429062924	0.769452	0.748376	0.471647	10.9919	10.6138	10.5737	9.90769	EDZ70033	YMR191Wp-like protein [Saccharomyces cerevisiae AWRI1631]	GO:0043248/proteasome assembly/Process	GO:0070628/proteasome binding/Function	GO:0005575/cellular_component/Component
CUST_46750_PI429062924	1.63061	6.59206	12.8652	3.88347	4.58888	6.6042	7.56887	XP_002442241	hypothetical protein SORBIDRAFT_08g016790 [Sorghum bicolor]	GO:0005938/cell cortex/Component	GO:0032065/cortical protein anchoring/Process	GO:0005543/phospholipid binding/Function
CUST_47072_PI429062924	0.310675	0.225277	0.114947	9.63912	7.95259	7.48889	6.51816	XP_002462807	hypothetical protein SORBIDRAFT_02g032320 [Sorghum bicolor]	GO:0008270/zinc ion binding/Function	GO:0009507/chloroplast/Component	GO:0010200/response to chitin/Process
CUST_47087_PI429062924	1.34975	1.40989	25.6674	3.27037	3.70306	3.76595	7.95223	XP_002462146	hypothetical protein SORBIDRAFT_02g020460 [Sorghum bicolor]	GO:0003723/RNA binding/Function	GO:0005634/nucleus/Component	GO:0008150/biological_process/Process
CUST_47229_PI429062924	0.335233	0.445698	0.446795	7.33007	5.7533	6.1642	6.16775	XP_002454440	hypothetical protein SORBIDRAFT_04g031040 [Sorghum bicolor]	GO:0005634/nucleus/Component	GO:0008270/zinc ion binding/Function	GO:0016706/oxidoreductase activity, acting on paired donors, with incorporation or reduction of molecular oxygen, 2-oxoglutarate as one donor, and incorporation of one atom each of oxygen into both donors/Function	GO:0032453/histone demethylase activity (H3-K4 specific)/Function
CUST_47281_PI429062924	0.710224	1.1123	0.475309	8.26672	7.77306	8.42026	7.19366	XP_002452303	hypothetical protein SORBIDRAFT_04g023350 [Sorghum bicolor]	GO:0004550/nucleoside diphosphate kinase activity/Function	GO:0005524/ATP binding/Function	GO:0005737/cytoplasm/Component	GO:0009507/chloroplast/Component
CUST_47336_PI429062924	0.562096	0.610661	0.224075	7.71834	6.88722	7.00678	5.56039			GO:0005509/calcium ion binding/Function	GO:0003924/GTPase activity/Function	GO:0005525/GTP binding/Function	GO:0005575/cellular_component/Component
CUST_47359_PI429062924	1.89266	2.02121	2.02903	8.16743	9.08785	9.18265	9.18822	XP_003564830	PREDICTED: uncharacterized protein LOC100838458 [Brachypodium distachyon]	GO:0005737/cytoplasm/Component	GO:0008270/zinc ion binding/Function	GO:0004842/ubiquitin-protein ligase activity/Function
CUST_47605_PI429062924	1.12797	0.728275	0.308416	12.066	12.2398	11.6086	10.369	XP_002462574	hypothetical protein SORBIDRAFT_02g028460 [Sorghum bicolor]	GO:0003677/DNA binding/Function	GO:0005634/nucleus/Component
CUST_47628_PI429062924	0.526949	0.615254	0.376111	10.7059	9.78164	10.0052	9.29513	XP_002447075	hypothetical protein SORBIDRAFT_06g028140 [Sorghum bicolor]	GO:0042803/protein homodimerization activity/Function
CUST_47689_PI429062924	0.887172	0.842513	0.428164	7.39406	7.22134	7.14683	6.1703	NP_001148067	GTP-binding protein hflX precursor [Zea mays]	GO:0005525/GTP binding/Function	GO:0009507/chloroplast/Component	GO:0006897/endocytosis/Process
CUST_47738_PI429062924	1.101	1.96456	4.1731	6.95954	7.09836	7.93375	9.02066	XP_002438520	hypothetical protein SORBIDRAFT_10g021320 [Sorghum bicolor]	GO:0005507/copper ion binding/Function	GO:0005737/cytoplasm/Component	GO:0006825/copper ion transport/Process
CUST_47846_PI429062924	0.774145	2.85439	0.58089	8.29544	7.92612	9.80862	7.51178			GO:0003824/catalytic activity/Function	GO:0005739/mitochondrion/Component	GO:0005730/nucleolus/Component	GO:0005515/protein binding/Function	GO:0005777/peroxisome/Component	GO:0043574/peroxisomal transport/Process
CUST_47920_PI429062924	0.329294	1.39239	2.9084	7.18287	5.58032	7.66043	8.7231	EAY85950	hypothetical protein OsI_07313 [Oryza sativa Indica Group]	GO:0005575/cellular_component/Component	GO:0019825/oxygen binding/Function
CUST_47981_PI429062924	0.90409	0.977995	0.464505	8.87644	8.73098	8.84434	7.77021	XP_002447911	hypothetical protein SORBIDRAFT_06g017840 [Sorghum bicolor]	GO:0003774/motor activity/Function	GO:0005524/ATP binding/Function	GO:0016459/myosin complex/Component
CUST_48018_PI429062924	1.34738	0.72163	0.399548	7.02102	7.45118	6.55035	5.69746	YP_004598663	hypothetical protein Halxa_4181 [Halopiger xanaduensis SH-6]	GO:0008061/chitin binding/Function	GO:0016020/membrane/Component	GO:0016021/integral to membrane/Component	GO:0046872/metal ion binding/Function
CUST_48050_PI429062924	0.754955	1.61938	2.33991	16.9888	16.5833	17.6843	18.2153			GO:0003777/microtubule motor activity/Function	GO:0005524/ATP binding/Function	GO:0005875/microtubule associated complex/Component	GO:0007018/microtubule-based movement/Process
CUST_48083_PI429062924	0.44657	0.830304	1.09176	8.88472	7.72168	8.61643	9.01137	EJP66358	uracil phosphoribosyltransferase [Beauveria bassiana ARSEF 2860]	GO:0005509/calcium ion binding/Function	GO:0005886/plasma membrane/Component	GO:0007156/homophilic cell adhesion/Process	GO:0016021/integral to membrane/Component
CUST_48229_PI429062924	0.285663	0.159654	0.0421213	9.89791	8.0903	7.25093	5.3286	XP_002461027	hypothetical protein SORBIDRAFT_02g039433 [Sorghum bicolor]	GO:0005509/calcium ion binding/Function	GO:0005576/extracellular region/Component	GO:0008150/biological_process/Process
CUST_48292_PI429062924	0.785559	1.18041	2.16333	9.99547	9.64726	10.2348	11.1087	AFW89418	hypothetical protein ZEAMMB73_198274 [Zea mays]	GO:0005525/GTP binding/Function	GO:0005794/Golgi apparatus/Component	GO:0016192/vesicle-mediated transport/Process
CUST_4842_PI429062924	1.06483	1.25013	2.5607	6.11205	6.20267	6.43413	7.46859	XP_002459097	hypothetical protein SORBIDRAFT_03g045770 [Sorghum bicolor]	GO:0005524/ATP binding/Function	GO:0005575/cellular_component/Component	GO:0035499/carnosine biosynthetic process/Process	GO:0046872/metal ion binding/Function	GO:0047730/carnosine synthase activity/Function
CUST_48478_PI429062924	0.567855	1.3521	2.22318	7.864	7.04759	8.2992	9.01662	XP_002460988	hypothetical protein SORBIDRAFT_02g038770 [Sorghum bicolor]	GO:0005515/protein binding/Function	GO:0016866/intramolecular transferase activity/Function
CUST_48502_PI429062924	0.45152	0.794782	4.27616	4.95149	3.80435	4.62012	7.0478	XP_002455996	hypothetical protein SORBIDRAFT_03g028670 [Sorghum bicolor]	GO:0019825/oxygen binding/Function
CUST_48621_PI429062924	1.3624	0.834186	0.399808	7.19985	7.64599	6.93829	5.87723	ACR34822	unknown [Zea mays]	GO:0005515/protein binding/Function
CUST_48624_PI429062924	0.495042	1.07885	2.16701	9.31865	8.30428	9.42815	10.4344	AAN11203	Putative jacalin homolog [Oryza sativa Japonica Group]	GO:0000771/agglutination involved in conjugation/	GO:0005536/glucose binding/Function	GO:0005537/mannose binding/Function	GO:0005575/cellular_component/Component
CUST_48672_PI429062924	1.61387	2.53794	1.56186	10.5834	11.274	11.9271	11.2267	XP_002436763	hypothetical protein SORBIDRAFT_10g008380 [Sorghum bicolor]	GO:0005515/protein binding/Function
CUST_48894_PI429062924	2.59282	1.14817	0.664606	15.0402	16.4148	15.2396	14.4508	AFW82573	hypothetical protein ZEAMMB73_407047 [Zea mays]	GO:0003725/double-stranded RNA binding/Function
CUST_48950_PI429062924	0.871174	0.480924	0.646525	10.0883	9.88938	9.03223	9.45912	YP_002363187	hypothetical protein Msil_2909 [Methylocella silvestris BL2]	GO:0017123/Ral GTPase activator activity/Function	GO:0017160/Ral GTPase binding/Function	GO:0005515/protein binding/Function	GO:0046578/regulation of Ras protein signal transduction/Process	GO:0006898/receptor-mediated endocytosis/Process	GO:0007165/signal transduction/Process	GO:0005622/intracellular/Component
CUST_4898_PI429062924	1.00619	1.38522	0.456796	6.83621	6.84512	7.30632	5.70583	XP_001229910	hypothetical protein CHGG_03394 [Chaetomium globosum CBS 148.51]	GO:0008270/zinc ion binding/Function	GO:0046872/metal ion binding/Function
CUST_49083_PI429062924	1.15973	0.850723	0.282292	8.25101	8.4648	8.01777	6.42627	CBX28569	hypothetical protein N47_G38930 [uncultured Desulfobacterium sp.]	GO:0000166/nucleotide binding/Function	GO:0003723/RNA binding/Function
CUST_49197_PI429062924	0.458547	0.61032	0.87472	10.012	8.88715	9.29965	9.8189	XP_002453256	hypothetical protein SORBIDRAFT_04g002640 [Sorghum bicolor]	GO:0005524/ATP binding/Function	GO:0016887/ATPase activity/Function
CUST_49550_PI429062924	1.39798	0.907609	0.414728	11.4869	11.9703	11.3471	10.2172	XP_002450040	hypothetical protein SORBIDRAFT_05g027410 [Sorghum bicolor]	GO:0005096/GTPase activator activity/Function	GO:0005543/phospholipid binding/Function	GO:0005622/intracellular/Component	GO:0007165/signal transduction/Process
CUST_49801_PI429062924	0.760644	0.477912	0.640156	8.02864	7.63393	6.96346	7.38514	ACL54671	unknown [Zea mays]	GO:0005524/ATP binding/Function	GO:0005886/plasma membrane/Component	GO:0016887/ATPase activity/Function
CUST_50102_PI429062924	0.561102	1.09873	2.71469	7.68922	6.85556	7.82506	9.13001	AFW67064	hypothetical protein ZEAMMB73_509977, partial [Zea mays]	GO:0005509/calcium ion binding/Function
CUST_50171_PI429062924	2.10709	0.909479	0.609646	10.8217	11.8969	10.6848	10.1077	NP_001061223	Os08g0203400 [Oryza sativa Japonica Group]	GO:0005524/ATP binding/Function	GO:0005886/plasma membrane/Component	GO:0016020/membrane/Component
CUST_50285_PI429062924	2.59092	0.921338	0.79079	10.5265	11.9	10.4083	10.1879	EGW00840	Xin actin-binding repeat-containing protein 1 [Cricetulus griseus]	GO:0003676/nucleic acid binding/Function	GO:0005634/nucleus/Component	GO:0008270/zinc ion binding/Function
CUST_50573_PI429062924	0.580206	0.499066	0.47624	9.62783	8.84247	8.62513	8.55759			GO:0003677/DNA binding/Function	GO:0003682/chromatin binding/Function	GO:0005634/nucleus/Component
CUST_50628_PI429062924	1.72372	3.41753	9.05737	4.23592	5.02145	6.00888	7.41501	NP_001146262	uncharacterized protein LOC100279836 [Zea mays]	GO:0009507/chloroplast/Component	GO:0019825/oxygen binding/Function
CUST_50737_PI429062924	0.70978	0.705541	0.416979	8.32275	7.82819	7.81955	7.06079	CAK37518	unnamed protein product [Aspergillus niger]	GO:0005869/dynactin complex/Component	GO:0051010/microtubule plus-end binding/Function	GO:0007097/nuclear migration/Process
CUST_50783_PI429062924	1.1348	1.45727	2.56631	7.3111	7.49354	7.85438	8.6708	XP_002462036	hypothetical protein SORBIDRAFT_02g013130 [Sorghum bicolor]	GO:0005634/nucleus/Component	GO:0051513/regulation of monopolar cell growth/Process	GO:0005515/protein binding/Function	GO:0008017/microtubule binding/Function
CUST_50813_PI429062924	0.646872	0.442918	0.384141	7.89223	7.26378	6.71734	6.51194			GO:0046872/metal ion binding/Function
CUST_50971_PI429062924	1.21916	0.662626	0.128639	13.6123	13.8982	13.0186	10.6537	ADI18282	hypothetical protein [uncultured Chromatiales bacterium HF0200_41F04]	GO:0030246/carbohydrate binding/Function
CUST_51082_PI429062924	0.636875	1.635	4.3592	13.2164	12.5655	13.9257	15.3405	Q5U9T2	RecName: Full=Horcolin; AltName: Full=Agglutinin; AltName: Full=Mannose-specific lectin	GO:0000771/agglutination involved in conjugation/	GO:0005536/glucose binding/Function	GO:0005537/mannose binding/Function	GO:0005575/cellular_component/Component
CUST_51174_PI429062924	0.385836	0.745665	0.743291	9.47205	8.09811	9.04865	9.04405	ACN25366	unknown [Zea mays]	GO:0019825/oxygen binding/Function
CUST_51190_PI429062924	0.82254	1.07328	2.04756	9.2689	8.98705	9.37093	10.3028	XP_002465841	hypothetical protein SORBIDRAFT_01g046830 [Sorghum bicolor]	GO:0005525/GTP binding/Function	GO:0005794/Golgi apparatus/Component	GO:0009507/chloroplast/Component	GO:0003924/GTPase activity/Function	GO:0005769/early endosome/Component	GO:0010009/external side of endosome membrane/Component	GO:0045022/early endosome to late endosome transport/Process	GO:0005515/protein binding/Function	GO:0005768/endosome/Component	GO:0006623/protein targeting to vacuole/Process	GO:0006944/cellular membrane fusion/Process	GO:0016192/vesicle-mediated transport/Process	GO:0016197/endosomal transport/Process
CUST_51226_PI429062924	2.9083	1.59454	1.56273	6.15595	7.69613	6.8291	6.80003	XP_002450366	hypothetical protein SORBIDRAFT_05g004235 [Sorghum bicolor]	GO:0005179/hormone activity/Function	GO:0005576/extracellular region/Component
CUST_5126_PI429062924	1.53412	0.96189	2.45173	6.91995	7.53736	6.86389	8.21375	XP_002444009	hypothetical protein SORBIDRAFT_07g005820 [Sorghum bicolor]	GO:0005524/ATP binding/Function	GO:0005886/plasma membrane/Component	GO:0016020/membrane/Component
CUST_51377_PI429062924	1.92454	0.690203	3.90601	7.27058	8.21509	6.73567	9.23628	NP_001151706	LOC100285342 [Zea mays]	GO:0016491/oxidoreductase activity/Function	GO:0046685/response to arsenic-containing substance/Process	GO:0005515/protein binding/Function
CUST_51487_PI429062924	0.900637	0.536145	0.356041	10.5788	10.4278	9.67948	9.08891	NP_001148613	LOC100282229 [Zea mays]	GO:0005737/cytoplasm/Component	GO:0008270/zinc ion binding/Function
CUST_51793_PI429062924	0.497404	0.846783	1.59119	10.3613	9.35379	10.1214	11.0314	NP_001146901	RING finger and CHY zinc finger domain-containing protein 1 [Zea mays]	GO:0005634/nucleus/Component	GO:0008270/zinc ion binding/Function
CUST_51842_PI429062924	0.890173	2.30491	5.48057	6.85685	6.68901	8.06156	9.31117	XP_002438283	hypothetical protein SORBIDRAFT_10g011110 [Sorghum bicolor]	GO:0003677/DNA binding/Function	GO:0005576/extracellular region/Component
CUST_51895_PI429062924	0.89025	1.06959	2.72676	7.01853	6.85082	7.11558	8.46572	XP_002451310	hypothetical protein SORBIDRAFT_05g027510 [Sorghum bicolor]	GO:0003677/DNA binding/Function	GO:0005576/extracellular region/Component
CUST_52242_PI429062924	0.300619	0.473321	0.322913	12.484	10.75	11.4048	10.8532			GO:0005515/protein binding/Function	GO:0005545/1-phosphatidylinositol binding/Function	GO:0005737/cytoplasm/Component	GO:0005768/endosome/Component	GO:0005769/early endosome/Component	GO:0005829/cytosol/Component	GO:0005886/plasma membrane/Component	GO:0005969/serine-pyruvate aminotransferase complex/Component	GO:0006897/endocytosis/Process	GO:0006906/vesicle fusion/Process	GO:0016020/membrane/Component	GO:0019897/extrinsic to plasma membrane/Component	GO:0030742/GTP-dependent protein binding/Function	GO:0042803/protein homodimerization activity/Function	GO:0046872/metal ion binding/Function	GO:0055037/recycling endosome/Component
CUST_52308_PI429062924	0.852189	0.478645	0.585144	9.22692	8.99616	8.16395	8.45378			GO:0000922/spindle pole/Component	GO:0003777/microtubule motor activity/Function	GO:0005524/ATP binding/Function	GO:0005737/cytoplasm/Component	GO:0005871/kinesin complex/Component	GO:0005876/spindle microtubule/Component	GO:0007018/microtubule-based movement/Process	GO:0007100/mitotic centrosome separation/Process	GO:0008017/microtubule binding/Function	GO:0019901/protein kinase binding/Function	GO:0090307/spindle assembly involved in mitosis/Process
CUST_52352_PI429062924	0.991565	1.46951	3.26187	7.72755	7.71533	8.28289	9.43325	XP_002436684	hypothetical protein SORBIDRAFT_10g007010 [Sorghum bicolor]	GO:0005515/protein binding/Function
CUST_52561_PI429062924	2.35407	1.73828	0.750348	7.67687	8.91203	8.47453	7.2625	XP_002461183	hypothetical protein SORBIDRAFT_02g042480 [Sorghum bicolor]	GO:0005515/protein binding/Function	GO:0005525/GTP binding/Function	GO:0009733/response to auxin stimulus/Process	GO:0045841/negative regulation of mitotic metaphase/anaphase transition/Process	GO:2000280/regulation of root development/Process	GO:0072686/mitotic spindle/Component
CUST_52624_PI429062924	0.0892447	0.0480295	0.334191	7.22893	3.74284	2.84899	5.64767	CAK99972	plectrovirus SVGII3 orf 9 transmembrane protein [Spiroplasma citri]	GO:0008083/growth factor activity/Function	GO:0040007/growth/Process
CUST_52667_PI429062924	0.446849	0.456341	1.05828	8.48532	7.32318	7.35351	8.56704	XP_002456530	hypothetical protein SORBIDRAFT_03g037960 [Sorghum bicolor]	GO:0005525/GTP binding/Function	GO:0007049/cell cycle/Process	GO:0031105/septin complex/Component
CUST_52932_PI429062924	1.02374	2.8523	4.80935	6.2151	6.24894	7.72723	8.48094	XP_002438860	hypothetical protein SORBIDRAFT_10g027380 [Sorghum bicolor]	GO:0003677/DNA binding/Function	GO:0005737/cytoplasm/Component	GO:0008150/biological_process/Process
CUST_53145_PI429062924	0.870454	0.738319	2.29625	8.44348	8.24332	8.00579	9.64275	XP_002460889	hypothetical protein SORBIDRAFT_02g036990 [Sorghum bicolor]	GO:0005507/copper ion binding/Function	GO:0009507/chloroplast/Component
CUST_53148_PI429062924	0.483713	0.479069	1.16595	11.2397	10.1919	10.178	11.4612	XP_002444712	hypothetical protein SORBIDRAFT_07g026470 [Sorghum bicolor]	GO:0005634/nucleus/Component	GO:0008270/zinc ion binding/Function	GO:0005516/calmodulin binding/Function
CUST_53475_PI429062924	1.98593	2.63354	11.3239	4.18902	5.17884	5.58602	7.69032	DAA36261	TPA: hypothetical protein ZEAMMB73_348368 [Zea mays]	GO:0005886/plasma membrane/Component	GO:0046872/metal ion binding/Function	GO:0010200/response to chitin/Process
CUST_53629_PI429062924	0.173019	0.526242	0.674102	11.397	8.86599	10.4708	10.828	XP_002465574	hypothetical protein SORBIDRAFT_01g041360 [Sorghum bicolor]	GO:0046872/metal ion binding/Function	GO:0008270/zinc ion binding/Function
CUST_53694_PI429062924	0.91103	0.664032	0.366992	7.12812	6.99369	6.53744	5.68194	XP_002459042	hypothetical protein SORBIDRAFT_03g044960 [Sorghum bicolor]	GO:0005515/protein binding/Function	GO:0005525/GTP binding/Function	GO:0009733/response to auxin stimulus/Process	GO:0045841/negative regulation of mitotic metaphase/anaphase transition/Process	GO:2000280/regulation of root development/Process	GO:0072686/mitotic spindle/Component
CUST_5379_PI429062924	1.26202	1.93334	4.29407	6.62089	6.95662	7.57198	8.72323	XP_002437995	hypothetical protein SORBIDRAFT_10g006110 [Sorghum bicolor]	GO:0009507/chloroplast/Component	GO:0019825/oxygen binding/Function
CUST_54072_PI429062924	1.16401	0.467152	0.311459	8.19009	8.40919	7.09206	6.5072	DAA50883	TPA: hypothetical protein ZEAMMB73_196159 [Zea mays]	GO:0004565/beta-galactosidase activity/Function	GO:0004567/beta-mannosidase activity/Function	GO:0008270/zinc ion binding/Function	GO:0008422/beta-glucosidase activity/Function	GO:0033907/beta-D-fucosidase activity/	GO:0042803/protein homodimerization activity/Function	GO:0042973/glucan endo-1,3-beta-D-glucosidase activity/Function	GO:0047668/amygdalin beta-glucosidase activity/Function	GO:0047701/beta-L-arabinosidase activity/	GO:0050224/prunasin beta-glucosidase activity/	GO:0080079/cellobiose glucosidase activity/Function	GO:0080083/beta-gentiobiose beta-glucosidase activity/Function
CUST_54470_PI429062924	0.62655	0.660366	0.360175	9.34594	8.67144	8.74728	7.87271	EMT30330	hypothetical protein F775_43129 [Aegilops tauschii]	GO:0005509/calcium ion binding/Function	GO:0016787/hydrolase activity/Function	GO:0004721/phosphoprotein phosphatase activity/Function	GO:0005506/iron ion binding/Function	GO:0030145/manganese ion binding/Function	GO:0050906/detection of stimulus involved in sensory perception/Process	GO:0043025/neuronal cell body/Component
CUST_54474_PI429062924	0.835801	1.01195	2.72106	11.1646	10.9058	11.1817	12.6087	XP_002463784	hypothetical protein SORBIDRAFT_01g006100 [Sorghum bicolor]	GO:0009507/chloroplast/Component	GO:0016491/oxidoreductase activity/Function	GO:0005507/copper ion binding/Function
CUST_54592_PI429062924	1.0061	1.1064	0.170751	11.6568	11.6655	11.8026	9.10672	NP_001068117	Os11g0569500 [Oryza sativa Japonica Group]	GO:0005515/protein binding/Function
CUST_5465_PI429062924	2.32252	1.22409	0.781274	8.05824	9.27393	8.34995	7.70214	NP_001159118	uncharacterized protein LOC100304192 [Zea mays]	GO:0005515/protein binding/Function
CUST_54778_PI429062924	1.17069	1.56412	2.13279	11.2636	11.4909	11.9089	12.3563	XP_002465118	hypothetical protein SORBIDRAFT_01g032330 [Sorghum bicolor]	GO:0005886/plasma membrane/Component	GO:0008150/biological_process/Process	GO:0031225/anchored to membrane/Component	GO:0001872/(1->3)-beta-D-glucan binding/Function	GO:0009506/plasmodesma/Component	GO:0030247/polysaccharide binding/Function
CUST_54787_PI429062924	0.46498	0.817118	1.1369	12.5306	11.4259	12.2392	12.7157	NP_001144475	uncharacterized protein LOC100277442 [Zea mays]	GO:0003676/nucleic acid binding/Function	GO:0046872/metal ion binding/Function
CUST_54885_PI429062924	2.6122	0.903087	0.763001	10.6605	12.0457	10.5134	10.2702	NP_001061223	Os08g0203400 [Oryza sativa Japonica Group]	GO:0005524/ATP binding/Function	GO:0005886/plasma membrane/Component	GO:0016020/membrane/Component
CUST_54894_PI429062924	1.20001	3.85658	1.28948	5.8361	6.09915	7.78343	6.20289	XP_002443195	hypothetical protein SORBIDRAFT_08g015000 [Sorghum bicolor]	GO:0003723/RNA binding/Function	GO:0005737/cytoplasm/Component	GO:0005634/nucleus/Component
CUST_55286_PI429062924	0.488253	0.5268	1.5286	6.89213	5.85783	5.96746	7.50434	XP_002448247	hypothetical protein SORBIDRAFT_06g023923 [Sorghum bicolor]	GO:0008270/zinc ion binding/Function	GO:0016491/oxidoreductase activity/Function
CUST_55380_PI429062924	0.66863	1.1042	2.15967	7.26263	6.68192	7.40564	8.37345	XP_002467800	hypothetical protein SORBIDRAFT_01g034340 [Sorghum bicolor]	GO:0009507/chloroplast/Component	GO:0019825/oxygen binding/Function
CUST_55577_PI429062924	1.08863	0.561999	0.29049	7.03742	7.15994	6.20606	5.25398	ZP_15945629	EAL-containing protein [Aeromonas media WS]	GO:0005509/calcium ion binding/Function	GO:0007156/homophilic cell adhesion/Process	GO:0016020/membrane/Component	GO:0016021/integral to membrane/Component
CUST_55583_PI429062924	0.93346	2.09868	0.93346	8.6274	8.52806	9.69688	8.52806			GO:0046872/metal ion binding/Function
CUST_55932_PI429062924	0.736777	0.810012	0.368413	7.15116	6.71046	6.84718	5.71056	XP_002446411	hypothetical protein SORBIDRAFT_06g015570 [Sorghum bicolor]	GO:0005515/protein binding/Function	GO:0051537/2 iron, 2 sulfur cluster binding/Function
CUST_55980_PI429062924	0.550827	3.17449	6.33742	4.71302	3.8527	6.37955	7.37692	XP_002446562	hypothetical protein SORBIDRAFT_06g018130 [Sorghum bicolor]	GO:0005516/calmodulin binding/Function	GO:0009506/plasmodesma/Component
CUST_5626_PI429062924	1.19714	1.36899	2.11546	8.05307	8.31266	8.50618	9.13404	XP_003561107	PREDICTED: aspartic proteinase nepenthesin-1-like [Brachypodium distachyon]	GO:0003677/DNA binding/Function	GO:0005576/extracellular region/Component
CUST_56296_PI429062924	1.78907	1.24135	3.15144	6.79429	7.6335	7.1062	8.4503	XP_002444009	hypothetical protein SORBIDRAFT_07g005820 [Sorghum bicolor]	GO:0005524/ATP binding/Function	GO:0005886/plasma membrane/Component	GO:0016020/membrane/Component
CUST_56356_PI429062924	0.682771	0.705891	0.491231	7.13249	6.58196	6.63	6.10696	EMT31682	Disease resistance protein RPM1 [Aegilops tauschii]	GO:0032313/regulation of Rab GTPase activity/Process	GO:0005509/calcium ion binding/Function	GO:0005097/Rab GTPase activator activity/Function	GO:0046872/metal ion binding/Function	GO:0005096/GTPase activator activity/Function
CUST_56523_PI429062924	1.00659	0.707437	0.351678	9.6351	9.64458	9.13578	8.12743	XP_002467814	hypothetical protein SORBIDRAFT_01g034560 [Sorghum bicolor]	GO:0005524/ATP binding/Function	GO:0005886/plasma membrane/Component	GO:0016887/ATPase activity/Function	GO:0042991/transcription factor import into nucleus/Process
CUST_56882_PI429062924	1.02403	1.47536	2.39621	6.60209	6.63635	7.16316	7.86284	XP_002437995	hypothetical protein SORBIDRAFT_10g006110 [Sorghum bicolor]	GO:0019825/oxygen binding/Function
CUST_57068_PI429062924	0.332936	0.255636	0.227692	9.26598	7.6793	7.29814	7.13113	ZP_02154785	hypothetical protein OIHEL45_00285 [Oceanibulbus indolifex HEL-45]	GO:0003823/antigen binding/Function
CUST_57070_PI429062924	0.658871	0.488166	0.352852	7.612	7.01007	6.57744	6.10913	NP_001150341	LOC100283971 [Zea mays]	GO:0000822/inositol hexakisphosphate binding/Function	GO:0009734/auxin mediated signaling pathway/Process
CUST_57329_PI429062924	2.15664	1.36668	0.482515	6.65284	7.76162	7.10351	5.60148	XP_001418676	predicted protein [Ostreococcus lucimarinus CCE9901]	GO:0004842/ubiquitin-protein ligase activity/Function	GO:0007005/mitochondrion organization/Process	GO:0008270/zinc ion binding/Function
CUST_57521_PI429062924	0.812124	1.19421	2.01696	8.06669	7.76647	8.32275	9.07887	XP_002457829	hypothetical protein SORBIDRAFT_03g014480 [Sorghum bicolor]	GO:0003674/molecular_function/Function	GO:0008150/biological_process/Process	GO:0005886/plasma membrane/Component	GO:0005515/protein binding/Function	GO:0043424/protein histidine kinase binding/Function	GO:0009506/plasmodesma/Component
CUST_57789_PI429062924	1.4431	1.07669	0.322078	6.9146	7.44377	7.02121	5.28008	XP_003567705	PREDICTED: E3 ubiquitin-protein ligase MGRN1-like [Brachypodium distachyon]	GO:0005737/cytoplasm/Component	GO:0008270/zinc ion binding/Function	GO:0005886/plasma membrane/Component	GO:0004842/ubiquitin-protein ligase activity/Function	GO:0005515/protein binding/Function	GO:0080144/amino acid homeostasis/Process
CUST_57872_PI429062924	1.95629	1.19479	0.472273	8.18319	9.15131	8.43995	7.10088	ACN34956	unknown [Zea mays]	GO:0005634/nucleus/Component	GO:0008270/zinc ion binding/Function
CUST_57896_PI429062924	0.296485	1.39689	5.02118	8.38828	6.63431	8.8705	10.7163	XP_002454360	hypothetical protein SORBIDRAFT_04g029400 [Sorghum bicolor]	GO:0003677/DNA binding/Function	GO:0005576/extracellular region/Component
CUST_58082_PI429062924	2.05217	1.24931	1.21692	7.36275	8.39991	7.68389	7.64599			GO:0000778/condensed nuclear chromosome kinetochore/Component	GO:0005634/nucleus/Component	GO:0051276/chromosome organization/Process	GO:0000070/mitotic sister chromatid segregation/Process	GO:0051382/kinetochore assembly/Process	GO:0044732/mitotic spindle pole body/Component	GO:0000786/nucleosome/Component	GO:0003677/DNA binding/Function	GO:0006334/nucleosome assembly/Process	GO:0046982/protein heterodimerization activity/Function	GO:0000780/condensed nuclear chromosome, centromeric region/Component
CUST_58136_PI429062924	1.26146	0.803375	0.368186	7.24494	7.58003	6.92908	5.80344	XP_002440328	hypothetical protein SORBIDRAFT_09g029820 [Sorghum bicolor]	GO:0005634/nucleus/Component	GO:0035556/intracellular signal transduction/Process	GO:0007165/signal transduction/Process	GO:0035091/phosphatidylinositol binding/Function
CUST_58246_PI429062924	0.763256	0.459496	0.342428	12.5487	12.159	11.4268	11.0026	AFW64919	putative RING zinc finger domain superfamily protein [Zea mays]	GO:0006886/intracellular protein transport/Process	GO:0006888/ER to Golgi vesicle-mediated transport/Process	GO:0008270/zinc ion binding/Function	GO:0030127/COPII vesicle coat/Component
CUST_59460_PI429062924	2.43731	1.85943	3.44004	7.93895	9.22424	8.83381	9.72138	XP_002455884	hypothetical protein SORBIDRAFT_03g026820 [Sorghum bicolor]	GO:0005507/copper ion binding/Function	GO:0006825/copper ion transport/Process
CUST_59508_PI429062924	1.06147	1.35147	2.3237	7.31845	7.40452	7.75298	8.53487	XP_002467694	hypothetical protein SORBIDRAFT_01g032575 [Sorghum bicolor]	GO:0009507/chloroplast/Component	GO:0016597/amino acid binding/Function
CUST_59955_PI429062924	0.317179	0.494364	1.5151	7.4752	5.81857	6.45884	8.07461			GO:0005543/phospholipid binding/Function
CUST_60369_PI429062924	1.36915	1.95907	3.84222	7.6132	8.06649	8.58338	9.55515	ACG24835	zinc finger protein [Zea mays]	GO:0005634/nucleus/Component	GO:0008270/zinc ion binding/Function
CUST_60432_PI429062924	1.82066	2.05698	6.8324	7.29388	8.15834	8.33441	10.0663	NP_001146497	uncharacterized protein LOC100280087 [Zea mays]	GO:0005576/extracellular region/Component	GO:0019825/oxygen binding/Function	GO:0005515/protein binding/Function
CUST_60664_PI429062924	0.626938	1.46292	6.96352	8.01235	7.33875	8.56121	10.8122	XP_002440437	hypothetical protein SORBIDRAFT_09g001010 [Sorghum bicolor]	GO:0005515/protein binding/Function
CUST_60743_PI429062924	0.471764	0.56971	2.21649	9.19913	8.11527	8.38743	10.3474	XP_002468146	hypothetical protein SORBIDRAFT_01g040430 [Sorghum bicolor]	GO:0005509/calcium ion binding/Function	GO:0008289/lipid binding/Function
CUST_60769_PI429062924	1.12844	1.20903	2.35609	10.1216	10.2959	10.3955	11.358	XP_002458251	hypothetical protein SORBIDRAFT_03g029930 [Sorghum bicolor]	GO:0005509/calcium ion binding/Function	GO:0005634/nucleus/Component	GO:0005886/plasma membrane/Component	GO:0005905/coated pit/Component	GO:0006897/endocytosis/Process	GO:0007173/epidermal growth factor receptor signaling pathway/Process	GO:0042059/negative regulation of epidermal growth factor receptor signaling pathway/Process
CUST_60836_PI429062924	0.934055	1.12211	0.374698	12.7575	12.6591	12.9238	11.3413	XP_002438917	hypothetical protein SORBIDRAFT_10g028150 [Sorghum bicolor]	GO:0005509/calcium ion binding/Function	GO:0005886/plasma membrane/Component	GO:0008150/biological_process/Process
CUST_60846_PI429062924	1.39012	1.11558	11.4831	4.15123	4.62644	4.30903	7.67267	B0KWR6	RecName: Full=Protein SFI1 homolog	GO:0010923/negative regulation of phosphatase activity/Process	GO:0019902/phosphatase binding/Function
CUST_61097_PI429062924	0.634546	0.630388	0.419892	13.1298	12.4736	12.4641	11.8779	AAR30893	phytochrome A [Sorghum bicolor subsp. verticilliflorum]	GO:0005515/protein binding/Function
CUST_61255_PI429062924	0.702458	0.586778	0.386075	12.5111	12.0016	11.742	11.138	XP_002448036	hypothetical protein SORBIDRAFT_06g020020 [Sorghum bicolor]	GO:0005507/copper ion binding/Function	GO:0009507/chloroplast/Component	GO:0005777/peroxisome/Component
CUST_6184_PI429062924	0.956177	1.1141	0.295786	8.77106	8.70641	8.92695	7.01369	NP_001183271	uncharacterized protein LOC100501664 [Zea mays]	GO:0005576/extracellular region/Component	GO:0019825/oxygen binding/Function
CUST_6222_PI429062924	0.45772	0.642625	0.64009	9.40649	8.27903	8.76854	8.76284	NP_001149550	stress responsive protein [Zea mays]	GO:0005634/nucleus/Component	GO:0008150/biological_process/Process	GO:0005737/cytoplasm/Component	GO:0030246/carbohydrate binding/Function
CUST_6236_PI429062924	1.11299	2.69036	6.14972	12.5969	12.7513	14.0247	15.2174	AFW67382	putative bifunctional inhibitor/LTP/seed storage protein family [Zea mays]	GO:0005886/plasma membrane/Component	GO:0006869/lipid transport/Process	GO:0008289/lipid binding/Function	GO:0031225/anchored to membrane/Component	GO:0010167/response to nitrate/Process	GO:0015706/nitrate transport/Process
CUST_6537_PI429062924	1.10591	2.15398	1.62464	8.42481	8.57004	9.53181	9.12493	XP_002439306	hypothetical protein SORBIDRAFT_09g004120 [Sorghum bicolor]	GO:0003779/actin binding/Function	GO:0005737/cytoplasm/Component	GO:0007010/cytoskeleton organization/Process
CUST_6809_PI429062924	0.177555	0.379094	0.0658276	14.2192	11.7255	12.8198	10.294	NP_001142370	uncharacterized protein LOC100274542 [Zea mays]	GO:0003674/molecular_function/Function	GO:0005634/nucleus/Component	GO:0008150/biological_process/Process	GO:0005515/protein binding/Function
CUST_6932_PI429062924	1.40036	0.58453	0.443136	8.94488	9.43068	8.17023	7.7707	XP_002437640	hypothetical protein SORBIDRAFT_10g030990 [Sorghum bicolor]	GO:0005086/ARF guanyl-nucleotide exchange factor activity/Function	GO:0005543/phospholipid binding/Function	GO:0032012/regulation of ARF protein signal transduction/Process
CUST_6944_PI429062924	1.40129	1.01094	2.4027	7.80824	8.29499	7.82394	9.07289	AAP68381	putative polyprotein [Oryza sativa Japonica Group]	GO:0008270/zinc ion binding/Function
CUST_7425_PI429062924	0.401812	0.504678	0.780099	9.5162	8.20079	8.52964	9.15793	XP_002461090	hypothetical protein SORBIDRAFT_02g040520 [Sorghum bicolor]	GO:0019825/oxygen binding/Function
CUST_7548_PI429062924	2.20703	2.10993	3.00341	8.39279	9.5349	9.46999	9.97939	AFW65135	hypothetical protein ZEAMMB73_625740 [Zea mays]	GO:0003723/RNA binding/Function	GO:0005634/nucleus/Component	GO:0008150/biological_process/Process
CUST_7615_PI429062924	1.28679	0.383154	0.984061	9.47833	9.84211	8.09433	9.45515	XP_002456366	hypothetical protein SORBIDRAFT_03g034790 [Sorghum bicolor]	GO:0005525/GTP binding/Function	GO:0008150/biological_process/Process
CUST_7720_PI429062924	1.1733	1.15195	181.731	1.58181	1.81238	1.78589	9.08747	YP_707503	integrase/recombinase [Rhodococcus jostii RHA1]	GO:0019825/oxygen binding/Function
CUST_7767_PI429062924	0.272284	0.534077	0.472196	9.63353	7.75672	8.72865	8.55099	ACN33998	unknown [Zea mays]	GO:0005634/nucleus/Component	GO:0008270/zinc ion binding/Function
CUST_7886_PI429062924	0.489816	0.608217	2.37557	9.13472	8.10504	8.41738	10.383	XP_002468146	hypothetical protein SORBIDRAFT_01g040430 [Sorghum bicolor]	GO:0005509/calcium ion binding/Function	GO:0008289/lipid binding/Function
CUST_8486_PI429062924	0.306637	0.407236	2.14215	10.9996	9.2942	9.70354	12.0987	ACN31002	unknown [Zea mays]	GO:0005737/cytoplasm/Component	GO:0005874/microtubule/Component	GO:0005886/plasma membrane/Component	GO:0008017/microtubule binding/Function	GO:0015630/microtubule cytoskeleton/Component
CUST_8731_PI429062924	0.0361066	0.103529	0.0171301	10.5821	5.79051	7.31022	4.71479	DAA47878	TPA: hypothetical protein ZEAMMB73_346385 [Zea mays]	GO:0005509/calcium ion binding/Function	GO:0005634/nucleus/Component	GO:0008150/biological_process/Process	GO:0005829/cytosol/Component
CUST_8818_PI429062924	1.68429	1.09144	0.49913	8.26079	9.01293	8.38701	7.25827	XP_002443696	hypothetical protein SORBIDRAFT_07g000520 [Sorghum bicolor]	GO:0005576/extracellular region/Component	GO:0019825/oxygen binding/Function	GO:0005515/protein binding/Function
CUST_8886_PI429062924	0.894919	0.286272	0.101489	8.42511	8.26494	6.62057	5.12451	EDM01444	similar to lymphoid-restricted membrane protein (predicted) [Rattus norvegicus]	GO:0000166/nucleotide binding/Function	GO:0003723/RNA binding/Function	GO:0005634/nucleus/Component	GO:0005737/cytoplasm/Component	GO:0006406/mRNA export from nucleus/Process
CUST_9194_PI429062924	1.35189	1.36512	2.16403	7.94119	8.37617	8.39022	9.05491	AEO93884	gp641 [Bacillus phage G]	GO:0042803/protein homodimerization activity/Function
CUST_9205_PI429062924	0.52398	1.36952	4.70764	7.47905	6.54663	7.93272	9.71405	XP_002468595	hypothetical protein SORBIDRAFT_01g048760 [Sorghum bicolor]	GO:0000166/nucleotide binding/Function
CUST_993_PI429062924	0.498179	0.627246	0.572238	9.27937	8.2741	8.60647	8.47405			GO:0000086/G2/M transition of mitotic cell cycle/Process	GO:0000278/mitotic cell cycle/Process	GO:0005515/protein binding/Function	GO:0005813/centrosome/Component	GO:0005829/cytosol/Component	GO:0007051/spindle organization/Process	GO:0033566/gamma-tubulin complex localization/Process	GO:0042802/identical protein binding/Function
CUST_12078_PI429062924	2.12518	1.13156	0.689822	6.39925	7.48683	6.57756	5.86354	YP_376099	DNA mismatch repair protein MutS [Synechococcus sp. CC9902]	GO:0004674/protein serine/threonine kinase activity/Function	GO:0005089/Rho guanyl-nucleotide exchange factor activity/Function	GO:0005524/ATP binding/Function	GO:0005543/phospholipid binding/Function	GO:0035023/regulation of Rho protein signal transduction/Process
Developmental process
CUST_10276_PI429062924	1.43697	0.984776	0.455206	8.93453	9.45755	8.91239	7.79912	NP_001105712	calreticulin2 precursor [Zea mays]	GO:0005509/calcium ion binding/Function	GO:0005788/endoplasmic reticulum lumen/Component	GO:0007275/multicellular organismal development/Process	GO:0051082/unfolded protein binding/Function
CUST_10316_PI429062924	1.9344	1.55409	2.44498	10.4237	11.3756	11.0598	11.7136	XP_002445837	hypothetical protein SORBIDRAFT_07g026630 [Sorghum bicolor]	GO:0007275/multicellular organismal development/Process	GO:0009507/chloroplast/Component	GO:0016020/membrane/Component	GO:0005886/plasma membrane/Component	GO:0009506/plasmodesma/Component
CUST_11036_PI429062924	0.812739	0.784485	0.288606	10.2264	9.92726	9.87621	8.43357	XP_002451779	hypothetical protein SORBIDRAFT_04g007710 [Sorghum bicolor]	GO:0003674/molecular_function/Function	GO:0007568/aging/Process	GO:0009507/chloroplast/Component
CUST_11221_PI429062924	0.446682	1.06784	0.801275	7.05817	5.89549	7.15287	6.73854	XP_002464100	hypothetical protein SORBIDRAFT_01g012320 [Sorghum bicolor]	GO:0005737/cytoplasm/Component	GO:0005634/nucleus/Component	GO:0043067/regulation of programmed cell death/Process
CUST_12279_PI429062924	0.632762	10.8903	0.871291	4.60296	3.9427	8.04794	4.40419	NP_001131894	uncharacterized protein LOC100193277 [Zea mays]	GO:0005516/calmodulin binding/Function	GO:0005737/cytoplasm/Component	GO:0005856/cytoskeleton/Component	GO:0007275/multicellular organismal development/Process	GO:0016055/Wnt receptor signaling pathway/Process
CUST_12429_PI429062924	0.387928	0.437979	1.5738	6.71769	5.35155	5.52662	7.37194			GO:0003677/DNA binding/Function	GO:0004174/electron-transferring-flavoprotein dehydrogenase activity/Function	GO:0005741/mitochondrial outer membrane/Component	GO:0005811/lipid particle/Component	GO:0005829/cytosol/Component	GO:0006917/induction of apoptosis/	GO:0030261/chromosome condensation/Process	GO:0050660/flavin adenine dinucleotide binding/Function
CUST_12575_PI429062924	1.81093	1.87775	2.5212	6.31319	7.16993	7.2222	7.6473	NP_001151806	LOC100285441 [Zea mays]	GO:0005515/protein binding/Function	GO:0043069/negative regulation of programmed cell death/Process
CUST_13000_PI429062924	0.532845	0.732908	2.52254	7.76513	6.85692	7.31684	9.10001	ACV91271	LEA3 protein [Sorghum bicolor]	GO:0003674/molecular_function/Function	GO:0005575/cellular_component/Component	GO:0009793/embryo development ending in seed dormancy/Process	GO:0009830/cell wall modification involved in abscission/Process
CUST_13529_PI429062924	0.835352	1.52507	2.1758	14.0641	13.8046	14.673	15.1857			GO:0005575/cellular_component/Component	GO:0043581/mycelium development/
CUST_13996_PI429062924	1.26998	1.64482	2.31834	8.45068	8.79549	9.16861	9.66377	ACG30487	hypothetical protein [Zea mays]	GO:0003677/DNA binding/Function	GO:0005634/nucleus/Component	GO:0009790/embryo development/Process
CUST_14163_PI429062924	0.921236	0.960361	0.490395	8.74935	8.63099	8.691	7.72136	EMT12132	Eukaryotic translation initiation factor 3 subunit A [Aegilops tauschii]	GO:0007281/germ cell development/Process	GO:0007283/spermatogenesis/Process
CUST_14341_PI429062924	1.71753	1.81906	2.26245	6.68708	7.46742	7.55028	7.86497	XP_002446881	hypothetical protein SORBIDRAFT_06g024300 [Sorghum bicolor]	GO:0005515/protein binding/Function	GO:0043069/negative regulation of programmed cell death/Process
CUST_15318_PI429062924	0.311451	0.571505	0.946123	9.02058	7.33766	8.21342	8.94068			GO:0009792/embryo development ending in birth or egg hatching/Process
CUST_15446_PI429062924	0.973887	1.23748	2.00624	7.69861	7.66043	8.00602	8.7031	XP_002448612	hypothetical protein SORBIDRAFT_06g030140 [Sorghum bicolor]	GO:0005524/ATP binding/Function	GO:0005743/mitochondrial inner membrane/Component	GO:0005829/cytosol/Component	GO:0016887/ATPase activity/Function	GO:0031424/keratinization/Process	GO:0035627/ceramide transport/Process	GO:0043129/surfactant homeostasis/Process	GO:0048286/lung alveolus development/Process	GO:0055088/lipid homeostasis/Process	GO:0061436/establishment of skin barrier/Process
CUST_15752_PI429062924	0.3342	0.799116	1.84112	7.39782	5.8166	7.07429	8.2784	XP_002444006	hypothetical protein SORBIDRAFT_07g005756 [Sorghum bicolor]	GO:0005634/nucleus/Component	GO:0003677/DNA binding/Function	GO:0009791/post-embryonic development/Process	GO:0005829/cytosol/Component
CUST_15866_PI429062924	0.373734	0.344195	0.244825	7.06788	5.64797	5.52918	5.0377			GO:0030155/regulation of cell adhesion/Process	GO:0005102/receptor binding/Function	GO:0007155/cell adhesion/Process	GO:0030334/regulation of cell migration/Process	GO:0005604/basement membrane/Component	GO:0045995/regulation of embryonic development/Process	GO:0005606/laminin-1 complex/Component	GO:0033333/fin development/Process	GO:0008104/protein localization/Process	GO:0035141/medial fin morphogenesis/Process	GO:0016337/cell-cell adhesion/Process	GO:0035138/pectoral fin morphogenesis/Process	GO:0033334/fin morphogenesis/Process
CUST_16116_PI429062924	0.383642	0.832483	2.88357	6.62576	5.24359	6.36125	8.15362	XP_002467212	hypothetical protein SORBIDRAFT_01g021430 [Sorghum bicolor]	GO:0003674/molecular_function/Function	GO:0008150/biological_process/Process	GO:0009827/plant-type cell wall modification/Process	GO:0009860/pollen tube growth/Process
CUST_16205_PI429062924	0.72743	0.531158	0.381918	7.28368	6.82456	6.37089	5.89501	ACL54192	unknown [Zea mays]	GO:0005634/nucleus/Component	GO:0008270/zinc ion binding/Function	GO:0009867/jasmonic acid mediated signaling pathway/Process	GO:0010150/leaf senescence/Process
CUST_17378_PI429062924	0.779024	0.660292	0.198637	11.5328	11.1725	10.934	9.20099	NP_001144558	uncharacterized protein LOC100277562 [Zea mays]	GO:0005634/nucleus/Component	GO:0008270/zinc ion binding/Function	GO:0009867/jasmonic acid mediated signaling pathway/Process	GO:0010150/leaf senescence/Process
CUST_17778_PI429062924	0.794927	1.19505	2.23945	7.50496	7.17385	7.76203	8.6681	XP_002455020	hypothetical protein SORBIDRAFT_03g003080 [Sorghum bicolor]	GO:0003674/molecular_function/Function	GO:0005737/cytoplasm/Component	GO:0030154/cell differentiation/Process
CUST_17856_PI429062924	0.480702	1.1321	8.02182	6.0059	4.94911	6.1849	9.00982	XP_002439190	hypothetical protein SORBIDRAFT_09g001980 [Sorghum bicolor]	GO:0000166/nucleotide binding/Function	GO:0000266/mitochondrial fission/Process	GO:0003374/dynamin polymerization involved in mitochondrial fission/Process	GO:0003924/GTPase activity/Function	GO:0005515/protein binding/Function	GO:0005525/GTP binding/Function	GO:0005737/cytoplasm/Component	GO:0005739/mitochondrion/Component	GO:0005741/mitochondrial outer membrane/Component	GO:0005777/peroxisome/Component	GO:0005794/Golgi apparatus/Component	GO:0005829/cytosol/Component	GO:0005874/microtubule/Component	GO:0010821/regulation of mitochondrion organization/Process	GO:0016020/membrane/Component	GO:0016559/peroxisome fission/Process	GO:0016787/hydrolase activity/Function	GO:0031625/ubiquitin protein ligase binding/Function	GO:0042802/identical protein binding/Function	GO:0043231/intracellular membrane-bounded organelle/Component	GO:0043234/protein complex/Component	GO:0043653/mitochondrial fragmentation involved in apoptotic process/Process	GO:0048471/perinuclear region of cytoplasm/Component	GO:0050714/positive regulation of protein secretion/Process	GO:0051289/protein homotetramerization/Process	GO:0070584/mitochondrion morphogenesis/Process	GO:0090149/membrane fission involved in mitochondrial fission/Process	GO:0090200/positive regulation of release of cytochrome c from mitochondria/Process	GO:1900063/regulation of peroxisome organization/Process	GO:2001244/positive regulation of intrinsic apoptotic signaling pathway/Process
CUST_18389_PI429062924	0.574165	0.471919	0.459356	7.61759	6.81712	6.5342	6.49527	XP_002450893	hypothetical protein SORBIDRAFT_05g020730 [Sorghum bicolor]	GO:0005813/centrosome/Component	GO:0005814/centriole/Component	GO:0005929/cilium/Component	GO:0005932/microtubule basal body/Component	GO:0015630/microtubule cytoskeleton/Component	GO:0035083/cilium axoneme assembly/Process	GO:0043014/alpha-tubulin binding/Function	GO:0043015/gamma-tubulin binding/Function	GO:0060271/cilium morphogenesis/Process	GO:0060287/epithelial cilium movement involved in determination of left/right asymmetry/Process	GO:0007067/mitosis/Process	GO:0007099/centriole replication/Process	GO:0090307/spindle assembly involved in mitosis/Process
CUST_19041_PI429062924	1.4771	1.24104	0.421595	12.8272	13.39	13.1388	11.5811	XP_002459543	hypothetical protein SORBIDRAFT_02g006360 [Sorghum bicolor]	GO:0003674/molecular_function/Function	GO:0016592/mediator complex/Component	GO:2000762/regulation of phenylpropanoid metabolic process/Process	GO:0007155/cell adhesion/Process	GO:0010090/trichome morphogenesis/Process	GO:0045010/actin nucleation/Process	GO:0048765/root hair cell differentiation/Process	GO:0071555/cell wall organization/Process
CUST_19084_PI429062924	1.84997	1.48889	4.0271	5.93005	6.81756	6.50429	7.9398	XP_002445320	hypothetical protein SORBIDRAFT_07g009360 [Sorghum bicolor]	GO:0003674/molecular_function/Function	GO:0007568/aging/Process	GO:0005886/plasma membrane/Component	GO:0009506/plasmodesma/Component
CUST_19100_PI429062924	0.645209	0.400417	0.226372	7.82168	7.18952	6.50126	5.67845	XP_002447754	hypothetical protein SORBIDRAFT_06g015060 [Sorghum bicolor]	GO:0005634/nucleus/Component	GO:0005737/cytoplasm/Component	GO:0043067/regulation of programmed cell death/Process
CUST_19430_PI429062924	3.9371	0.679467	2.50303	7.46018	9.43732	6.90266	8.78386	AFW83992	putative O-Glycosyl hydrolase superfamily protein [Zea mays]	GO:0004553/hydrolase activity, hydrolyzing O-glycosyl compounds/Function	GO:0005886/plasma membrane/Component	GO:0010584/pollen exine formation/Process
CUST_19581_PI429062924	2.14203	1.9759	2.04502	5.92529	7.02427	6.9078	6.9574	NP_001143287	uncharacterized protein LOC100275821 [Zea mays]	GO:0003674/molecular_function/Function	GO:0009507/chloroplast/Component	GO:0032502/developmental process/Process
CUST_21110_PI429062924	0.695095	0.719855	2.3305	8.98233	8.45761	8.50811	10.203	XP_002445878	hypothetical protein SORBIDRAFT_07g027360 [Sorghum bicolor]	GO:0003674/molecular_function/Function	GO:0008150/biological_process/Process	GO:0009507/chloroplast/Component	GO:0048765/root hair cell differentiation/Process
CUST_21290_PI429062924	1.51405	1.06685	2.1346	6.04431	6.64272	6.13766	7.13828	XP_002438826	hypothetical protein SORBIDRAFT_10g026795 [Sorghum bicolor]	GO:0003674/molecular_function/Function	GO:0009793/embryo development ending in seed dormancy/Process	GO:0009827/plant-type cell wall modification/Process	GO:0009860/pollen tube growth/Process	GO:0005886/plasma membrane/Component
CUST_21483_PI429062924	0.372641	0.929206	0.0491212	8.88818	7.46403	8.78225	4.54067	EMC98859	hypothetical protein BAUCODRAFT_64619 [Baudoinia compniacensis UAMH 10762]	GO:0050954/sensory perception of mechanical stimulus/Process	GO:0005814/centriole/Component	GO:0007052/mitotic spindle organization/Process	GO:0051298/centrosome duplication/Process	GO:0007099/centriole replication/Process	GO:0060271/cilium morphogenesis/Process	GO:0030317/sperm motility/Process	GO:0048666/neuron development/Process	GO:0007288/sperm axoneme assembly/Process	GO:0005932/microtubule basal body/Component	GO:0051297/centrosome organization/Process	GO:0032053/microtubule basal body organization/Process
CUST_21827_PI429062924	1.09526	1.26304	2.06994	6.06456	6.19583	6.40147	7.11415	XP_002451486	hypothetical protein SORBIDRAFT_04g002725 [Sorghum bicolor]	GO:0005634/nucleus/Component	GO:0003677/DNA binding/Function	GO:0009791/post-embryonic development/Process	GO:0005829/cytosol/Component
CUST_22017_PI429062924	0.149858	0.397	0.20641	11.3363	8.59798	10.0035	9.0599	ACG29756	cytochrome P450 CYP78A54 [Zea mays]	GO:0009507/chloroplast/Component	GO:0019825/oxygen binding/Function	GO:0048316/seed development/Process
CUST_22435_PI429062924	0.883483	1.72687	2.99776	6.40669	6.22796	7.19485	7.99057	NP_001148920	nucleic acid binding protein [Zea mays]	GO:0003677/DNA binding/Function	GO:0003723/RNA binding/Function	GO:0005515/protein binding/Function	GO:0005634/nucleus/Component	GO:0048577/negative regulation of short-day photoperiodism, flowering/Process	GO:0048579/negative regulation of long-day photoperiodism, flowering/Process
CUST_23470_PI429062924	0.56543	9.00235	1.3235	5.38172	4.55914	8.55202	5.78607	XP_002454807	hypothetical protein SORBIDRAFT_04g037850 [Sorghum bicolor]	GO:0003676/nucleic acid binding/Function	GO:0005634/nucleus/Component	GO:0008150/biological_process/Process	GO:0008270/zinc ion binding/Function	GO:0009827/plant-type cell wall modification/Process	GO:0009860/pollen tube growth/Process
CUST_24074_PI429062924	0.94085	1.40893	0.400341	9.72627	9.63831	10.2209	8.40558			GO:0005737/cytoplasm/Component	GO:0007010/cytoskeleton organization/Process	GO:0008360/regulation of cell shape/Process	GO:0016477/cell migration/Process
CUST_24362_PI429062924	0.945932	1.5762	3.21738	7.16969	7.0895	7.82614	8.85558	ACN28585	unknown [Zea mays]	GO:0005576/extracellular region/Component	GO:0009739/response to gibberellin stimulus/Process	GO:0009740/gibberellic acid mediated signaling pathway/Process	GO:0009741/response to brassinosteroid stimulus/Process	GO:0016762/xyloglucan:xyloglucosyl transferase activity/Function	GO:0016798/hydrolase activity, acting on glycosyl bonds/Function	GO:0009828/plant-type cell wall loosening/Process	GO:0005618/cell wall/Component	GO:0005737/cytoplasm/Component	GO:0009505/plant-type cell wall/Component	GO:0005886/plasma membrane/Component	GO:0005794/Golgi apparatus/Component	GO:0007568/aging/Process
CUST_24385_PI429062924	1.18585	0.98762	0.474325	13.599	13.8449	13.581	12.523	EKC24431	Histone-lysine N-methyltransferase MLL3 [Crassostrea gigas]	GO:0005524/ATP binding/Function	GO:0005737/cytoplasm/Component	GO:0007605/sensory perception of sound/Process	GO:0008407/chaeta morphogenesis/Process	GO:0030048/actin filament-based movement/Process	GO:0030898/actin-dependent ATPase activity/Function	GO:0032027/myosin light chain binding/Function	GO:0035317/imaginal disc-derived wing hair organization/Process	GO:0048800/antennal morphogenesis/Process
CUST_24415_PI429062924	1.34505	1.50016	2.37957	7.54143	7.96909	8.12654	8.79213	NP_001152298	gibberellin receptor GID1L2 precursor [Zea mays]	GO:0005634/nucleus/Component	GO:0048765/root hair cell differentiation/Process
CUST_24950_PI429062924	0.504001	0.839389	0.47773	9.24077	8.25227	8.98818	8.17503	XP_002455022	hypothetical protein SORBIDRAFT_03g003110 [Sorghum bicolor]	GO:0005634/nucleus/Component	GO:0008270/zinc ion binding/Function	GO:0009867/jasmonic acid mediated signaling pathway/Process	GO:0010150/leaf senescence/Process
CUST_25600_PI429062924	0.469816	1.05922	1.74946	6.66251	5.57268	6.74552	7.46942	DAA40257	TPA: hypothetical protein ZEAMMB73_795940 [Zea mays]	GO:0005634/nucleus/Component	GO:0048765/root hair cell differentiation/Process
CUST_25803_PI429062924	1.66644	0.898586	0.498546	9.9033	10.6401	9.74903	8.8991	DAA52005	TPA: hypothetical protein ZEAMMB73_895652 [Zea mays]	GO:0005737/cytoplasm/Component	GO:0001708/cell fate specification/Process	GO:0005634/nucleus/Component	GO:0009790/embryo development/Process	GO:0009926/auxin polar transport/Process	GO:0010305/leaf vascular tissue pattern formation/Process	GO:0019827/stem cell maintenance/Process	GO:0048364/root development/Process
CUST_26073_PI429062924	0.778012	1.02311	0.427099	11.6919	11.3298	11.7249	10.4646	DAA63511	TPA: hypothetical protein ZEAMMB73_243937 [Zea mays]	GO:0003674/molecular_function/Function	GO:0005634/nucleus/Component	GO:0008150/biological_process/Process	GO:0009740/gibberellic acid mediated signaling pathway/Process	GO:0010162/seed dormancy process/Process
CUST_26474_PI429062924	1.14102	0.371494	0.461723	10.2014	10.3917	8.7728	9.08649			GO:0005886/plasma membrane/Component	GO:0005887/integral to plasma membrane/Component	GO:0016021/integral to membrane/Component	GO:0046331/lateral inhibition/Process	GO:0007029/endoplasmic reticulum organization/Process	GO:0005783/endoplasmic reticulum/Component	GO:0007219/Notch signaling pathway/Process
CUST_26683_PI429062924	0.212283	0.170431	1.46327	6.70407	4.46813	4.15134	7.25327	XP_002466194	hypothetical protein SORBIDRAFT_01g003260 [Sorghum bicolor]	GO:0005622/intracellular/Component	GO:0005634/nucleus/Component	GO:0008150/biological_process/Process	GO:0010054/trichoblast differentiation/Process
CUST_26709_PI429062924	1.02419	2.44201	8.68063	6.98584	7.02032	8.27391	10.1036	XP_002489311	hypothetical protein SORBIDRAFT_0010s012040 [Sorghum bicolor]	GO:0004553/hydrolase activity, hydrolyzing O-glycosyl compounds/Function	GO:0005576/extracellular region/Component	GO:0005618/cell wall/Component	GO:0009505/plant-type cell wall/Component	GO:0009507/chloroplast/Component	GO:0048046/apoplast/Component	GO:0009506/plasmodesma/Component	GO:0010075/regulation of meristem growth/Process
CUST_27209_PI429062924	0.686993	1.12737	2.1246	8.40494	7.86331	8.57791	9.49214	XP_002438509	hypothetical protein SORBIDRAFT_10g021150 [Sorghum bicolor]	GO:0005737/cytoplasm/Component	GO:0010090/trichome morphogenesis/Process	GO:0042546/cell wall biogenesis/Process
CUST_27727_PI429062924	2.58954	1.11881	0.647995	9.4337	10.8064	9.59567	8.80776	ACG41525	hypothetical protein [Zea mays]	GO:0046910/pectinesterase inhibitor activity/Function	GO:0010014/meristem initiation/Process	GO:0010089/xylem development/Process
CUST_28071_PI429062924	0.600594	0.418754	1.07323	7.73809	7.00255	6.48226	7.84004	DAA63364	TPA: hypothetical protein ZEAMMB73_412627 [Zea mays]	GO:0005829/cytosol/Component	GO:0030425/dendrite/Component	GO:0031175/neuron projection development/Process	GO:0043025/neuronal cell body/Component
CUST_28113_PI429062924	0.724356	0.836804	0.482908	12.9928	12.5276	12.7358	11.9426	XP_002466557	hypothetical protein SORBIDRAFT_01g009880 [Sorghum bicolor]	GO:0005516/calmodulin binding/Function	GO:0046686/response to cadmium ion/Process	GO:0005829/cytosol/Component	GO:0000041/transition metal ion transport/Process	GO:0010167/response to nitrate/Process	GO:0010359/regulation of anion channel activity/Process	GO:0015706/nitrate transport/Process	GO:0048767/root hair elongation/Process	GO:0004351/glutamate decarboxylase activity/Function
CUST_28188_PI429062924	1.29664	0.662175	0.322505	9.19509	9.56987	8.60038	7.56249	NP_001131638	uncharacterized protein LOC100192995 [Zea mays]	GO:0003674/molecular_function/Function	GO:0007568/aging/Process	GO:0009507/chloroplast/Component
CUST_30144_PI429062924	0.865086	0.782545	0.262876	9.01495	8.80586	8.66119	7.0874	XP_002465186		GO:0030246/carbohydrate binding/Function	GO:0007156/homophilic cell adhesion/Process	GO:0005509/calcium ion binding/Function	GO:0016020/membrane/Component	GO:0007154/cell communication/Process	GO:0016021/integral to membrane/Component	GO:0033333/fin development/Process	GO:0033334/fin morphogenesis/Process
CUST_30877_PI429062924	1.26543	1.92138	2.18305	7.66058	8.0002	8.60272	8.78693			GO:0005739/mitochondrion/Component	GO:0009793/embryo development ending in seed dormancy/Process
CUST_31045_PI429062924	0.702908	0.42137	0.359524	7.96959	7.461	6.72275	6.49375	ACF84114		GO:0003674/molecular_function/Function	GO:0008150/biological_process/Process	GO:0009507/chloroplast/Component	GO:0009740/gibberellic acid mediated signaling pathway/Process	GO:0010162/seed dormancy process/Process
CUST_31354_PI429062924	2.36862	1.45547	4.44258	8.00313	9.24718	8.54461	10.1545	XP_002445320		GO:0003674/molecular_function/Function	GO:0005576/extracellular region/Component	GO:0007568/aging/Process	GO:0009506/plasmodesma/Component	GO:0007020/microtubule nucleation/Process
CUST_31576_PI429062924	1.11717	0.493404	0.749616	8.52944	8.68929	7.51028	8.11366	XP_002455196		GO:0003674/molecular_function/Function	GO:0005634/nucleus/Component	GO:0048235/pollen sperm cell differentiation/Process
CUST_31719_PI429062924	3.83345	1.19924	0.566094	8.33797	10.2766	8.60009	7.51708	AEJ07953		GO:0005634/nucleus/Component	GO:0005576/extracellular region/Component	GO:0010075/regulation of meristem growth/Process
CUST_332_PI429062924	0.0245843	0.0342386	0.00761651	8.55294	3.20682	3.6847	1.51628	DAA54577	TPA: hypothetical protein ZEAMMB73_458621 [Zea mays]	GO:0005737/cytoplasm/Component	GO:0048653/anther development/Process
CUST_33247_PI429062924	0.66215	0.292747	0.264452	7.67372	7.07895	5.90145	5.7548			GO:0040010/positive regulation of growth rate/Process	GO:0009792/embryo development ending in birth or egg hatching/Process
CUST_33400_PI429062924	0.884274	1.15321	2.13468	6.61962	6.44219	6.82528	7.71364	XP_002441329		GO:0005737/cytoplasm/Component	GO:0008150/biological_process/Process	GO:0007155/cell adhesion/Process	GO:0010090/trichome morphogenesis/Process	GO:0045010/actin nucleation/Process	GO:0048765/root hair cell differentiation/Process	GO:0071555/cell wall organization/Process
CUST_33767_PI429062924	0.682081	0.688589	0.489718	14.0584	13.5064	13.5201	13.0284			GO:0003674/molecular_function/Function	GO:0009847/spore germination/Process
CUST_34117_PI429062924	1.14403	0.95538	0.496739	7.05929	7.25342	6.99344	6.04985	XP_002439074		GO:0016192/vesicle-mediated transport/Process	GO:0006904/vesicle docking involved in exocytosis/Process	GO:0007476/imaginal disc-derived wing morphogenesis/Process
CUST_34121_PI429062924	0.730636	0.869872	0.475478	9.78054	9.32776	9.57941	8.70799	ZP_20981979		GO:0003779/actin binding/Function	GO:0008406/gonad development/Process	GO:0005634/nucleus/Component
CUST_34375_PI429062924	0.693786	0.929071	0.472984	10.3096	9.78211	10.2034	9.22941	XP_002437267		GO:0005634/nucleus/Component	GO:0005543/phospholipid binding/Function	GO:0005794/Golgi apparatus/Component	GO:0005886/plasma membrane/Component	GO:0006886/intracellular protein transport/Process	GO:0008060/ARF GTPase activator activity/Function	GO:0016020/membrane/Component	GO:0005773/vacuole/Component	GO:0000902/cell morphogenesis/Process	GO:0006605/protein targeting/Process	GO:0006623/protein targeting to vacuole/Process	GO:0006944/cellular membrane fusion/Process	GO:0016049/cell growth/Process	GO:0016192/vesicle-mediated transport/Process	GO:0016197/endosomal transport/Process	GO:0048193/Golgi vesicle transport/Process
CUST_34427_PI429062924	2.37497	1.34556	1.59463	13.0295	14.2774	13.4577	13.7027	XP_002458363		GO:0005096/GTPase activator activity/Function	GO:0032317/regulation of Rap GTPase activity/Process	GO:0046875/ephrin receptor binding/Function	GO:0048013/ephrin receptor signaling pathway/Process	GO:0050770/regulation of axonogenesis/Process
CUST_34605_PI429062924	3.17994	1.37799	1.1927	10.2508	11.9198	10.7134	10.5051	XP_002452540		GO:0004553/hydrolase activity, hydrolyzing O-glycosyl compounds/Function	GO:0005576/extracellular region/Component	GO:0005618/cell wall/Component	GO:0009505/plant-type cell wall/Component	GO:0009507/chloroplast/Component	GO:0048046/apoplast/Component	GO:0009506/plasmodesma/Component	GO:0010075/regulation of meristem growth/Process
CUST_35157_PI429062924	2.88757	1.78374	2.2177	10.7708	12.3006	11.6057	11.9198	XP_002489304		GO:0004553/hydrolase activity, hydrolyzing O-glycosyl compounds/Function	GO:0005576/extracellular region/Component	GO:0005618/cell wall/Component	GO:0009505/plant-type cell wall/Component	GO:0009507/chloroplast/Component	GO:0048046/apoplast/Component	GO:0009506/plasmodesma/Component	GO:0010075/regulation of meristem growth/Process
CUST_35411_PI429062924	0.330519	0.44795	0.613643	8.87125	7.27405	7.71266	8.16672	XP_002463276		GO:0005634/nucleus/Component	GO:0004091/carboxylesterase activity/Function	GO:0009860/pollen tube growth/Process
CUST_35479_PI429062924	1.2769	1.46211	2.11287	13.1777	13.5303	13.7257	14.2569	AFW75623		GO:0003674/molecular_function/Function	GO:0008150/biological_process/Process	GO:0009507/chloroplast/Component	GO:0005886/plasma membrane/Component	GO:0048767/root hair elongation/Process
CUST_35877_PI429062924	0.903464	0.257083	0.829132	9.84883	9.70237	7.88914	9.57851	XP_002437813		GO:0005576/extracellular region/Component	GO:0010082/regulation of root meristem growth/Process
CUST_35975_PI429062924	0.425713	0.406253	0.496463	13.0081	11.7761	11.7086	11.9979	CCC94096		GO:0003779/actin binding/Function	GO:0005634/nucleus/Component	GO:0005635/nuclear envelope/Component	GO:0005640/nuclear outer membrane/Component	GO:0005737/cytoplasm/Component	GO:0005739/mitochondrion/Component	GO:0005856/cytoskeleton/Component	GO:0005886/plasma membrane/Component	GO:0005925/focal adhesion/Component	GO:0006998/nuclear envelope organization/Process	GO:0007097/nuclear migration/Process	GO:0007163/establishment or maintenance of cell polarity/Process	GO:0010761/fibroblast migration/Process	GO:0016020/membrane/Component	GO:0016021/integral to membrane/Component	GO:0016529/sarcoplasmic reticulum/Component	GO:0030016/myofibril/Component	GO:0030018/Z disc/Component	GO:0030335/positive regulation of cell migration/Process	GO:0031022/nuclear migration along microfilament/Process	GO:0031258/lamellipodium membrane/Component	GO:0031527/filopodium membrane/Component	GO:0031965/nuclear membrane/Component	GO:0031981/nuclear lumen/Component	GO:0034504/protein localization to nucleus/Process	GO:0034993/SUN-KASH complex/Component	GO:0044429/mitochondrial part/Component	GO:0051642/centrosome localization/Process	GO:0090286/cytoskeletal anchoring at nuclear membrane/Process
CUST_36832_PI429062924	0.745263	1.415	3.02275	5.59699	5.17281	6.09779	7.19285	XP_002465570		GO:0003674/molecular_function/Function	GO:0005576/extracellular region/Component	GO:0051707/response to other organism/Process	GO:0031225/anchored to membrane/Component	GO:0009664/plant-type cell wall organization/Process	GO:0010075/regulation of meristem growth/Process	GO:0042545/cell wall modification/Process	GO:0048653/anther development/Process
CUST_37587_PI429062924	0.247049	0.279922	0.133123	9.06104	7.04391	7.22414	6.15188			GO:0008340/determination of adult lifespan/Process
CUST_38429_PI429062924	2.07702	1.01829	1.44986	6.14989	7.2044	6.17604	6.68581	XP_002464284		GO:0005576/extracellular region/Component	GO:0016798/hydrolase activity, acting on glycosyl bonds/Function	GO:0016762/xyloglucan:xyloglucosyl transferase activity/Function	GO:0010075/regulation of meristem growth/Process
CUST_38789_PI429062924	0.756398	0.80376	0.447987	8.56722	8.16444	8.25206	7.40875			GO:0001754/eye photoreceptor cell differentiation/Process	GO:0004181/metallocarboxypeptidase activity/Function	GO:0005739/mitochondrion/Component	GO:0005829/cytosol/Component	GO:0007005/mitochondrion organization/Process	GO:0015631/tubulin binding/Function	GO:0021702/cerebellar Purkinje cell differentiation/Process	GO:0021772/olfactory bulb development/Process	GO:0035609/C-terminal protein deglutamylation/Process	GO:0035610/protein side chain deglutamylation/Process	GO:0050905/neuromuscular process/Process
CUST_39147_PI429062924	0.812435	0.300904	0.580562	8.82505	8.52538	7.09243	8.04058	XP_002438463		GO:0005737/cytoplasm/Component	GO:0009954/proximal/distal pattern formation/Process	GO:0010227/floral organ abscission/Process	GO:0048439/flower morphogenesis/Process	GO:0005515/protein binding/Function	GO:0005634/nucleus/Component	GO:0010114/response to red light/Process	GO:0042803/protein homodimerization activity/Function	GO:0046982/protein heterodimerization activity/Function
CUST_39989_PI429062924	1.34665	0.788891	6.07443	6.98612	7.41549	6.64402	9.58887	ZP_06940973	phage/plasmid replication protein [Vibrio cholerae RC385]	GO:0002329/pre-B cell differentiation/Process	GO:0016021/integral to membrane/Component
CUST_40540_PI429062924	2.45938	2.91705	1.94526	13.4825	14.7808	15.027	14.4425	XP_002462614	hypothetical protein SORBIDRAFT_02g029010 [Sorghum bicolor]	GO:0005576/extracellular region/Component	GO:0007275/multicellular organismal development/Process	GO:0016020/membrane/Component
CUST_40815_PI429062924	0.331843	1.30562	1.99222	8.42883	6.8374	8.81357	9.42321	XP_002468086	hypothetical protein SORBIDRAFT_01g039300 [Sorghum bicolor]	GO:0005622/intracellular/Component	GO:0005737/cytoplasm/Component	GO:0008150/biological_process/Process	GO:0005634/nucleus/Component	GO:0005886/plasma membrane/Component	GO:0000902/cell morphogenesis/Process	GO:0006623/protein targeting to vacuole/Process	GO:0016049/cell growth/Process	GO:0048193/Golgi vesicle transport/Process
CUST_40841_PI429062924	1.42014	1.54177	2.35232	6.19748	6.70351	6.82206	7.43156	XP_002447084	hypothetical protein SORBIDRAFT_06g028280 [Sorghum bicolor]	GO:0005576/extracellular region/Component	GO:0010584/pollen exine formation/Process	GO:0004650/polygalacturonase activity/Function	GO:0009556/microsporogenesis/Process	GO:0009827/plant-type cell wall modification/Process	GO:0009860/pollen tube growth/Process
CUST_41002_PI429062924	1.02241	1.16383	2.26377	8.4962	8.52818	8.71508	9.67493	XP_002458412	hypothetical protein SORBIDRAFT_03g032990 [Sorghum bicolor]	GO:0001578/microtubule bundle formation/Process	GO:0009647/skotomorphogenesis/Process	GO:0009729/detection of brassinosteroid stimulus/Process	GO:0009742/brassinosteroid mediated signaling pathway/Process
CUST_41021_PI429062924	1.07677	0.936203	2.07565	6.25825	6.36496	6.16314	7.31181	ACG40270	blue copper protein precursor [Zea mays]	GO:0005507/copper ion binding/Function	GO:0005886/plasma membrane/Component	GO:0031225/anchored to membrane/Component	GO:0048765/root hair cell differentiation/Process	GO:0048767/root hair elongation/Process
CUST_41339_PI429062924	0.490749	0.801632	0.740503	10.3945	9.36756	10.0755	9.96108	XP_002456082	hypothetical protein SORBIDRAFT_03g030090 [Sorghum bicolor]	GO:0005634/nucleus/Component	GO:0004842/ubiquitin-protein ligase activity/Function	GO:0048513/organ development/Process	GO:0006869/lipid transport/Process
CUST_41718_PI429062924	0.772495	0.898616	0.3968	11.4636	11.0912	11.3094	10.1301	XP_002467891	hypothetical protein SORBIDRAFT_01g035960 [Sorghum bicolor]	GO:0008453/alanine-glyoxylate transaminase activity/Function	GO:0043562/cellular response to nitrogen levels/Process	GO:0007568/aging/Process	GO:0009830/cell wall modification involved in abscission/Process
CUST_42247_PI429062924	1.37832	1.63349	2.82632	5.86776	6.33068	6.57572	7.36669	NP_001150054	beta-expansin 3 precursor [Zea mays]	GO:0005576/extracellular region/Component	GO:0009664/plant-type cell wall organization/Process	GO:0009826/unidimensional cell growth/Process	GO:0009828/plant-type cell wall loosening/Process	GO:0006949/syncytium formation/Process	GO:0009506/plasmodesma/Component
CUST_4281_PI429062924	0.344661	0.513602	0.481858	7.0397	5.50295	6.07842	5.98638			GO:0009792/embryo development ending in birth or egg hatching/Process
CUST_43165_PI429062924	0.884716	0.428057	0.484279	7.116	6.93928	5.89187	6.06991	XP_002447584	hypothetical protein SORBIDRAFT_06g004750 [Sorghum bicolor]	GO:0003777/microtubule motor activity/Function	GO:0005515/protein binding/Function	GO:0009524/phragmoplast/Component	GO:0080175/phragmoplast microtubule organization/Process	GO:0000914/phragmoplast assembly/Process	GO:0008574/plus-end-directed microtubule motor activity/Function	GO:0055046/microgametogenesis/Process	GO:0048451/petal formation/Process	GO:0048453/sepal formation/Process
CUST_43265_PI429062924	0.774494	2.05336	6.63299	7.96367	7.595	9.00166	10.6933	AFW75623	harpin-induced protein [Zea mays]	GO:0003674/molecular_function/Function	GO:0008150/biological_process/Process	GO:0009507/chloroplast/Component	GO:0005886/plasma membrane/Component	GO:0048767/root hair elongation/Process
CUST_43426_PI429062924	2.05979	3.00965	4.81637	11.0482	12.0907	12.6378	13.3161	XP_002459410	hypothetical protein SORBIDRAFT_02g004200 [Sorghum bicolor]	GO:0006869/lipid transport/Process	GO:0008289/lipid binding/Function	GO:0031225/anchored to membrane/Component	GO:0009561/megagametogenesis/Process	GO:0000041/transition metal ion transport/Process
CUST_44143_PI429062924	0.208797	0.384653	2.13455	8.25769	5.99786	6.87932	9.35162	XP_002445387	hypothetical protein SORBIDRAFT_07g015030 [Sorghum bicolor]	GO:0005634/nucleus/Component	GO:0005516/calmodulin binding/Function	GO:0048446/petal morphogenesis/Process
CUST_4462_PI429062924	2.9864	1.91291	2.09589	6.96444	8.54284	7.9002	8.032	DAA55873	TPA: hypothetical protein ZEAMMB73_096501 [Zea mays]	GO:0004722/protein serine/threonine phosphatase activity/Function	GO:0005576/extracellular region/Component	GO:0003993/acid phosphatase activity/Function	GO:0016020/membrane/Component	GO:0048481/ovule development/Process
CUST_44787_PI429062924	0.324367	0.990862	1.5868	6.8758	5.2515	6.86255	7.54191	EMR80496	putative afln vera monooxygenase protein [Botryotinia fuckeliana BcDW1]	GO:0005813/centrosome/Component	GO:0005932/microtubule basal body/Component	GO:0007411/axon guidance/Process	GO:0007608/sensory perception of smell/Process	GO:0021772/olfactory bulb development/Process	GO:0032391/photoreceptor connecting cilium/Component	GO:0032880/regulation of protein localization/Process	GO:0034464/BBSome/Component	GO:0035264/multicellular organism growth/Process	GO:0042384/cilium assembly/Process	GO:0045444/fat cell differentiation/Process	GO:0048560/establishment of anatomical structure orientation/Process	GO:0060219/camera-type eye photoreceptor cell differentiation/Process	GO:0061326/renal tubule development/Process
CUST_45037_PI429062924	0.327123	0.393829	0.810996	12.1579	10.5458	10.8135	11.8557	XP_002463277	hypothetical protein SORBIDRAFT_02g041050 [Sorghum bicolor]	GO:0005634/nucleus/Component	GO:0004091/carboxylesterase activity/Function	GO:0009860/pollen tube growth/Process
CUST_45143_PI429062924	1.07521	1.5329	3.33801	5.74597	5.85059	6.36223	7.48496	DAA61801	TPA: hypothetical protein ZEAMMB73_036025 [Zea mays]	GO:0005634/nucleus/Component	GO:0048765/root hair cell differentiation/Process
CUST_45308_PI429062924	1.12538	1.47831	3.32832	8.1119	8.28231	8.67584	9.84669	EHB08637	Carboxypeptidase A4 [Heterocephalus glaber]	GO:0003674/molecular_function/Function	GO:0048793/pronephros development/Process	GO:0005794/Golgi apparatus/Component	GO:0060271/cilium morphogenesis/Process	GO:0032006/regulation of TOR signaling cascade/Process	GO:0007368/determination of left/right symmetry/Process
CUST_45484_PI429062924	1.11549	0.61747	0.495136	8.3887	8.54637	7.69314	7.37459	XP_002438370	hypothetical protein SORBIDRAFT_10g014230 [Sorghum bicolor]	GO:0008340/determination of adult lifespan/Process
CUST_45544_PI429062924	1.10211	0.735533	0.303547	7.13448	7.27475	6.69134	5.41447	ACF79044	unknown [Zea mays]	GO:0003674/molecular_function/Function	GO:0005634/nucleus/Component	GO:0008150/biological_process/Process	GO:0009560/embryo sac egg cell differentiation/Process
CUST_45775_PI429062924	0.583121	0.807836	0.422035	8.90515	8.12702	8.59728	7.66058	NP_001106251	ZCN14 protein [Zea mays]	GO:0008429/phosphatidylethanolamine binding/Function	GO:0010229/inflorescence development/Process	GO:0048510/regulation of timing of transition from vegetative to reproductive phase/Process	GO:0048572/short-day photoperiodism/Process
CUST_45799_PI429062924	4.22234	1.54609	2.72161	11.8975	13.9756	12.5261	13.342	XP_002463145	hypothetical protein SORBIDRAFT_02g038470 [Sorghum bicolor]	GO:0009791/post-embryonic development/Process
CUST_45886_PI429062924	1.22833	0.865987	0.217948	11.1535	11.4502	10.9459	8.95558	AFW87970	putative nucleoside phosphatase GDA1/CD39 family protein [Zea mays]	GO:0016787/hydrolase activity/Function	GO:0009901/anther dehiscence/Process	GO:0010584/pollen exine formation/Process
CUST_46055_PI429062924	0.855681	0.954104	0.367924	7.92117	7.69632	7.85339	6.47865	XP_003001528	conserved hypothetical protein [Verticillium albo-atrum VaMs.102]	Source:UniProtKB/TrEMBL;Acc:A9P3U2//	GO:0006897/endocytosis/Process	GO:0007015/actin filament organization/Process	GO:0009847/spore germination/Process	GO:0030011/maintenance of cell polarity/Process	GO:0030479/actin cortical patch/Component
CUST_46851_PI429062924	0.909669	1.44884	2.04838	5.98017	5.84358	6.51507	7.01466	XP_002447303	hypothetical protein SORBIDRAFT_06g032400 [Sorghum bicolor]	GO:0005737/cytoplasm/Component	GO:0008150/biological_process/Process	GO:0048573/photoperiodism, flowering/Process	GO:0005634/nucleus/Component	GO:0030674/protein binding, bridging/Function
CUST_47076_PI429062924	0.985965	0.902454	0.335856	9.6072	9.58681	9.45912	8.03311	NP_001141833	uncharacterized protein LOC100273974 [Zea mays]	GO:0009793/embryo development ending in seed dormancy/Process	GO:0000910/cytokinesis/Process	GO:0007021/tubulin complex assembly/Process	GO:0009507/chloroplast/Component
CUST_4749_PI429062924	0.373276	0.484408	0.256996	13.7243	12.3026	12.6786	11.7641			GO:0005739/mitochondrion/Component	GO:0009793/embryo development ending in seed dormancy/Process
CUST_47938_PI429062924	2.1987	2.66116	2.26781	11.2069	12.3436	12.619	12.3882	XP_002462614	hypothetical protein SORBIDRAFT_02g029010 [Sorghum bicolor]	GO:0007275/multicellular organismal development/Process	GO:0009507/chloroplast/Component	GO:0016020/membrane/Component	GO:0005886/plasma membrane/Component	GO:0009506/plasmodesma/Component
CUST_47974_PI429062924	1.14072	0.663937	0.45981	7.00516	7.19511	6.41428	5.88427	ACN29103	unknown [Zea mays]	GO:0016358/dendrite development/Process	GO:0030425/dendrite/Component
CUST_48351_PI429062924	1.72224	1.74147	2.40305	10.1596	10.9438	10.9599	11.4244	ACR35143	unknown [Zea mays]	GO:0005794/Golgi apparatus/Component	GO:0010087/phloem or xylem histogenesis/Process	GO:0009733/response to auxin stimulus/Process	GO:0009965/leaf morphogenesis/Process	GO:0008060/ARF GTPase activator activity/Function	GO:0030140/trans-Golgi network transport vesicle/Component	GO:0035091/phosphatidylinositol binding/Function	GO:0005515/protein binding/Function	GO:0010051/xylem and phloem pattern formation/Process	GO:0005886/plasma membrane/Component	GO:0005829/cytosol/Component	GO:0006897/endocytosis/Process	GO:0000278/mitotic cell cycle/Process	GO:0003002/regionalization/Process	GO:0007155/cell adhesion/Process	GO:0009855/determination of bilateral symmetry/Process	GO:0009887/organ morphogenesis/Process	GO:0009888/tissue development/Process	GO:0009944/polarity specification of adaxial/abaxial axis/Process	GO:0010014/meristem initiation/Process	GO:0010089/xylem development/Process	GO:0010090/trichome morphogenesis/Process	GO:0010638/positive regulation of organelle organization/Process	GO:0016049/cell growth/Process	GO:0033043/regulation of organelle organization/Process	GO:0033044/regulation of chromosome organization/Process	GO:0045010/actin nucleation/Process	GO:0045595/regulation of cell differentiation/Process	GO:0048439/flower morphogenesis/Process	GO:0048449/floral organ formation/Process	GO:0048519/negative regulation of biological process/Process	GO:0048589/developmental growth/Process	GO:0048765/root hair cell differentiation/Process	GO:0071555/cell wall organization/Process
CUST_4850_PI429062924	2.09998	1.33288	1.28373	6.90805	7.97843	7.3226	7.26839			GO:0043581/mycelium development/
CUST_48533_PI429062924	1.09382	0.772127	0.319304	9.03319	9.16257	8.6601	7.38619	XP_002466101	hypothetical protein SORBIDRAFT_01g001260 [Sorghum bicolor]	GO:0016758/transferase activity, transferring hexosyl groups/Function	GO:0032580/Golgi cisterna membrane/Component	GO:0016021/integral to membrane/Component	GO:0009792/embryo development ending in birth or egg hatching/Process	GO:0040035/hermaphrodite genitalia development/Process	GO:0000003/reproduction/Process	GO:0048871/multicellular organismal homeostasis/Process	GO:0051301/cell division/Process	GO:0000910/cytokinesis/Process	GO:0006898/receptor-mediated endocytosis/Process	GO:0019899/enzyme binding/Function
CUST_48593_PI429062924	0.234114	0.404179	1.1813	13.8646	11.7699	12.5576	14.105	NP_001141330	uncharacterized protein LOC100273421 [Zea mays]	GO:0005737/cytoplasm/Component	GO:0016491/oxidoreductase activity/Function	GO:0050113/inositol oxygenase activity/Function	GO:0006949/syncytium formation/Process
CUST_48632_PI429062924	1.34865	1.94954	2.09285	12.2038	12.6353	13.1669	13.2692	XP_002463282	hypothetical protein SORBIDRAFT_02g041150 [Sorghum bicolor]	GO:0003674/molecular_function/Function	GO:0005886/plasma membrane/Component	GO:0008150/biological_process/Process	GO:0031225/anchored to membrane/Component	GO:0010075/regulation of meristem growth/Process
CUST_4903_PI429062924	1.08801	0.887758	0.375345	8.51872	8.64041	8.34695	7.10501	YP_509720	endonuclease/exonuclease/phosphatase [Jannaschia sp. CCS1]	GO:0001708/cell fate specification/Process	GO:0005634/nucleus/Component	GO:0005737/cytoplasm/Component	GO:0007618/mating/Process	GO:0018991/oviposition/Process
CUST_49262_PI429062924	1.08193	0.643463	0.283956	7.86266	7.97627	7.22659	6.0464	ZP_20967064	Zn-dependent hydrolase of the beta-lactamase fold-like protein [Streptomyces rimosus subsp. rimosus ATCC 10970]	GO:0003674/molecular_function/Function	GO:0043581/mycelium development/
CUST_49511_PI429062924	0.99317	0.521971	0.305948	7.39716	7.38727	6.4592	5.68851	XP_316189	AGAP006128-PA [Anopheles gambiae str. PEST]	GO:0000902/cell morphogenesis/Process	GO:0070787/conidiophore development/	GO:0000910/cytokinesis/Process	GO:0032168/hyphal septin ring/	GO:0005543/phospholipid binding/Function
CUST_49578_PI429062924	0.538704	25.196	1.28443	2.37889	1.48646	7.03401	2.74002			GO:0007286/spermatid development/Process	GO:0016021/integral to membrane/Component
CUST_49612_PI429062924	0.89951	1.14525	2.11233	9.47166	9.31887	9.66732	10.5505	XP_002448015	hypothetical protein SORBIDRAFT_06g019690 [Sorghum bicolor]	GO:0003674/molecular_function/Function	GO:0005634/nucleus/Component	GO:0005635/nuclear envelope/Component	GO:0006997/nucleus organization/Process	GO:0006913/nucleocytoplasmic transport/Process	GO:0048527/lateral root development/Process
CUST_50024_PI429062924	0.689455	0.73919	0.429417	13.6715	13.135	13.2355	12.4519	XP_002468196	hypothetical protein SORBIDRAFT_01g041500 [Sorghum bicolor]	GO:0005634/nucleus/Component	GO:0005515/protein binding/Function	GO:0001708/cell fate specification/Process	GO:0009880/embryonic pattern specification/Process	GO:0090421/embryonic meristem initiation/Process
CUST_5008_PI429062924	1.64053	2.82597	3.63759	6.51989	7.23405	8.01864	8.38287	XP_002449698	hypothetical protein SORBIDRAFT_05g021760 [Sorghum bicolor]	GO:0005576/extracellular region/Component	GO:0008283/cell proliferation/Process	GO:0009887/organ morphogenesis/Process	GO:0030154/cell differentiation/Process	GO:0031012/extracellular matrix/Component
CUST_50317_PI429062924	0.268659	0.34488	0.0854521	9.01536	7.11921	7.47953	5.46662	XP_002441300	hypothetical protein SORBIDRAFT_09g024060 [Sorghum bicolor]	GO:0001756/somitogenesis/Process	GO:0005509/calcium ion binding/Function	GO:0005886/plasma membrane/Component	GO:0007156/homophilic cell adhesion/Process	GO:0016021/integral to membrane/Component	GO:0016331/morphogenesis of embryonic epithelium/Process
CUST_50431_PI429062924	0.839891	0.754171	0.488418	7.10664	6.85491	6.6996	6.07283	XP_002467909	hypothetical protein SORBIDRAFT_01g036186 [Sorghum bicolor]	GO:0003674/molecular_function/Function	GO:0005634/nucleus/Component	GO:0008150/biological_process/Process	GO:0048573/photoperiodism, flowering/Process
CUST_50489_PI429062924	1.0864	1.62641	2.091	10.3077	10.4273	11.0094	11.3719	DAA46068	TPA: putative POX domain/homeobox DNA-binding domain family protein [Zea mays]	GO:0000904/cell morphogenesis involved in differentiation/Process	GO:0005604/basement membrane/Component	GO:0007601/visual perception/Process	GO:0014002/astrocyte development/Process	GO:0060041/retina development in camera-type eye/Process
CUST_50702_PI429062924	2.09382	1.71685	0.682171	10.4413	11.5075	11.2211	9.88955	XP_002443499	hypothetical protein SORBIDRAFT_08g020660 [Sorghum bicolor]	GO:0009555/pollen development/Process	GO:0043668/exine/Component
CUST_50964_PI429062924	1.80265	1.18619	0.0424356	11.1219	11.972	11.3683	6.56335	AFW87155	hypothetical protein ZEAMMB73_510430 [Zea mays]	GO:0009792/embryo development ending in birth or egg hatching/Process
CUST_50988_PI429062924	0.666686	1.09718	0.488123	13.8013	13.2164	13.9351	12.7666	XP_002441199	hypothetical protein SORBIDRAFT_09g022110 [Sorghum bicolor]	GO:0003674/molecular_function/Function	GO:0005634/nucleus/Component	GO:0009793/embryo development ending in seed dormancy/Process
CUST_51209_PI429062924	0.789656	0.660275	0.234278	10.7487	10.408	10.1498	8.655	XP_002439209	hypothetical protein SORBIDRAFT_09g002270 [Sorghum bicolor]	GO:0003674/molecular_function/Function	GO:0007568/aging/Process	GO:0000041/transition metal ion transport/Process
CUST_52069_PI429062924	0.792266	0.78839	0.481446	8.05731	7.72136	7.71429	7.00275	XP_002463625	hypothetical protein SORBIDRAFT_01g003190 [Sorghum bicolor]	GO:0004722/protein serine/threonine phosphatase activity/Function	GO:0005634/nucleus/Component	GO:0048366/leaf development/Process	GO:0005886/plasma membrane/Component	GO:0006857/oligopeptide transport/Process	GO:0010359/regulation of anion channel activity/Process
CUST_52282_PI429062924	3.17852	1.38291	0.327381	8.24049	9.90885	8.7082	6.62953	XP_002444122	hypothetical protein SORBIDRAFT_07g008810 [Sorghum bicolor]	GO:0003674/molecular_function/Function	GO:0009847/spore germination/Process	GO:0016020/membrane/Component
CUST_52778_PI429062924	0.134176	0.199442	0.198408	9.78255	6.88475	7.4566	7.4491	NP_001147953	ubiquitin-protein ligase [Zea mays]	GO:0005634/nucleus/Component	GO:0010029/regulation of seed germination/Process
CUST_52865_PI429062924	0.740489	0.419893	2.11471	7.61957	7.18612	6.36766	8.70003	NP_001169458	uncharacterized protein LOC100383329 [Zea mays]	GO:0007444/imaginal disc development/Process	GO:0008084/imaginal disc growth factor receptor binding/Function
CUST_53336_PI429062924	0.468586	0.914842	0.738976	7.29022	6.1966	7.16181	6.85381	XP_002457756	hypothetical protein SORBIDRAFT_03g012940 [Sorghum bicolor]	GO:0003674/molecular_function/Function	GO:0009507/chloroplast/Component	GO:0009790/embryo development/Process
CUST_5414_PI429062924	0.268682	0.350122	0.197652	8.84705	6.95103	7.33298	6.50809			GO:0009792/embryo development ending in birth or egg hatching/Process
CUST_54298_PI429062924	0.754588	0.624451	0.424498	7.1224	6.71616	6.44306	5.88623	XP_002458044	hypothetical protein SORBIDRAFT_03g026100 [Sorghum bicolor]	GO:0003774/motor activity/Function	GO:0005634/nucleus/Component	GO:0016459/myosin complex/Component	GO:0030048/actin filament-based movement/Process	GO:0010584/pollen exine formation/Process	GO:0030036/actin cytoskeleton organization/Process	GO:0051645/Golgi localization/Process	GO:0051646/mitochondrion localization/Process	GO:0060151/peroxisome localization/Process
CUST_54354_PI429062924	0.423323	0.316241	0.647771	8.19379	6.95363	6.53289	7.56735	ABC59221	transposase [Zea mays]	GO:0005634/nucleus/Component	GO:0003677/DNA binding/Function	GO:0009791/post-embryonic development/Process	GO:0005829/cytosol/Component
CUST_54544_PI429062924	0.626208	0.751416	0.407421	10.0986	9.42334	9.68631	8.80322	EMS66069	Myosin-J heavy chain [Triticum urartu]	GO:0003774/motor activity/Function	GO:0005634/nucleus/Component	GO:0016459/myosin complex/Component	GO:0030048/actin filament-based movement/Process	GO:0010584/pollen exine formation/Process	GO:0030036/actin cytoskeleton organization/Process	GO:0051645/Golgi localization/Process	GO:0051646/mitochondrion localization/Process	GO:0060151/peroxisome localization/Process
CUST_55313_PI429062924	1.19599	1.91972	3.5495	5.20382	5.46202	6.14472	7.03144	AFW63221	hypothetical protein ZEAMMB73_644020 [Zea mays]	GO:0009793/embryo development ending in seed dormancy/Process	GO:0016787/hydrolase activity/Function
CUST_56290_PI429062924	1.18494	1.09044	0.37988	10.815	11.0598	10.9399	9.41861	XP_002448836	hypothetical protein SORBIDRAFT_06g034100 [Sorghum bicolor]	GO:0003674/molecular_function/Function	GO:0005737/cytoplasm/Component	GO:0007021/tubulin complex assembly/Process	GO:0005634/nucleus/Component	GO:0009524/phragmoplast/Component	GO:0009790/embryo development/Process	GO:0051301/cell division/Process
CUST_56524_PI429062924	0.180068	0.237108	0.151566	13.7555	11.2822	11.6792	11.0336	XP_002468208	hypothetical protein SORBIDRAFT_01g041700 [Sorghum bicolor]	GO:0005516/calmodulin binding/Function	GO:0046686/response to cadmium ion/Process	GO:0005829/cytosol/Component	GO:0000041/transition metal ion transport/Process	GO:0010167/response to nitrate/Process	GO:0010359/regulation of anion channel activity/Process	GO:0015706/nitrate transport/Process	GO:0048767/root hair elongation/Process	GO:0004351/glutamate decarboxylase activity/Function
CUST_56772_PI429062924	0.681437	0.712612	0.409455	10.2073	9.65399	9.71853	8.91912	AFW61102	hypothetical protein ZEAMMB73_524379 [Zea mays]	GO:0005634/nucleus/Component	GO:0009791/post-embryonic development/Process	GO:0010228/vegetative to reproductive phase transition of meristem/Process	GO:0042800/histone methyltransferase activity (H3-K4 specific)/Function	GO:0048440/carpel development/Process	GO:0048443/stamen development/Process
CUST_57296_PI429062924	0.715992	0.707138	0.46033	12.5941	12.1121	12.0941	11.4748	XP_002436499	hypothetical protein SORBIDRAFT_10g003790 [Sorghum bicolor]	GO:0007275/multicellular organismal development/Process
CUST_5737_PI429062924	1.79885	0.885189	0.361331	10.8625	11.7096	10.6865	9.39388	XP_002448392	hypothetical protein SORBIDRAFT_06g026440 [Sorghum bicolor]	GO:0005737/cytoplasm/Component	GO:0008150/biological_process/Process	GO:0048451/petal formation/Process	GO:0048453/sepal formation/Process
CUST_57507_PI429062924	0.730025	1.38785	6.03258	7.17578	6.7218	7.64863	9.76856	NP_001147368	uclacyanin-2 precursor [Zea mays]	GO:0005507/copper ion binding/Function	GO:0005886/plasma membrane/Component	GO:0031225/anchored to membrane/Component	GO:0048765/root hair cell differentiation/Process	GO:0048767/root hair elongation/Process
CUST_57946_PI429062924	0.295328	1.11557	1.18021	11.7593	9.99969	11.9171	11.9983	XP_002457054	hypothetical protein SORBIDRAFT_03g000550 [Sorghum bicolor]	GO:0005634/nucleus/Component	GO:0005884/actin filament/Component	GO:0009902/chloroplast relocation/Process	GO:0051017/actin filament bundle assembly/Process	GO:0048653/anther development/Process
CUST_58049_PI429062924	1.11053	2.07217	2.85407	10.6133	10.7645	11.6644	12.1263	XP_002440399	hypothetical protein SORBIDRAFT_09g000330 [Sorghum bicolor]	GO:0003723/RNA binding/Function	GO:0005634/nucleus/Component	GO:0045836/positive regulation of meiosis/Process	GO:0045927/positive regulation of growth/Process	GO:0048507/meristem development/Process
CUST_58309_PI429062924	0.897059	0.823982	0.375125	9.26573	9.109	8.98641	7.85117	XP_002455630	hypothetical protein SORBIDRAFT_03g015010 [Sorghum bicolor]	GO:0005856/cytoskeleton/Component	GO:0007224/smoothened signaling pathway/Process	GO:0030991/intraflagellar transport particle A/Component	GO:0035085/cilium axoneme/Component	GO:0042073/intraflagellar transport/Process	GO:0060271/cilium morphogenesis/Process
CUST_58402_PI429062924	0.113248	0.0803204	0.0591439	12.9225	9.78006	9.28441	8.84287	XP_002444995	hypothetical protein SORBIDRAFT_07g002500 [Sorghum bicolor]	GO:0005515/protein binding/Function	GO:0005634/nucleus/Component	GO:0060548/negative regulation of cell death/Process
CUST_58642_PI429062924	1.97459	0.862575	3.59081	5.95988	6.94143	5.7466	7.80419	XP_002464284	hypothetical protein SORBIDRAFT_01g015620 [Sorghum bicolor]	GO:0005576/extracellular region/Component	GO:0016798/hydrolase activity, acting on glycosyl bonds/Function	GO:0016762/xyloglucan:xyloglucosyl transferase activity/Function	GO:0010075/regulation of meristem growth/Process
CUST_59127_PI429062924	0.448611	0.519307	0.649327	9.40009	8.24363	8.45475	8.77711	XP_002445840	hypothetical protein SORBIDRAFT_07g026780 [Sorghum bicolor]	GO:0005886/plasma membrane/Component	GO:0030246/carbohydrate binding/Function	GO:0007389/pattern specification process/Process	GO:0048438/floral whorl development/Process	GO:0048439/flower morphogenesis/Process
CUST_59556_PI429062924	0.665214	0.651001	0.311987	8.58911	8.001	7.96984	6.90867			GO:0001520/outer dense fiber/Component	GO:0005737/cytoplasm/Component	GO:0007275/multicellular organismal development/Process	GO:0007283/spermatogenesis/Process	GO:0030154/cell differentiation/Process
CUST_59644_PI429062924	2.00806	1.82861	4.35669	7.45463	8.46044	8.32538	9.57786	XP_002451803	hypothetical protein SORBIDRAFT_04g007970 [Sorghum bicolor]	GO:0003674/molecular_function/Function	GO:0005737/cytoplasm/Component	GO:0030154/cell differentiation/Process	GO:0060918/auxin transport/Process
CUST_59745_PI429062924	14.2462	3.37648	2.11038	10.6909	14.5234	12.4464	11.7684	XP_002462970	hypothetical protein SORBIDRAFT_02g035520 [Sorghum bicolor]	GO:0004553/hydrolase activity, hydrolyzing O-glycosyl compounds/Function	GO:0005886/plasma membrane/Component	GO:0007389/pattern specification process/Process	GO:0008356/asymmetric cell division/Process	GO:0008361/regulation of cell size/Process	GO:0009926/auxin polar transport/Process	GO:0010015/root morphogenesis/Process	GO:0010075/regulation of meristem growth/Process	GO:0040007/growth/Process
CUST_6090_PI429062924	1.02696	1.37291	0.482918	15.9086	15.947	16.3658	14.8585	XP_002439033	hypothetical protein SORBIDRAFT_10g030270 [Sorghum bicolor]	GO:0010080/regulation of floral meristem growth/Process	GO:0048833/specification of floral organ number/Process
CUST_61066_PI429062924	0.871892	0.816039	0.366394	7.44377	7.24599	7.15048	5.99524	XP_002460489	hypothetical protein SORBIDRAFT_02g029290 [Sorghum bicolor]	GO:0003674/molecular_function/Function	GO:0005634/nucleus/Component	GO:0009793/embryo development ending in seed dormancy/Process	GO:0009960/endosperm development/Process
CUST_6125_PI429062924	1.88112	1.4987	3.1485	6.49147	7.40306	7.07519	8.14613	XP_002455033	hypothetical protein SORBIDRAFT_03g003280 [Sorghum bicolor]	GO:0010229/inflorescence development/Process	GO:0019139/cytokinin dehydrogenase activity/Function
CUST_61489_PI429062924	1.48709	1.05067	0.250068	7.66609	8.23859	7.7374	5.66648	XP_002442707	hypothetical protein SORBIDRAFT_08g001620 [Sorghum bicolor]	GO:0003674/molecular_function/Function	GO:0005634/nucleus/Component	GO:0009793/embryo development ending in seed dormancy/Process
CUST_6326_PI429062924	2.06285	1.07634	0.677585	6.90587	7.95051	7.01201	6.34435	XP_002438609	hypothetical protein SORBIDRAFT_10g022700 [Sorghum bicolor]	GO:0005634/nucleus/Component	GO:0030154/cell differentiation/Process
CUST_7072_PI429062924	0.531193	1.12799	3.04385	10.7286	9.81591	10.9024	12.3345	XP_002439379	hypothetical protein SORBIDRAFT_09g005455 [Sorghum bicolor]	GO:0003674/molecular_function/Function	GO:0005739/mitochondrion/Component	GO:0048367/shoot system development/Process
CUST_7467_PI429062924	0.4121	0.829026	1.30046	7.67153	6.3926	7.40102	8.05055	EMT15177	hypothetical protein F775_06856 [Aegilops tauschii]	GO:0005634/nucleus/Component	GO:0048765/root hair cell differentiation/Process
CUST_8462_PI429062924	1.32551	2.16049	1.07462	7.23492	7.64147	8.34628	7.33875	NP_001149974	kelch motif family protein [Zea mays]	GO:0005634/nucleus/Component	GO:0004842/ubiquitin-protein ligase activity/Function	GO:0048513/organ development/Process	GO:0006869/lipid transport/Process
CUST_8948_PI429062924	1.58946	0.602097	0.117785	8.33563	9.00417	7.6037	5.24986	XP_002460251	hypothetical protein SORBIDRAFT_02g025470 [Sorghum bicolor]	GO:0003674/molecular_function/Function	GO:0005634/nucleus/Component	GO:0009737/response to abscisic acid stimulus/Process	GO:0010162/seed dormancy process/Process
CUST_9191_PI429062924	0.448825	0.630115	0.535283	7.07562	5.91985	6.40931	6.174			GO:0001702/gastrulation with mouth forming second/Process	GO:0005634/nucleus/Component	GO:0005737/cytoplasm/Component	GO:0005887/integral to plasma membrane/Component	GO:0007165/signal transduction/Process	GO:0031643/positive regulation of myelination/Process	GO:0032289/central nervous system myelin formation/Process	GO:0042803/protein homodimerization activity/Function	GO:0043005/neuron projection/Component	GO:0048666/neuron development/Process	GO:0048714/positive regulation of oligodendrocyte differentiation/Process	GO:0060038/cardiac muscle cell proliferation/Process	GO:0060912/cardiac cell fate specification/Process	GO:2000543/positive regulation of gastrulation/Process
CUST_9853_PI429062924	0.81547	1.04014	2.93624	7.39491	7.10061	7.45169	8.94887	XP_002453629	hypothetical protein SORBIDRAFT_04g009340 [Sorghum bicolor]	GO:0003674/molecular_function/Function	GO:0007409/axonogenesis/Process	GO:0016020/membrane/Component	GO:0016021/integral to membrane/Component
CUST_9890_PI429062924	0.8395	0.776652	0.349772	7.75339	7.50099	7.38873	6.23788	XP_002454478	hypothetical protein SORBIDRAFT_04g031870 [Sorghum bicolor]	GO:0005737/cytoplasm/Component	GO:0030675/Rac GTPase activator activity/Function	GO:0009926/auxin polar transport/Process	GO:0010218/response to far red light/Process	GO:0048765/root hair cell differentiation/Process	GO:0005886/plasma membrane/Component	GO:0009531/secondary cell wall/Component	GO:0009664/plant-type cell wall organization/Process
CUST_19746_PI429062924	0.970595	0.902389	0.337511	9.20693	9.16387	9.05875	7.63993	XP_002441516	hypothetical protein SORBIDRAFT_09g028440 [Sorghum bicolor]	GO:0003924/GTPase activity/Function	GO:0005525/GTP binding/Function	GO:0005634/nucleus/Component	GO:0006955/immune response/Process	GO:0009507/chloroplast/Component	GO:0005730/nucleolus/Component	GO:0000226/microtubule cytoskeleton organization/Process	GO:0000911/cytokinesis by cell plate formation/Process
CUST_2149_PI429062924	0.502065	0.157226	0.334361	8.6681	7.67404	5.99901	7.08758	AFW82030	hypothetical protein ZEAMMB73_785747 [Zea mays]	GO:0005125/cytokine activity/Function	GO:0005576/extracellular region/Component	GO:0006955/immune response/Process
CUST_37596_PI429062924	0.660244	0.802953	0.496569	15.182	14.5831	14.8654	14.1721	XP_004245091		GO:0001819/positive regulation of cytokine production/Process	GO:0005737/cytoplasm/Component	GO:0007165/signal transduction/Process	GO:0030890/positive regulation of B cell proliferation/Process	GO:0031295/T cell costimulation/Process	GO:0042101/T cell receptor complex/Component	GO:0042102/positive regulation of T cell proliferation/Process	GO:0042981/regulation of apoptotic process/Process	GO:0043123/positive regulation of I-kappaB kinase/NF-kappaB cascade/Process	GO:0045061/thymic T cell selection/Process	GO:0045086/positive regulation of interleukin-2 biosynthetic process/Process	GO:0045121/membrane raft/Component	GO:0045577/regulation of B cell differentiation/Process	GO:0045580/regulation of T cell differentiation/Process	GO:0050700/CARD domain binding/Function	GO:0050776/regulation of immune response/Process	GO:0051092/positive regulation of NF-kappaB transcription factor activity/Process
CUST_47854_PI429062924	0.175512	2.17857	0.774379	8.62537	6.11502	9.74875	8.25649	XP_002463108	hypothetical protein SORBIDRAFT_02g037925 [Sorghum bicolor]	GO:0004222/metalloendopeptidase activity/Function	GO:0005575/cellular_component/Component	GO:0005576/extracellular region/Component	GO:0006508/proteolysis/Process	GO:0006955/immune response/Process	GO:0007162/negative regulation of cell adhesion/Process	GO:0008270/zinc ion binding/Function
CUST_5145_PI429062924	0.0497744	0.611151	0.663077	9.22104	4.89259	8.51064	8.62829			GO:0042613/MHC class II protein complex/Component	GO:0006955/immune response/Process	GO:0019882/antigen processing and presentation/Process	GO:0016020/membrane/Component	GO:0002504/antigen processing and presentation of peptide or polysaccharide antigen via MHC class II/Process	GO:0016021/integral to membrane/Component
CUST_9154_PI429062924	1.28316	1.79216	2.29648	7.72221	8.08192	8.56392	8.92164	XP_002466107	hypothetical protein SORBIDRAFT_01g001370 [Sorghum bicolor]	GO:0001819/positive regulation of cytokine production/Process	GO:0005737/cytoplasm/Component	GO:0007165/signal transduction/Process	GO:0030890/positive regulation of B cell proliferation/Process	GO:0031295/T cell costimulation/Process	GO:0042101/T cell receptor complex/Component	GO:0042102/positive regulation of T cell proliferation/Process	GO:0042981/regulation of apoptotic process/Process	GO:0043123/positive regulation of I-kappaB kinase/NF-kappaB cascade/Process	GO:0045061/thymic T cell selection/Process	GO:0045086/positive regulation of interleukin-2 biosynthetic process/Process	GO:0045121/membrane raft/Component	GO:0045577/regulation of B cell differentiation/Process	GO:0045580/regulation of T cell differentiation/Process	GO:0050700/CARD domain binding/Function	GO:0050776/regulation of immune response/Process	GO:0051092/positive regulation of NF-kappaB transcription factor activity/Process
Reproduction
CUST_22751_PI429062924	1.11059	1.04941	2.49781	6.71692	6.86824	6.7865	8.03758	XP_002439148	hypothetical protein SORBIDRAFT_09g001330 [Sorghum bicolor]	GO:0005576/extracellular region/Component	GO:0005578/proteinaceous extracellular matrix/Component	GO:0005771/multivesicular body/Component	GO:0005783/endoplasmic reticulum/Component	GO:0005794/Golgi apparatus/Component	GO:0005886/plasma membrane/Component	GO:0006828/manganese ion transport/Process	GO:0006886/intracellular protein transport/Process	GO:0007339/binding of sperm to zona pellucida/Process	GO:0016021/integral to membrane/Component	GO:0030141/secretory granule/Component	GO:0031012/extracellular matrix/Component	GO:0060468/prevention of polyspermy/Process
CUST_24686_PI429062924	2.87402	1.13032	0.483109	13.4644	14.9875	13.6411	12.4148	ACR34185	unknown [Zea mays]	GO:0016021/integral to membrane/Component	GO:0000003/reproduction/Process
CUST_28166_PI429062924	0.393793	0.527349	0.134913	7.24582	5.90132	6.32265	4.35592	DAA36982	TPA: hypothetical protein ZEAMMB73_327282 [Zea mays]	GO:0030246/carbohydrate binding/Function	GO:0016021/integral to membrane/Component	GO:0034606/response to hermaphrodite contact/Process	GO:0005929/cilium/Component	GO:0030425/dendrite/Component	GO:0044297/cell body/Component	GO:0023041/neuronal signal transduction/Process
CUST_33279_PI429062924	0.438779	0.596005	1.26793	8.01984	6.83141	7.27324	8.36232	XP_002447967		GO:0018991/oviposition/Process
CUST_43835_PI429062924	1.21723	0.692974	0.43324	7.78099	8.0646	7.25187	6.57423	EAY86656	hypothetical protein OsI_08037 [Oryza sativa Indica Group]	GO:0009615/response to virus/Process	GO:0046740/spread of virus in host, cell to cell/Process
CUST_56569_PI429062924	1.12045	0.739086	0.205961	7.4251	7.58917	6.98891	5.14554	NP_001105206	SET domain protein SDG117 [Zea mays]	GO:0007344/pronuclear fusion/Process	GO:0061472/karyomere membrane fusion/Process	GO:0005634/nucleus/Component	GO:0016021/integral to membrane/Component	GO:0000741/karyogamy/Process	GO:0016020/membrane/Component	GO:0031965/nuclear membrane/Component
CUST_58990_PI429062924	0.44794	0.970424	2.75247	10.8176	9.65894	10.7742	12.2783	AFW75477	hypothetical protein ZEAMMB73_665394 [Zea mays]	GO:0003677/DNA binding/Function	GO:0005634/nucleus/Component	GO:0048477/oogenesis/Process	GO:0000776/kinetochore/Component	GO:0007143/female meiosis/Process	GO:0001940/male pronucleus/Component	GO:0042585/germinal vesicle/Component	GO:0035042/fertilization, exchange of chromosomal proteins/Process
CUST_60573_PI429062924	1.05134	1.04998	0.467437	8.68278	8.755	8.75314	7.58562			GO:0000287/magnesium ion binding/Function	GO:0004016/adenylate cyclase activity/Function	GO:0007283/spermatogenesis/Process	GO:0016020/membrane/Component	GO:0035556/intracellular signal transduction/Process
Response to stress
CUST_10223_PI429062924	0.42536	0.949074	1.24482	10.4692	9.23599	10.3938	10.7852	XP_002440001	hypothetical protein SORBIDRAFT_09g024210 [Sorghum bicolor]	GO:0004497/monooxygenase activity/Function	GO:0009699/phenylpropanoid biosynthetic process/Process	GO:0043231/intracellular membrane-bounded organelle/Component	GO:0046409/p-coumarate 3-hydroxylase activity/Function	GO:0009809/lignin biosynthetic process/Process	GO:0005739/mitochondrion/Component	GO:0009813/flavonoid biosynthetic process/Process	GO:0009805/coumarin biosynthetic process/Process	GO:0005783/endoplasmic reticulum/Component	GO:0005886/plasma membrane/Component	GO:0009611/response to wounding/Process	GO:0009963/positive regulation of flavonoid biosynthetic process/Process	GO:0005515/protein binding/Function	GO:0042802/identical protein binding/Function
CUST_1029_PI429062924	1.12952	0.875859	0.495369	7.19672	7.37243	7.00549	6.1833	XP_001753133	predicted protein [Physcomitrella patens subsp. patens]	GO:0003674/molecular_function/Function	GO:0010267/production of ta-siRNAs involved in RNA interference/Process	GO:0031047/gene silencing by RNA/Process	GO:0005634/nucleus/Component	GO:0006406/mRNA export from nucleus/Process	GO:0050832/defense response to fungus/Process
CUST_10580_PI429062924	3.04096	1.09999	0.688505	7.78115	9.38568	7.91864	7.24269	XP_002461235	hypothetical protein SORBIDRAFT_02g043340 [Sorghum bicolor]	GO:0005737/cytoplasm/Component	GO:0016787/hydrolase activity/Function	GO:0048196/plant extracellular matrix/Component	GO:0006970/response to osmotic stress/Process	GO:0010115/regulation of abscisic acid biosynthetic process/Process	GO:0010143/cutin biosynthetic process/Process
CUST_10598_PI429062924	0.752476	1.1847	4.89385	10.8343	10.4241	11.0789	13.1253	CCA60900	phosphoenolpyruvate carboxylase, partial [Alloteropsis angusta]	GO:0005737/cytoplasm/Component	GO:0006099/tricarboxylic acid cycle/Process	GO:0008964/phosphoenolpyruvate carboxylase activity/Function	GO:0005886/plasma membrane/Component	GO:0009507/chloroplast/Component	GO:0005829/cytosol/Component	GO:0048046/apoplast/Component	GO:0009506/plasmodesma/Component	GO:0016036/cellular response to phosphate starvation/Process	GO:0019375/galactolipid biosynthetic process/Process
CUST_10617_PI429062924	0.408274	0.816261	1.66893	8.8991	7.60671	8.6062	9.63803	XP_002455527	hypothetical protein SORBIDRAFT_03g012690 [Sorghum bicolor]	GO:0005737/cytoplasm/Component	GO:0046872/metal ion binding/Function	GO:0016036/cellular response to phosphate starvation/Process	GO:0019375/galactolipid biosynthetic process/Process	GO:0045892/negative regulation of transcription, DNA-dependent/Process
CUST_10928_PI429062924	1.32312	1.03377	0.428443	7.60185	8.00579	7.64977	6.37902	NP_001132274	uncharacterized protein LOC100193710 [Zea mays]	GO:0005575/cellular_component/Component	GO:0008150/biological_process/Process	GO:0000741/karyogamy/Process	GO:0006457/protein folding/Process	GO:0009408/response to heat/Process	GO:0009560/embryo sac egg cell differentiation/Process	GO:0009644/response to high light intensity/Process	GO:0034976/response to endoplasmic reticulum stress/Process	GO:0042542/response to hydrogen peroxide/Process	GO:0051510/regulation of unidimensional cell growth/Process
CUST_10976_PI429062924	0.993791	0.960468	0.341058	9.88407	9.87509	9.82588	8.33216	XP_002460985	hypothetical protein SORBIDRAFT_02g038720 [Sorghum bicolor]	GO:0003674/molecular_function/Function	GO:0005886/plasma membrane/Component	GO:0009825/multidimensional cell growth/Process	GO:0009897/external side of plasma membrane/Component	GO:0031225/anchored to membrane/Component	GO:0009505/plant-type cell wall/Component	GO:0010215/cellulose microfibril organization/Process	GO:0046658/anchored to plasma membrane/Component	GO:0009651/response to salt stress/Process	GO:0000271/polysaccharide biosynthetic process/Process	GO:0000272/polysaccharide catabolic process/Process	GO:0005982/starch metabolic process/Process	GO:0006096/glycolysis/Process	GO:0006816/calcium ion transport/Process	GO:0006833/water transport/Process	GO:0006972/hyperosmotic response/Process	GO:0007030/Golgi organization/Process	GO:0007389/pattern specification process/Process	GO:0008361/regulation of cell size/Process	GO:0009266/response to temperature stimulus/Process	GO:0009664/plant-type cell wall organization/Process	GO:0009750/response to fructose stimulus/Process	GO:0009832/plant-type cell wall biogenesis/Process	GO:0009926/auxin polar transport/Process	GO:0009932/cell tip growth/Process	GO:0010015/root morphogenesis/Process	GO:0010817/regulation of hormone levels/Process	GO:0016049/cell growth/Process	GO:0030243/cellulose metabolic process/Process	GO:0040007/growth/Process	GO:0043481/anthocyanin accumulation in tissues in response to UV light/Process	GO:0046686/response to cadmium ion/Process	GO:0048767/root hair elongation/Process	GO:0071555/cell wall organization/Process	GO:0009930/longitudinal side of cell surface/Component
CUST_11114_PI429062924	0.130022	0.882679	1.07056	10.9058	7.96262	10.7258	11.0042	XP_002456261	hypothetical protein SORBIDRAFT_03g033120 [Sorghum bicolor]	GO:0005737/cytoplasm/Component	GO:0005829/cytosol/Component	GO:0006612/protein targeting to membrane/Process	GO:0009611/response to wounding/Process	GO:0009620/response to fungus/Process	GO:0009695/jasmonic acid biosynthetic process/Process	GO:0009753/response to jasmonic acid stimulus/Process	GO:0009863/salicylic acid mediated signaling pathway/Process	GO:0009867/jasmonic acid mediated signaling pathway/Process	GO:0010363/regulation of plant-type hypersensitive response/Process	GO:0009001/serine O-acetyltransferase activity/Function
CUST_11157_PI429062924	1.32185	0.818121	0.484751	8.25807	8.66062	7.96845	7.21338	XP_002466674	hypothetical protein SORBIDRAFT_01g012060 [Sorghum bicolor]	GO:0016051/carbohydrate biosynthetic process/Process	GO:0016757/transferase activity, transferring glycosyl groups/Function	GO:0016758/transferase activity, transferring hexosyl groups/Function	GO:0047262/polygalacturonate 4-alpha-galacturonosyltransferase activity/Function	GO:0010051/xylem and phloem pattern formation/Process	GO:0010417/glucuronoxylan biosynthetic process/Process	GO:0032504/multicellular organism reproduction/Process	GO:0048366/leaf development/Process	GO:0005783/endoplasmic reticulum/Component	GO:0052386/cell wall thickening/Process	GO:0006569/tryptophan catabolic process/Process	GO:0006612/protein targeting to membrane/Process	GO:0009684/indoleacetic acid biosynthetic process/Process	GO:0009863/salicylic acid mediated signaling pathway/Process	GO:0009867/jasmonic acid mediated signaling pathway/Process	GO:0010363/regulation of plant-type hypersensitive response/Process	GO:0019344/cysteine biosynthetic process/Process
CUST_11207_PI429062924	0.445814	0.76277	1.04759	8.82179	7.65631	8.43112	8.88887	NP_001136576	hypothetical protein [Zea mays]	GO:0005634/nucleus/Component	GO:0008194/UDP-glycosyltransferase activity/Function	GO:0016757/transferase activity, transferring glycosyl groups/Function	GO:0016758/transferase activity, transferring hexosyl groups/Function	GO:0005829/cytosol/Component	GO:0005737/cytoplasm/Component	GO:0009909/regulation of flower development/Process	GO:0009407/toxin catabolic process/Process	GO:0009627/systemic acquired resistance/Process	GO:0010583/response to cyclopentenone/Process	GO:0034976/response to endoplasmic reticulum stress/Process
CUST_11230_PI429062924	3.78134	1.06208	0.472028	8.78911	10.708	8.876	7.70605	XP_002460495	hypothetical protein SORBIDRAFT_02g029360 [Sorghum bicolor]	GO:0004768/stearoyl-CoA 9-desaturase activity/Function	GO:0009507/chloroplast/Component	GO:0006631/fatty acid metabolic process/Process	GO:0006952/defense response/Process	GO:0009695/jasmonic acid biosynthetic process/Process	GO:0045300/acyl-/Function	acyl-carrier-protein//	GO:0008610/lipid biosynthetic process/Process	GO:0042742/defense response to bacterium/Process	GO:0009570/chloroplast stroma/Component	GO:0006636/unsaturated fatty acid biosynthetic process/Process	GO:2000022/regulation of jasmonic acid mediated signaling pathway/Process	GO:2000031/regulation of salicylic acid mediated signaling pathway/Process	GO:0051607/defense response to virus/Process	GO:0009534/chloroplast thylakoid/Component	GO:0002213/defense response to insect/Process	GO:0009536/plastid/Component	GO:0000096/sulfur amino acid metabolic process/Process	GO:0006546/glycine catabolic process/Process	GO:0006655/phosphatidylglycerol biosynthetic process/Process	GO:0006733/oxidoreduction coenzyme metabolic process/Process	GO:0006766/vitamin metabolic process/Process	GO:0006816/calcium ion transport/Process	GO:0007030/Golgi organization/Process	GO:0008652/cellular amino acid biosynthetic process/Process	GO:0009072/aromatic amino acid family metabolic process/Process	GO:0009106/lipoate metabolic process/Process	GO:0009108/coenzyme biosynthetic process/Process	GO:0009117/nucleotide metabolic process/Process	GO:0009651/response to salt stress/Process	GO:0015995/chlorophyll biosynthetic process/Process	GO:0016117/carotenoid biosynthetic process/Process	GO:0019288/isopentenyl diphosphate biosynthetic process, mevalonate-independent pathway/Process	GO:0019748/secondary metabolic process/Process	GO:0044272/sulfur compound biosynthetic process/Process
CUST_11374_PI429062924	0.666501	2.10995	2.3167	9.84925	9.26393	10.9265	11.0613	XP_002456361	hypothetical protein SORBIDRAFT_03g034680 [Sorghum bicolor]	GO:0005886/plasma membrane/Component	GO:0016757/transferase activity, transferring glycosyl groups/Function	GO:0016759/cellulose synthase activity/Function	GO:0009834/secondary cell wall biogenesis/Process	GO:0030244/cellulose biosynthetic process/Process	GO:0005618/cell wall/Component	GO:0006970/response to osmotic stress/Process	GO:0009414/response to water deprivation/Process	GO:0009863/salicylic acid mediated signaling pathway/Process	GO:0009867/jasmonic acid mediated signaling pathway/Process	GO:0009873/ethylene mediated signaling pathway/Process	GO:0010116/positive regulation of abscisic acid biosynthetic process/Process	GO:0042742/defense response to bacterium/Process	GO:0050832/defense response to fungus/Process	GO:0052386/cell wall thickening/Process	GO:0009832/plant-type cell wall biogenesis/Process	GO:0010413/glucuronoxylan metabolic process/Process	GO:0045492/xylan biosynthetic process/Process
CUST_11548_PI429062924	0.918046	0.75399	0.384172	8.52379	8.40043	8.1164	7.14361	NP_001183468	uncharacterized protein LOC100501900 [Zea mays]	GO:0006974/response to DNA damage stimulus/Process
CUST_11683_PI429062924	0.66725	0.749733	2.2564	9.25137	8.66767	8.83582	10.4254	NP_001151840	hydrophobic protein LTI6B [Zea mays]	GO:0005886/plasma membrane/Component	GO:0009409/response to cold/Process	GO:0009414/response to water deprivation/Process	GO:0009651/response to salt stress/Process	GO:0009737/response to abscisic acid stimulus/Process
CUST_11819_PI429062924	1.12724	0.864882	2.73405	9.42895	9.60173	9.21952	10.88	XP_002465036	hypothetical protein SORBIDRAFT_01g031030 [Sorghum bicolor]	GO:0004364/glutathione transferase activity/Function	GO:0005737/cytoplasm/Component	GO:0009407/toxin catabolic process/Process	GO:0009507/chloroplast/Component	GO:0080167/response to karrikin/Process	GO:0006749/glutathione metabolic process/Process	GO:0009704/de-etiolation/Process	GO:0048527/lateral root development/Process	GO:0060416/response to growth hormone stimulus/Process	GO:0009651/response to salt stress/Process	GO:0080148/negative regulation of response to water deprivation/Process	GO:0006865/amino acid transport/Process	GO:0015824/proline transport/Process
CUST_12342_PI429062924	0.527047	0.730693	0.290027	8.10573	7.18174	7.65307	6.31999	DAA45630	TPA: putative metacaspase family protein [Zea mays]	GO:0006508/proteolysis/Process	GO:0004197/cysteine-type endopeptidase activity/Function	GO:0043068/positive regulation of programmed cell death/Process	GO:0005515/protein binding/Function	GO:0006612/protein targeting to membrane/Process	GO:0006944/cellular membrane fusion/Process	GO:0009697/salicylic acid biosynthetic process/Process	GO:0009863/salicylic acid mediated signaling pathway/Process	GO:0010363/regulation of plant-type hypersensitive response/Process	GO:0030968/endoplasmic reticulum unfolded protein response/Process	GO:0031348/negative regulation of defense response/Process	GO:0043069/negative regulation of programmed cell death/Process	GO:0045087/innate immune response/Process
CUST_12528_PI429062924	0.576223	3.03504	7.26348	6.44884	5.65354	8.05055	9.3095	NP_001141215	hypothetical protein [Zea mays]	GO:0005516/calmodulin binding/Function	GO:0006612/protein targeting to membrane/Process	GO:0006833/water transport/Process	GO:0006970/response to osmotic stress/Process	GO:0009651/response to salt stress/Process	GO:0009750/response to fructose stimulus/Process	GO:0009963/positive regulation of flavonoid biosynthetic process/Process	GO:0010363/regulation of plant-type hypersensitive response/Process	GO:0030003/cellular cation homeostasis/Process	GO:0046686/response to cadmium ion/Process	GO:0070838/divalent metal ion transport/Process	GO:0004351/glutamate decarboxylase activity/Function	GO:0006536/glutamate metabolic process/Process	GO:0006807/nitrogen compound metabolic process/Process
CUST_12565_PI429062924	1.15234	0.482349	0.610829	9.84636	10.0509	8.79451	9.1352	NP_001151348	LOL3 [Zea mays]	GO:0006508/proteolysis/Process	GO:0004197/cysteine-type endopeptidase activity/Function	GO:0043068/positive regulation of programmed cell death/Process	GO:0005515/protein binding/Function	GO:0006612/protein targeting to membrane/Process	GO:0006944/cellular membrane fusion/Process	GO:0009697/salicylic acid biosynthetic process/Process	GO:0009863/salicylic acid mediated signaling pathway/Process	GO:0010363/regulation of plant-type hypersensitive response/Process	GO:0030968/endoplasmic reticulum unfolded protein response/Process	GO:0031348/negative regulation of defense response/Process	GO:0043069/negative regulation of programmed cell death/Process	GO:0045087/innate immune response/Process
CUST_12693_PI429062924	0.441819	0.907607	0.915793	11.8735	10.695	11.7336	11.7465	XP_002466226	hypothetical protein SORBIDRAFT_01g003880 [Sorghum bicolor]	GO:0016491/oxidoreductase activity/Function	GO:0010301/xanthoxin dehydrogenase activity/Function	GO:0004022/alcohol dehydrogenase (NAD) activity/Function	GO:0005829/cytosol/Component	GO:0010182/sugar mediated signaling pathway/Process	GO:0009408/response to heat/Process	GO:0009414/response to water deprivation/Process	GO:0010115/regulation of abscisic acid biosynthetic process/Process	GO:0009750/response to fructose stimulus/Process	GO:0009688/abscisic acid biosynthetic process/Process	GO:0006561/proline biosynthetic process/Process
CUST_12759_PI429062924	0.814181	1.69315	2.64722	10.2374	9.94082	10.9971	11.6419	XP_002444757	hypothetical protein SORBIDRAFT_07g027380 [Sorghum bicolor]	GO:0005737/cytoplasm/Component	GO:0008146/sulfotransferase activity/Function	GO:0019761/glucosinolate biosynthetic process/Process	GO:0032260/response to jasmonic acid stimulus involved in jasmonic acid and ethylene-dependent systemic resistance/Process	GO:0047364/desulfoglucosinolate sulfotransferase activity/Function	GO:0006569/tryptophan catabolic process/Process	GO:0007165/signal transduction/Process	GO:0009414/response to water deprivation/Process	GO:0009684/indoleacetic acid biosynthetic process/Process	GO:0009723/response to ethylene stimulus/Process	GO:0009733/response to auxin stimulus/Process	GO:0009738/abscisic acid mediated signaling pathway/Process	GO:0009753/response to jasmonic acid stimulus/Process	GO:0042538/hyperosmotic salinity response/Process	GO:0042742/defense response to bacterium/Process
CUST_12791_PI429062924	0.642321	0.650726	0.18984	12.1786	11.54	11.5587	9.78147	ACR36061	unknown [Zea mays]	GO:0005576/extracellular region/Component	GO:0009505/plant-type cell wall/Component	GO:0005783/endoplasmic reticulum/Component	GO:0005774/vacuolar membrane/Component	GO:0005886/plasma membrane/Component	GO:0016020/membrane/Component	GO:0009555/pollen development/Process	GO:0009698/phenylpropanoid metabolic process/Process	GO:0009808/lignin metabolic process/Process	GO:0032502/developmental process/Process	GO:0040007/growth/Process	GO:0080167/response to karrikin/Process	GO:0009506/plasmodesma/Component	GO:0005794/Golgi apparatus/Component	GO:0009611/response to wounding/Process	GO:0009805/coumarin biosynthetic process/Process	GO:0009963/positive regulation of flavonoid biosynthetic process/Process	GO:0005515/protein binding/Function	GO:0042802/identical protein binding/Function	GO:0009416/response to light stimulus/Process	GO:0009699/phenylpropanoid biosynthetic process/Process	GO:0016710/trans-cinnamate 4-monooxygenase activity/Function
CUST_12811_PI429062924	1.26371	1.28514	2.43901	12.2045	12.5422	12.5664	13.4908	XP_002459333	hypothetical protein SORBIDRAFT_02g002660 [Sorghum bicolor]	GO:0003824/catalytic activity/Function	GO:0005794/Golgi apparatus/Component	GO:0009225/nucleotide-sugar metabolic process/Process	GO:0019567/arabinose biosynthetic process/Process	GO:0050373/UDP-arabinose 4-epimerase activity/Function	GO:0009723/response to ethylene stimulus/Process	GO:0009738/abscisic acid mediated signaling pathway/Process	GO:0035556/intracellular signal transduction/Process	GO:0052542/defense response by callose deposition/Process	GO:0009832/plant-type cell wall biogenesis/Process
CUST_12853_PI429062924	1.24821	1.51913	2.58261	8.14692	8.46678	8.75016	9.51575	XP_002467943	hypothetical protein SORBIDRAFT_01g036900 [Sorghum bicolor]	GO:0003674/molecular_function/Function	GO:0005634/nucleus/Component	GO:0010286/heat acclimation/Process
CUST_12873_PI429062924	0.465344	0.785778	1.87875	9.97453	8.8709	9.62673	10.8843	DAA46136	TPA: hypothetical protein ZEAMMB73_468463 [Zea mays]	GO:0004568/chitinase activity/Function	GO:0005576/extracellular region/Component	GO:0016998/cell wall macromolecule catabolic process/Process	GO:0050832/defense response to fungus/Process
CUST_1297_PI429062924	0.454158	0.71528	0.403842	10.4431	9.30432	9.95963	9.13491	XP_002446537	hypothetical protein SORBIDRAFT_06g017750 [Sorghum bicolor]	GO:0005576/extracellular region/Component	GO:0006952/defense response/Process
CUST_13024_PI429062924	0.49836	0.752949	3.8543	6.418	5.41326	6.00863	8.36447	DAA62317	TPA: hypothetical protein ZEAMMB73_367619 [Zea mays]	GO:0005575/cellular_component/Component	GO:0006952/defense response/Process
CUST_13039_PI429062924	0.112736	0.113281	0.265104	10.1627	7.01369	7.02064	8.24729	XP_002446878	hypothetical protein SORBIDRAFT_06g024150 [Sorghum bicolor]	GO:0005737/cytoplasm/Component	GO:0005739/mitochondrion/Component	GO:0016491/oxidoreductase activity/Function	GO:0046686/response to cadmium ion/Process	GO:0005524/ATP binding/Function	GO:0005774/vacuolar membrane/Component	GO:0009651/response to salt stress/Process	GO:0004352/glutamate dehydrogenase (NAD+) activity/Function	GO:0005507/copper ion binding/Function	GO:0008270/zinc ion binding/Function	GO:0050897/cobalt ion binding/Function	GO:0005794/Golgi apparatus/Component	GO:0006598/polyamine catabolic process/Process	GO:0006944/cellular membrane fusion/Process	GO:0009698/phenylpropanoid metabolic process/Process	GO:0042398/cellular modified amino acid biosynthetic process/Process	GO:0046482/para-aminobenzoic acid metabolic process/Process	GO:0048193/Golgi vesicle transport/Process	GO:0004353/glutamate dehydrogenase /Function	NAD(P)+//
CUST_13074_PI429062924	0.817075	1.54164	5.98812	4.51573	4.22427	5.1402	7.09784	XP_002440376	hypothetical protein SORBIDRAFT_09g030570 [Sorghum bicolor]	GO:0005634/nucleus/Component	GO:0009061/anaerobic respiration/Process	GO:0001666/response to hypoxia/Process	GO:0009862/systemic acquired resistance, salicylic acid mediated signaling pathway/Process	GO:0010089/xylem development/Process	GO:0010310/regulation of hydrogen peroxide metabolic process/Process	GO:0044036/cell wall macromolecule metabolic process/Process
CUST_13129_PI429062924	1.33311	1.57492	3.01411	12.4074	12.8222	13.0626	13.9991	XP_002458546	hypothetical protein SORBIDRAFT_03g035520 [Sorghum bicolor]	GO:0004328/formamidase activity/Function	GO:0005575/cellular_component/Component	GO:0008152/metabolic process/Process	GO:0009627/systemic acquired resistance/Process	GO:0031347/regulation of defense response/Process
CUST_13213_PI429062924	1.06801	1.19953	2.14307	8.80573	8.90066	9.0682	9.90541	XP_002441209	hypothetical protein SORBIDRAFT_09g022360 [Sorghum bicolor]	GO:0005737/cytoplasm/Component	GO:0004033/aldo-keto reductase (NADP) activity/Function	GO:0009409/response to cold/Process	GO:0009414/response to water deprivation/Process	GO:0009651/response to salt stress/Process	GO:0016229/steroid dehydrogenase activity/Function	GO:0070401/NADP+ binding/Function	GO:0008106/alcohol dehydrogenase (NADP+) activity/Function	GO:0009507/chloroplast/Component	GO:0055114/oxidation-reduction process/Process
CUST_13289_PI429062924	0.801282	0.426581	0.116095	14.3491	14.0295	13.12	11.2425	XP_002441203	hypothetical protein SORBIDRAFT_09g022260 [Sorghum bicolor]	GO:0003674/molecular_function/Function	GO:0005634/nucleus/Component	GO:0009651/response to salt stress/Process	GO:0006914/autophagy/Process
CUST_13648_PI429062924	1.54197	1.36822	2.06639	10.88	11.5048	11.3323	11.9271	AFW61046	putative glyoxalase family protein [Zea mays]	GO:0004462/lactoylglutathione lyase activity/Function	GO:0005739/mitochondrion/Component	GO:0005975/carbohydrate metabolic process/Process	GO:0031977/thylakoid lumen/Component	GO:0009570/chloroplast stroma/Component	GO:0009579/thylakoid/Component	GO:0009409/response to cold/Process	GO:0010319/stromule/Component	GO:0009507/chloroplast/Component	GO:0019243/methylglyoxal catabolic process to D-lactate/Process
CUST_13731_PI429062924	2.32911	1.63335	1.04488	6.25766	7.47744	6.96549	6.32099	XP_002459755	hypothetical protein SORBIDRAFT_02g009900 [Sorghum bicolor]	GO:0003677/DNA binding/Function	GO:0003950/NAD+ ADP-ribosyltransferase activity/Function	GO:0005634/nucleus/Component	GO:0006471/protein ADP-ribosylation/Process	GO:0006281/DNA repair/Process	GO:0006979/response to oxidative stress/Process	GO:0009737/response to abscisic acid stimulus/Process	GO:0000226/microtubule cytoskeleton organization/Process	GO:0000278/mitotic cell cycle/Process	GO:0000724/double-strand break repair via homologous recombination/Process	GO:0000911/cytokinesis by cell plate formation/Process	GO:0006261/DNA-dependent DNA replication/Process	GO:0006275/regulation of DNA replication/Process	GO:0006306/DNA methylation/Process	GO:0006342/chromatin silencing/Process	GO:0006346/methylation-dependent chromatin silencing/Process	GO:0006355/regulation of transcription, DNA-dependent/Process	GO:0007067/mitosis/Process	GO:0007129/synapsis/Process	GO:0007131/reciprocal meiotic recombination/Process	GO:0007267/cell-cell signaling/Process	GO:0009555/pollen development/Process	GO:0009616/virus induced gene silencing/Process	GO:0009855/determination of bilateral symmetry/Process	GO:0009909/regulation of flower development/Process	GO:0010014/meristem initiation/Process	GO:0010073/meristem maintenance/Process	GO:0010212/response to ionizing radiation/Process	GO:0010267/production of ta-siRNAs involved in RNA interference/Process	GO:0010564/regulation of cell cycle process/Process	GO:0016246/RNA interference/Process	GO:0016444/somatic cell DNA recombination/Process	GO:0016568/chromatin modification/Process	GO:0016570/histone modification/Process	GO:0031047/gene silencing by RNA/Process	GO:0035196/production of miRNAs involved in gene silencing by miRNA/Process	GO:0043687/post-translational protein modification/Process	GO:0045893/positive regulation of transcription, DNA-dependent/Process	GO:0048449/floral organ formation/Process	GO:0051567/histone H3-K9 methylation/Process
CUST_13874_PI429062924	0.623879	0.443861	1.09343	8.22923	7.54857	7.05741	8.35809	XP_002460815	hypothetical protein SORBIDRAFT_02g035410 [Sorghum bicolor]	GO:0003677/DNA binding/Function	GO:0005524/ATP binding/Function	GO:0005634/nucleus/Component	GO:0006260/DNA replication/Process	GO:0006281/DNA repair/Process	GO:0006310/DNA recombination/Process	GO:0043140/ATP-dependent 3'-5' DNA helicase activity/Function
CUST_14261_PI429062924	0.934665	0.950173	2.08578	6.86147	6.76399	6.78773	7.92205	DAA58743	TPA: hypothetical protein ZEAMMB73_220969 [Zea mays]	GO:0005737/cytoplasm/Component	GO:0005829/cytosol/Component	GO:0005634/nucleus/Component	GO:0002679/respiratory burst involved in defense response/Process	GO:0010200/response to chitin/Process	GO:0030968/endoplasmic reticulum unfolded protein response/Process	GO:0046482/para-aminobenzoic acid metabolic process/Process
CUST_14293_PI429062924	1.33354	0.366275	0.048283	6.65653	7.07179	5.20753	2.28419	XP_003575807	PREDICTED: disease resistance protein RPP13-like [Brachypodium distachyon]	GO:0006952/defense response/Process
CUST_14326_PI429062924	1.18016	1.46346	3.22262	7.59898	7.83796	8.14836	9.28721	XP_002442621	hypothetical protein SORBIDRAFT_08g023130 [Sorghum bicolor]	GO:0003674/molecular_function/Function	GO:0009507/chloroplast/Component	GO:0009506/plasmodesma/Component	GO:0050832/defense response to fungus/Process	GO:0006865/amino acid transport/Process	GO:0006888/ER to Golgi vesicle-mediated transport/Process	GO:0009627/systemic acquired resistance/Process	GO:0034976/response to endoplasmic reticulum stress/Process	GO:0043090/amino acid import/Process
CUST_14468_PI429062924	0.9141	0.847403	0.496036	8.63931	8.50973	8.40043	7.62782	XP_002451309	hypothetical protein SORBIDRAFT_05g027470 [Sorghum bicolor]	GO:0006952/defense response/Process
CUST_14547_PI429062924	1.89389	1.32687	0.30432	12.5064	13.4277	12.9144	10.79	ACY41219	dirigent-like protein [Saccharum hybrid cultivar CP72-1210]	GO:0005576/extracellular region/Component	GO:0006952/defense response/Process	GO:0009807/lignan biosynthetic process/Process	GO:0042349/guiding stereospecific synthesis activity/Function	GO:1901599/(-)-pinoresinol biosynthetic process/Process
CUST_14609_PI429062924	1.09128	2.0404	3.37846	5.36684	5.49287	6.3957	7.12321	XP_002457385	hypothetical protein SORBIDRAFT_03g006480 [Sorghum bicolor]	GO:0005886/plasma membrane/Component	GO:0016757/transferase activity, transferring glycosyl groups/Function	GO:0008194/UDP-glycosyltransferase activity/Function	GO:0009247/glycolipid biosynthetic process/Process	GO:0016036/cellular response to phosphate starvation/Process	GO:0046506/sulfolipid biosynthetic process/Process	GO:0046510/UDP-sulfoquinovose:DAG sulfoquinovosyltransferase activity/Function	GO:0009941/chloroplast envelope/Component	GO:0009507/chloroplast/Component	GO:0006636/unsaturated fatty acid biosynthetic process/Process	GO:0015995/chlorophyll biosynthetic process/Process	GO:0016117/carotenoid biosynthetic process/Process	GO:0019288/isopentenyl diphosphate biosynthetic process, mevalonate-independent pathway/Process	GO:0019375/galactolipid biosynthetic process/Process	GO:0019761/glucosinolate biosynthetic process/Process	GO:0009536/plastid/Component
CUST_14694_PI429062924	1.00224	0.849366	0.369581	7.61013	7.61336	7.37459	6.1741	XP_002465650	hypothetical protein SORBIDRAFT_01g042980 [Sorghum bicolor]	GO:0003676/nucleic acid binding/Function	GO:0005524/ATP binding/Function	GO:0005634/nucleus/Component	GO:0005794/Golgi apparatus/Component	GO:0006307/DNA dealkylation involved in DNA repair/Process	GO:0006351/transcription, DNA-dependent/Process	GO:0006355/regulation of transcription, DNA-dependent/Process	GO:0008283/cell proliferation/Process	GO:0032508/DNA duplex unwinding/Process	GO:0043140/ATP-dependent 3'-5' DNA helicase activity/Function
CUST_1470_PI429062924	0.324302	0.760387	0.493575	10.0342	8.40958	9.63898	9.01551	XP_002443592	hypothetical protein SORBIDRAFT_08g022140 [Sorghum bicolor]	GO:0005634/nucleus/Component	GO:0009061/anaerobic respiration/Process	GO:0001666/response to hypoxia/Process	GO:0009862/systemic acquired resistance, salicylic acid mediated signaling pathway/Process	GO:0010089/xylem development/Process	GO:0010310/regulation of hydrogen peroxide metabolic process/Process	GO:0044036/cell wall macromolecule metabolic process/Process
CUST_14750_PI429062924	1.23317	0.937074	0.394541	7.80843	8.1108	7.71466	6.46668	EEC79458	hypothetical protein OsI_20465 [Oryza sativa Indica Group]	GO:0005737/cytoplasm/Component	GO:0006096/glycolysis/Process	GO:0004618/phosphoglycerate kinase activity/Function	GO:0005829/cytosol/Component	GO:0005634/nucleus/Component	GO:0005774/vacuolar membrane/Component	GO:0005886/plasma membrane/Component	GO:0016020/membrane/Component	GO:0048046/apoplast/Component	GO:0009570/chloroplast stroma/Component	GO:0009506/plasmodesma/Component	GO:0005794/Golgi apparatus/Component	GO:0034976/response to endoplasmic reticulum stress/Process	GO:0046685/response to arsenic-containing substance/Process	GO:0046686/response to cadmium ion/Process
CUST_1483_PI429062924	0.818563	0.726067	0.304381	8.87399	8.58516	8.41217	7.15794	ZP_00516842	Metallophosphoesterase [Crocosphaera watsonii WH 8501]	GO:0004725/protein tyrosine phosphatase activity/Function	GO:0005515/protein binding/Function	GO:0005576/extracellular region/Component	GO:0005886/plasma membrane/Component	GO:0006470/protein dephosphorylation/Process	GO:0009405/pathogenesis/Process	GO:0035335/peptidyl-tyrosine dephosphorylation/Process	GO:0052046/modification by symbiont of host morphology or physiology via secreted substance/	GO:0052083/negative regulation by symbiont of host cell-mediated immune response/	GO:0004438/phosphatidylinositol-3-phosphatase activity/Function
CUST_14902_PI429062924	0.510112	0.397479	0.175606	11.507	10.5359	10.1759	8.99741	XP_003573255	PREDICTED: uncharacterized protein LOC100824407 [Brachypodium distachyon]	GO:0003723/RNA binding/Function	GO:0000166/nucleotide binding/Function	GO:0009409/response to cold/Process	GO:0009631/cold acclimation/Process	GO:0005634/nucleus/Component	GO:0005737/cytoplasm/Component	GO:0005829/cytosol/Component
CUST_15111_PI429062924	1.44519	1.4959	2.32486	6.48956	7.02081	7.07057	7.70671	XP_002448275	hypothetical protein SORBIDRAFT_06g024285 [Sorghum bicolor]	GO:0017111/nucleoside-triphosphatase activity/Function	GO:0016887/ATPase activity/Function	GO:0006200/ATP catabolic process/Process	GO:0005886/plasma membrane/Component	GO:0016020/membrane/Component	GO:0006974/response to DNA damage stimulus/Process	GO:0006810/transport/Process	GO:0006281/DNA repair/Process	GO:0005524/ATP binding/Function	GO:0000166/nucleotide binding/Function
CUST_15142_PI429062924	0.756254	1.32519	2.05175	7.5144	7.11135	7.9206	8.55126	XP_002445097	hypothetical protein SORBIDRAFT_07g004050 [Sorghum bicolor]	GO:0005634/nucleus/Component	GO:0031348/negative regulation of defense response/Process	GO:0034051/negative regulation of plant-type hypersensitive response/Process	GO:0045595/regulation of cell differentiation/Process
CUST_15519_PI429062924	0.253719	0.832562	0.729393	8.46283	6.48414	8.19846	8.0076	NP_001106014	starch synthase IIb-2 precursor [Zea mays]	GO:0009507/chloroplast/Component	GO:0016757/transferase activity, transferring glycosyl groups/Function	GO:0009011/starch synthase activity/Function	GO:0010021/amylopectin biosynthetic process/Process	GO:0001666/response to hypoxia/Process	GO:0010264/myo-inositol hexakisphosphate biosynthetic process/Process	GO:0019375/galactolipid biosynthetic process/Process
CUST_15690_PI429062924	1.52831	1.22231	11.4143	4.50266	5.1146	4.79227	8.01543	DAA58769	TPA: hypothetical protein ZEAMMB73_497363 [Zea mays]	GO:0004028/3-chloroallyl aldehyde dehydrogenase activity/Function	GO:0005737/cytoplasm/Component	GO:0004029/aldehyde dehydrogenase (NAD) activity/Function	GO:0009699/phenylpropanoid biosynthetic process/Process	GO:0050269/coniferyl-aldehyde dehydrogenase activity/Function	GO:0009627/systemic acquired resistance/Process	GO:0010167/response to nitrate/Process	GO:0015706/nitrate transport/Process	GO:0034976/response to endoplasmic reticulum stress/Process
CUST_16038_PI429062924	2.93904	0.783819	1.02684	10.345	11.9003	9.99359	10.3832	XP_002467598	hypothetical protein SORBIDRAFT_01g030780 [Sorghum bicolor]	GO:0004364/glutathione transferase activity/Function	GO:0005737/cytoplasm/Component	GO:0009407/toxin catabolic process/Process	GO:0009507/chloroplast/Component	GO:0080167/response to karrikin/Process	GO:0006749/glutathione metabolic process/Process	GO:0009704/de-etiolation/Process	GO:0048527/lateral root development/Process	GO:0060416/response to growth hormone stimulus/Process	GO:0009651/response to salt stress/Process	GO:0080148/negative regulation of response to water deprivation/Process	GO:0006865/amino acid transport/Process	GO:0015824/proline transport/Process
CUST_1610_PI429062924	1.29869	1.38461	2.49118	7.49113	7.86818	7.9606	8.80795	ACN27594	unknown [Zea mays]	GO:0009507/chloroplast/Component	GO:0005739/mitochondrion/Component	GO:0009570/chloroplast stroma/Component	GO:0046686/response to cadmium ion/Process	GO:0009409/response to cold/Process	GO:0010319/stromule/Component	GO:0005524/ATP binding/Function	GO:0005829/cytosol/Component	GO:0042744/hydrogen peroxide catabolic process/Process
CUST_16127_PI429062924	2.08688	2.0961	4.03346	11.1166	12.1779	12.1843	13.1286	XP_002465910	hypothetical protein SORBIDRAFT_01g047980 [Sorghum bicolor]	GO:0004364/glutathione transferase activity/Function	GO:0006952/defense response/Process	GO:0009407/toxin catabolic process/Process	GO:0009507/chloroplast/Component	GO:0009941/chloroplast envelope/Component	GO:0005634/nucleus/Component	GO:0043295/glutathione binding/Function	GO:0009579/thylakoid/Component	GO:0009409/response to cold/Process	GO:0010319/stromule/Component	GO:0042742/defense response to bacterium/Process	GO:0005774/vacuolar membrane/Component	GO:0009651/response to salt stress/Process	GO:0009570/chloroplast stroma/Component	GO:0080167/response to karrikin/Process
CUST_16133_PI429062924	1.40578	1.37388	3.28578	9.26695	9.75832	9.72521	10.9832	DAA40559	TPA: hypothetical protein ZEAMMB73_443209 [Zea mays]	GO:0005575/cellular_component/Component	GO:0008194/UDP-glycosyltransferase activity/Function	GO:0016757/transferase activity, transferring glycosyl groups/Function	GO:0016758/transferase activity, transferring hexosyl groups/Function	GO:0035251/UDP-glucosyltransferase activity/Function	GO:0080167/response to karrikin/Process	GO:0010016/shoot system morphogenesis/Process	GO:0042631/cellular response to water deprivation/Process	GO:0052638/indole-3-butyrate beta-glucosyltransferase activity/Function	GO:0070301/cellular response to hydrogen peroxide/Process	GO:0071215/cellular response to abscisic acid stimulus/Process	GO:0071475/cellular hyperosmotic salinity response/Process	GO:0080024/indolebutyric acid metabolic process/Process	GO:0009407/toxin catabolic process/Process	GO:0010583/response to cyclopentenone/Process
CUST_16268_PI429062924	0.424149	0.584331	0.486151	13.4065	12.1691	12.6314	12.366	NP_001147403	hydrophobic protein LTI6A [Zea mays]	GO:0005886/plasma membrane/Component	GO:0009409/response to cold/Process	GO:0009414/response to water deprivation/Process	GO:0009651/response to salt stress/Process	GO:0009737/response to abscisic acid stimulus/Process
CUST_16291_PI429062924	0.656864	1.27976	2.01742	10.6809	10.0746	11.0368	11.6934	NP_001159138	uncharacterized protein LOC100304216 [Zea mays]	GO:0005739/mitochondrion/Component	GO:0009507/chloroplast/Component	GO:0005886/plasma membrane/Component	GO:0005773/vacuole/Component	GO:0005774/vacuolar membrane/Component	GO:0009506/plasmodesma/Component	GO:0005794/Golgi apparatus/Component	GO:0009627/systemic acquired resistance/Process	GO:0009744/response to sucrose stimulus/Process	GO:0009813/flavonoid biosynthetic process/Process	GO:0010224/response to UV-B/Process	GO:0031347/regulation of defense response/Process	GO:0005783/endoplasmic reticulum/Component
CUST_16363_PI429062924	0.600457	0.814264	0.34104	14.052	13.3161	13.7555	12.5	XP_002461196	hypothetical protein SORBIDRAFT_02g042700 [Sorghum bicolor]	GO:0001666/response to hypoxia/Process	GO:0003674/molecular_function/Function	GO:0009723/response to ethylene stimulus/Process
CUST_16412_PI429062924	1.0683	1.24961	2.24761	10.4041	10.4994	10.7255	11.5724	XP_002454003	hypothetical protein SORBIDRAFT_04g022900 [Sorghum bicolor]	GO:0004325/ferrochelatase activity/Function	GO:0006783/heme biosynthetic process/Process	GO:0009507/chloroplast/Component	GO:0005739/mitochondrion/Component	GO:0009536/plastid/Component	GO:0006979/response to oxidative stress/Process	GO:0033014/tetrapyrrole biosynthetic process/Process	GO:0006612/protein targeting to membrane/Process	GO:0006944/cellular membrane fusion/Process	GO:0009611/response to wounding/Process	GO:0010363/regulation of plant-type hypersensitive response/Process	GO:0019243/methylglyoxal catabolic process to D-lactate/Process	GO:0030968/endoplasmic reticulum unfolded protein response/Process	GO:0043069/negative regulation of programmed cell death/Process	GO:0052542/defense response by callose deposition/Process
CUST_16429_PI429062924	0.266467	0.614396	0.231395	12.5576	10.6497	11.8549	10.4461	NP_001058317	Os06g0668200 [Oryza sativa Japonica Group]	GO:0005737/cytoplasm/Component	GO:0006096/glycolysis/Process	GO:0004618/phosphoglycerate kinase activity/Function	GO:0005829/cytosol/Component	GO:0005634/nucleus/Component	GO:0005774/vacuolar membrane/Component	GO:0005886/plasma membrane/Component	GO:0016020/membrane/Component	GO:0048046/apoplast/Component	GO:0009570/chloroplast stroma/Component	GO:0009506/plasmodesma/Component	GO:0005794/Golgi apparatus/Component	GO:0034976/response to endoplasmic reticulum stress/Process	GO:0046685/response to arsenic-containing substance/Process	GO:0046686/response to cadmium ion/Process
CUST_16505_PI429062924	1.12049	1.21577	2.13159	5.98136	6.14549	6.26322	7.07329	DAA58308	TPA: hypothetical protein ZEAMMB73_536540 [Zea mays]	GO:0005634/nucleus/Component	GO:0016757/transferase activity, transferring glycosyl groups/Function	GO:0001666/response to hypoxia/Process	GO:0019375/galactolipid biosynthetic process/Process
CUST_16526_PI429062924	0.483808	0.7879	1.70833	11.202	10.1545	10.8581	11.9746	XP_002441088	hypothetical protein SORBIDRAFT_09g020140 [Sorghum bicolor]	GO:0009507/chloroplast/Component	GO:0008661/1-deoxy-D-xylulose-5-phosphate synthase activity/Function	GO:0015995/chlorophyll biosynthetic process/Process	GO:0019288/isopentenyl diphosphate biosynthetic process, mevalonate-independent pathway/Process	GO:0000096/sulfur amino acid metabolic process/Process	GO:0006546/glycine catabolic process/Process	GO:0006636/unsaturated fatty acid biosynthetic process/Process	GO:0006655/phosphatidylglycerol biosynthetic process/Process	GO:0006733/oxidoreduction coenzyme metabolic process/Process	GO:0006766/vitamin metabolic process/Process	GO:0008652/cellular amino acid biosynthetic process/Process	GO:0009072/aromatic amino acid family metabolic process/Process	GO:0009073/aromatic amino acid family biosynthetic process/Process	GO:0009106/lipoate metabolic process/Process	GO:0009108/coenzyme biosynthetic process/Process	GO:0009117/nucleotide metabolic process/Process	GO:0009416/response to light stimulus/Process	GO:0009695/jasmonic acid biosynthetic process/Process	GO:0009965/leaf morphogenesis/Process	GO:0010155/regulation of proton transport/Process	GO:0015994/chlorophyll metabolic process/Process	GO:0016117/carotenoid biosynthetic process/Process	GO:0019216/regulation of lipid metabolic process/Process	GO:0019344/cysteine biosynthetic process/Process	GO:0019748/secondary metabolic process/Process	GO:0030154/cell differentiation/Process	GO:0031408/oxylipin biosynthetic process/Process	GO:0032880/regulation of protein localization/Process	GO:0044272/sulfur compound biosynthetic process/Process	GO:0045893/positive regulation of transcription, DNA-dependent/Process	GO:0046777/protein autophosphorylation/Process
CUST_16644_PI429062924	1.04272	1.40897	2.08034	9.21311	9.27346	9.70775	10.2699	XP_002451199	hypothetical protein SORBIDRAFT_05g025710 [Sorghum bicolor]	GO:0003777/microtubule motor activity/Function	GO:0006612/protein targeting to membrane/Process	GO:0009963/positive regulation of flavonoid biosynthetic process/Process	GO:0010363/regulation of plant-type hypersensitive response/Process
CUST_16692_PI429062924	28.26	2.04486	1.16761	7.18921	12.0099	8.22121	7.41276	XP_002449772	hypothetical protein SORBIDRAFT_05g022960 [Sorghum bicolor]	GO:0005576/extracellular region/Component	GO:0009627/systemic acquired resistance/Process	GO:0009651/response to salt stress/Process	GO:0080027/response to herbivore/Process	GO:0009817/defense response to fungus, incompatible interaction/Process	GO:0010167/response to nitrate/Process	GO:0015706/nitrate transport/Process	GO:0042742/defense response to bacterium/Process	GO:0000325/plant-type vacuole/Component	GO:0004540/ribonuclease activity/Function	GO:0004568/chitinase activity/Function	GO:0008061/chitin binding/Function	GO:0009615/response to virus/Process	GO:0009723/response to ethylene stimulus/Process
CUST_16721_PI429062924	0.99615	0.580127	2.24072	7.51762	7.51205	6.73206	8.68158	XP_002457953	hypothetical protein SORBIDRAFT_03g023131 [Sorghum bicolor]	GO:0000038/very long-chain fatty acid metabolic process/Process	GO:0010025/wax biosynthetic process/Process	GO:0042335/cuticle development/Process	GO:0009826/unidimensional cell growth/Process	GO:0005783/endoplasmic reticulum/Component	GO:0009409/response to cold/Process	GO:0009416/response to light stimulus/Process	GO:0000096/sulfur amino acid metabolic process/Process	GO:0000271/polysaccharide biosynthetic process/Process	GO:0006546/glycine catabolic process/Process	GO:0006636/unsaturated fatty acid biosynthetic process/Process	GO:0006733/oxidoreduction coenzyme metabolic process/Process	GO:0006766/vitamin metabolic process/Process	GO:0008652/cellular amino acid biosynthetic process/Process	GO:0009072/aromatic amino acid family metabolic process/Process	GO:0009106/lipoate metabolic process/Process	GO:0009108/coenzyme biosynthetic process/Process	GO:0009117/nucleotide metabolic process/Process	GO:0009637/response to blue light/Process	GO:0009644/response to high light intensity/Process	GO:0009695/jasmonic acid biosynthetic process/Process	GO:0009744/response to sucrose stimulus/Process	GO:0009793/embryo development ending in seed dormancy/Process	GO:0009825/multidimensional cell growth/Process	GO:0009932/cell tip growth/Process	GO:0010027/thylakoid membrane organization/Process	GO:0010114/response to red light/Process	GO:0010155/regulation of proton transport/Process	GO:0010218/response to far red light/Process	GO:0010228/vegetative to reproductive phase transition of meristem/Process	GO:0010817/regulation of hormone levels/Process	GO:0015994/chlorophyll metabolic process/Process	GO:0015995/chlorophyll biosynthetic process/Process	GO:0016117/carotenoid biosynthetic process/Process	GO:0016226/iron-sulfur cluster assembly/Process	GO:0019216/regulation of lipid metabolic process/Process	GO:0019288/isopentenyl diphosphate biosynthetic process, mevalonate-independent pathway/Process	GO:0019748/secondary metabolic process/Process	GO:0031408/oxylipin biosynthetic process/Process	GO:0042742/defense response to bacterium/Process
CUST_16726_PI429062924	2.13639	1.36743	3.43705	8.56479	9.65996	9.01625	10.346	B9FSC8	RecName: Full=Putative 12-oxophytodienoate reductase 11; AltName: Full=OPDA-reductase 11; Short=OsOPR11	GO:0005737/cytoplasm/Component	GO:0009611/response to wounding/Process	GO:0009695/jasmonic acid biosynthetic process/Process	GO:0016629/12-oxophytodienoate reductase activity/Function
CUST_16842_PI429062924	1.00034	0.829836	0.490686	11.6287	11.6292	11.3596	10.6016	XP_002466129	hypothetical protein SORBIDRAFT_01g001930 [Sorghum bicolor]	GO:0005634/nucleus/Component	GO:0009793/embryo development ending in seed dormancy/Process	GO:0003677/DNA binding/Function	GO:0005515/protein binding/Function	GO:0005847/mRNA cleavage and polyadenylation specificity factor complex/Component	GO:0006378/mRNA polyadenylation/Process	GO:0006379/mRNA cleavage/Process	GO:0035194/posttranscriptional gene silencing by RNA/Process	GO:0009506/plasmodesma/Component	GO:0000278/mitotic cell cycle/Process	GO:0006306/DNA methylation/Process	GO:0006342/chromatin silencing/Process	GO:0006396/RNA processing/Process	GO:0006397/mRNA processing/Process	GO:0007267/cell-cell signaling/Process	GO:0009220/pyrimidine ribonucleotide biosynthetic process/Process	GO:0009616/virus induced gene silencing/Process	GO:0009640/photomorphogenesis/Process	GO:0010267/production of ta-siRNAs involved in RNA interference/Process	GO:0010388/cullin deneddylation/Process	GO:0016569/covalent chromatin modification/Process	GO:0031047/gene silencing by RNA/Process	GO:0035196/production of miRNAs involved in gene silencing by miRNA/Process
CUST_16898_PI429062924	1.51866	1.47948	2.24516	11.864	12.4668	12.429	13.0308	XP_002466193	hypothetical protein SORBIDRAFT_01g003220 [Sorghum bicolor]	GO:0005829/cytosol/Component	GO:0006457/protein folding/Process	GO:0009408/response to heat/Process	GO:0009615/response to virus/Process	GO:0005618/cell wall/Component	GO:0046686/response to cadmium ion/Process	GO:0009644/response to high light intensity/Process	GO:0042542/response to hydrogen peroxide/Process	GO:0005524/ATP binding/Function	GO:0005739/mitochondrion/Component	GO:0005774/vacuolar membrane/Component	GO:0005886/plasma membrane/Component	GO:0009617/response to bacterium/Process	GO:0016567/protein ubiquitination/Process	GO:0031625/ubiquitin protein ligase binding/Function	GO:0009266/response to temperature stimulus/Process	GO:0048046/apoplast/Component	GO:0005794/Golgi apparatus/Component	GO:0034976/response to endoplasmic reticulum stress/Process
CUST_17000_PI429062924	1.10623	0.958527	0.311762	7.87323	8.01888	7.81212	6.19175	EEC79989	hypothetical protein OsI_21632 [Oryza sativa Indica Group]	GO:0005634/nucleus/Component	GO:0016757/transferase activity, transferring glycosyl groups/Function	GO:0006281/DNA repair/Process	GO:0006310/DNA recombination/Process
CUST_17124_PI429062924	0.665136	1.11754	2.21509	5.90803	5.31975	6.06836	7.05539	NP_001144658	uncharacterized protein LOC100277683 [Zea mays]	GO:0005886/plasma membrane/Component	GO:0016757/transferase activity, transferring glycosyl groups/Function	GO:0008194/UDP-glycosyltransferase activity/Function	GO:0009247/glycolipid biosynthetic process/Process	GO:0016036/cellular response to phosphate starvation/Process	GO:0046506/sulfolipid biosynthetic process/Process	GO:0046510/UDP-sulfoquinovose:DAG sulfoquinovosyltransferase activity/Function	GO:0009941/chloroplast envelope/Component	GO:0009507/chloroplast/Component	GO:0006636/unsaturated fatty acid biosynthetic process/Process	GO:0015995/chlorophyll biosynthetic process/Process	GO:0016117/carotenoid biosynthetic process/Process	GO:0019288/isopentenyl diphosphate biosynthetic process, mevalonate-independent pathway/Process	GO:0019375/galactolipid biosynthetic process/Process	GO:0019761/glucosinolate biosynthetic process/Process	GO:0009536/plastid/Component
CUST_17173_PI429062924	0.239468	0.604061	0.0701979	9.43325	7.37116	8.70602	5.60083	AFW57912	hypothetical protein ZEAMMB73_085243 [Zea mays]	GO:0005737/cytoplasm/Component	GO:0007568/aging/Process	GO:0000041/transition metal ion transport/Process	GO:0006826/iron ion transport/Process	GO:0010106/cellular response to iron ion starvation/Process	GO:0010167/response to nitrate/Process	GO:0010359/regulation of anion channel activity/Process	GO:0015706/nitrate transport/Process	GO:0048767/root hair elongation/Process
CUST_17431_PI429062924	0.541013	0.281872	1.52945	10.8262	9.93998	8.99935	11.4393	XP_002464391	hypothetical protein SORBIDRAFT_01g017440 [Sorghum bicolor]	GO:0003674/molecular_function/Function	GO:0005634/nucleus/Component	GO:0031347/regulation of defense response/Process	GO:0009658/chloroplast organization/Process	GO:0045893/positive regulation of transcription, DNA-dependent/Process
CUST_17461_PI429062924	1.12546	0.948536	0.444681	9.61713	9.78764	9.5409	8.44797	XP_002443713	hypothetical protein SORBIDRAFT_07g000715 [Sorghum bicolor]	GO:0006952/defense response/Process
CUST_17638_PI429062924	0.668719	0.820229	0.49417	9.58171	9.00118	9.29581	8.56479	XP_002455922	hypothetical protein SORBIDRAFT_03g027330 [Sorghum bicolor]	GO:0005737/cytoplasm/Component	GO:0006457/protein folding/Process	GO:0005634/nucleus/Component	GO:0009408/response to heat/Process	GO:0009644/response to high light intensity/Process	GO:0042542/response to hydrogen peroxide/Process
CUST_17774_PI429062924	0.496779	0.744485	1.09184	8.14579	7.13646	7.7201	8.27255	BAA25068	XA1 [Oryza sativa (indica cultivar-group)]	GO:0006915/apoptotic process/Process	GO:0006952/defense response/Process
CUST_17864_PI429062924	0.745308	0.879147	0.162012	7.69446	7.27037	7.50864	5.06863	EFA78349	myosin IC [Polysphondylium pallidum PN500]	GO:0020002/host cell plasma membrane/Component	GO:0020013/modulation by symbiont of host erythrocyte aggregation/Process	GO:0020030/infected host cell surface knob/Component	GO:0020033/antigenic variation/Process	GO:0020035/cytoadherence to microvasculature, mediated by symbiont protein/Process	GO:0050839/cell adhesion molecule binding/Function
CUST_1795_PI429062924	1.0362	1.04355	0.42012	7.9708	8.0221	8.0323	6.71967	DAA43421	TPA: LOW QUALITY PROTEIN: putative AMP-dependent synthetase and ligase superfamily protein [Zea mays]	GO:0016207/4-coumarate-CoA ligase activity/Function	GO:0004321/fatty-acyl-CoA synthase activity/Function	GO:0005777/peroxisome/Component	GO:0009695/jasmonic acid biosynthetic process/Process	GO:0009850/auxin metabolic process/Process	GO:0009851/auxin biosynthetic process/Process
CUST_18123_PI429062924	2.79176	1.08213	1.05205	9.51263	10.9938	9.62651	9.58584	XP_002438065	hypothetical protein SORBIDRAFT_10g007590 [Sorghum bicolor]	GO:0009408/response to heat/Process
CUST_18150_PI429062924	1.22533	1.26923	2.10222	7.32112	7.61429	7.66507	8.39304	NP_001132139	uncharacterized protein LOC100193557 [Zea mays]	GO:0000166/nucleotide binding/Function	GO:0005634/nucleus/Component	GO:0005730/nucleolus/Component	GO:0009793/embryo development ending in seed dormancy/Process	GO:0009880/embryonic pattern specification/Process	GO:0051301/cell division/Process	GO:0001510/RNA methylation/Process	GO:0006406/mRNA export from nucleus/Process	GO:0006606/protein import into nucleus/Process	GO:0007062/sister chromatid cohesion/Process	GO:0009640/photomorphogenesis/Process	GO:0009845/seed germination/Process	GO:0009909/regulation of flower development/Process	GO:0009933/meristem structural organization/Process	GO:0010072/primary shoot apical meristem specification/Process	GO:0010162/seed dormancy process/Process	GO:0010182/sugar mediated signaling pathway/Process	GO:0010228/vegetative to reproductive phase transition of meristem/Process	GO:0010431/seed maturation/Process	GO:0010564/regulation of cell cycle process/Process	GO:0016567/protein ubiquitination/Process	GO:0019915/lipid storage/Process	GO:0045595/regulation of cell differentiation/Process	GO:0048366/leaf development/Process	GO:0048825/cotyledon development/Process	GO:0050826/response to freezing/Process
CUST_18206_PI429062924	0.210235	0.382032	0.280808	8.77134	6.52142	7.38311	6.939	XP_002440516	hypothetical protein SORBIDRAFT_09g002350 [Sorghum bicolor]	GO:0005737/cytoplasm/Component	GO:0080167/response to karrikin/Process	GO:0009611/response to wounding/Process	GO:0009620/response to fungus/Process	GO:0009695/jasmonic acid biosynthetic process/Process	GO:0009753/response to jasmonic acid stimulus/Process	GO:0009867/jasmonic acid mediated signaling pathway/Process
CUST_18261_PI429062924	2.04329	1.03427	0.621165	6.6414	7.67229	6.69002	5.95445	XP_002463756	hypothetical protein SORBIDRAFT_01g005580 [Sorghum bicolor]	GO:0009507/chloroplast/Component	GO:0016020/membrane/Component	GO:0004222/metalloendopeptidase activity/Function	GO:0009416/response to light stimulus/Process	GO:0009630/gravitropism/Process	GO:0009723/response to ethylene stimulus/Process	GO:0009959/negative gravitropism/Process	GO:0010027/thylakoid membrane organization/Process	GO:0010207/photosystem II assembly/Process	GO:0048564/photosystem I assembly/Process	GO:0009658/chloroplast organization/Process	GO:0043157/response to cation stress/Process	GO:0060359/response to ammonium ion/Process
CUST_18292_PI429062924	0.711902	0.616648	0.240437	9.66577	9.17552	8.96829	7.6095	XP_002467112	hypothetical protein SORBIDRAFT_01g019750 [Sorghum bicolor]	GO:0005622/intracellular/Component	GO:0005777/peroxisome/Component	GO:0007031/peroxisome organization/Process	GO:0048598/embryonic morphogenesis/Process	GO:0005778/peroxisomal membrane/Component	GO:0016558/protein import into peroxisome matrix/Process	GO:0006635/fatty acid beta-oxidation/Process	GO:0009407/toxin catabolic process/Process	GO:0043161/proteasomal ubiquitin-dependent protein catabolic process/Process	GO:0051788/response to misfolded protein/Process	GO:0080129/proteasome core complex assembly/Process	GO:0004842/ubiquitin-protein ligase activity/Function	GO:0006513/protein monoubiquitination/Process
CUST_18374_PI429062924	0.812967	1.75185	4.36823	7.879	7.58027	8.68788	10.0061	NP_001056320	Os05g0562300 [Oryza sativa Japonica Group]	GO:0005737/cytoplasm/Component	GO:0006457/protein folding/Process	GO:0009408/response to heat/Process	GO:0009644/response to high light intensity/Process	GO:0034976/response to endoplasmic reticulum stress/Process	GO:0042542/response to hydrogen peroxide/Process
CUST_18407_PI429062924	1.09146	1.84813	4.30814	8.55546	8.68172	9.44153	10.6625	XP_003579573	PREDICTED: cysteine proteinase 1-like [Brachypodium distachyon]	GO:0005576/extracellular region/Component	GO:0006508/proteolysis/Process	GO:0008234/cysteine-type peptidase activity/Function	GO:0009269/response to desiccation/Process	GO:0006970/response to osmotic stress/Process	GO:0005634/nucleus/Component	GO:0005773/vacuole/Component	GO:0042742/defense response to bacterium/Process	GO:0006096/glycolysis/Process	GO:0006833/water transport/Process	GO:0006972/hyperosmotic response/Process	GO:0007030/Golgi organization/Process	GO:0009266/response to temperature stimulus/Process	GO:0009651/response to salt stress/Process	GO:0046686/response to cadmium ion/Process	GO:0004197/cysteine-type endopeptidase activity/Function	GO:0009414/response to water deprivation/Process
CUST_18499_PI429062924	0.838592	0.590404	0.313521	10.8081	10.5541	10.0479	9.13472	ACG26495	hypothetical protein [Zea mays]	GO:0003674/molecular_function/Function	GO:0005783/endoplasmic reticulum/Component	GO:0042538/hyperosmotic salinity response/Process	GO:0043182/vacuolar sequestering of sodium ion/Process	GO:0005794/Golgi apparatus/Component	GO:0005768/endosome/Component	GO:0005802/trans-Golgi network/Component
CUST_19157_PI429062924	0.575541	8.22614	1.01624	5.71639	4.91938	8.75661	5.73963	XP_003559538	PREDICTED: ethylene-insensitive protein 2-like [Brachypodium distachyon]	GO:0005886/plasma membrane/Component	GO:0008219/cell death/Process	GO:0006979/response to oxidative stress/Process	GO:0009723/response to ethylene stimulus/Process	GO:0009725/response to hormone stimulus/Process	GO:0009753/response to jasmonic acid stimulus/Process	GO:0009873/ethylene mediated signaling pathway/Process	GO:0009789/positive regulation of abscisic acid mediated signaling pathway/Process	GO:0009871/jasmonic acid and ethylene-dependent systemic resistance, ethylene mediated signaling pathway/Process	GO:0010182/sugar mediated signaling pathway/Process	GO:0009408/response to heat/Process	GO:0031348/negative regulation of defense response/Process	GO:0010119/regulation of stomatal movement/Process	GO:0001736/establishment of planar polarity/Process	GO:0048765/root hair cell differentiation/Process	GO:0050832/defense response to fungus/Process	GO:0006970/response to osmotic stress/Process	GO:0009651/response to salt stress/Process	GO:0042742/defense response to bacterium/Process	GO:0052544/defense response by callose deposition in cell wall/Process	GO:0005515/protein binding/Function	GO:0010150/leaf senescence/Process	GO:0002237/response to molecule of bacterial origin/Process	GO:0071281/cellular response to iron ion/Process	GO:0006869/lipid transport/Process	GO:0006891/intra-Golgi vesicle-mediated transport/Process	GO:0009755/hormone-mediated signaling pathway/Process	GO:0010351/lithium ion transport/Process	GO:0016558/protein import into peroxisome matrix/Process	GO:0048825/cotyledon development/Process	GO:0009926/auxin polar transport/Process
CUST_19280_PI429062924	0.809789	0.703049	0.431208	8.55377	8.24939	8.04547	7.34023	XP_002438650	hypothetical protein SORBIDRAFT_10g023590 [Sorghum bicolor]	GO:0005634/nucleus/Component	GO:0016036/cellular response to phosphate starvation/Process	GO:0070417/cellular response to cold/Process	GO:0080040/positive regulation of cellular response to phosphate starvation/Process
CUST_19345_PI429062924	0.767137	0.984468	0.419934	11.5499	11.1674	11.5273	10.2981	XP_002441500	hypothetical protein SORBIDRAFT_09g028110 [Sorghum bicolor]	GO:0004842/ubiquitin-protein ligase activity/Function	GO:0005634/nucleus/Component	GO:0016036/cellular response to phosphate starvation/Process	GO:0055062/phosphate ion homeostasis/Process	GO:0006301/postreplication repair/Process	GO:0006817/phosphate ion transport/Process
CUST_19438_PI429062924	1.22211	1.33918	16.4273	3.97652	4.26589	4.39787	8.01454	XP_002464982	hypothetical protein SORBIDRAFT_01g029900 [Sorghum bicolor]	GO:0009507/chloroplast/Component	GO:0015996/chlorophyll catabolic process/Process	GO:0051743/red chlorophyll catabolite reductase activity/Function	GO:0005739/mitochondrion/Component	GO:0009941/chloroplast envelope/Component	GO:0009570/chloroplast stroma/Component	GO:0005737/cytoplasm/Component	GO:0005829/cytosol/Component	GO:0009814/defense response, incompatible interaction/Process	GO:0043067/regulation of programmed cell death/Process	GO:0005515/protein binding/Function	GO:0000023/maltose metabolic process/Process	GO:0006098/pentose-phosphate shunt/Process	GO:0006364/rRNA processing/Process	GO:0010304/PSII associated light-harvesting complex II catabolic process/Process	GO:0015995/chlorophyll biosynthetic process/Process	GO:0016117/carotenoid biosynthetic process/Process	GO:0019252/starch biosynthetic process/Process	GO:0043085/positive regulation of catalytic activity/Process	GO:0010363/regulation of plant-type hypersensitive response/Process
CUST_19497_PI429062924	0.836981	0.858075	0.465693	10.2859	10.0291	10.065	9.18331	XP_002468462	hypothetical protein SORBIDRAFT_01g046310 [Sorghum bicolor]	GO:0003677/DNA binding/Function	GO:0005634/nucleus/Component	GO:0005515/protein binding/Function	GO:0009908/flower development/Process	GO:0042742/defense response to bacterium/Process	GO:0016048/detection of temperature stimulus/Process	GO:0006338/chromatin remodeling/Process	GO:0009909/regulation of flower development/Process	GO:0010468/regulation of gene expression/Process	GO:0044030/regulation of DNA methylation/Process
CUST_19508_PI429062924	0.559313	1.05674	2.47603	15.0739	14.2356	15.1535	16.3819	XP_002452497	hypothetical protein SORBIDRAFT_04g026930 [Sorghum bicolor]	GO:0005886/plasma membrane/Component	GO:0000257/nitrilase activity/Function	GO:0018822/nitrile hydratase activity/Function	GO:0019499/cyanide metabolic process/Process	GO:0047427/cyanoalanine nitrilase activity/Function	GO:0047558/3-cyanoalanine hydratase activity/Function	GO:0051410/detoxification of nitrogen compound/Process	GO:0080061/indole-3-acetonitrile nitrilase activity/Function
CUST_19648_PI429062924	0.0367994	0.0542974	0.0435836	11.8985	7.13432	7.69552	7.37842	XP_002448394	hypothetical protein SORBIDRAFT_06g026470 [Sorghum bicolor]	GO:0003674/molecular_function/Function	GO:0005634/nucleus/Component	GO:0006979/response to oxidative stress/Process	GO:0016607/nuclear speck/Component	GO:0046686/response to cadmium ion/Process
CUST_1972_PI429062924	0.747406	0.952911	0.472115	10.913	10.493	10.8434	9.83023	XP_002459819	hypothetical protein SORBIDRAFT_02g011260 [Sorghum bicolor]	GO:0009507/chloroplast/Component	GO:0009793/embryo development ending in seed dormancy/Process	GO:0006457/protein folding/Process	GO:0009220/pyrimidine ribonucleotide biosynthetic process/Process	GO:0009408/response to heat/Process	GO:0009644/response to high light intensity/Process	GO:0034976/response to endoplasmic reticulum stress/Process	GO:0042542/response to hydrogen peroxide/Process
CUST_19747_PI429062924	0.474648	0.661963	0.281867	7.50015	6.42508	6.90497	5.67324	NP_001149223	LOC100282845 [Zea mays]	GO:0005524/ATP binding/Function	GO:0008974/phosphoribulokinase activity/Function	GO:0009058/biosynthetic process/Process	GO:0009507/chloroplast/Component	GO:0009941/chloroplast envelope/Component	GO:0009535/chloroplast thylakoid membrane/Component	GO:0009570/chloroplast stroma/Component	GO:0005515/protein binding/Function	GO:0009579/thylakoid/Component	GO:0009409/response to cold/Process	GO:0010319/stromule/Component	GO:0042742/defense response to bacterium/Process	GO:0016020/membrane/Component	GO:0048046/apoplast/Component	GO:0005829/cytosol/Component	GO:0000165/MAPK cascade/Process	GO:0006098/pentose-phosphate shunt/Process	GO:0006364/rRNA processing/Process	GO:0006612/protein targeting to membrane/Process	GO:0009595/detection of biotic stimulus/Process	GO:0009637/response to blue light/Process	GO:0009657/plastid organization/Process	GO:0009697/salicylic acid biosynthetic process/Process	GO:0009773/photosynthetic electron transport in photosystem I/Process	GO:0009814/defense response, incompatible interaction/Process	GO:0009862/systemic acquired resistance, salicylic acid mediated signaling pathway/Process	GO:0009867/jasmonic acid mediated signaling pathway/Process	GO:0009902/chloroplast relocation/Process	GO:0010103/stomatal complex morphogenesis/Process	GO:0010114/response to red light/Process	GO:0010200/response to chitin/Process	GO:0010207/photosystem II assembly/Process	GO:0010218/response to far red light/Process	GO:0010310/regulation of hydrogen peroxide metabolic process/Process	GO:0010363/regulation of plant-type hypersensitive response/Process	GO:0015979/photosynthesis/Process	GO:0019344/cysteine biosynthetic process/Process	GO:0019684/photosynthesis, light reaction/Process	GO:0031348/negative regulation of defense response/Process	GO:0035304/regulation of protein dephosphorylation/Process
CUST_19767_PI429062924	0.0314444	0.0524332	0.142822	8.2028	3.21175	3.94943	5.3951	XP_002464915	hypothetical protein SORBIDRAFT_01g028700 [Sorghum bicolor]	GO:0009507/chloroplast/Component	GO:0016161/beta-amylase activity/Function	GO:0005983/starch catabolic process/Process	GO:0009570/chloroplast stroma/Component	GO:0009409/response to cold/Process	GO:0000024/maltose biosynthetic process/Process
CUST_19769_PI429062924	0.886284	1.49374	2.64859	6.5574	6.38324	7.13633	7.96262	ACF82423	unknown [Zea mays]	GO:0004650/polygalacturonase activity/Function	GO:0005576/extracellular region/Component	GO:0005975/carbohydrate metabolic process/Process	GO:0005773/vacuole/Component	GO:0009505/plant-type cell wall/Component	GO:0006816/calcium ion transport/Process	GO:0007030/Golgi organization/Process	GO:0009637/response to blue light/Process	GO:0009651/response to salt stress/Process	GO:0010155/regulation of proton transport/Process	GO:0046777/protein autophosphorylation/Process	GO:0048767/root hair elongation/Process
CUST_19829_PI429062924	1.44095	0.271109	0.27453	10.0892	10.6162	8.20618	8.22427	XP_002460778	hypothetical protein SORBIDRAFT_02g034760 [Sorghum bicolor]	GO:0009408/response to heat/Process
CUST_2021_PI429062924	0.879866	2.14595	3.9382	10.1446	9.95995	11.2462	12.1221	XP_002448720	hypothetical protein SORBIDRAFT_06g032050 [Sorghum bicolor]	GO:0003674/molecular_function/Function	GO:0005576/extracellular region/Component	GO:0006952/defense response/Process
CUST_20258_PI429062924	2.14286	1.25691	1.19688	13.5466	14.6462	13.8765	13.8059	ACG40792	chemocyanin precursor [Zea mays]	GO:0005507/copper ion binding/Function	GO:0005886/plasma membrane/Component	GO:0009856/pollination/Process	GO:0048196/plant extracellular matrix/Component	GO:0048653/anther development/Process	GO:0048046/apoplast/Component	GO:0009640/photomorphogenesis/Process	GO:0009737/response to abscisic acid stimulus/Process	GO:0009793/embryo development ending in seed dormancy/Process	GO:0009845/seed germination/Process	GO:0009909/regulation of flower development/Process	GO:0009933/meristem structural organization/Process	GO:0010162/seed dormancy process/Process	GO:0010182/sugar mediated signaling pathway/Process	GO:0010228/vegetative to reproductive phase transition of meristem/Process	GO:0016567/protein ubiquitination/Process	GO:0019915/lipid storage/Process	GO:0050826/response to freezing/Process
CUST_20310_PI429062924	2.15947	1.39827	1.13759	9.00832	10.119	9.49196	9.1943	DAA61555	TPA: hypothetical protein ZEAMMB73_727484 [Zea mays]	GO:0003674/molecular_function/Function	GO:0005576/extracellular region/Component	GO:0007568/aging/Process	GO:0005886/plasma membrane/Component	GO:0016020/membrane/Component	GO:0009506/plasmodesma/Component	GO:0005794/Golgi apparatus/Component	GO:0009611/response to wounding/Process	GO:0009612/response to mechanical stimulus/Process	GO:0009693/ethylene biosynthetic process/Process	GO:0010200/response to chitin/Process	GO:0050832/defense response to fungus/Process
CUST_20330_PI429062924	2.13849	1.21426	0.683938	9.0775	10.1741	9.35758	8.52944	NP_001170303	uncharacterized protein LOC100384267 [Zea mays]	GO:0005507/copper ion binding/Function	GO:0005576/extracellular region/Component	GO:0016036/cellular response to phosphate starvation/Process	GO:0016682/oxidoreductase activity, acting on diphenols and related substances as donors, oxygen as acceptor/Function	GO:0005783/endoplasmic reticulum/Component	GO:0010073/meristem maintenance/Process	GO:0080167/response to karrikin/Process
CUST_20565_PI429062924	0.764672	0.476236	0.499982	8.79334	8.40625	7.72309	7.79329	XP_002443600	hypothetical protein SORBIDRAFT_08g022200 [Sorghum bicolor]	GO:0005576/extracellular region/Component	GO:0006952/defense response/Process	GO:0005515/protein binding/Function	GO:0009627/systemic acquired resistance/Process	GO:0009697/salicylic acid biosynthetic process/Process
CUST_20581_PI429062924	0.403766	0.724094	0.983658	12.477	11.1686	12.0112	12.4532	XP_002468485	hypothetical protein SORBIDRAFT_01g046710 [Sorghum bicolor]	GO:0004497/monooxygenase activity/Function	GO:0005575/cellular_component/Component	GO:0009617/response to bacterium/Process	GO:0045087/innate immune response/Process
CUST_20818_PI429062924	5.00795	0.938804	1.73665	5.67315	7.99737	5.58204	6.46946	NP_001143894	uncharacterized protein LOC100276695 [Zea mays]	GO:0003674/molecular_function/Function	GO:0005576/extracellular region/Component	GO:0051707/response to other organism/Process	GO:0009627/systemic acquired resistance/Process	GO:0010224/response to UV-B/Process	GO:0005773/vacuole/Component	GO:0005618/cell wall/Component	GO:0031540/regulation of anthocyanin biosynthetic process/Process	GO:0048046/apoplast/Component	GO:0046686/response to cadmium ion/Process	GO:0009615/response to virus/Process	GO:0000165/MAPK cascade/Process	GO:0002679/respiratory burst involved in defense response/Process	GO:0006355/regulation of transcription, DNA-dependent/Process	GO:0006612/protein targeting to membrane/Process	GO:0006944/cellular membrane fusion/Process	GO:0009595/detection of biotic stimulus/Process	GO:0009617/response to bacterium/Process	GO:0009697/salicylic acid biosynthetic process/Process	GO:0009718/anthocyanin-containing compound biosynthetic process/Process	GO:0009814/defense response, incompatible interaction/Process	GO:0009862/systemic acquired resistance, salicylic acid mediated signaling pathway/Process	GO:0009867/jasmonic acid mediated signaling pathway/Process	GO:0009965/leaf morphogenesis/Process	GO:0010200/response to chitin/Process	GO:0010310/regulation of hydrogen peroxide metabolic process/Process	GO:0010363/regulation of plant-type hypersensitive response/Process	GO:0030154/cell differentiation/Process	GO:0031348/negative regulation of defense response/Process	GO:0034976/response to endoplasmic reticulum stress/Process	GO:0035304/regulation of protein dephosphorylation/Process	GO:0042742/defense response to bacterium/Process	GO:0043069/negative regulation of programmed cell death/Process	GO:0043900/regulation of multi-organism process/Process	GO:0045088/regulation of innate immune response/Process	GO:0045893/positive regulation of transcription, DNA-dependent/Process	GO:0050832/defense response to fungus/Process
CUST_20828_PI429062924	1.1874	1.7997	2.34906	6.12249	6.3703	6.97025	7.35458	XP_003573736	PREDICTED: uncharacterized protein LOC100842254 [Brachypodium distachyon]	GO:0003674/molecular_function/Function	GO:0005576/extracellular region/Component	GO:0006952/defense response/Process
CUST_20883_PI429062924	0.300034	0.976581	0.383813	10.054	8.3172	10.0198	8.67248	XP_002438879	hypothetical protein SORBIDRAFT_10g027660 [Sorghum bicolor]	GO:0003674/molecular_function/Function	GO:0005634/nucleus/Component	GO:0009611/response to wounding/Process
CUST_20912_PI429062924	0.535945	1.11958	2.03189	9.77163	8.87179	9.93459	10.7945	ACF88041	unknown [Zea mays]	GO:0005575/cellular_component/Component	GO:0016051/carbohydrate biosynthetic process/Process	GO:0016758/transferase activity, transferring hexosyl groups/Function	GO:0009414/response to water deprivation/Process	GO:0009651/response to salt stress/Process	GO:0009737/response to abscisic acid stimulus/Process	GO:0047216/inositol 3-alpha-galactosyltransferase activity/Function	GO:0009408/response to heat/Process	GO:0009644/response to high light intensity/Process	GO:0042542/response to hydrogen peroxide/Process	GO:0006012/galactose metabolic process/Process	GO:0006979/response to oxidative stress/Process	GO:0009409/response to cold/Process
CUST_21005_PI429062924	0.497901	1.26926	1.7496	7.04606	6.03999	7.39005	7.85309	AFW66117	hypothetical protein ZEAMMB73_937184 [Zea mays]	GO:0005634/nucleus/Component	GO:0016036/cellular response to phosphate starvation/Process	GO:0070417/cellular response to cold/Process	GO:0080040/positive regulation of cellular response to phosphate starvation/Process
CUST_21050_PI429062924	0.470102	0.429879	0.229433	8.74074	7.65178	7.52274	6.61688	XP_002455085	hypothetical protein SORBIDRAFT_03g004110 [Sorghum bicolor]	GO:0003674/molecular_function/Function	GO:0005737/cytoplasm/Component	GO:0008150/biological_process/Process	GO:0000226/microtubule cytoskeleton organization/Process	GO:0000724/double-strand break repair via homologous recombination/Process	GO:0000911/cytokinesis by cell plate formation/Process	GO:0006306/DNA methylation/Process	GO:0006342/chromatin silencing/Process	GO:0006346/methylation-dependent chromatin silencing/Process	GO:0031047/gene silencing by RNA/Process	GO:0031048/chromatin silencing by small RNA/Process	GO:0031507/heterochromatin assembly/Process	GO:0045787/positive regulation of cell cycle/Process	GO:0048451/petal formation/Process	GO:0048453/sepal formation/Process	GO:0051567/histone H3-K9 methylation/Process
CUST_21285_PI429062924	1.08261	2.34462	1.67964	6.77358	6.8881	8.00294	7.52174	XP_002442773	hypothetical protein SORBIDRAFT_08g002660 [Sorghum bicolor]	GO:0009611/response to wounding/Process	GO:0009723/response to ethylene stimulus/Process	GO:0009751/response to salicylic acid stimulus/Process	GO:0042542/response to hydrogen peroxide/Process
CUST_21428_PI429062924	0.0993099	0.0196217	0.0289636	9.61862	6.2867	3.94721	4.509			GO:0030532/small nuclear ribonucleoprotein complex/Component	GO:0005686/U2 snRNP/Component	GO:0005543/phospholipid binding/Function	GO:0035023/regulation of Rho protein signal transduction/Process	GO:0005089/Rho guanyl-nucleotide exchange factor activity/Function	GO:0031594/neuromuscular junction/Component	GO:0046928/regulation of neurotransmitter secretion/Process	GO:0042734/presynaptic membrane/Component	GO:0007480/imaginal disc-derived leg morphogenesis/Process	GO:0035011/melanotic encapsulation of foreign target/Process
CUST_21504_PI429062924	0.410996	1.51457	3.53706	11.3769	10.0941	11.9758	13.1994	XP_002451336	hypothetical protein SORBIDRAFT_04g000260 [Sorghum bicolor]	GO:0005737/cytoplasm/Component	GO:0007033/vacuole organization/Process	GO:0010023/proanthocyanidin biosynthetic process/Process	GO:0009611/response to wounding/Process	GO:0009753/response to jasmonic acid stimulus/Process	GO:0009718/anthocyanin-containing compound biosynthetic process/Process	GO:0050589/leucocyanidin oxygenase activity/Function
CUST_21639_PI429062924	2.02426	1.33198	1.36654	9.7067	10.7241	10.1203	10.1572	ACF87431	unknown [Zea mays]	GO:0005634/nucleus/Component	GO:0008026/ATP-dependent helicase activity/Function	GO:0005739/mitochondrion/Component	GO:0005730/nucleolus/Component	GO:0005618/cell wall/Component	GO:0000373/Group II intron splicing/Process	GO:0009409/response to cold/Process	GO:0043234/protein complex/Component
CUST_21699_PI429062924	0.225126	0.209614	0.203702	7.2166	5.06541	4.96241	4.92113	XP_002458797	hypothetical protein SORBIDRAFT_03g040440 [Sorghum bicolor]	GO:0005576/extracellular region/Component	GO:0019825/oxygen binding/Function	GO:0018685/alkane 1-monooxygenase activity/Function	GO:0043231/intracellular membrane-bounded organelle/Component	GO:0009611/response to wounding/Process	GO:0007165/signal transduction/Process	GO:0009414/response to water deprivation/Process	GO:0009620/response to fungus/Process	GO:0009695/jasmonic acid biosynthetic process/Process	GO:0009723/response to ethylene stimulus/Process	GO:0009733/response to auxin stimulus/Process	GO:0009738/abscisic acid mediated signaling pathway/Process	GO:0009753/response to jasmonic acid stimulus/Process	GO:0009867/jasmonic acid mediated signaling pathway/Process	GO:0042538/hyperosmotic salinity response/Process
CUST_21786_PI429062924	0.216944	1.30839	0.451233	8.7723	6.5677	9.16009	7.62425	XP_002448601	hypothetical protein SORBIDRAFT_06g029900 [Sorghum bicolor]	GO:0003674/molecular_function/Function	GO:0005634/nucleus/Component	GO:0009611/response to wounding/Process
CUST_21851_PI429062924	0.0983904	0.452317	0.00199777	10.4174	7.07209	9.27283	1.45004	XP_002439361	hypothetical protein SORBIDRAFT_09g005140 [Sorghum bicolor]	GO:0003674/molecular_function/Function	GO:0005737/cytoplasm/Component	GO:0009409/response to cold/Process	GO:0005886/plasma membrane/Component	GO:0002238/response to molecule of fungal origin/Process	GO:0006623/protein targeting to vacuole/Process
CUST_21852_PI429062924	0.819672	0.878332	0.405697	8.15038	7.8635	7.96322	6.84886	XP_003563597	PREDICTED: uncharacterized protein LOC100820983 [Brachypodium distachyon]	GO:0005739/mitochondrion/Component	GO:0008150/biological_process/Process	GO:0010286/heat acclimation/Process
CUST_21939_PI429062924	0.586389	1.13796	2.44249	5.98503	5.21497	6.17148	7.27339			GO:0000920/cytokinetic cell separation/Process	GO:0007163/establishment or maintenance of cell polarity/Process	GO:0009267/cellular response to starvation/Process	GO:0030447/filamentous growth/Process	GO:0031505/fungal-type cell wall organization/Process	GO:0035690/cellular response to drug/Process	GO:0036170/filamentous growth of a population of unicellular organisms in response to starvation/	GO:0036178/filamentous growth of a population of unicellular organisms in response to neutral pH/	GO:0036180/filamentous growth of a population of unicellular organisms in response to biotic stimulus/	GO:0036244/cellular response to neutral pH/	GO:0044011/single-species biofilm formation on inanimate substrate/	GO:1900233/positive regulation of single-species biofilm formation on inanimate substrate/
CUST_22007_PI429062924	1.59662	1.49823	3.45818	5.69906	6.37409	6.28232	7.48908	XP_002467031	hypothetical protein SORBIDRAFT_01g018550 [Sorghum bicolor]	GO:0003674/molecular_function/Function	GO:0005886/plasma membrane/Component	GO:0008150/biological_process/Process	GO:0006865/amino acid transport/Process	GO:0009627/systemic acquired resistance/Process	GO:0034976/response to endoplasmic reticulum stress/Process
CUST_22087_PI429062924	1.55623	1.56985	2.36327	9.87275	10.5108	10.5234	11.1135	NP_001150566	nonspecific lipid-transfer protein precursor [Zea mays]	GO:0005576/extracellular region/Component	GO:0006869/lipid transport/Process	GO:0008289/lipid binding/Function	GO:0006612/protein targeting to membrane/Process	GO:0009963/positive regulation of flavonoid biosynthetic process/Process	GO:0010363/regulation of plant-type hypersensitive response/Process
CUST_22338_PI429062924	0.888215	0.916614	0.476487	8.9103	8.73928	8.78468	7.8408	EEC77075	hypothetical protein OsI_15473 [Oryza sativa Indica Group]	GO:0005634/nucleus/Component	GO:0005737/cytoplasm/Component	GO:0006281/DNA repair/Process	GO:0008821/crossover junction endodeoxyribonuclease activity/Function	GO:0003677/DNA binding/Function
CUST_22888_PI429062924	1.63346	1.55445	2.55886	6.17969	6.88762	6.81609	7.53519	AFV66576	heat shock protein 70, partial [Ziziphus jujuba]	GO:0005829/cytosol/Component	GO:0006457/protein folding/Process	GO:0009408/response to heat/Process	GO:0009615/response to virus/Process	GO:0005618/cell wall/Component	GO:0046686/response to cadmium ion/Process	GO:0009644/response to high light intensity/Process	GO:0042542/response to hydrogen peroxide/Process	GO:0005524/ATP binding/Function	GO:0005739/mitochondrion/Component	GO:0005774/vacuolar membrane/Component	GO:0005886/plasma membrane/Component	GO:0009617/response to bacterium/Process	GO:0016567/protein ubiquitination/Process	GO:0031625/ubiquitin protein ligase binding/Function	GO:0009266/response to temperature stimulus/Process	GO:0048046/apoplast/Component	GO:0005794/Golgi apparatus/Component	GO:0034976/response to endoplasmic reticulum stress/Process
CUST_2290_PI429062924	0.703921	0.284329	0.351051	9.19268	8.68616	7.37831	7.68243	NP_001152184	P-protein [Zea mays]	GO:0004664/prephenate dehydratase activity/Function	GO:0009094/L-phenylalanine biosynthetic process/Process	GO:0009507/chloroplast/Component	GO:0047769/arogenate dehydratase activity/Function	GO:0010048/vernalization response/Process	GO:0043481/anthocyanin accumulation in tissues in response to UV light/Process	GO:0048440/carpel development/Process
CUST_22918_PI429062924	1.10468	2.2553	3.76342	12.1257	12.2693	13.299	14.0377	XP_002456582	hypothetical protein SORBIDRAFT_03g038800 [Sorghum bicolor]	GO:0003674/molecular_function/Function	GO:0005634/nucleus/Component	GO:0009414/response to water deprivation/Process	GO:0009651/response to salt stress/Process	GO:0050826/response to freezing/Process	GO:0009409/response to cold/Process	GO:0045893/positive regulation of transcription, DNA-dependent/Process
CUST_22996_PI429062924	0.553406	0.48635	0.560303	8.29639	7.4428	7.25645	7.46066	NP_001105563	ferritin-1, chloroplastic [Zea mays]	GO:0006826/iron ion transport/Process	GO:0006879/cellular iron ion homeostasis/Process	GO:0008199/ferric iron binding/Function	GO:0009507/chloroplast/Component	GO:0010039/response to iron ion/Process	GO:0009941/chloroplast envelope/Component	GO:0009570/chloroplast stroma/Component	GO:0000302/response to reactive oxygen species/Process	GO:0009908/flower development/Process	GO:0015979/photosynthesis/Process	GO:0048366/leaf development/Process	GO:0055072/iron ion homeostasis/Process	GO:0005739/mitochondrion/Component	GO:0009793/embryo development ending in seed dormancy/Process	GO:0010027/thylakoid membrane organization/Process	GO:0010228/vegetative to reproductive phase transition of meristem/Process	GO:0016226/iron-sulfur cluster assembly/Process	GO:0048481/ovule development/Process
CUST_23151_PI429062924	0.724218	1.39226	4.82436	4.79077	4.32526	5.2682	7.06111	NP_001105046	cytosolic aldehyde dehydrogenase RF2C [Zea mays]	GO:0004028/3-chloroallyl aldehyde dehydrogenase activity/Function	GO:0005737/cytoplasm/Component	GO:0004029/aldehyde dehydrogenase (NAD) activity/Function	GO:0009699/phenylpropanoid biosynthetic process/Process	GO:0050269/coniferyl-aldehyde dehydrogenase activity/Function	GO:0009627/systemic acquired resistance/Process	GO:0010167/response to nitrate/Process	GO:0015706/nitrate transport/Process	GO:0034976/response to endoplasmic reticulum stress/Process
CUST_23268_PI429062924	0.651584	1.285	2.87842	7.59655	6.97858	7.95832	9.12183	NP_001142215	uncharacterized protein LOC100274383 [Zea mays]	GO:0005737/cytoplasm/Component	GO:0009058/biosynthetic process/Process	GO:0016779/nucleotidyltransferase activity/Function	GO:0004475/mannose-1-phosphate guanylyltransferase activity/Function	GO:0019853/L-ascorbic acid biosynthetic process/Process	GO:0030244/cellulose biosynthetic process/Process	GO:0009408/response to heat/Process	GO:0042742/defense response to bacterium/Process	GO:0009753/response to jasmonic acid stimulus/Process	GO:0010193/response to ozone/Process	GO:0009651/response to salt stress/Process	GO:0060359/response to ammonium ion/Process	GO:0005829/cytosol/Component	GO:0006007/glucose catabolic process/Process	GO:0006094/gluconeogenesis/Process	GO:0007010/cytoskeleton organization/Process	GO:0010498/proteasomal protein catabolic process/Process	GO:0005515/protein binding/Function	GO:0005634/nucleus/Component
CUST_23603_PI429062924	0.939727	1.11103	2.38936	6.59144	6.50175	6.74334	7.84807	DAA58743	TPA: hypothetical protein ZEAMMB73_220969 [Zea mays]	GO:0005737/cytoplasm/Component	GO:0005829/cytosol/Component	GO:0005634/nucleus/Component	GO:0002679/respiratory burst involved in defense response/Process	GO:0010200/response to chitin/Process	GO:0030968/endoplasmic reticulum unfolded protein response/Process	GO:0046482/para-aminobenzoic acid metabolic process/Process
CUST_23648_PI429062924	2.4832	1.67067	1.23026	13.7854	15.0976	14.5258	14.0843	NP_001132731	uncharacterized protein LOC100194217 [Zea mays]	GO:0003723/RNA binding/Function	GO:0005739/mitochondrion/Component	GO:0005634/nucleus/Component	GO:0005737/cytoplasm/Component	GO:0003690/double-stranded DNA binding/Function	GO:0003697/single-stranded DNA binding/Function	GO:0009409/response to cold/Process	GO:0009414/response to water deprivation/Process	GO:0009651/response to salt stress/Process	GO:0046686/response to cadmium ion/Process	GO:0010501/RNA secondary structure unwinding/Process	GO:0032508/DNA duplex unwinding/Process	GO:0045087/innate immune response/Process	GO:0005777/peroxisome/Component	GO:0006406/mRNA export from nucleus/Process	GO:0006970/response to osmotic stress/Process	GO:0010119/regulation of stomatal movement/Process	GO:0009507/chloroplast/Component	GO:0010228/vegetative to reproductive phase transition of meristem/Process	GO:0010043/response to zinc ion/Process	GO:0005829/cytosol/Component	GO:0009506/plasmodesma/Component	GO:0048046/apoplast/Component	GO:0006094/gluconeogenesis/Process	GO:0006096/glycolysis/Process	GO:0006833/water transport/Process	GO:0006972/hyperosmotic response/Process	GO:0007030/Golgi organization/Process	GO:0007623/circadian rhythm/Process	GO:0009266/response to temperature stimulus/Process	GO:0000380/alternative mRNA splicing, via spliceosome/Process	GO:0003729/mRNA binding/Function
CUST_23707_PI429062924	2.44873	1.27948	0.628436	8.01454	9.30658	8.3701	7.34438	EAY83491	hypothetical protein OsI_38705 [Oryza sativa Indica Group]	GO:0005739/mitochondrion/Component	GO:0006979/response to oxidative stress/Process	GO:0009651/response to salt stress/Process	GO:0009737/response to abscisic acid stimulus/Process	GO:0042775/mitochondrial ATP synthesis coupled electron transport/Process
CUST_23712_PI429062924	0.465328	0.373781	0.304603	9.86525	8.76157	8.44551	8.15025	ABB20895	flavanone 3-hydroxylase [Triticum aestivum]	GO:0005737/cytoplasm/Component	GO:0009813/flavonoid biosynthetic process/Process	GO:0016706/oxidoreductase activity, acting on paired donors, with incorporation or reduction of molecular oxygen, 2-oxoglutarate as one donor, and incorporation of one atom each of oxygen into both donors/Function	GO:0009617/response to bacterium/Process	GO:0009620/response to fungus/Process	GO:0000165/MAPK cascade/Process	GO:0001666/response to hypoxia/Process	GO:0006612/protein targeting to membrane/Process	GO:0009595/detection of biotic stimulus/Process	GO:0009627/systemic acquired resistance/Process	GO:0009697/salicylic acid biosynthetic process/Process	GO:0009862/systemic acquired resistance, salicylic acid mediated signaling pathway/Process	GO:0009867/jasmonic acid mediated signaling pathway/Process	GO:0010200/response to chitin/Process	GO:0010310/regulation of hydrogen peroxide metabolic process/Process	GO:0010363/regulation of plant-type hypersensitive response/Process	GO:0031347/regulation of defense response/Process	GO:0031348/negative regulation of defense response/Process	GO:0034976/response to endoplasmic reticulum stress/Process	GO:0042742/defense response to bacterium/Process	GO:0043900/regulation of multi-organism process/Process	GO:0045087/innate immune response/Process	GO:0050832/defense response to fungus/Process
CUST_23775_PI429062924	1.64472	1.36658	0.26683	9.64019	10.358	10.0908	7.73418	XP_002453929	hypothetical protein SORBIDRAFT_04g021590 [Sorghum bicolor]	GO:0046686/response to cadmium ion/Process	GO:0009651/response to salt stress/Process	GO:0009507/chloroplast/Component	GO:0048046/apoplast/Component	GO:0006598/polyamine catabolic process/Process	GO:0006612/protein targeting to membrane/Process	GO:0006816/calcium ion transport/Process	GO:0007030/Golgi organization/Process	GO:0009611/response to wounding/Process	GO:0009698/phenylpropanoid metabolic process/Process	GO:0009805/coumarin biosynthetic process/Process	GO:0009963/positive regulation of flavonoid biosynthetic process/Process	GO:0010363/regulation of plant-type hypersensitive response/Process	GO:0042398/cellular modified amino acid biosynthetic process/Process	GO:0000302/response to reactive oxygen species/Process	GO:0006827/high-affinity iron ion transport/Process	GO:0006878/cellular copper ion homeostasis/Process	GO:0007568/aging/Process	GO:0016531/copper chaperone activity/Function
CUST_23856_PI429062924	1.06949	0.985361	0.339627	8.16654	8.26346	8.14527	6.60857	EEC69061	hypothetical protein OsI_37915 [Oryza sativa Indica Group]	GO:0006952/defense response/Process
CUST_23861_PI429062924	3.1428	0.347411	0.720378	5.54058	7.19263	4.0153	5.06741	XP_002461025	hypothetical protein SORBIDRAFT_02g039400 [Sorghum bicolor]	GO:0003674/molecular_function/Function	GO:0005634/nucleus/Component	GO:0009409/response to cold/Process	GO:0080167/response to karrikin/Process
CUST_24008_PI429062924	0.365184	0.546114	0.528861	7.36584	5.91253	6.49311	6.4468	XP_002465746	hypothetical protein SORBIDRAFT_01g045030 [Sorghum bicolor]	GO:0008150/biological_process/Process	GO:0006612/protein targeting to membrane/Process	GO:0006816/calcium ion transport/Process	GO:0006833/water transport/Process	GO:0007030/Golgi organization/Process	GO:0009651/response to salt stress/Process	GO:0009750/response to fructose stimulus/Process	GO:0009963/positive regulation of flavonoid biosynthetic process/Process	GO:0010363/regulation of plant-type hypersensitive response/Process
CUST_24136_PI429062924	0.684751	0.523183	0.423684	9.06439	8.51804	8.12978	7.82545	XP_002455113	hypothetical protein SORBIDRAFT_03g004570 [Sorghum bicolor]	GO:0016846/carbon-sulfur lyase activity/Function	GO:0009684/indoleacetic acid biosynthetic process/Process	GO:0009723/response to ethylene stimulus/Process	GO:0009793/embryo development ending in seed dormancy/Process	GO:0009908/flower development/Process	GO:0009958/positive gravitropism/Process	GO:0010078/maintenance of root meristem identity/Process	GO:0010087/phloem or xylem histogenesis/Process	GO:0010588/cotyledon vascular tissue pattern formation/Process	GO:0048367/shoot system development/Process	GO:0048467/gynoecium development/Process	GO:0048825/cotyledon development/Process	GO:0050362/L-tryptophan:2-oxoglutarate aminotransferase activity/Function	GO:0080022/primary root development/Process	GO:0080097/L-tryptophan:pyruvate aminotransferase activity/Function	GO:0042742/defense response to bacterium/Process
CUST_24153_PI429062924	7.51484	0.911286	0.679248	7.76627	10.676	7.63225	7.20828	XP_002463077	hypothetical protein SORBIDRAFT_02g037350 [Sorghum bicolor]	GO:0005576/extracellular region/Component	GO:0051707/response to other organism/Process	GO:0009651/response to salt stress/Process	GO:0009817/defense response to fungus, incompatible interaction/Process	GO:0009816/defense response to bacterium, incompatible interaction/Process
CUST_24175_PI429062924	1.15572	1.49961	0.482187	10.1889	10.3977	10.7735	9.13658	XP_002451461	hypothetical protein SORBIDRAFT_04g002330 [Sorghum bicolor]	GO:0005737/cytoplasm/Component	GO:0009408/response to heat/Process	GO:0006457/protein folding/Process	GO:0009644/response to high light intensity/Process	GO:0034976/response to endoplasmic reticulum stress/Process	GO:0042542/response to hydrogen peroxide/Process
CUST_24263_PI429062924	0.697896	2.3933	4.18985	6.04697	5.52806	7.30597	8.11387	XP_002463002	hypothetical protein SORBIDRAFT_02g036030 [Sorghum bicolor]	GO:0000271/polysaccharide biosynthetic process/Process	GO:0005794/Golgi apparatus/Component	GO:0009832/plant-type cell wall biogenesis/Process	GO:0042546/cell wall biogenesis/Process	GO:0046527/glucosyltransferase activity/Function	GO:0048367/shoot system development/Process	GO:0006970/response to osmotic stress/Process	GO:0009414/response to water deprivation/Process	GO:0009651/response to salt stress/Process	GO:0051753/mannan synthase activity/Function	GO:0000226/microtubule cytoskeleton organization/Process	GO:0000724/double-strand break repair via homologous recombination/Process	GO:0000911/cytokinesis by cell plate formation/Process	GO:0009965/leaf morphogenesis/Process	GO:0010583/response to cyclopentenone/Process	GO:0042127/regulation of cell proliferation/Process
CUST_24445_PI429062924	0.897374	3.03455	5.9556	7.39136	7.23514	8.99284	9.96561	XP_002462113	hypothetical protein SORBIDRAFT_02g019380 [Sorghum bicolor]	GO:0005886/plasma membrane/Component	GO:0031225/anchored to membrane/Component	GO:0046658/anchored to plasma membrane/Component	GO:0005774/vacuolar membrane/Component	GO:0016020/membrane/Component	GO:0006084/acetyl-CoA metabolic process/Process	GO:0006816/calcium ion transport/Process	GO:0007030/Golgi organization/Process	GO:0009651/response to salt stress/Process	GO:0016126/sterol biosynthetic process/Process	GO:0016132/brassinosteroid biosynthetic process/Process	GO:0048767/root hair elongation/Process
CUST_24468_PI429062924	0.733169	0.769927	3.04176	8.0193	7.57152	7.64209	9.62421	XP_002447079	hypothetical protein SORBIDRAFT_06g028180 [Sorghum bicolor]	GO:0005794/Golgi apparatus/Component	GO:0005887/integral to plasma membrane/Component	GO:0006623/protein targeting to vacuole/Process	GO:0017119/Golgi transport complex/Component	GO:0009627/systemic acquired resistance/Process	GO:0009697/salicylic acid biosynthetic process/Process	GO:0009744/response to sucrose stimulus/Process	GO:0009749/response to glucose stimulus/Process	GO:0009750/response to fructose stimulus/Process	GO:0034976/response to endoplasmic reticulum stress/Process
CUST_24696_PI429062924	10.7096	1.9601	1.38559	7.28926	10.7101	8.26019	7.75977	XP_002442416	hypothetical protein SORBIDRAFT_08g019670 [Sorghum bicolor]	GO:0004553/hydrolase activity, hydrolyzing O-glycosyl compounds/Function	GO:0005576/extracellular region/Component	GO:0005618/cell wall/Component	GO:0008810/cellulase activity/Function	GO:0009617/response to bacterium/Process	GO:0048046/apoplast/Component	GO:0000165/MAPK cascade/Process	GO:0006612/protein targeting to membrane/Process	GO:0009409/response to cold/Process	GO:0009595/detection of biotic stimulus/Process	GO:0009627/systemic acquired resistance/Process	GO:0009697/salicylic acid biosynthetic process/Process	GO:0009814/defense response, incompatible interaction/Process	GO:0009862/systemic acquired resistance, salicylic acid mediated signaling pathway/Process	GO:0009867/jasmonic acid mediated signaling pathway/Process	GO:0010200/response to chitin/Process	GO:0010310/regulation of hydrogen peroxide metabolic process/Process	GO:0010363/regulation of plant-type hypersensitive response/Process	GO:0019684/photosynthesis, light reaction/Process	GO:0031348/negative regulation of defense response/Process	GO:0034976/response to endoplasmic reticulum stress/Process	GO:0042742/defense response to bacterium/Process	GO:0043900/regulation of multi-organism process/Process	GO:0045088/regulation of innate immune response/Process	GO:0050832/defense response to fungus/Process
CUST_24769_PI429062924	1.68214	2.17067	1.33557	6.12944	6.87974	7.24759	6.5469	XP_002464051	hypothetical protein SORBIDRAFT_01g011350 [Sorghum bicolor]	GO:0006024/glycosaminoglycan biosynthetic process/Process	GO:0008375/acetylglucosaminyltransferase activity/Function	GO:0016020/membrane/Component	GO:0030158/protein xylosyltransferase activity/Function	GO:0034605/cellular response to heat/Process
CUST_24799_PI429062924	1.62808	2.10391	3.54814	6.69231	7.39548	7.76538	8.51937	XP_002449789	hypothetical protein SORBIDRAFT_05g023250 [Sorghum bicolor]	GO:0005634/nucleus/Component	GO:0008194/UDP-glycosyltransferase activity/Function	GO:0016757/transferase activity, transferring glycosyl groups/Function	GO:0035251/UDP-glucosyltransferase activity/Function	GO:0009636/response to toxic substance/Process	GO:0042178/xenobiotic catabolic process/Process	GO:0006805/xenobiotic metabolic process/Process	GO:0009651/response to salt stress/Process	GO:0006612/protein targeting to membrane/Process	GO:0009611/response to wounding/Process	GO:0009805/coumarin biosynthetic process/Process	GO:0009963/positive regulation of flavonoid biosynthetic process/Process	GO:0010363/regulation of plant-type hypersensitive response/Process
CUST_24848_PI429062924	0.832643	1.28982	0.109407	14.2725	14.0082	14.6396	11.0803	XP_002457169	hypothetical protein SORBIDRAFT_03g002620 [Sorghum bicolor]	GO:0005576/extracellular region/Component	GO:0006612/protein targeting to membrane/Process	GO:0006833/water transport/Process	GO:0006970/response to osmotic stress/Process	GO:0007389/pattern specification process/Process	GO:0008361/regulation of cell size/Process	GO:0009651/response to salt stress/Process	GO:0009750/response to fructose stimulus/Process	GO:0009926/auxin polar transport/Process	GO:0009963/positive regulation of flavonoid biosynthetic process/Process	GO:0010015/root morphogenesis/Process	GO:0010363/regulation of plant-type hypersensitive response/Process	GO:0040007/growth/Process	GO:0046686/response to cadmium ion/Process	GO:0005507/copper ion binding/Function	GO:0006878/cellular copper ion homeostasis/Process
CUST_24886_PI429062924	1.31111	1.93723	2.03371	7.83487	8.22566	8.78887	8.85899	AFW78704	hypothetical protein ZEAMMB73_120046 [Zea mays]	GO:0000793/condensed chromosome/Component	GO:0006974/response to DNA damage stimulus/Process	GO:0007129/synapsis/Process	GO:0007276/gamete generation/Process	GO:0010332/response to gamma radiation/Process
CUST_2507_PI429062924	0.712085	1.79691	2.93969	6.56212	6.07224	7.40763	8.11778	XP_002447792	hypothetical protein SORBIDRAFT_06g015670 [Sorghum bicolor]	GO:0005737/cytoplasm/Component	GO:0016787/hydrolase activity/Function	GO:0005634/nucleus/Component	GO:0005886/plasma membrane/Component	GO:0009651/response to salt stress/Process	GO:0048046/apoplast/Component	GO:0005829/cytosol/Component	GO:0006096/glycolysis/Process	GO:0006833/water transport/Process	GO:0006972/hyperosmotic response/Process	GO:0007030/Golgi organization/Process	GO:0009266/response to temperature stimulus/Process	GO:0046686/response to cadmium ion/Process
CUST_25081_PI429062924	0.611399	0.379801	0.399921	9.95199	9.24217	8.5553	8.62978	DAA47969	TPA: hypothetical protein ZEAMMB73_349819 [Zea mays]	GO:0009611/response to wounding/Process	GO:0016166/phytoene dehydrogenase activity/Function	GO:0051707/response to other organism/Process
CUST_25253_PI429062924	0.418969	1.00459	0.729819	12.5404	11.2853	12.547	12.086	XP_002440376	hypothetical protein SORBIDRAFT_09g030570 [Sorghum bicolor]	GO:0005634/nucleus/Component	GO:0001666/response to hypoxia/Process	GO:0009862/systemic acquired resistance, salicylic acid mediated signaling pathway/Process	GO:0010089/xylem development/Process	GO:0010310/regulation of hydrogen peroxide metabolic process/Process	GO:0044036/cell wall macromolecule metabolic process/Process
CUST_25319_PI429062924	1.03387	0.761242	0.456528	9.90133	9.94939	9.50776	8.7701	XP_002458041	hypothetical protein SORBIDRAFT_03g026040 [Sorghum bicolor]	GO:0003755/peptidyl-prolyl cis-trans isomerase activity/Function	GO:0005634/nucleus/Component	GO:0006457/protein folding/Process	GO:0009506/plasmodesma/Component	GO:0006623/protein targeting to vacuole/Process	GO:0009408/response to heat/Process	GO:0009644/response to high light intensity/Process	GO:0034976/response to endoplasmic reticulum stress/Process	GO:0042542/response to hydrogen peroxide/Process
CUST_25326_PI429062924	0.486173	0.87833	0.964144	12.8568	11.8163	12.6696	12.8041	NP_001105951	LOC100037774 [Zea mays]	GO:0005737/cytoplasm/Component	GO:0006096/glycolysis/Process	GO:0005739/mitochondrion/Component	GO:0006979/response to oxidative stress/Process	GO:0005740/mitochondrial envelope/Component	GO:0005634/nucleus/Component	GO:0005829/cytosol/Component	GO:0006094/gluconeogenesis/Process	GO:0042542/response to hydrogen peroxide/Process	GO:0046686/response to cadmium ion/Process	GO:0005774/vacuolar membrane/Component	GO:0005886/plasma membrane/Component	GO:0016020/membrane/Component	GO:0009651/response to salt stress/Process	GO:0009507/chloroplast/Component	GO:0048046/apoplast/Component	GO:0008886/glyceraldehyde-3-phosphate dehydrogenase (NADP+) (non-phosphorylating) activity/Function	GO:0010154/fruit development/Process	GO:0048316/seed development/Process	GO:0005507/copper ion binding/Function	GO:0005794/Golgi apparatus/Component	GO:0006007/glucose catabolic process/Process	GO:0006098/pentose-phosphate shunt/Process	GO:0006833/water transport/Process	GO:0006972/hyperosmotic response/Process	GO:0007010/cytoskeleton organization/Process	GO:0007030/Golgi organization/Process	GO:0009060/aerobic respiration/Process	GO:0009266/response to temperature stimulus/Process	GO:0010498/proteasomal protein catabolic process/Process	GO:0034976/response to endoplasmic reticulum stress/Process	GO:0051775/response to redox state/Process	GO:0004365/glyceraldehyde-3-phosphate dehydrogenase (NAD+) (phosphorylating) activity/Function	GO:0009408/response to heat/Process	GO:0009744/response to sucrose stimulus/Process
CUST_25491_PI429062924	0.981874	0.63487	0.360649	9.04107	9.01468	8.38561	7.56974			GO:0004252/serine-type endopeptidase activity/Function	GO:0005507/copper ion binding/Function	GO:0005615/extracellular space/Component	GO:0007155/cell adhesion/Process	GO:0007596/blood coagulation/Process	GO:0007597/blood coagulation, intrinsic pathway/Process	GO:0016491/oxidoreductase activity/Function	GO:0030168/platelet activation/Process
CUST_25547_PI429062924	0.433355	0.651627	0.55608	8.45251	7.24613	7.83463	7.60587	XP_002831446	PREDICTED: LOW QUALITY PROTEIN: Fanconi anemia group B protein [Pongo abelii]	GO:0005654/nucleoplasm/Component	GO:0006281/DNA repair/Process	GO:0043240/Fanconi anaemia nuclear complex/Component
CUST_25562_PI429062924	0.601951	0.607168	0.146195	8.57611	7.84382	7.85627	5.80207			GO:0003824/catalytic activity/Function	GO:0005634/nucleus/Component	GO:0005737/cytoplasm/Component	GO:0009611/response to wounding/Process	GO:0009620/response to fungus/Process	GO:0009695/jasmonic acid biosynthetic process/Process	GO:0009753/response to jasmonic acid stimulus/Process
CUST_26084_PI429062924	0.611657	0.820459	0.249535	11.8183	11.1091	11.5328	9.81559	XP_002464245	hypothetical protein SORBIDRAFT_01g014840 [Sorghum bicolor]	GO:0005634/nucleus/Component	GO:0006952/defense response/Process
CUST_26158_PI429062924	1.21018	1.24398	2.56187	5.9454	6.22063	6.26036	7.3026	CCA60893	phosphoenolpyruvate carboxylase, partial [Digitaria sanguinalis]	GO:0005737/cytoplasm/Component	GO:0006099/tricarboxylic acid cycle/Process	GO:0008964/phosphoenolpyruvate carboxylase activity/Function	GO:0005829/cytosol/Component	GO:0006826/iron ion transport/Process	GO:0010106/cellular response to iron ion starvation/Process	GO:0010167/response to nitrate/Process	GO:0015706/nitrate transport/Process
CUST_26160_PI429062924	0.412261	0.924854	0.712676	7.11525	5.83688	7.00255	6.62657	XP_002456963	hypothetical protein SORBIDRAFT_03g046450 [Sorghum bicolor]	GO:0003674/molecular_function/Function	GO:0005576/extracellular region/Component	GO:0008150/biological_process/Process	GO:0005886/plasma membrane/Component
CUST_26225_PI429062924	1.01718	1.07393	0.469119	9.61454	9.63912	9.71744	8.52257	NP_001141190	hypothetical protein [Zea mays]	GO:0006508/proteolysis/Process	GO:0008233/peptidase activity/Function	GO:0009507/chloroplast/Component	GO:0016020/membrane/Component	GO:0009535/chloroplast thylakoid membrane/Component	GO:0009526/plastid envelope/Component	GO:0010027/thylakoid membrane organization/Process	GO:0051604/protein maturation/Process	GO:0006364/rRNA processing/Process	GO:0009902/chloroplast relocation/Process	GO:0010207/photosystem II assembly/Process	GO:0010267/production of ta-siRNAs involved in RNA interference/Process	GO:0019761/glucosinolate biosynthetic process/Process	GO:0034660/ncRNA metabolic process/Process	GO:0035196/production of miRNAs involved in gene silencing by miRNA/Process	GO:0035304/regulation of protein dephosphorylation/Process	GO:0042793/transcription from plastid promoter/Process	GO:0045893/positive regulation of transcription, DNA-dependent/Process	GO:0051607/defense response to virus/Process	GO:0005515/protein binding/Function	GO:0055035/plastid thylakoid membrane/Component
CUST_26229_PI429062924	0.624708	0.793412	0.381732	7.20793	6.52919	6.87407	5.81857	XP_002460915	hypothetical protein SORBIDRAFT_02g037390 [Sorghum bicolor]	GO:0004842/ubiquitin-protein ligase activity/Function	GO:0005634/nucleus/Component	GO:0005515/protein binding/Function	GO:0009640/photomorphogenesis/Process	GO:0010388/cullin deneddylation/Process	GO:0042023/DNA endoreduplication/Process	GO:0043161/proteasomal ubiquitin-dependent protein catabolic process/Process	GO:0043248/proteasome assembly/Process	GO:0051510/regulation of unidimensional cell growth/Process	GO:0051788/response to misfolded protein/Process	GO:0010099/regulation of photomorphogenesis/Process
CUST_26243_PI429062924	0.305185	0.740062	0.296279	11.2798	9.56757	10.8455	9.52484	XP_002465162	hypothetical protein SORBIDRAFT_01g033070 [Sorghum bicolor]	GO:0003674/molecular_function/Function	GO:0009507/chloroplast/Component	GO:0009790/embryo development/Process	GO:0000302/response to reactive oxygen species/Process	GO:0009409/response to cold/Process	GO:0006979/response to oxidative stress/Process	GO:0042631/cellular response to water deprivation/Process	GO:0000165/MAPK cascade/Process	GO:0006612/protein targeting to membrane/Process	GO:0007154/cell communication/Process	GO:0009611/response to wounding/Process	GO:0009738/abscisic acid mediated signaling pathway/Process	GO:0009862/systemic acquired resistance, salicylic acid mediated signaling pathway/Process	GO:0009867/jasmonic acid mediated signaling pathway/Process	GO:0010363/regulation of plant-type hypersensitive response/Process	GO:0016036/cellular response to phosphate starvation/Process	GO:0019375/galactolipid biosynthetic process/Process	GO:0030968/endoplasmic reticulum unfolded protein response/Process	GO:0031348/negative regulation of defense response/Process	GO:0043069/negative regulation of programmed cell death/Process	GO:0050832/defense response to fungus/Process
CUST_26578_PI429062924	0.673554	1.82412	5.35616	8.68127	8.11114	9.54847	11.1025	XP_002463982	hypothetical protein SORBIDRAFT_01g009980 [Sorghum bicolor]	GO:0003674/molecular_function/Function	GO:0005634/nucleus/Component	GO:0008150/biological_process/Process	GO:0007267/cell-cell signaling/Process	GO:0007389/pattern specification process/Process	GO:0009616/virus induced gene silencing/Process	GO:0010267/production of ta-siRNAs involved in RNA interference/Process	GO:0035196/production of miRNAs involved in gene silencing by miRNA/Process	GO:0048438/floral whorl development/Process	GO:0048439/flower morphogenesis/Process
CUST_26660_PI429062924	0.221469	0.0439033	0.244049	7.08421	4.90939	2.57469	5.04945	XP_002453950	hypothetical protein SORBIDRAFT_04g022070 [Sorghum bicolor]	GO:0005737/cytoplasm/Component	GO:0010200/response to chitin/Process	GO:0004842/ubiquitin-protein ligase activity/Function	GO:0005829/cytosol/Component	GO:0009414/response to water deprivation/Process	GO:0016567/protein ubiquitination/Process	GO:0002679/respiratory burst involved in defense response/Process	GO:0006952/defense response/Process	GO:0051865/protein autoubiquitination/Process	GO:0006865/amino acid transport/Process	GO:0015824/proline transport/Process
CUST_26707_PI429062924	1.31106	0.718925	0.396876	8.06041	8.45114	7.58432	6.72717	XP_002461568	hypothetical protein SORBIDRAFT_02g004850 [Sorghum bicolor]	GO:0004857/enzyme inhibitor activity/Function	GO:0006979/response to oxidative stress/Process	GO:0009409/response to cold/Process	GO:0010497/plasmodesmata-mediated intercellular transport/Process	GO:0016671/oxidoreductase activity, acting on a sulfur group of donors, disulfide as acceptor/Function	GO:0043086/negative regulation of catalytic activity/Process
CUST_26911_PI429062924	0.449497	0.623363	0.97882	9.03684	7.88323	8.35499	9.00596	XP_002439032	hypothetical protein SORBIDRAFT_10g030260 [Sorghum bicolor]	GO:0003674/molecular_function/Function	GO:0005737/cytoplasm/Component	GO:0009409/response to cold/Process	GO:0009644/response to high light intensity/Process	GO:0009651/response to salt stress/Process	GO:0005886/plasma membrane/Component	GO:0009414/response to water deprivation/Process	GO:0009737/response to abscisic acid stimulus/Process	GO:0010286/heat acclimation/Process
CUST_26914_PI429062924	1.39609	1.66411	2.66924	11.1487	11.6301	11.8835	12.5651	ACN27969	unknown [Zea mays]	GO:0005524/ATP binding/Function	GO:0005737/cytoplasm/Component	GO:0006457/protein folding/Process	GO:0005730/nucleolus/Component	GO:0016020/membrane/Component	GO:0005886/plasma membrane/Component	GO:0005829/cytosol/Component	GO:0009408/response to heat/Process	GO:0071277/cellular response to calcium ion/Process	GO:0005794/Golgi apparatus/Component
CUST_26977_PI429062924	0.45373	0.928479	0.381687	7.13614	5.99605	7.02908	5.7466	XP_002459522	hypothetical protein SORBIDRAFT_02g006070 [Sorghum bicolor]	GO:0003674/molecular_function/Function	GO:0005634/nucleus/Component	GO:0008150/biological_process/Process	GO:0009617/response to bacterium/Process	GO:0045087/innate immune response/Process
CUST_27138_PI429062924	1.49843	2.49782	2.49185	7.50574	8.08919	8.82641	8.82296	XP_002468038	hypothetical protein SORBIDRAFT_01g038450 [Sorghum bicolor]	GO:0003674/molecular_function/Function	GO:0005634/nucleus/Component	GO:0009414/response to water deprivation/Process	GO:0009651/response to salt stress/Process	GO:0050826/response to freezing/Process	GO:0009409/response to cold/Process	GO:0045893/positive regulation of transcription, DNA-dependent/Process
CUST_27204_PI429062924	0.487586	0.754819	0.538089	13.0881	12.0518	12.6823	12.194	NP_001143955	uncharacterized protein LOC100276769 [Zea mays]	GO:0001666/response to hypoxia/Process	GO:0003674/molecular_function/Function	GO:0009723/response to ethylene stimulus/Process
CUST_27585_PI429062924	0.75767	0.344993	0.713359	7.90098	7.50062	6.36562	7.41368	AAL73498	lipoxygenase [Zea mays]	GO:0005737/cytoplasm/Component	GO:0009611/response to wounding/Process	GO:0016165/lipoxygenase activity/Function	GO:0051707/response to other organism/Process
CUST_27636_PI429062924	1.27894	0.670451	0.455029	7.81497	8.16991	7.23817	6.679	EAY97463	hypothetical protein OsI_19393 [Oryza sativa Indica Group]	GO:0006952/defense response/Process
CUST_27862_PI429062924	1.21831	1.36536	2.03965	8.15545	8.44032	8.60472	9.18377	ACR34195	unknown [Zea mays]	GO:0003824/catalytic activity/Function	GO:0005975/carbohydrate metabolic process/Process	GO:0009507/chloroplast/Component	GO:0009793/embryo development ending in seed dormancy/Process	GO:0005777/peroxisome/Component	GO:0009570/chloroplast stroma/Component	GO:0002229/defense response to oomycetes/Process	GO:0017057/6-phosphogluconolactonase activity/Function	GO:0042742/defense response to bacterium/Process	GO:0071461/cellular response to redox state/Process	GO:0005829/cytosol/Component
CUST_2797_PI429062924	0.568274	0.446459	0.676137	11.0738	10.2585	9.91039	10.5092	XP_002465147	hypothetical protein SORBIDRAFT_01g032780 [Sorghum bicolor]	GO:0009507/chloroplast/Component	GO:0005634/nucleus/Component	GO:0009553/embryo sac development/Process	GO:0009554/megasporogenesis/Process	GO:0009556/microsporogenesis/Process	GO:0000902/cell morphogenesis/Process	GO:0006816/calcium ion transport/Process	GO:0007030/Golgi organization/Process	GO:0009651/response to salt stress/Process	GO:0016049/cell growth/Process	GO:0048193/Golgi vesicle transport/Process
CUST_28489_PI429062924	15.2654	1.04103	0.916361	4.51508	8.44727	4.57309	4.38907	NP_001131299	hypothetical protein [Zea mays]	GO:0003674/molecular_function/Function	GO:0005634/nucleus/Component	GO:0009409/response to cold/Process	GO:0080167/response to karrikin/Process
CUST_28588_PI429062924	0.653927	0.425715	0.720305	8.64548	8.03268	7.41344	8.17216	NP_001168221	uncharacterized protein LOC100381980 precursor [Zea mays]	GO:0005576/extracellular region/Component	GO:0019825/oxygen binding/Function	GO:0055114/oxidation-reduction process/Process	GO:0002213/defense response to insect/Process	GO:0009555/pollen development/Process	GO:0009611/response to wounding/Process	GO:0009694/jasmonic acid metabolic process/Process	GO:0010154/fruit development/Process	GO:0048480/stigma development/Process	GO:0048653/anther development/Process	GO:0052694/jasmonoyl-isoleucine-12-hydroxylase activity/Function	GO:0009620/response to fungus/Process	GO:0009695/jasmonic acid biosynthetic process/Process	GO:0009753/response to jasmonic acid stimulus/Process	GO:0010200/response to chitin/Process
CUST_28627_PI429062924	0.681324	0.0838821	0.0703155	9.43044	8.87686	5.85495	5.60043	XP_002466559	hypothetical protein SORBIDRAFT_01g009990 [Sorghum bicolor]	GO:0005576/extracellular region/Component	GO:0006869/lipid transport/Process	GO:0008289/lipid binding/Function	GO:0050832/defense response to fungus/Process	GO:0009627/systemic acquired resistance/Process	GO:0009506/plasmodesma/Component	GO:0006612/protein targeting to membrane/Process	GO:0006865/amino acid transport/Process	GO:0009409/response to cold/Process	GO:0009697/salicylic acid biosynthetic process/Process	GO:0009814/defense response, incompatible interaction/Process	GO:0009863/salicylic acid mediated signaling pathway/Process	GO:0010167/response to nitrate/Process	GO:0010363/regulation of plant-type hypersensitive response/Process	GO:0015706/nitrate transport/Process	GO:0019684/photosynthesis, light reaction/Process	GO:0042742/defense response to bacterium/Process	GO:0043069/negative regulation of programmed cell death/Process
CUST_2870_PI429062924	1.17575	2.23367	4.09515	6.72209	6.95568	7.88151	8.75601	XP_002449789	hypothetical protein SORBIDRAFT_05g023250 [Sorghum bicolor]	GO:0005634/nucleus/Component	GO:0008194/UDP-glycosyltransferase activity/Function	GO:0016757/transferase activity, transferring glycosyl groups/Function	GO:0035251/UDP-glucosyltransferase activity/Function	GO:0009636/response to toxic substance/Process	GO:0042178/xenobiotic catabolic process/Process	GO:0006805/xenobiotic metabolic process/Process	GO:0009651/response to salt stress/Process	GO:0006612/protein targeting to membrane/Process	GO:0009611/response to wounding/Process	GO:0009805/coumarin biosynthetic process/Process	GO:0009963/positive regulation of flavonoid biosynthetic process/Process	GO:0010363/regulation of plant-type hypersensitive response/Process
CUST_28704_PI429062924	0.209083	0.173684	0.467502	8.72129	6.46344	6.19583	7.62434	DAA46212	TPA: hypothetical protein ZEAMMB73_115706 [Zea mays]	GO:0004657/proline dehydrogenase activity/Function	GO:0005739/mitochondrion/Component	GO:0006537/glutamate biosynthetic process/Process	GO:0006562/proline catabolic process/Process	GO:0006970/response to osmotic stress/Process	GO:0009414/response to water deprivation/Process	GO:0006612/protein targeting to membrane/Process	GO:0009407/toxin catabolic process/Process	GO:0009611/response to wounding/Process	GO:0009620/response to fungus/Process	GO:0009695/jasmonic acid biosynthetic process/Process	GO:0009753/response to jasmonic acid stimulus/Process	GO:0009863/salicylic acid mediated signaling pathway/Process	GO:0009867/jasmonic acid mediated signaling pathway/Process	GO:0010363/regulation of plant-type hypersensitive response/Process	GO:0010583/response to cyclopentenone/Process
CUST_28769_PI429062924	1.8036	1.92599	2.06894	7.69875	8.54963	8.64435	8.74765	DAA46976	TPA: putative oxysterol binding domain family protein [Zea mays]	GO:0005634/nucleus/Component	GO:0008142/oxysterol binding/Function	GO:0008202/steroid metabolic process/Process	GO:0007165/signal transduction/Process	GO:0035091/phosphatidylinositol binding/Function	GO:0000165/MAPK cascade/Process	GO:0006612/protein targeting to membrane/Process	GO:0007154/cell communication/Process	GO:0009409/response to cold/Process	GO:0009723/response to ethylene stimulus/Process	GO:0009738/abscisic acid mediated signaling pathway/Process	GO:0009862/systemic acquired resistance, salicylic acid mediated signaling pathway/Process	GO:0009867/jasmonic acid mediated signaling pathway/Process	GO:0010200/response to chitin/Process	GO:0010363/regulation of plant-type hypersensitive response/Process	GO:0030968/endoplasmic reticulum unfolded protein response/Process	GO:0031348/negative regulation of defense response/Process	GO:0035556/intracellular signal transduction/Process	GO:0043069/negative regulation of programmed cell death/Process	GO:0050832/defense response to fungus/Process
CUST_28857_PI429062924	0.441656	1.75222	3.72273	5.4127	4.2337	6.22189	7.30907	AFW60477	hypothetical protein ZEAMMB73_033473 [Zea mays]	GO:0000278/mitotic cell cycle/Process	GO:0001726/ruffle/Component	GO:0003779/actin binding/Function	GO:0005515/protein binding/Function	GO:0005524/ATP binding/Function	GO:0005634/nucleus/Component	GO:0005737/cytoplasm/Component	GO:0005815/microtubule organizing center/Component	GO:0005828/kinetochore microtubule/Component	GO:0005829/cytosol/Component	GO:0005871/kinesin complex/Component	GO:0005901/caveola/Component	GO:0007018/microtubule-based movement/Process	GO:0007019/microtubule depolymerization/Process	GO:0007080/mitotic metaphase plate congression/Process	GO:0007596/blood coagulation/Process	GO:0008017/microtubule binding/Function	GO:0008574/plus-end-directed microtubule motor activity/Function	GO:0015031/protein transport/Process	GO:0015630/microtubule cytoskeleton/Component	GO:0019886/antigen processing and presentation of exogenous peptide antigen via MHC class II/Process	GO:0043130/ubiquitin binding/Function	GO:0051010/microtubule plus-end binding/Function	GO:0070463/tubulin-dependent ATPase activity/Function
CUST_29078_PI429062924	0.115556	0.967877	0.494829	11.3701	8.25677	11.323	10.3551	AFW60186	ATA15 protein [Zea mays]	GO:0009507/chloroplast/Component	GO:0010150/leaf senescence/Process	GO:0010228/vegetative to reproductive phase transition of meristem/Process	GO:0034599/cellular response to oxidative stress/Process	GO:0072593/reactive oxygen species metabolic process/Process	GO:0010264/myo-inositol hexakisphosphate biosynthetic process/Process
CUST_29113_PI429062924	0.23182	0.233841	0.0214214	9.08699	6.97806	6.99059	3.54219	XP_002446847	hypothetical protein SORBIDRAFT_06g023580 [Sorghum bicolor]	GO:0005737/cytoplasm/Component	GO:0016491/oxidoreductase activity/Function	GO:0009505/plant-type cell wall/Component	GO:0000038/very long-chain fatty acid metabolic process/Process	GO:0009409/response to cold/Process	GO:0042335/cuticle development/Process
CUST_29205_PI429062924	0.756441	0.790665	0.494125	13.4444	13.0417	13.1055	12.4274	XP_002448744	hypothetical protein SORBIDRAFT_06g032460 [Sorghum bicolor]	GO:0005634/nucleus/Component	GO:0008131/primary amine oxidase activity/Function	GO:0005777/peroxisome/Component	GO:0006598/polyamine catabolic process/Process	GO:0046592/polyamine oxidase activity/Function	GO:0055114/oxidation-reduction process/Process	GO:0009611/response to wounding/Process	GO:0009698/phenylpropanoid metabolic process/Process	GO:0009805/coumarin biosynthetic process/Process	GO:0042398/cellular modified amino acid biosynthetic process/Process
CUST_29331_PI429062924	0.720721	0.952206	3.29377	6.78279	6.3103	6.71213	8.50253	XP_002447079	hypothetical protein SORBIDRAFT_06g028180 [Sorghum bicolor]	GO:0005794/Golgi apparatus/Component	GO:0005887/integral to plasma membrane/Component	GO:0006623/protein targeting to vacuole/Process	GO:0017119/Golgi transport complex/Component	GO:0009627/systemic acquired resistance/Process	GO:0009697/salicylic acid biosynthetic process/Process
CUST_29455_PI429062924	0.375074	0.537804	0.301769	9.44555	8.03079	8.5507	7.71706	XP_002462609	hypothetical protein SORBIDRAFT_02g028960 [Sorghum bicolor]	GO:0003674/molecular_function/Function	GO:0005634/nucleus/Component	GO:0008150/biological_process/Process	GO:0006612/protein targeting to membrane/Process	GO:0009963/positive regulation of flavonoid biosynthetic process/Process	GO:0010363/regulation of plant-type hypersensitive response/Process
CUST_29599_PI429062924	0.693005	0.32408	1.01881	11.7407	11.2117	10.1152	11.7676	DAA60001	TPA: alkaline alpha galactosidase 1 isoform 1 [Zea mays]	GO:0004553/hydrolase activity, hydrolyzing O-glycosyl compounds/Function	GO:0005737/cytoplasm/Component	GO:0006979/response to oxidative stress/Process	GO:0080167/response to karrikin/Process	GO:0034484/raffinose catabolic process/Process	GO:0047274/galactinol-sucrose galactosyltransferase activity/Function	GO:0052692/raffinose alpha-galactosidase activity/Function	GO:0009506/plasmodesma/Component
CUST_29784_PI429062924	0.768631	1.12223	0.478254	10.226	9.84636	10.3924	9.16185	XP_002459541	hypothetical protein SORBIDRAFT_02g006320 [Sorghum bicolor]	GO:0004553/hydrolase activity, hydrolyzing O-glycosyl compounds/Function	GO:0005737/cytoplasm/Component	GO:0006979/response to oxidative stress/Process	GO:0080167/response to karrikin/Process	GO:0034484/raffinose catabolic process/Process	GO:0047274/galactinol-sucrose galactosyltransferase activity/Function	GO:0052692/raffinose alpha-galactosidase activity/Function	GO:0009506/plasmodesma/Component
CUST_2979_PI429062924	0.483358	0.952917	0.63208	7.0271	5.97827	6.95753	6.36528	XP_002450187	hypothetical protein SORBIDRAFT_05g001660 [Sorghum bicolor]	GO:0005576/extracellular region/Component	GO:0006952/defense response/Process	GO:0005515/protein binding/Function	GO:0009627/systemic acquired resistance/Process	GO:0009697/salicylic acid biosynthetic process/Process
CUST_29880_PI429062924	0.758424	0.840206	2.63306	6.77261	6.37368	6.52142	8.16935	AAX31149	RXO1 disease resistance protein [Zea mays]	GO:0006952/defense response/Process	GO:0005515/protein binding/Function	GO:0005886/plasma membrane/Component	GO:0000166/nucleotide binding/Function	GO:0009626/plant-type hypersensitive response/Process
CUST_30068_PI429062924	0.744178	1.28527	2.42548	9.87571	9.44943	10.2378	11.154	XP_002457555		GO:0005737/cytoplasm/Component	GO:0006865/amino acid transport/Process	GO:0015824/proline transport/Process	GO:0006979/response to oxidative stress/Process
CUST_30117_PI429062924	1.38548	1.46769	0.310963	10.0061	10.4764	10.5596	8.32086	XP_002457413		GO:0009408/response to heat/Process
CUST_30333_PI429062924	0.991834	0.967367	0.426485	8.51768	8.50585	8.46981	7.28824	XP_002460309		GO:0003674/molecular_function/Function	GO:0005739/mitochondrion/Component	GO:0009409/response to cold/Process	GO:0009414/response to water deprivation/Process	GO:0009737/response to abscisic acid stimulus/Process	GO:0042538/hyperosmotic salinity response/Process	GO:0009555/pollen development/Process	GO:0009908/flower development/Process	GO:0010507/negative regulation of autophagy/Process	GO:0009269/response to desiccation/Process	GO:0009651/response to salt stress/Process
CUST_30463_PI429062924	0.742937	2.06506	4.822	10.2391	9.81043	11.2853	12.5087	AAS82597		GO:0003674/molecular_function/Function	GO:0005634/nucleus/Component	GO:0008150/biological_process/Process	GO:0000041/transition metal ion transport/Process	GO:0006826/iron ion transport/Process	GO:0010106/cellular response to iron ion starvation/Process	GO:0010167/response to nitrate/Process	GO:0010413/glucuronoxylan metabolic process/Process	GO:0015706/nitrate transport/Process	GO:0045492/xylan biosynthetic process/Process
CUST_30496_PI429062924	1.66194	1.38001	2.15102	6.46891	7.20177	6.93358	7.57393	XP_002458931		GO:0003677/DNA binding/Function	GO:0005739/mitochondrion/Component	GO:0006281/DNA repair/Process	GO:0006310/DNA recombination/Process	GO:0008094/DNA-dependent ATPase activity/Function	GO:0009432/SOS response/Process
CUST_30588_PI429062924	0.731994	1.11535	2.81094	7.25375	6.80366	7.41125	8.74481	AAQ16579		GO:0005634/nucleus/Component	GO:0006952/defense response/Process	GO:0005737/cytoplasm/Component	GO:0009814/defense response, incompatible interaction/Process	GO:0005886/plasma membrane/Component	GO:0009626/plant-type hypersensitive response/Process
CUST_30705_PI429062924	0.676257	0.684845	0.464005	7.36747	6.80311	6.82131	6.25968	GAC72515		GO:0005634/nucleus/Component	GO:0008168/methyltransferase activity/Function	GO:0016279/protein-lysine N-methyltransferase activity/Function	GO:0016740/transferase activity/Function	GO:0018026/peptidyl-lysine monomethylation/Process	GO:0032088/negative regulation of NF-kappaB transcription factor activity/Process	GO:0032259/methylation/Process	GO:0050727/regulation of inflammatory response/Process	GO:0051059/NF-kappaB binding/Function
CUST_30714_PI429062924	0.462981	0.496721	0.982383	8.93335	7.82238	7.92386	8.90771	XP_002438178		GO:0005509/calcium ion binding/Function	GO:0009507/chloroplast/Component	GO:0009737/response to abscisic acid stimulus/Process	GO:0009819/drought recovery/Process
CUST_30786_PI429062924	0.339908	0.259879	0.24332	7.94984	6.39306	6.00575	5.91077	YP_006587689		GO:0006281/DNA repair/Process	GO:0003677/DNA binding/Function
CUST_30812_PI429062924	0.805106	1.56547	5.75791	8.79369	8.48094	9.44029	11.3192	XP_002451855		GO:0005737/cytoplasm/Component	GO:0006099/tricarboxylic acid cycle/Process	GO:0008964/phosphoenolpyruvate carboxylase activity/Function	GO:0005829/cytosol/Component	GO:0006826/iron ion transport/Process	GO:0010106/cellular response to iron ion starvation/Process	GO:0010167/response to nitrate/Process	GO:0015706/nitrate transport/Process
CUST_3096_PI429062924	1.01664	2.74259	5.82909	4.93417	4.95798	6.38971	7.47744	NP_001104983	glutathione transferase14 [Zea mays]	GO:0004364/glutathione transferase activity/Function	GO:0005737/cytoplasm/Component	GO:0009407/toxin catabolic process/Process	GO:0043295/glutathione binding/Function	GO:0005773/vacuole/Component	GO:0005618/cell wall/Component	GO:0046686/response to cadmium ion/Process	GO:0005507/copper ion binding/Function	GO:0005886/plasma membrane/Component	GO:0009507/chloroplast/Component	GO:0048046/apoplast/Component	GO:0005829/cytosol/Component	GO:0000096/sulfur amino acid metabolic process/Process	GO:0006094/gluconeogenesis/Process	GO:0006096/glycolysis/Process	GO:0006546/glycine catabolic process/Process	GO:0006569/tryptophan catabolic process/Process	GO:0006636/unsaturated fatty acid biosynthetic process/Process	GO:0006733/oxidoreduction coenzyme metabolic process/Process	GO:0006766/vitamin metabolic process/Process	GO:0006970/response to osmotic stress/Process	GO:0008652/cellular amino acid biosynthetic process/Process	GO:0009072/aromatic amino acid family metabolic process/Process	GO:0009106/lipoate metabolic process/Process	GO:0009108/coenzyme biosynthetic process/Process	GO:0009117/nucleotide metabolic process/Process	GO:0009269/response to desiccation/Process	GO:0009409/response to cold/Process	GO:0009611/response to wounding/Process	GO:0009651/response to salt stress/Process	GO:0009684/indoleacetic acid biosynthetic process/Process	GO:0009695/jasmonic acid biosynthetic process/Process	GO:0009737/response to abscisic acid stimulus/Process	GO:0009805/coumarin biosynthetic process/Process	GO:0010167/response to nitrate/Process	GO:0015706/nitrate transport/Process	GO:0019288/isopentenyl diphosphate biosynthetic process, mevalonate-independent pathway/Process	GO:0019748/secondary metabolic process/Process	GO:0019761/glucosinolate biosynthetic process/Process	GO:0030003/cellular cation homeostasis/Process
CUST_31080_PI429062924	0.362395	0.607619	1.0012	10.811	9.3466	10.0922	10.8127	NP_001147403		GO:0005886/plasma membrane/Component	GO:0009409/response to cold/Process	GO:0009414/response to water deprivation/Process	GO:0009651/response to salt stress/Process	GO:0009737/response to abscisic acid stimulus/Process
CUST_31116_PI429062924	0.387518	0.493204	2.02436	6.29298	4.92532	5.27324	7.31045	XP_002446863		GO:0004462/lactoylglutathione lyase activity/Function	GO:0005737/cytoplasm/Component	GO:0005975/carbohydrate metabolic process/Process	GO:0009414/response to water deprivation/Process	GO:0042538/hyperosmotic salinity response/Process	GO:0046482/para-aminobenzoic acid metabolic process/Process
CUST_31141_PI429062924	1.97909	1.27906	4.81477	4.9517	5.93654	5.30678	7.21917	ACG34918		GO:0008150/biological_process/Process	GO:0016787/hydrolase activity/Function	GO:0005783/endoplasmic reticulum/Component	GO:0000041/transition metal ion transport/Process	GO:0009611/response to wounding/Process	GO:0009805/coumarin biosynthetic process/Process	GO:0009963/positive regulation of flavonoid biosynthetic process/Process
CUST_3132_PI429062924	0.653899	0.806344	2.15196	10.5554	9.94258	10.2449	11.6611	XP_002452200	hypothetical protein SORBIDRAFT_04g021660 [Sorghum bicolor]	GO:0008150/biological_process/Process	GO:0016787/hydrolase activity/Function	GO:0005783/endoplasmic reticulum/Component	GO:0000041/transition metal ion transport/Process	GO:0009611/response to wounding/Process	GO:0009805/coumarin biosynthetic process/Process	GO:0009963/positive regulation of flavonoid biosynthetic process/Process
CUST_31544_PI429062924	1.92169	0.940328	2.23093	9.4471	10.3895	9.35834	10.6047	XP_002449770		GO:0005576/extracellular region/Component	GO:0009627/systemic acquired resistance/Process	GO:0009651/response to salt stress/Process	GO:0080027/response to herbivore/Process	GO:0009817/defense response to fungus, incompatible interaction/Process	GO:0010167/response to nitrate/Process	GO:0015706/nitrate transport/Process	GO:0042742/defense response to bacterium/Process	GO:0000325/plant-type vacuole/Component	GO:0004540/ribonuclease activity/Function	GO:0004568/chitinase activity/Function	GO:0008061/chitin binding/Function	GO:0009615/response to virus/Process	GO:0009723/response to ethylene stimulus/Process
CUST_31672_PI429062924	0.382955	0.608831	1.03021	10.2328	8.84809	9.51695	10.2758	XP_002436633		GO:0005737/cytoplasm/Component	GO:0009809/lignin biosynthetic process/Process	GO:0005829/cytosol/Component	GO:0006635/fatty acid beta-oxidation/Process	GO:0009627/systemic acquired resistance/Process	GO:0034976/response to endoplasmic reticulum stress/Process	GO:0046482/para-aminobenzoic acid metabolic process/Process
CUST_31681_PI429062924	1.13077	1.30426	2.15744	6.82381	7.00112	7.20705	7.93314	XP_002462667		GO:0003674/molecular_function/Function	GO:0005576/extracellular region/Component	GO:0008150/biological_process/Process	GO:0009617/response to bacterium/Process	GO:0009627/systemic acquired resistance/Process	GO:0009697/salicylic acid biosynthetic process/Process	GO:0031348/negative regulation of defense response/Process	GO:0045087/innate immune response/Process
CUST_31711_PI429062924	0.901784	0.786706	0.416317	7.11196	6.96282	6.76586	5.84772	DAA36916		GO:0005737/cytoplasm/Component	GO:0006979/response to oxidative stress/Process	GO:0080167/response to karrikin/Process	GO:0005829/cytosol/Component	GO:0006598/polyamine catabolic process/Process	GO:0009611/response to wounding/Process	GO:0009698/phenylpropanoid metabolic process/Process	GO:0009805/coumarin biosynthetic process/Process	GO:0009963/positive regulation of flavonoid biosynthetic process/Process	GO:0042398/cellular modified amino acid biosynthetic process/Process	GO:0006952/defense response/Process	GO:0009699/phenylpropanoid biosynthetic process/Process	GO:0045548/phenylalanine ammonia-lyase activity/Function
CUST_3189_PI429062924	0.430038	0.485705	0.178669	7.14231	5.92485	6.10046	4.65768	XP_002451731	hypothetical protein SORBIDRAFT_04g006790 [Sorghum bicolor]	GO:0003674/molecular_function/Function	GO:0005737/cytoplasm/Component	GO:0005515/protein binding/Function	GO:0005634/nucleus/Component	GO:0031348/negative regulation of defense response/Process	GO:0042177/negative regulation of protein catabolic process/Process
CUST_32080_PI429062924	1.05238	0.527146	0.374082	8.80964	8.88329	7.88592	7.39107	XP_003577048		GO:0000122/negative regulation of transcription from RNA polymerase II promoter/Process	GO:0000790/nuclear chromatin/Component	GO:0001658/branching involved in ureteric bud morphogenesis/Process	GO:0001822/kidney development/Process	GO:0005515/protein binding/Function	GO:0005634/nucleus/Component	GO:0006351/transcription, DNA-dependent/Process	GO:0006355/regulation of transcription, DNA-dependent/Process	GO:0006974/response to DNA damage stimulus/Process	GO:0007049/cell cycle/Process	GO:0007067/mitosis/Process	GO:0007275/multicellular organismal development/Process	GO:0009790/embryo development/Process	GO:0030324/lung development/Process	GO:0033261/regulation of S phase/Process	GO:0042753/positive regulation of circadian rhythm/Process	GO:0042803/protein homodimerization activity/Function	GO:0045892/negative regulation of transcription, DNA-dependent/Process	GO:0046982/protein heterodimerization activity/Function	GO:0048511/rhythmic process/Process	GO:0048754/branching morphogenesis of an epithelial tube/Process	GO:0051301/cell division/Process
CUST_32132_PI429062924	1.0999	0.918972	0.414504	7.9765	8.11387	7.85459	6.70596	DAA46041		GO:0005576/extracellular region/Component	GO:0042742/defense response to bacterium/Process
CUST_32154_PI429062924	2.80394	1.87892	1.30077	8.524	10.0115	9.4339	8.90336	NP_001142902		GO:0020002/host cell plasma membrane/Component	GO:0020013/modulation by symbiont of host erythrocyte aggregation/Process	GO:0020030/infected host cell surface knob/Component	GO:0020033/antigenic variation/Process	GO:0020035/cytoadherence to microvasculature, mediated by symbiont protein/Process	GO:0050839/cell adhesion molecule binding/Function
CUST_32164_PI429062924	1.23085	0.543664	3.02373	5.59762	5.89727	4.71841	7.19395	AFW84470		GO:0003674/molecular_function/Function	GO:0005739/mitochondrion/Component	GO:0051707/response to other organism/Process	GO:0009507/chloroplast/Component	GO:0010150/leaf senescence/Process	GO:0051607/defense response to virus/Process	GO:0000165/MAPK cascade/Process	GO:0002679/respiratory burst involved in defense response/Process	GO:0006612/protein targeting to membrane/Process	GO:0006944/cellular membrane fusion/Process	GO:0009862/systemic acquired resistance, salicylic acid mediated signaling pathway/Process	GO:0009867/jasmonic acid mediated signaling pathway/Process	GO:0010200/response to chitin/Process	GO:0010310/regulation of hydrogen peroxide metabolic process/Process	GO:0010363/regulation of plant-type hypersensitive response/Process	GO:0031348/negative regulation of defense response/Process	GO:0042742/defense response to bacterium/Process	GO:0043069/negative regulation of programmed cell death/Process	GO:0050832/defense response to fungus/Process
CUST_32232_PI429062924	34.3964	4.26697	5.05315	3.92463	9.02881	6.01784	6.26181	XP_002459074		GO:0004553/hydrolase activity, hydrolyzing O-glycosyl compounds/Function	GO:0005576/extracellular region/Component	GO:0005618/cell wall/Component	GO:0008810/cellulase activity/Function	GO:0009617/response to bacterium/Process	GO:0048046/apoplast/Component	GO:0000165/MAPK cascade/Process	GO:0006612/protein targeting to membrane/Process	GO:0009409/response to cold/Process	GO:0009595/detection of biotic stimulus/Process	GO:0009627/systemic acquired resistance/Process	GO:0009697/salicylic acid biosynthetic process/Process	GO:0009814/defense response, incompatible interaction/Process	GO:0009862/systemic acquired resistance, salicylic acid mediated signaling pathway/Process	GO:0009867/jasmonic acid mediated signaling pathway/Process	GO:0010200/response to chitin/Process	GO:0010310/regulation of hydrogen peroxide metabolic process/Process	GO:0010363/regulation of plant-type hypersensitive response/Process	GO:0019684/photosynthesis, light reaction/Process	GO:0031348/negative regulation of defense response/Process	GO:0034976/response to endoplasmic reticulum stress/Process	GO:0042742/defense response to bacterium/Process	GO:0043900/regulation of multi-organism process/Process	GO:0045088/regulation of innate immune response/Process	GO:0050832/defense response to fungus/Process
CUST_32403_PI429062924	0.820422	1.3155	2.35857	8.52293	8.23737	8.91854	9.76084	NP_001044805		GO:0005525/GTP binding/Function	GO:0005794/Golgi apparatus/Component	GO:0005886/plasma membrane/Component	GO:0005768/endosome/Component	GO:0009504/cell plate/Component	GO:0006457/protein folding/Process	GO:0009408/response to heat/Process	GO:0009644/response to high light intensity/Process	GO:0016192/vesicle-mediated transport/Process	GO:0042542/response to hydrogen peroxide/Process
CUST_32507_PI429062924	1.77039	1.36237	2.4929	5.73541	6.55947	6.18152	7.05323	XP_002448959		GO:0005737/cytoplasm/Component	GO:0008601/protein phosphatase type 2A regulator activity/Function	GO:0009408/response to heat/Process	GO:0009409/response to cold/Process	GO:0005829/cytosol/Component	GO:0009407/toxin catabolic process/Process
CUST_32562_PI429062924	1.08068	0.588933	0.322779	6.91399	7.02593	6.15017	5.28261	XP_002442004		GO:0006952/defense response/Process	GO:0007165/signal transduction/Process	GO:0005618/cell wall/Component	GO:0050832/defense response to fungus/Process
CUST_32583_PI429062924	0.864198	0.612023	0.282293	8.87751	8.66694	8.16917	7.05277	ACN36458		GO:0008531/riboflavin kinase activity/Function	GO:0009231/riboflavin biosynthetic process/Process	GO:0009507/chloroplast/Component	GO:0003919/FMN adenylyltransferase activity/Function	GO:0016036/cellular response to phosphate starvation/Process	GO:0019375/galactolipid biosynthetic process/Process	GO:0045892/negative regulation of transcription, DNA-dependent/Process
CUST_32646_PI429062924	0.358219	0.579902	2.09808	5.94729	4.4662	5.16117	7.01636	CBX25326		GO:0004722/protein serine/threonine phosphatase activity/Function	GO:0005576/extracellular region/Component	GO:0003993/acid phosphatase activity/Function	GO:0016036/cellular response to phosphate starvation/Process	GO:0019375/galactolipid biosynthetic process/Process	GO:0045892/negative regulation of transcription, DNA-dependent/Process
CUST_32668_PI429062924	1.74549	2.71798	3.59442	10.1263	10.9299	11.5688	11.972	XP_002461311		GO:0003674/molecular_function/Function	GO:0005576/extracellular region/Component	GO:0006952/defense response/Process
CUST_3269_PI429062924	0.720352	0.743655	4.9117	6.19192	5.71869	5.76462	8.48814	XP_002444713	hypothetical protein SORBIDRAFT_07g026510 [Sorghum bicolor]	GO:0005634/nucleus/Component	GO:0009816/defense response to bacterium, incompatible interaction/Process	GO:0005515/protein binding/Function	GO:0006468/protein phosphorylation/Process	GO:0016020/membrane/Component	GO:0009626/plant-type hypersensitive response/Process	GO:0005886/plasma membrane/Component	GO:0002237/response to molecule of bacterial origin/Process	GO:0010204/defense response signaling pathway, resistance gene-independent/Process	GO:0034051/negative regulation of plant-type hypersensitive response/Process	GO:0019897/extrinsic to plasma membrane/Component	GO:0009617/response to bacterium/Process	GO:0045087/innate immune response/Process
CUST_32829_PI429062924	0.904838	0.399097	0.792184	7.62371	7.47944	6.29852	7.28762	XP_002462100		GO:0003674/molecular_function/Function	GO:0005634/nucleus/Component	GO:0006302/double-strand break repair/Process	GO:0009553/embryo sac development/Process	GO:0009555/pollen development/Process	GO:0010212/response to ionizing radiation/Process	GO:0005515/protein binding/Function	GO:0000278/mitotic cell cycle/Process	GO:0000724/double-strand break repair via homologous recombination/Process	GO:0006261/DNA-dependent DNA replication/Process	GO:0006275/regulation of DNA replication/Process	GO:0006306/DNA methylation/Process	GO:0006312/mitotic recombination/Process	GO:0006355/regulation of transcription, DNA-dependent/Process	GO:0007062/sister chromatid cohesion/Process	GO:0007126/meiosis/Process	GO:0007129/synapsis/Process	GO:0007131/reciprocal meiotic recombination/Process	GO:0009560/embryo sac egg cell differentiation/Process	GO:0010332/response to gamma radiation/Process	GO:0016444/somatic cell DNA recombination/Process	GO:0016568/chromatin modification/Process	GO:0031047/gene silencing by RNA/Process	GO:0042138/meiotic DNA double-strand break formation/Process	GO:0042991/transcription factor import into nucleus/Process	GO:0043687/post-translational protein modification/Process	GO:0045132/meiotic chromosome segregation/Process	GO:0045893/positive regulation of transcription, DNA-dependent/Process	GO:0051726/regulation of cell cycle/Process
CUST_32879_PI429062924	0.806159	0.830201	0.401063	7.28286	6.97199	7.01439	5.96476			GO:0003690/double-stranded DNA binding/Function	GO:0005524/ATP binding/Function	GO:0006281/DNA repair/Process	GO:0016887/ATPase activity/Function
CUST_3293_PI429062924	0.657797	1.16532	0.21575	9.59638	8.9921	9.81712	7.38382	XP_003566308	PREDICTED: uncharacterized protein LOC100843957 [Brachypodium distachyon]	GO:0003674/molecular_function/Function	GO:0008150/biological_process/Process	GO:0005886/plasma membrane/Component	GO:0006612/protein targeting to membrane/Process	GO:0009963/positive regulation of flavonoid biosynthetic process/Process	GO:0010363/regulation of plant-type hypersensitive response/Process
CUST_32992_PI429062924	0.286253	0.767352	4.83641	8.27336	6.46872	7.89132	10.5473	CAR70074		GO:0005737/cytoplasm/Component	GO:0009063/cellular amino acid catabolic process/Process	GO:0006529/asparagine biosynthetic process/Process	GO:0043617/cellular response to sucrose starvation/Process	GO:0009744/response to sucrose stimulus/Process	GO:0009749/response to glucose stimulus/Process	GO:0009750/response to fructose stimulus/Process	GO:0009646/response to absence of light/Process	GO:0004066/asparagine synthase (glutamine-hydrolyzing) activity/Function
CUST_33011_PI429062924	1.02813	1.36799	2.62645	11.0464	11.0865	11.4985	12.4396	XP_002450060		GO:0008150/biological_process/Process	GO:0006007/glucose catabolic process/Process	GO:0006970/response to osmotic stress/Process	GO:0046686/response to cadmium ion/Process	GO:0005507/copper ion binding/Function
CUST_33156_PI429062924	0.234321	0.24211	0.183663	8.87801	6.78457	6.83175	6.43314	XP_002458797		GO:0005576/extracellular region/Component	GO:0019825/oxygen binding/Function	GO:0018685/alkane 1-monooxygenase activity/Function	GO:0043231/intracellular membrane-bounded organelle/Component	GO:0009611/response to wounding/Process	GO:0007165/signal transduction/Process	GO:0009414/response to water deprivation/Process	GO:0009620/response to fungus/Process	GO:0009695/jasmonic acid biosynthetic process/Process	GO:0009723/response to ethylene stimulus/Process	GO:0009733/response to auxin stimulus/Process	GO:0009738/abscisic acid mediated signaling pathway/Process	GO:0009753/response to jasmonic acid stimulus/Process	GO:0009867/jasmonic acid mediated signaling pathway/Process	GO:0042538/hyperosmotic salinity response/Process
CUST_33489_PI429062924	0.326618	0.683087	0.370224	8.97869	7.36436	8.42883	7.54516	BAC83675		GO:0000145/exocyst/Component	GO:0005737/cytoplasm/Component	GO:0006904/vesicle docking involved in exocytosis/Process	GO:0005886/plasma membrane/Component	GO:0005829/cytosol/Component	GO:0009644/response to high light intensity/Process	GO:0042542/response to hydrogen peroxide/Process
CUST_3357_PI429062924	4.44118	0.511231	0.501119	6.22908	8.38002	5.26112	5.2323	XP_002450636	hypothetical protein SORBIDRAFT_05g008470 [Sorghum bicolor]	GO:0005576/extracellular region/Component	GO:0006508/proteolysis/Process	GO:0004190/aspartic-type endopeptidase activity/Function	GO:0010310/regulation of hydrogen peroxide metabolic process/Process	GO:0010337/regulation of salicylic acid metabolic process/Process	GO:0042742/defense response to bacterium/Process	GO:0048046/apoplast/Component
CUST_33571_PI429062924	3.15278	0.618269	0.589985	9.9485	11.6051	9.2548	9.18725	XP_002461025		GO:0003674/molecular_function/Function	GO:0005634/nucleus/Component	GO:0009409/response to cold/Process	GO:0080167/response to karrikin/Process
CUST_33617_PI429062924	0.343882	0.261083	0.229234	7.2478	5.70779	5.31038	5.1227	XP_002457415		GO:0009408/response to heat/Process
CUST_33687_PI429062924	0.712527	1.19309	2.62923	6.78687	6.29789	7.04157	8.18151	XP_002454199		GO:0005737/cytoplasm/Component	GO:0009699/phenylpropanoid biosynthetic process/Process	GO:0045548/phenylalanine ammonia-lyase activity/Function	GO:0006979/response to oxidative stress/Process	GO:0080167/response to karrikin/Process	GO:0009555/pollen development/Process	GO:0009819/drought recovery/Process	GO:0010224/response to UV-B/Process	GO:0046244/salicylic acid catabolic process/Process	GO:0046274/lignin catabolic process/Process	GO:0006598/polyamine catabolic process/Process	GO:0009611/response to wounding/Process	GO:0009698/phenylpropanoid metabolic process/Process	GO:0009805/coumarin biosynthetic process/Process	GO:0009963/positive regulation of flavonoid biosynthetic process/Process	GO:0042398/cellular modified amino acid biosynthetic process/Process	GO:0006952/defense response/Process
CUST_33971_PI429062924	1.09924	1.31647	2.38733	6.89519	7.0317	7.29187	8.15059	XP_002462866		GO:0008270/zinc ion binding/Function	GO:0004842/ubiquitin-protein ligase activity/Function	GO:0005515/protein binding/Function	GO:0005886/plasma membrane/Component	GO:0034052/positive regulation of plant-type hypersensitive response/Process
CUST_34116_PI429062924	0.465486	0.960948	1.01967	13.1844	12.0812	13.1269	13.2125	DAA42559		GO:0009507/chloroplast/Component	GO:0016168/chlorophyll binding/Function	GO:0009535/chloroplast thylakoid membrane/Component	GO:0071486/cellular response to high light intensity/Process	GO:0071492/cellular response to UV-A/Process	GO:0034605/cellular response to heat/Process	GO:0071483/cellular response to blue light/Process	GO:0071490/cellular response to far red light/Process	GO:0071491/cellular response to red light/Process	GO:0010117/photoprotection/Process	GO:0010114/response to red light/Process	GO:0010218/response to far red light/Process	GO:0010380/regulation of chlorophyll biosynthetic process/Process	GO:0010224/response to UV-B/Process	GO:0010030/positive regulation of seed germination/Process	GO:0009411/response to UV/Process	GO:0009744/response to sucrose stimulus/Process	GO:0009813/flavonoid biosynthetic process/Process
CUST_34237_PI429062924	0.273973	0.7262	0.217422	15.957	14.0891	15.4954	13.7555	XP_002449392		GO:0005737/cytoplasm/Component	GO:0045333/cellular respiration/Process	GO:0006970/response to osmotic stress/Process	GO:0001666/response to hypoxia/Process	GO:0046686/response to cadmium ion/Process	GO:0005886/plasma membrane/Component	GO:0009651/response to salt stress/Process	GO:0005829/cytosol/Component	GO:0005794/Golgi apparatus/Component	GO:0009862/systemic acquired resistance, salicylic acid mediated signaling pathway/Process	GO:0010310/regulation of hydrogen peroxide metabolic process/Process	GO:0004022/alcohol dehydrogenase (NAD) activity/Function
CUST_34492_PI429062924	1.6867	1.31734	2.14888	6.42022	7.17442	6.81785	7.52381	NP_001183028		GO:0008194/UDP-glycosyltransferase activity/Function	GO:0016757/transferase activity, transferring glycosyl groups/Function	GO:0016758/transferase activity, transferring hexosyl groups/Function	GO:0050403/trans-zeatin O-beta-D-glucosyltransferase activity/Function	GO:0050502/cis-zeatin O-beta-D-glucosyltransferase activity/Function	GO:0015020/glucuronosyltransferase activity/Function	GO:0006612/protein targeting to membrane/Process	GO:0009863/salicylic acid mediated signaling pathway/Process	GO:0009867/jasmonic acid mediated signaling pathway/Process	GO:0010363/regulation of plant-type hypersensitive response/Process	GO:0030968/endoplasmic reticulum unfolded protein response/Process
CUST_34514_PI429062924	0.527967	0.793346	0.473278	13.183	12.2616	12.8491	12.1038	NP_001149571		GO:0004462/lactoylglutathione lyase activity/Function	GO:0005737/cytoplasm/Component	GO:0005975/carbohydrate metabolic process/Process	GO:0009414/response to water deprivation/Process	GO:0042538/hyperosmotic salinity response/Process	GO:0046482/para-aminobenzoic acid metabolic process/Process
CUST_34541_PI429062924	0.710939	1.22256	2.37526	6.18707	5.69486	6.47698	7.43515	AFW79672		GO:0005737/cytoplasm/Component	GO:0009809/lignin biosynthetic process/Process	GO:0016621/cinnamoyl-CoA reductase activity/Function	GO:0005829/cytosol/Component	GO:0006623/protein targeting to vacuole/Process	GO:0007623/circadian rhythm/Process	GO:0009409/response to cold/Process
CUST_34786_PI429062924	0.268988	0.435075	0.318257	11.2849	9.39053	10.0842	9.63318	XP_002455158		GO:0004737/pyruvate decarboxylase activity/Function	GO:0009507/chloroplast/Component	GO:0016020/membrane/Component	GO:0005829/cytosol/Component	GO:0001666/response to hypoxia/Process	GO:0006094/gluconeogenesis/Process	GO:0007010/cytoskeleton organization/Process	GO:0009862/systemic acquired resistance, salicylic acid mediated signaling pathway/Process	GO:0010310/regulation of hydrogen peroxide metabolic process/Process	GO:0010498/proteasomal protein catabolic process/Process
CUST_34815_PI429062924	0.34832	0.694365	1.72666	6.68479	5.16328	6.15856	7.47277	XP_002466265		GO:0005886/plasma membrane/Component	GO:0016887/ATPase activity/Function	GO:0001666/response to hypoxia/Process	GO:0009862/systemic acquired resistance, salicylic acid mediated signaling pathway/Process	GO:0010310/regulation of hydrogen peroxide metabolic process/Process	GO:0005783/endoplasmic reticulum/Component
CUST_35024_PI429062924	0.25118	0.159716	0.321293	8.92379	6.93058	6.27736	7.28575	DAA37570		GO:0009414/response to water deprivation/Process	GO:0009688/abscisic acid biosynthetic process/Process	GO:0016123/xanthophyll biosynthetic process/Process	GO:0050891/multicellular organismal water homeostasis/Process	GO:0052662/zeaxanthin epoxidase activity/
CUST_35316_PI429062924	0.172976	0.563756	0.360651	11.3939	8.86257	10.5671	9.9226	CAB61765		GO:0005737/cytoplasm/Component	GO:0045333/cellular respiration/Process	GO:0006970/response to osmotic stress/Process	GO:0001666/response to hypoxia/Process	GO:0046686/response to cadmium ion/Process	GO:0005886/plasma membrane/Component	GO:0009651/response to salt stress/Process	GO:0005829/cytosol/Component	GO:0005794/Golgi apparatus/Component	GO:0009862/systemic acquired resistance, salicylic acid mediated signaling pathway/Process	GO:0010310/regulation of hydrogen peroxide metabolic process/Process	GO:0004022/alcohol dehydrogenase (NAD) activity/Function
CUST_35323_PI429062924	0.972274	1.1705	2.03532	9.15882	9.11825	9.38594	10.1841	ACF86524		GO:0008752/FMN reductase activity/Function	GO:0009507/chloroplast/Component	GO:0005886/plasma membrane/Component	GO:0042742/defense response to bacterium/Process	GO:0009651/response to salt stress/Process	GO:0009570/chloroplast stroma/Component	GO:0005829/cytosol/Component	GO:0000165/MAPK cascade/Process	GO:0006096/glycolysis/Process	GO:0006612/protein targeting to membrane/Process	GO:0006833/water transport/Process	GO:0006970/response to osmotic stress/Process	GO:0006972/hyperosmotic response/Process	GO:0007030/Golgi organization/Process	GO:0009266/response to temperature stimulus/Process	GO:0009595/detection of biotic stimulus/Process	GO:0009697/salicylic acid biosynthetic process/Process	GO:0009862/systemic acquired resistance, salicylic acid mediated signaling pathway/Process	GO:0009867/jasmonic acid mediated signaling pathway/Process	GO:0010167/response to nitrate/Process	GO:0010200/response to chitin/Process	GO:0010310/regulation of hydrogen peroxide metabolic process/Process	GO:0010363/regulation of plant-type hypersensitive response/Process	GO:0015706/nitrate transport/Process	GO:0016045/detection of bacterium/Process	GO:0031347/regulation of defense response/Process	GO:0031348/negative regulation of defense response/Process	GO:0043900/regulation of multi-organism process/Process	GO:0046686/response to cadmium ion/Process	GO:0050776/regulation of immune response/Process	GO:0050832/defense response to fungus/Process
CUST_35419_PI429062924	0.0267974	0.0591905	0.135853	8.99972	3.77796	4.92123	6.11984	XP_002465426		GO:0009409/response to cold/Process	GO:0042538/hyperosmotic salinity response/Process
CUST_35425_PI429062924	0.507553	0.529899	0.361456	12.0946	11.1162	11.1784	10.6265	XP_002466851		GO:0000209/protein polyubiquitination/Process	GO:0003677/DNA binding/Function	GO:0004842/ubiquitin-protein ligase activity/Function	GO:0005515/protein binding/Function	GO:0005634/nucleus/Component	GO:0005737/cytoplasm/Component	GO:0006284/base-excision repair/Process	GO:0006513/protein monoubiquitination/Process	GO:0016574/histone ubiquitination/Process	GO:0030154/cell differentiation/Process	GO:0042787/protein ubiquitination involved in ubiquitin-dependent protein catabolic process/Process	GO:0005730/nucleolus/Component
CUST_35525_PI429062924	0.858418	1.23712	2.64263	10.2843	10.0641	10.5913	11.6863	ACG39003		GO:0004462/lactoylglutathione lyase activity/Function	GO:0005739/mitochondrion/Component	GO:0005975/carbohydrate metabolic process/Process	GO:0031977/thylakoid lumen/Component	GO:0009570/chloroplast stroma/Component	GO:0009579/thylakoid/Component	GO:0009409/response to cold/Process	GO:0010319/stromule/Component	GO:0009507/chloroplast/Component	GO:0019243/methylglyoxal catabolic process to D-lactate/Process
CUST_35529_PI429062924	1.03844	1.3036	2.00412	8.03848	8.0929	8.42099	9.04145	XP_002444204		GO:0005737/cytoplasm/Component	GO:0006099/tricarboxylic acid cycle/Process	GO:0008964/phosphoenolpyruvate carboxylase activity/Function	GO:0005829/cytosol/Component	GO:0048046/apoplast/Component	GO:0016036/cellular response to phosphate starvation/Process	GO:0051262/protein tetramerization/Process	GO:0005515/protein binding/Function	GO:0006096/glycolysis/Process	GO:0006833/water transport/Process	GO:0006972/hyperosmotic response/Process	GO:0007030/Golgi organization/Process	GO:0009266/response to temperature stimulus/Process	GO:0009651/response to salt stress/Process	GO:0009744/response to sucrose stimulus/Process	GO:0009749/response to glucose stimulus/Process	GO:0009750/response to fructose stimulus/Process	GO:0046686/response to cadmium ion/Process
CUST_35542_PI429062924	1	0.655392	0.461105	11.9955	11.9955	11.3859	10.8786	XP_002463847		GO:0004722/protein serine/threonine phosphatase activity/Function	GO:0006612/protein targeting to membrane/Process	GO:0006944/cellular membrane fusion/Process	GO:0010200/response to chitin/Process	GO:0010363/regulation of plant-type hypersensitive response/Process	GO:0030968/endoplasmic reticulum unfolded protein response/Process	GO:0043069/negative regulation of programmed cell death/Process	GO:0052542/defense response by callose deposition/Process
CUST_35632_PI429062924	0.340371	0.397421	1.39275	9.10953	7.55471	7.77827	9.58746	XP_002468533		GO:0009507/chloroplast/Component	GO:0016161/beta-amylase activity/Function	GO:0005983/starch catabolic process/Process	GO:0005634/nucleus/Component	GO:0005829/cytosol/Component	GO:0009414/response to water deprivation/Process
CUST_35683_PI429062924	0.702638	0.907447	0.422913	7.76382	7.25468	7.62371	6.52226	EHB08268		GO:0005096/GTPase activator activity/Function	GO:0005856/cytoskeleton/Component	GO:0006909/phagocytosis/Process	GO:0043547/positive regulation of GTPase activity/Process	GO:0050688/regulation of defense response to virus/Process
CUST_35714_PI429062924	1.47176	1.7734	2.29693	7.23475	7.7923	8.06126	8.43446	XP_002462388		GO:0005634/nucleus/Component	GO:0006281/DNA repair/Process	GO:0008725/DNA-3-methyladenine glycosylase activity/Function	GO:0006306/DNA methylation/Process
CUST_35720_PI429062924	1.19039	1.08102	0.484849	11.1478	11.3993	11.2602	10.1034	ACR35550		GO:0003674/molecular_function/Function	GO:0005634/nucleus/Component	GO:0005886/plasma membrane/Component	GO:0048513/organ development/Process	GO:0009506/plasmodesma/Component	GO:0009640/photomorphogenesis/Process	GO:0009793/embryo development ending in seed dormancy/Process	GO:0009845/seed germination/Process	GO:0009909/regulation of flower development/Process	GO:0009933/meristem structural organization/Process	GO:0010162/seed dormancy process/Process	GO:0010182/sugar mediated signaling pathway/Process	GO:0010228/vegetative to reproductive phase transition of meristem/Process	GO:0016567/protein ubiquitination/Process	GO:0019915/lipid storage/Process	GO:0050826/response to freezing/Process
CUST_35767_PI429062924	1.09112	0.809521	0.430613	8.82686	8.95266	8.522	7.61132	XP_002443815		GO:0005886/plasma membrane/Component	GO:0006487/protein N-linked glycosylation/Process	GO:0006816/calcium ion transport/Process	GO:0009690/cytokinin metabolic process/Process	GO:0004842/ubiquitin-protein ligase activity/Function	GO:0009611/response to wounding/Process	GO:0009867/jasmonic acid mediated signaling pathway/Process	GO:0042742/defense response to bacterium/Process
CUST_35829_PI429062924	1.31639	1.47992	3.72493	9.75955	10.1561	10.3251	11.6568	ACF86271		GO:0003674/molecular_function/Function	GO:0006952/defense response/Process	GO:0009807/lignan biosynthetic process/Process	GO:0030048/actin filament-based movement/Process
CUST_35941_PI429062924	0.372493	1.02918	1.04906	11.9737	10.549	12.0152	12.0428	XP_002445521		GO:0005634/nucleus/Component	GO:0009867/jasmonic acid mediated signaling pathway/Process	GO:0005515/protein binding/Function	GO:0042802/identical protein binding/Function	GO:0031347/regulation of defense response/Process	GO:0009611/response to wounding/Process	GO:0009695/jasmonic acid biosynthetic process/Process
CUST_35979_PI429062924	2.10362	1.20236	1.08617	8.66077	9.73364	8.92665	8.78002	XP_002461504		GO:0005737/cytoplasm/Component	GO:0035196/production of miRNAs involved in gene silencing by miRNA/Process	GO:0010093/specification of floral organ identity/Process	GO:0009909/regulation of flower development/Process	GO:0008173/RNA methyltransferase activity/Function	GO:0035279/mRNA cleavage involved in gene silencing by miRNA/Process	GO:0009616/virus induced gene silencing/Process	GO:0005634/nucleus/Component	GO:0030422/production of siRNA involved in RNA interference/Process	GO:0006306/DNA methylation/Process	GO:0006342/chromatin silencing/Process	GO:0007267/cell-cell signaling/Process	GO:0009855/determination of bilateral symmetry/Process	GO:0009886/post-embryonic morphogenesis/Process	GO:0009944/polarity specification of adaxial/abaxial axis/Process	GO:0009965/leaf morphogenesis/Process	GO:0010014/meristem initiation/Process	GO:0010051/xylem and phloem pattern formation/Process	GO:0010267/production of ta-siRNAs involved in RNA interference/Process	GO:0016458/gene silencing/Process	GO:0016569/covalent chromatin modification/Process	GO:0016570/histone modification/Process	GO:0031047/gene silencing by RNA/Process	GO:0034968/histone lysine methylation/Process	GO:0048449/floral organ formation/Process	GO:0048451/petal formation/Process	GO:0048453/sepal formation/Process	GO:0048481/ovule development/Process	GO:0048507/meristem development/Process	GO:0010305/leaf vascular tissue pattern formation/Process	GO:0010589/leaf proximal/distal pattern formation/Process
CUST_36099_PI429062924	0.437196	0.354512	0.395853	9.505	8.31135	8.0089	8.16804	XP_002468643		GO:0005634/nucleus/Component	GO:0030246/carbohydrate binding/Function	GO:0009611/response to wounding/Process	GO:0005515/protein binding/Function	GO:0009744/response to sucrose stimulus/Process	GO:0009750/response to fructose stimulus/Process
CUST_36361_PI429062924	1.14166	1.08317	2.01964	6.42181	6.61294	6.53706	7.43591	DAA45411		GO:0000166/nucleotide binding/Function	GO:0005634/nucleus/Component	GO:0000398/mRNA splicing, via spliceosome/Process	GO:0001709/cell fate determination/Process	GO:0005681/spliceosomal complex/Component	GO:0009560/embryo sac egg cell differentiation/Process	GO:0080008/Cul4-RING ubiquitin ligase complex/Component	GO:0016607/nuclear speck/Component	GO:0007267/cell-cell signaling/Process	GO:0009553/embryo sac development/Process	GO:0000278/mitotic cell cycle/Process	GO:0000741/karyogamy/Process	GO:0006312/mitotic recombination/Process	GO:0006396/RNA processing/Process	GO:0009640/photomorphogenesis/Process	GO:0009793/embryo development ending in seed dormancy/Process	GO:0009845/seed germination/Process	GO:0009909/regulation of flower development/Process	GO:0009933/meristem structural organization/Process	GO:0010162/seed dormancy process/Process	GO:0010182/sugar mediated signaling pathway/Process	GO:0010228/vegetative to reproductive phase transition of meristem/Process	GO:0010388/cullin deneddylation/Process	GO:0016567/protein ubiquitination/Process	GO:0016571/histone methylation/Process	GO:0016579/protein deubiquitination/Process	GO:0019915/lipid storage/Process	GO:0045893/positive regulation of transcription, DNA-dependent/Process	GO:0050826/response to freezing/Process
CUST_36493_PI429062924	0.69009	1.17289	2.25289	10.0569	9.52176	10.287	11.2287	XP_002441637		GO:0003674/molecular_function/Function	GO:0005634/nucleus/Component	GO:0000165/MAPK cascade/Process	GO:0006499/N-terminal protein myristoylation/Process	GO:0006612/protein targeting to membrane/Process	GO:0007154/cell communication/Process	GO:0009409/response to cold/Process	GO:0009738/abscisic acid mediated signaling pathway/Process	GO:0009862/systemic acquired resistance, salicylic acid mediated signaling pathway/Process	GO:0009867/jasmonic acid mediated signaling pathway/Process	GO:0010363/regulation of plant-type hypersensitive response/Process	GO:0030968/endoplasmic reticulum unfolded protein response/Process	GO:0031348/negative regulation of defense response/Process	GO:0043069/negative regulation of programmed cell death/Process	GO:0050832/defense response to fungus/Process
CUST_36537_PI429062924	1.07713	0.934205	0.460974	7.66254	7.76974	7.56435	6.5453	XP_002451904		GO:0006915/apoptotic process/Process	GO:0006952/defense response/Process
CUST_36726_PI429062924	0.994078	1.76511	0.114159	6.66707	6.6585	7.48683	3.53619	EEC83322		GO:0006952/defense response/Process	GO:0009506/plasmodesma/Component
CUST_36772_PI429062924	0.82374	0.603547	0.462326	7.03787	6.75813	6.30941	5.92485	DAA45880		GO:0009611/response to wounding/Process	GO:0010051/xylem and phloem pattern formation/Process	GO:0008202/steroid metabolic process/Process	GO:0035671/enone reductase activity/Function	GO:0005829/cytosol/Component
CUST_36886_PI429062924	0.337895	0.496136	0.29944	12.0203	10.4549	11.0091	10.2806	XP_002463489		GO:0005634/nucleus/Component	GO:0005515/protein binding/Function	GO:0006979/response to oxidative stress/Process	GO:0000303/response to superoxide/Process	GO:0009723/response to ethylene stimulus/Process	GO:0009816/defense response to bacterium, incompatible interaction/Process	GO:0009867/jasmonic acid mediated signaling pathway/Process	GO:0009873/ethylene mediated signaling pathway/Process	GO:0010193/response to ozone/Process	GO:0042542/response to hydrogen peroxide/Process	GO:0009414/response to water deprivation/Process	GO:0012501/programmed cell death/Process	GO:0005737/cytoplasm/Component	GO:0009651/response to salt stress/Process	GO:2000377/regulation of reactive oxygen species metabolic process/Process	GO:0006809/nitric oxide biosynthetic process/Process	GO:0006970/response to osmotic stress/Process	GO:0009790/embryo development/Process	GO:0010102/lateral root morphogenesis/Process	GO:0000165/MAPK cascade/Process	GO:0006096/glycolysis/Process	GO:0006486/protein glycosylation/Process	GO:0006612/protein targeting to membrane/Process	GO:0006623/protein targeting to vacuole/Process	GO:0006833/water transport/Process	GO:0006944/cellular membrane fusion/Process	GO:0006972/hyperosmotic response/Process	GO:0007030/Golgi organization/Process	GO:0007154/cell communication/Process	GO:0008219/cell death/Process	GO:0009266/response to temperature stimulus/Process	GO:0009409/response to cold/Process	GO:0009733/response to auxin stimulus/Process	GO:0009737/response to abscisic acid stimulus/Process	GO:0009738/abscisic acid mediated signaling pathway/Process	GO:0009743/response to carbohydrate stimulus/Process	GO:0009751/response to salicylic acid stimulus/Process	GO:0009862/systemic acquired resistance, salicylic acid mediated signaling pathway/Process	GO:0009863/salicylic acid mediated signaling pathway/Process	GO:0010363/regulation of plant-type hypersensitive response/Process
CUST_36909_PI429062924	6.27293	0.689534	0.0842721	11.6178	14.2669	11.0815	8.04899	XP_002447932		GO:0005507/copper ion binding/Function	GO:0005886/plasma membrane/Component	GO:0009856/pollination/Process	GO:0048196/plant extracellular matrix/Component	GO:0048653/anther development/Process	GO:0048046/apoplast/Component	GO:0009640/photomorphogenesis/Process	GO:0009737/response to abscisic acid stimulus/Process	GO:0009793/embryo development ending in seed dormancy/Process	GO:0009845/seed germination/Process	GO:0009909/regulation of flower development/Process	GO:0009933/meristem structural organization/Process	GO:0010162/seed dormancy process/Process	GO:0010182/sugar mediated signaling pathway/Process	GO:0010228/vegetative to reproductive phase transition of meristem/Process	GO:0016567/protein ubiquitination/Process	GO:0019915/lipid storage/Process	GO:0050826/response to freezing/Process
CUST_36950_PI429062924	1.14333	1.30372	2.7206	8.52427	8.71752	8.90691	9.9682	XP_002437880		GO:0005737/cytoplasm/Component	GO:0009414/response to water deprivation/Process	GO:0016118/carotenoid catabolic process/Process	GO:0045549/9-cis-epoxycarotenoid dioxygenase activity/Function	GO:0005773/vacuole/Component	GO:0016121/carotene catabolic process/Process	GO:0016124/xanthophyll catabolic process/Process	GO:0005774/vacuolar membrane/Component	GO:0005886/plasma membrane/Component	GO:0009506/plasmodesma/Component	GO:0005794/Golgi apparatus/Component	GO:0006098/pentose-phosphate shunt/Process	GO:0006636/unsaturated fatty acid biosynthetic process/Process	GO:0006655/phosphatidylglycerol biosynthetic process/Process	GO:0010304/PSII associated light-harvesting complex II catabolic process/Process	GO:0015995/chlorophyll biosynthetic process/Process	GO:0016117/carotenoid biosynthetic process/Process	GO:0019288/isopentenyl diphosphate biosynthetic process, mevalonate-independent pathway/Process	GO:0044242/cellular lipid catabolic process/Process
CUST_37157_PI429062924	0.548266	0.881089	0.42939	9.46295	8.5959	9.28031	8.24332	XP_002467190		GO:0009507/chloroplast/Component	GO:0016757/transferase activity, transferring glycosyl groups/Function	GO:0009011/starch synthase activity/Function	GO:0010021/amylopectin biosynthetic process/Process	GO:0001666/response to hypoxia/Process	GO:0010264/myo-inositol hexakisphosphate biosynthetic process/Process	GO:0019375/galactolipid biosynthetic process/Process
CUST_37161_PI429062924	0.244821	1.05237	1.68333	6.40815	4.37795	6.48179	7.15947	XP_002465261		GO:0009507/chloroplast/Component	GO:0009570/chloroplast stroma/Component	GO:0009579/thylakoid/Component	GO:0042742/defense response to bacterium/Process	GO:0048046/apoplast/Component	GO:0005507/copper ion binding/Function	GO:0000272/polysaccharide catabolic process/Process	GO:0005982/starch metabolic process/Process	GO:0006364/rRNA processing/Process	GO:0009409/response to cold/Process	GO:0009664/plant-type cell wall organization/Process	GO:0009697/salicylic acid biosynthetic process/Process	GO:0009814/defense response, incompatible interaction/Process	GO:0015995/chlorophyll biosynthetic process/Process	GO:0019288/isopentenyl diphosphate biosynthetic process, mevalonate-independent pathway/Process	GO:0019684/photosynthesis, light reaction/Process
CUST_37233_PI429062924	0.139272	0.156368	0.94559	8.1257	5.28169	5.44872	8.04499	XP_002467528		GO:0004657/proline dehydrogenase activity/Function	GO:0005739/mitochondrion/Component	GO:0006537/glutamate biosynthetic process/Process	GO:0006562/proline catabolic process/Process	GO:0006970/response to osmotic stress/Process	GO:0009414/response to water deprivation/Process	GO:0006612/protein targeting to membrane/Process	GO:0009407/toxin catabolic process/Process	GO:0009611/response to wounding/Process	GO:0009620/response to fungus/Process	GO:0009695/jasmonic acid biosynthetic process/Process	GO:0009753/response to jasmonic acid stimulus/Process	GO:0009863/salicylic acid mediated signaling pathway/Process	GO:0009867/jasmonic acid mediated signaling pathway/Process	GO:0010363/regulation of plant-type hypersensitive response/Process	GO:0010583/response to cyclopentenone/Process
CUST_37440_PI429062924	2.40234	1.04601	1.3321	6.93358	8.19802	6.99847	7.34729	XP_002437371		GO:0008194/UDP-glycosyltransferase activity/Function	GO:0016757/transferase activity, transferring glycosyl groups/Function	GO:0016758/transferase activity, transferring hexosyl groups/Function	GO:0050403/trans-zeatin O-beta-D-glucosyltransferase activity/Function	GO:0050502/cis-zeatin O-beta-D-glucosyltransferase activity/Function	GO:0015020/glucuronosyltransferase activity/Function	GO:0006612/protein targeting to membrane/Process	GO:0009863/salicylic acid mediated signaling pathway/Process	GO:0009867/jasmonic acid mediated signaling pathway/Process	GO:0010363/regulation of plant-type hypersensitive response/Process	GO:0030968/endoplasmic reticulum unfolded protein response/Process
CUST_37556_PI429062924	0.113125	0.617412	1.87555	6.11029	2.96628	5.4146	7.0176	XP_002460531		GO:0005575/cellular_component/Component	GO:0008194/UDP-glycosyltransferase activity/Function	GO:0016757/transferase activity, transferring glycosyl groups/Function	GO:0016758/transferase activity, transferring hexosyl groups/Function	GO:0035251/UDP-glucosyltransferase activity/Function	GO:0080167/response to karrikin/Process	GO:0010016/shoot system morphogenesis/Process	GO:0042631/cellular response to water deprivation/Process	GO:0052638/indole-3-butyrate beta-glucosyltransferase activity/Function	GO:0070301/cellular response to hydrogen peroxide/Process	GO:0071215/cellular response to abscisic acid stimulus/Process	GO:0071475/cellular hyperosmotic salinity response/Process	GO:0080024/indolebutyric acid metabolic process/Process	GO:0009407/toxin catabolic process/Process	GO:0010583/response to cyclopentenone/Process
CUST_37678_PI429062924	5.94408	2.58698	5.10483	7.39065	9.9621	8.76192	9.74251	XP_002442887		GO:0004040/amidase activity/Function	GO:0005773/vacuole/Component	GO:0005783/endoplasmic reticulum/Component	GO:0047412/N-(long-chain-acyl)ethanolamine deacylase activity/Function	GO:0005774/vacuolar membrane/Component	GO:0005886/plasma membrane/Component	GO:0042742/defense response to bacterium/Process	GO:0070291/N-acylethanolamine metabolic process/Process	GO:0005794/Golgi apparatus/Component
CUST_37716_PI429062924	0.414479	0.891073	0.672598	11.2728	10.0021	11.1064	10.7006	XP_002462479		GO:0001525/angiogenesis/Process	GO:0004859/phospholipase inhibitor activity/Function	GO:0005509/calcium ion binding/Function	GO:0005544/calcium-dependent phospholipid binding/Function	GO:0005769/early endosome/Component	GO:0005811/lipid particle/Component	GO:0008092/cytoskeletal protein binding/Function	GO:0019897/extrinsic to plasma membrane/Component	GO:0030199/collagen fibril organization/Process	GO:0030496/midbody/Component	GO:0031340/positive regulation of vesicle fusion/Process	GO:0035749/myelin sheath adaxonal region/Component	GO:0042383/sarcolemma/Component	GO:0042730/fibrinolysis/Process	GO:0043220/Schmidt-Lanterman incisure/Component	GO:0051099/positive regulation of binding/Process	GO:0070062/extracellular vesicular exosome/Component	GO:0071229/cellular response to acid/Process
CUST_37870_PI429062924	0.3219	0.48391	3.94778	5.05328	3.41796	4.00609	7.03432	XP_002454577		GO:0005737/cytoplasm/Component	GO:0016491/oxidoreductase activity/Function	GO:0009505/plant-type cell wall/Component	GO:0000038/very long-chain fatty acid metabolic process/Process	GO:0009409/response to cold/Process	GO:0042335/cuticle development/Process
CUST_37986_PI429062924	1.31429	1.63728	2.78238	8.22386	8.61815	8.93516	9.70018	AFW79281		GO:0005634/nucleus/Component	GO:0009409/response to cold/Process	GO:0009416/response to light stimulus/Process	GO:0006084/acetyl-CoA metabolic process/Process	GO:0006816/calcium ion transport/Process	GO:0007030/Golgi organization/Process	GO:0009651/response to salt stress/Process	GO:0009832/plant-type cell wall biogenesis/Process	GO:0016049/cell growth/Process	GO:0016126/sterol biosynthetic process/Process	GO:0016132/brassinosteroid biosynthetic process/Process	GO:0030243/cellulose metabolic process/Process
CUST_38073_PI429062924	1.43332	2.77813	6.17033	6.13199	6.65135	7.60611	8.75734	XP_002445674		GO:0004185/serine-type carboxypeptidase activity/Function	GO:0005576/extracellular region/Component	GO:0006508/proteolysis/Process	GO:0009627/systemic acquired resistance/Process	GO:0034976/response to endoplasmic reticulum stress/Process
CUST_3816_PI429062924	1.17301	1.06352	0.455752	8.73396	8.96418	8.82281	7.60028	NP_001043898	Os01g0685500 [Oryza sativa Japonica Group]	GO:0003910/DNA ligase (ATP) activity/Function	GO:0005634/nucleus/Component	GO:0005694/chromosome/Component	GO:0006266/DNA ligation/Process	GO:0006273/lagging strand elongation/Process	GO:0006289/nucleotide-excision repair/Process
CUST_38649_PI429062924	1.07438	1.77001	2.40757	11.7551	11.8586	12.5789	13.0227	XP_002447904		GO:0006952/defense response/Process	GO:0009695/jasmonic acid biosynthetic process/Process	GO:0016629/12-oxophytodienoate reductase activity/Function	GO:0031408/oxylipin biosynthetic process/Process
CUST_38820_PI429062924	1.00639	2.07837	3.22976	8.22514	8.23432	9.2806	9.91657	NP_001150000		GO:0005886/plasma membrane/Component	GO:0009409/response to cold/Process	GO:0009507/chloroplast/Component	GO:0005773/vacuole/Component	GO:0042742/defense response to bacterium/Process	GO:0005509/calcium ion binding/Function	GO:0009414/response to water deprivation/Process	GO:0010350/cellular response to magnesium starvation/Process	GO:0035865/cellular response to potassium ion/Process	GO:0046658/anchored to plasma membrane/Component	GO:0071219/cellular response to molecule of bacterial origin/Process	GO:0071280/cellular response to copper ion/Process	GO:0071281/cellular response to iron ion/Process	GO:0071286/cellular response to magnesium ion/Process	GO:0071325/cellular response to mannitol stimulus/Process	GO:0071472/cellular response to salt stress/Process	GO:0072709/cellular response to sorbitol/Process	GO:0005516/calmodulin binding/Function	GO:0005546/phosphatidylinositol-4,5-bisphosphate binding/Function	GO:0005547/phosphatidylinositol-3,4,5-trisphosphate binding/Function	GO:0006499/N-terminal protein myristoylation/Process	GO:0043325/phosphatidylinositol-3,4-bisphosphate binding/Function	GO:0080025/phosphatidylinositol-3,5-bisphosphate binding/Function	GO:0005507/copper ion binding/Function	GO:0005881/cytoplasmic microtubule/Component	GO:0008017/microtubule binding/Function	GO:0031115/negative regulation of microtubule polymerization/Process	GO:0031117/positive regulation of microtubule depolymerization/Process	GO:0043622/cortical microtubule organization/Process	GO:0051511/negative regulation of unidimensional cell growth/Process	GO:0051592/response to calcium ion/Process	GO:0005515/protein binding/Function	GO:0009506/plasmodesma/Component	GO:0075733/intracellular transport of viral material/Process	GO:0006816/calcium ion transport/Process	GO:0006970/response to osmotic stress/Process	GO:0007030/Golgi organization/Process	GO:0009651/response to salt stress/Process	GO:0046686/response to cadmium ion/Process	GO:0048767/root hair elongation/Process
CUST_38874_PI429062924	0.715185	0.182736	0.454056	8.6201	8.13649	6.16794	7.48104	XP_002436794		GO:0005634/nucleus/Component	GO:0010200/response to chitin/Process	GO:0002679/respiratory burst involved in defense response/Process	GO:0009693/ethylene biosynthetic process/Process	GO:0035556/intracellular signal transduction/Process
CUST_38875_PI429062924	0.480229	0.737319	1.14409	8.31235	7.25414	7.87271	8.50655	XP_002459090		GO:0004735/pyrroline-5-carboxylate reductase activity/Function	GO:0005737/cytoplasm/Component	GO:0006561/proline biosynthetic process/Process	GO:0009408/response to heat/Process	GO:0005618/cell wall/Component	GO:0006567/threonine catabolic process/Process	GO:0009651/response to salt stress/Process
CUST_39280_PI429062924	0.520405	0.457489	0.180517	12.3614	11.4191	11.2332	9.89162	XP_002465608		GO:0003824/catalytic activity/Function	GO:0005634/nucleus/Component	GO:0005737/cytoplasm/Component	GO:0009611/response to wounding/Process	GO:0009620/response to fungus/Process	GO:0009695/jasmonic acid biosynthetic process/Process	GO:0009753/response to jasmonic acid stimulus/Process
CUST_39347_PI429062924	1.1888	1.48189	2.1177	6.25421	6.50372	6.82165	7.33671	NP_001146301		GO:0000228/nuclear chromosome/Component	GO:0000400/four-way junction DNA binding/Function	GO:0000403/Y-form DNA binding/Function	GO:0000404/loop DNA binding/Function	GO:0000406/double-strand/single-strand DNA junction binding/Function	GO:0000710/meiotic mismatch repair/Process	GO:0003684/damaged DNA binding/Function	GO:0005524/ATP binding/Function	GO:0005634/nucleus/Component	GO:0006200/ATP catabolic process/Process	GO:0006298/mismatch repair/Process	GO:0006301/postreplication repair/Process	GO:0006311/meiotic gene conversion/Process	GO:0008094/DNA-dependent ATPase activity/Function	GO:0032137/guanine/thymine mispair binding/Function	GO:0032138/single base insertion or deletion binding/Function	GO:0032301/MutSalpha complex/Component	GO:0032302/MutSbeta complex/Component	GO:0043570/maintenance of DNA repeat elements/Process	GO:0005515/protein binding/Function	GO:0030983/mismatched DNA binding/Function	GO:0005886/plasma membrane/Component	GO:0045128/negative regulation of reciprocal meiotic recombination/Process	GO:0006290/pyrimidine dimer repair/Process	GO:0000724/double-strand break repair via homologous recombination/Process	GO:0006270/DNA replication initiation/Process	GO:0006275/regulation of DNA replication/Process	GO:0006306/DNA methylation/Process	GO:0006346/methylation-dependent chromatin silencing/Process	GO:0008283/cell proliferation/Process	GO:0009909/regulation of flower development/Process	GO:0016246/RNA interference/Process	GO:0016570/histone modification/Process	GO:0031047/gene silencing by RNA/Process	GO:0031048/chromatin silencing by small RNA/Process	GO:0031507/heterochromatin assembly/Process	GO:0045787/positive regulation of cell cycle/Process	GO:0048449/floral organ formation/Process	GO:0048451/petal formation/Process	GO:0048453/sepal formation/Process
CUST_39473_PI429062924	0.705892	0.854093	0.271448	9.37282	8.87034	9.14528	7.49157	ACL53212		GO:0005634/nucleus/Component	GO:0006396/RNA processing/Process	GO:0009651/response to salt stress/Process	GO:0000956/nuclear-transcribed mRNA catabolic process/Process
CUST_39571_PI429062924	0.294514	0.808057	2.66419	7.43984	5.67625	7.13237	8.85354	XP_002461438		GO:0009507/chloroplast/Component	GO:0009543/chloroplast thylakoid lumen/Component	GO:0009654/oxygen evolving complex/Component	GO:0030095/chloroplast photosystem II/Component	GO:0009534/chloroplast thylakoid/Component	GO:0019898/extrinsic to membrane/Component	GO:0031977/thylakoid lumen/Component	GO:0009579/thylakoid/Component	GO:0009941/chloroplast envelope/Component	GO:0009535/chloroplast thylakoid membrane/Component	GO:0009570/chloroplast stroma/Component	GO:0042742/defense response to bacterium/Process	GO:0008266/poly(U) RNA binding/Function	GO:0048046/apoplast/Component	GO:0000165/MAPK cascade/Process	GO:0006364/rRNA processing/Process	GO:0006612/protein targeting to membrane/Process	GO:0009409/response to cold/Process	GO:0009595/detection of biotic stimulus/Process	GO:0009637/response to blue light/Process	GO:0009644/response to high light intensity/Process	GO:0009657/plastid organization/Process	GO:0009697/salicylic acid biosynthetic process/Process	GO:0009744/response to sucrose stimulus/Process	GO:0009773/photosynthetic electron transport in photosystem I/Process	GO:0009814/defense response, incompatible interaction/Process	GO:0009862/systemic acquired resistance, salicylic acid mediated signaling pathway/Process	GO:0009867/jasmonic acid mediated signaling pathway/Process	GO:0010114/response to red light/Process	GO:0010155/regulation of proton transport/Process	GO:0010200/response to chitin/Process	GO:0010207/photosystem II assembly/Process	GO:0010218/response to far red light/Process	GO:0010310/regulation of hydrogen peroxide metabolic process/Process	GO:0010363/regulation of plant-type hypersensitive response/Process	GO:0019344/cysteine biosynthetic process/Process	GO:0019684/photosynthesis, light reaction/Process	GO:0031348/negative regulation of defense response/Process	GO:0043900/regulation of multi-organism process/Process	GO:0050832/defense response to fungus/Process
CUST_39614_PI429062924	1.08794	1.12972	2.31987	6.16683	6.28843	6.34279	7.38088	BAD12059		GO:0004356/glutamate-ammonia ligase activity/Function	GO:0009507/chloroplast/Component	GO:0007568/aging/Process	GO:0009941/chloroplast envelope/Component	GO:0005739/mitochondrion/Component	GO:0009535/chloroplast thylakoid membrane/Component	GO:0022626/cytosolic ribosome/Component	GO:0009570/chloroplast stroma/Component	GO:0019676/ammonia assimilation cycle/Process	GO:0009579/thylakoid/Component	GO:0016020/membrane/Component	GO:0009651/response to salt stress/Process	GO:0048046/apoplast/Component	GO:0046686/response to cadmium ion/Process	GO:0006096/glycolysis/Process	GO:0006098/pentose-phosphate shunt/Process	GO:0006833/water transport/Process	GO:0006972/hyperosmotic response/Process	GO:0007030/Golgi organization/Process	GO:0009266/response to temperature stimulus/Process	GO:0009409/response to cold/Process	GO:0009637/response to blue light/Process	GO:0009644/response to high light intensity/Process	GO:0009744/response to sucrose stimulus/Process	GO:0009749/response to glucose stimulus/Process	GO:0009750/response to fructose stimulus/Process	GO:0010114/response to red light/Process	GO:0010155/regulation of proton transport/Process	GO:0010218/response to far red light/Process	GO:0019344/cysteine biosynthetic process/Process
CUST_39736_PI429062924	3.35503	0.541024	0.196174	8.78305	10.5294	7.89681	6.43325	XP_002439099		GO:0005576/extracellular region/Component	GO:0006952/defense response/Process	GO:0007165/signal transduction/Process	GO:0090353/polygalacturonase inhibitor activity/Function	GO:0005618/cell wall/Component	GO:0009505/plant-type cell wall/Component	GO:0005829/cytosol/Component	GO:0009506/plasmodesma/Component	GO:0005794/Golgi apparatus/Component	GO:0000165/MAPK cascade/Process	GO:0006612/protein targeting to membrane/Process	GO:0006865/amino acid transport/Process	GO:0007154/cell communication/Process	GO:0009409/response to cold/Process	GO:0009738/abscisic acid mediated signaling pathway/Process	GO:0009862/systemic acquired resistance, salicylic acid mediated signaling pathway/Process	GO:0009867/jasmonic acid mediated signaling pathway/Process	GO:0010363/regulation of plant-type hypersensitive response/Process	GO:0030968/endoplasmic reticulum unfolded protein response/Process	GO:0031348/negative regulation of defense response/Process	GO:0043069/negative regulation of programmed cell death/Process	GO:0050832/defense response to fungus/Process
CUST_39813_PI429062924	0.477835	1.57587	1.37143	6.37197	5.30655	7.02812	6.82765	XP_002450159		GO:0005886/plasma membrane/Component	GO:0005634/nucleus/Component	GO:0009638/phototropism/Process	GO:0005737/cytoplasm/Component	GO:0006816/calcium ion transport/Process	GO:0007030/Golgi organization/Process	GO:0009651/response to salt stress/Process	GO:0009954/proximal/distal pattern formation/Process	GO:0010227/floral organ abscission/Process	GO:0019344/cysteine biosynthetic process/Process	GO:0048439/flower morphogenesis/Process
CUST_39878_PI429062924	1.42565	2.08565	0.43474	8.48869	9.00031	9.54918	7.28691	XP_002439286		GO:0005737/cytoplasm/Component	GO:0009693/ethylene biosynthetic process/Process	GO:0009815/1-aminocyclopropane-1-carboxylate oxidase activity/Function	GO:0006826/iron ion transport/Process	GO:0010106/cellular response to iron ion starvation/Process	GO:0010167/response to nitrate/Process	GO:0015706/nitrate transport/Process	GO:0016132/brassinosteroid biosynthetic process/Process
CUST_39884_PI429062924	1.08706	1.49837	2.33809	6.98506	7.10549	7.56845	8.21039	XP_002464132		GO:0003674/molecular_function/Function	GO:0005737/cytoplasm/Component	GO:0009408/response to heat/Process
CUST_39950_PI429062924	1.16818	1.46729	2.62964	9.0603	9.28456	9.61346	10.4552	XP_002456501		GO:0005634/nucleus/Component	GO:0008194/UDP-glycosyltransferase activity/Function	GO:0016757/transferase activity, transferring glycosyl groups/Function	GO:0016758/transferase activity, transferring hexosyl groups/Function	GO:0005829/cytosol/Component	GO:0005737/cytoplasm/Component	GO:0009909/regulation of flower development/Process	GO:0009407/toxin catabolic process/Process	GO:0009627/systemic acquired resistance/Process	GO:0010583/response to cyclopentenone/Process	GO:0034976/response to endoplasmic reticulum stress/Process
CUST_40018_PI429062924	0.332859	1.5741	2.07161	11.6973	10.1103	12.3518	12.748	XP_002447312	hypothetical protein SORBIDRAFT_06g032690 [Sorghum bicolor]	GO:0009507/chloroplast/Component	GO:0016168/chlorophyll binding/Function	GO:0015979/photosynthesis/Process	GO:0009783/photosystem II antenna complex/Component	GO:0009941/chloroplast envelope/Component	GO:0009535/chloroplast thylakoid membrane/Component	GO:0010287/plastoglobule/Component	GO:0016020/membrane/Component	GO:0009579/thylakoid/Component	GO:0010196/nonphotochemical quenching/Process	GO:0009534/chloroplast thylakoid/Component	GO:0006816/calcium ion transport/Process	GO:0007030/Golgi organization/Process	GO:0009651/response to salt stress/Process	GO:0019344/cysteine biosynthetic process/Process	GO:0019684/photosynthesis, light reaction/Process	GO:0035304/regulation of protein dephosphorylation/Process
CUST_40088_PI429062924	0.286854	1.6062	1.2712	9.12761	7.32599	9.81126	9.47379	AFW72411	phenylalanine ammonia-lyase [Zea mays]	GO:0005737/cytoplasm/Component	GO:0006979/response to oxidative stress/Process	GO:0080167/response to karrikin/Process	GO:0005829/cytosol/Component	GO:0006598/polyamine catabolic process/Process	GO:0009611/response to wounding/Process	GO:0009698/phenylpropanoid metabolic process/Process	GO:0009805/coumarin biosynthetic process/Process	GO:0009963/positive regulation of flavonoid biosynthetic process/Process	GO:0042398/cellular modified amino acid biosynthetic process/Process	GO:0006952/defense response/Process	GO:0009699/phenylpropanoid biosynthetic process/Process	GO:0045548/phenylalanine ammonia-lyase activity/Function
CUST_4013_PI429062924	1.20967	0.978622	3.55171	6.07654	6.35116	6.04537	7.90506	XP_002445622	hypothetical protein SORBIDRAFT_07g022860 [Sorghum bicolor]	GO:0000305/response to oxygen radical/Process	GO:0004089/carbonate dehydratase activity/Function	GO:0005576/extracellular region/Component	GO:0006885/regulation of pH/Process	GO:0008270/zinc ion binding/Function	GO:0016656/monodehydroascorbate reductase (NADH) activity/Function
CUST_40142_PI429062924	0.746208	0.663972	0.429277	12.1975	11.7751	11.6067	10.9774	XP_002456811	hypothetical protein SORBIDRAFT_03g043250 [Sorghum bicolor]	GO:0005634/nucleus/Component	GO:0006355/regulation of transcription, DNA-dependent/Process	GO:0005515/protein binding/Function	GO:0005516/calmodulin binding/Function	GO:0009611/response to wounding/Process	GO:0009651/response to salt stress/Process	GO:0009737/response to abscisic acid stimulus/Process	GO:0009751/response to salicylic acid stimulus/Process	GO:0042542/response to hydrogen peroxide/Process	GO:0009734/auxin mediated signaling pathway/Process	GO:0051973/positive regulation of telomerase activity/Process	GO:0005737/cytoplasm/Component	GO:0009553/embryo sac development/Process	GO:0009555/pollen development/Process	GO:0009733/response to auxin stimulus/Process	GO:0007623/circadian rhythm/Process	GO:0009409/response to cold/Process	GO:0009738/abscisic acid mediated signaling pathway/Process	GO:0009743/response to carbohydrate stimulus/Process	GO:0009753/response to jasmonic acid stimulus/Process	GO:0010167/response to nitrate/Process	GO:0010182/sugar mediated signaling pathway/Process
CUST_40170_PI429062924	0.950862	0.574288	0.482288	9.89857	9.82588	9.09842	8.84654	NP_001168901	uncharacterized protein LOC100382707 [Zea mays]	GO:0003674/molecular_function/Function	GO:0009507/chloroplast/Component	GO:0009707/chloroplast outer membrane/Component	GO:0043572/plastid fission/Process	GO:0051302/regulation of cell division/Process	GO:0000302/response to reactive oxygen species/Process	GO:0010020/chloroplast fission/Process
CUST_40388_PI429062924	1.05356	0.496453	0.88923	11.4976	11.5729	10.4874	11.3283	XP_002440740	hypothetical protein SORBIDRAFT_09g005900 [Sorghum bicolor]	GO:0003674/molecular_function/Function	GO:0006508/proteolysis/Process	GO:0009507/chloroplast/Component	GO:0006457/protein folding/Process	GO:0009408/response to heat/Process	GO:0009644/response to high light intensity/Process	GO:0034976/response to endoplasmic reticulum stress/Process	GO:0042542/response to hydrogen peroxide/Process
CUST_40472_PI429062924	0.919345	0.767982	0.322277	10.0626	9.94126	9.68173	8.42895	AFW78144	hypothetical protein ZEAMMB73_419140 [Zea mays]	GO:0005634/nucleus/Component	GO:0003906/DNA-(apurinic or apyrimidinic site) lyase activity/Function	GO:0006281/DNA repair/Process	GO:0006342/chromatin silencing/Process	GO:0019104/DNA N-glycosylase activity/Function	GO:0005515/protein binding/Function	GO:0006306/DNA methylation/Process	GO:0031936/negative regulation of chromatin silencing/Process	GO:0080111/DNA demethylation/Process
CUST_40515_PI429062924	0.801483	1.0933	2.33668	6.40779	6.08853	6.53648	7.63225	ACR36805	unknown [Zea mays]	GO:0005634/nucleus/Component	GO:0001676/long-chain fatty acid metabolic process/Process	GO:0004467/long-chain fatty acid-CoA ligase activity/Function	GO:0006631/fatty acid metabolic process/Process	GO:0005886/plasma membrane/Component	GO:0005829/cytosol/Component	GO:0005794/Golgi apparatus/Component	GO:0002213/defense response to insect/Process	GO:0006633/fatty acid biosynthetic process/Process	GO:0009611/response to wounding/Process	GO:0009805/coumarin biosynthetic process/Process
CUST_40667_PI429062924	1.24788	1.21067	2.18469	8.69986	9.01933	8.97566	9.82728	XP_002447955	hypothetical protein SORBIDRAFT_06g018740 [Sorghum bicolor]	GO:0003840/gamma-glutamyltransferase activity/Function	GO:0005576/extracellular region/Component	GO:0006751/glutathione catabolic process/Process	GO:0006979/response to oxidative stress/Process	GO:0016756/glutathione gamma-glutamylcysteinyltransferase activity/Function	GO:0048046/apoplast/Component	GO:0009505/plant-type cell wall/Component	GO:0009506/plasmodesma/Component	GO:0009611/response to wounding/Process	GO:0009625/response to insect/Process	GO:0009862/systemic acquired resistance, salicylic acid mediated signaling pathway/Process	GO:0031348/negative regulation of defense response/Process
CUST_40678_PI429062924	1.99184	0.252209	0.304724	6.09093	7.08503	4.10362	4.37651	XP_002450636	hypothetical protein SORBIDRAFT_05g008470 [Sorghum bicolor]	GO:0005576/extracellular region/Component	GO:0006508/proteolysis/Process	GO:0004190/aspartic-type endopeptidase activity/Function	GO:0010310/regulation of hydrogen peroxide metabolic process/Process	GO:0010337/regulation of salicylic acid metabolic process/Process	GO:0042742/defense response to bacterium/Process	GO:0048046/apoplast/Component
CUST_41064_PI429062924	0.125284	0.266508	0.20261	9.57017	6.57344	7.66242	7.26694	ACM42161	heat shock protein 70.58 [Ageratina adenophora]	GO:0005737/cytoplasm/Component	GO:0005829/cytosol/Component	GO:0006457/protein folding/Process	GO:0009408/response to heat/Process	GO:0009507/chloroplast/Component	GO:0009615/response to virus/Process	GO:0005618/cell wall/Component	GO:0005886/plasma membrane/Component	GO:0016020/membrane/Component	GO:0009644/response to high light intensity/Process	GO:0010286/heat acclimation/Process	GO:0034976/response to endoplasmic reticulum stress/Process	GO:0042542/response to hydrogen peroxide/Process
CUST_41176_PI429062924	0.261944	1.93562	0.993867	6.8707	4.93803	7.8235	6.86183	XP_002453498	hypothetical protein SORBIDRAFT_04g006890 [Sorghum bicolor]	GO:0009408/response to heat/Process
CUST_4124_PI429062924	0.802199	2.8855	0.929267	5.84035	5.52239	7.36917	5.73452	AAP81258	rust resistance protein Rp1 [Zea mays]	GO:0005634/nucleus/Component	GO:0006952/defense response/Process
CUST_4127_PI429062924	0.374533	0.406426	0.544996	7.9754	6.55856	6.67646	7.09972	XP_002438178	hypothetical protein SORBIDRAFT_10g009170 [Sorghum bicolor]	GO:0005509/calcium ion binding/Function	GO:0009507/chloroplast/Component	GO:0009737/response to abscisic acid stimulus/Process	GO:0009819/drought recovery/Process
CUST_41284_PI429062924	0.394589	0.740477	0.587636	12.1091	10.7675	11.6756	11.3421	XP_002467562	hypothetical protein SORBIDRAFT_01g030190 [Sorghum bicolor]	GO:0005739/mitochondrion/Component	GO:0008270/zinc ion binding/Function	GO:0010200/response to chitin/Process	GO:0002679/respiratory burst involved in defense response/Process	GO:0035556/intracellular signal transduction/Process
CUST_41285_PI429062924	0.781487	1.26745	2.60006	7.47944	7.12374	7.82137	8.85799	XP_002445102	hypothetical protein SORBIDRAFT_07g004110 [Sorghum bicolor]	GO:0000271/polysaccharide biosynthetic process/Process	GO:0005794/Golgi apparatus/Component	GO:0009832/plant-type cell wall biogenesis/Process	GO:0016757/transferase activity, transferring glycosyl groups/Function	GO:0016759/cellulose synthase activity/Function	GO:0005783/endoplasmic reticulum/Component	GO:0005886/plasma membrane/Component	GO:0009409/response to cold/Process	GO:0051753/mannan synthase activity/Function	GO:0005768/endosome/Component	GO:0005802/trans-Golgi network/Component
CUST_41298_PI429062924	0.905801	0.594702	0.450159	8.17079	8.02806	7.42103	7.0193	XP_002452489	hypothetical protein SORBIDRAFT_04g026760 [Sorghum bicolor]	GO:0005794/Golgi apparatus/Component	GO:0006342/chromatin silencing/Process	GO:0006346/methylation-dependent chromatin silencing/Process	GO:0007267/cell-cell signaling/Process	GO:0009616/virus induced gene silencing/Process	GO:0009855/determination of bilateral symmetry/Process	GO:0009887/organ morphogenesis/Process	GO:0009965/leaf morphogenesis/Process	GO:0010014/meristem initiation/Process	GO:0010050/vegetative phase change/Process	GO:0010051/xylem and phloem pattern formation/Process	GO:0010073/meristem maintenance/Process	GO:0010267/production of ta-siRNAs involved in RNA interference/Process	GO:0016246/RNA interference/Process	GO:0016569/covalent chromatin modification/Process	GO:0031047/gene silencing by RNA/Process	GO:0031048/chromatin silencing by small RNA/Process	GO:0035196/production of miRNAs involved in gene silencing by miRNA/Process	GO:0048439/flower morphogenesis/Process	GO:0048519/negative regulation of biological process/Process	GO:0051567/histone H3-K9 methylation/Process
CUST_41304_PI429062924	1.29052	1.40807	3.10621	8.18076	8.5487	8.67448	9.81591	XP_002442621	hypothetical protein SORBIDRAFT_08g023130 [Sorghum bicolor]	GO:0003674/molecular_function/Function	GO:0009507/chloroplast/Component	GO:0009506/plasmodesma/Component	GO:0050832/defense response to fungus/Process	GO:0006865/amino acid transport/Process	GO:0006888/ER to Golgi vesicle-mediated transport/Process	GO:0009627/systemic acquired resistance/Process	GO:0034976/response to endoplasmic reticulum stress/Process	GO:0043090/amino acid import/Process
CUST_41362_PI429062924	2.35827	1.1341	0.662443	10.309	11.5467	10.4905	9.71482	XP_002457536	hypothetical protein SORBIDRAFT_03g008950 [Sorghum bicolor]	GO:0003674/molecular_function/Function	GO:0005575/cellular_component/Component	GO:0009617/response to bacterium/Process	GO:0009408/response to heat/Process	GO:0009409/response to cold/Process	GO:0009738/abscisic acid mediated signaling pathway/Process
CUST_41428_PI429062924	0.630469	1.30885	3.1106	7.9133	7.2478	8.30161	9.5505	XP_002452435	hypothetical protein SORBIDRAFT_04g025760 [Sorghum bicolor]	GO:0005737/cytoplasm/Component	GO:0016740/transferase activity/Function	GO:0047172/shikimate O-hydroxycinnamoyltransferase activity/Function	GO:0047205/quinate O-hydroxycinnamoyltransferase activity/Function	GO:0009809/lignin biosynthetic process/Process	GO:0009963/positive regulation of flavonoid biosynthetic process/Process	GO:0010252/auxin homeostasis/Process	GO:0005829/cytosol/Component	GO:0006612/protein targeting to membrane/Process	GO:0009611/response to wounding/Process	GO:0009805/coumarin biosynthetic process/Process	GO:0010363/regulation of plant-type hypersensitive response/Process	GO:0005515/protein binding/Function	GO:0016020/membrane/Component
CUST_41556_PI429062924	0.991895	1.04694	0.398608	9.25187	9.24013	9.31805	7.92491	XP_002438558	hypothetical protein SORBIDRAFT_10g021910 [Sorghum bicolor]	GO:0003674/molecular_function/Function	GO:0005575/cellular_component/Component	GO:0008150/biological_process/Process	GO:0052542/defense response by callose deposition/Process
CUST_41694_PI429062924	0.0288989	0.0487468	0.130091	7.34042	2.22758	2.98187	4.39802	XP_002489072	hypothetical protein SORBIDRAFT_0139s002010 [Sorghum bicolor]	GO:0005634/nucleus/Component	GO:0009414/response to water deprivation/Process
CUST_41914_PI429062924	0.647317	1.4599	3.53737	11.0998	10.4724	11.6457	12.9225	XP_002459154	hypothetical protein SORBIDRAFT_03g046800 [Sorghum bicolor]	GO:0008146/sulfotransferase activity/Function	GO:0009507/chloroplast/Component	GO:0009694/jasmonic acid metabolic process/Process	GO:0009753/response to jasmonic acid stimulus/Process	GO:0080131/hydroxyjasmonate sulfotransferase activity/Function	GO:0009611/response to wounding/Process	GO:0009695/jasmonic acid biosynthetic process/Process	GO:0009867/jasmonic acid mediated signaling pathway/Process
CUST_42358_PI429062924	0.0395164	0.0214789	0.0121957	8.0431	3.38169	2.50216	1.68561	DAA44759	TPA: IN2-1 protein [Zea mays]	GO:0005737/cytoplasm/Component	GO:0046686/response to cadmium ion/Process	GO:0005829/cytosol/Component	GO:0019344/cysteine biosynthetic process/Process	GO:0019761/glucosinolate biosynthetic process/Process	GO:0042744/hydrogen peroxide catabolic process/Process
CUST_42388_PI429062924	1.03923	1.11857	2.27886	9.42005	9.47556	9.58171	10.6084	XP_002465901	hypothetical protein SORBIDRAFT_01g047850 [Sorghum bicolor]	GO:0003994/aconitate hydratase activity/Function	GO:0005739/mitochondrion/Component	GO:0006979/response to oxidative stress/Process	GO:0009507/chloroplast/Component	GO:0005618/cell wall/Component	GO:0046686/response to cadmium ion/Process	GO:0005829/cytosol/Component	GO:0006101/citrate metabolic process/Process	GO:0006102/isocitrate metabolic process/Process	GO:0005524/ATP binding/Function	GO:0005774/vacuolar membrane/Component	GO:0009651/response to salt stress/Process	GO:0009737/response to abscisic acid stimulus/Process	GO:0005507/copper ion binding/Function	GO:0009570/chloroplast stroma/Component	GO:0005794/Golgi apparatus/Component	GO:0000302/response to reactive oxygen species/Process	GO:0000303/response to superoxide/Process	GO:0006094/gluconeogenesis/Process	GO:0006096/glycolysis/Process	GO:0006486/protein glycosylation/Process	GO:0006487/protein N-linked glycosylation/Process	GO:0006511/ubiquitin-dependent protein catabolic process/Process	GO:0006833/water transport/Process	GO:0006972/hyperosmotic response/Process	GO:0007030/Golgi organization/Process	GO:0009266/response to temperature stimulus/Process	GO:0009733/response to auxin stimulus/Process	GO:0009743/response to carbohydrate stimulus/Process	GO:0009853/photorespiration/Process	GO:0009873/ethylene mediated signaling pathway/Process	GO:0010039/response to iron ion/Process	GO:0015979/photosynthesis/Process	GO:0051788/response to misfolded protein/Process	GO:0055072/iron ion homeostasis/Process	GO:0080129/proteasome core complex assembly/Process
CUST_42392_PI429062924	1.46005	0.774318	0.438576	10.4558	11.0018	10.0868	9.26666	XP_002440558	hypothetical protein SORBIDRAFT_09g003070 [Sorghum bicolor]	GO:0006338/chromatin remodeling/Process	GO:0000228/nuclear chromosome/Component	GO:0044772/mitotic cell cycle phase transition/Process	GO:0006357/regulation of transcription from RNA polymerase II promoter/Process	GO:0043044/ATP-dependent chromatin remodeling/Process	GO:0005634/nucleus/Component	GO:0006337/nucleosome disassembly/Process	GO:0030154/cell differentiation/Process	GO:0008285/negative regulation of cell proliferation/Process	GO:0090544/BAF-type complex/Component	GO:0006281/DNA repair/Process	GO:0006355/regulation of transcription, DNA-dependent/Process	GO:0006351/transcription, DNA-dependent/Process
CUST_42433_PI429062924	0.478139	0.862888	1.28811	8.29669	7.23219	8.08393	8.66194	EMT15326	hypothetical protein F775_43741 [Aegilops tauschii]	GO:0003674/molecular_function/Function	GO:0005739/mitochondrion/Component	GO:0008150/biological_process/Process	GO:0006612/protein targeting to membrane/Process	GO:0009963/positive regulation of flavonoid biosynthetic process/Process	GO:0010200/response to chitin/Process	GO:0010363/regulation of plant-type hypersensitive response/Process	GO:0030968/endoplasmic reticulum unfolded protein response/Process	GO:0050832/defense response to fungus/Process
CUST_42887_PI429062924	0.659047	0.85168	0.478547	9.91008	9.30854	9.67847	8.84682	XP_002446859	hypothetical protein SORBIDRAFT_06g023800 [Sorghum bicolor]	GO:0005739/mitochondrion/Component	GO:0009733/response to auxin stimulus/Process	GO:0009862/systemic acquired resistance, salicylic acid mediated signaling pathway/Process
CUST_42983_PI429062924	1.79523	1.12605	2.8381	6.81134	7.6555	6.9826	8.31626	XP_002453400	hypothetical protein SORBIDRAFT_04g005350 [Sorghum bicolor]	GO:0005737/cytoplasm/Component	GO:0006952/defense response/Process
CUST_43053_PI429062924	0.948051	0.674181	0.184775	9.40544	9.32848	8.83665	6.96929	EMT27510	hypothetical protein F775_52220 [Aegilops tauschii]	GO:0005737/cytoplasm/Component	GO:0006952/defense response/Process
CUST_43249_PI429062924	0.00887436	0.724917	0.840168	11.0407	4.2246	10.5766	10.7895	XP_002457672	hypothetical protein SORBIDRAFT_03g011430 [Sorghum bicolor]	GO:0003674/molecular_function/Function	GO:0005634/nucleus/Component	GO:0007623/circadian rhythm/Process	GO:0009651/response to salt stress/Process	GO:0009737/response to abscisic acid stimulus/Process	GO:0010264/myo-inositol hexakisphosphate biosynthetic process/Process
CUST_43258_PI429062924	0.47174	0.722435	1.75294	7.2789	6.19496	6.80984	8.08868	XP_002454019	hypothetical protein SORBIDRAFT_04g023170 [Sorghum bicolor]	GO:0005516/calmodulin binding/Function	GO:0005886/plasma membrane/Component	GO:0006952/defense response/Process	GO:0008219/cell death/Process
CUST_43492_PI429062924	1.29009	1.24669	10.499	6.77218	7.13965	7.09028	10.1644	DAA58768	TPA: hypothetical protein ZEAMMB73_497363 [Zea mays]	GO:0004028/3-chloroallyl aldehyde dehydrogenase activity/Function	GO:0005737/cytoplasm/Component	GO:0004029/aldehyde dehydrogenase (NAD) activity/Function	GO:0009699/phenylpropanoid biosynthetic process/Process	GO:0050269/coniferyl-aldehyde dehydrogenase activity/Function	GO:0009627/systemic acquired resistance/Process	GO:0010167/response to nitrate/Process	GO:0015706/nitrate transport/Process	GO:0034976/response to endoplasmic reticulum stress/Process
CUST_43582_PI429062924	0.640525	0.484416	0.936171	10.8741	10.2314	9.82843	10.779	XP_002452226	hypothetical protein SORBIDRAFT_04g022040 [Sorghum bicolor]	GO:0009507/chloroplast/Component	GO:0016757/transferase activity, transferring glycosyl groups/Function	GO:0006869/lipid transport/Process	GO:0019375/galactolipid biosynthetic process/Process	GO:0046480/galactolipid galactosyltransferase activity/Function	GO:0009707/chloroplast outer membrane/Component	GO:0005739/mitochondrion/Component	GO:0035250/UDP-galactosyltransferase activity/Function	GO:0042550/photosystem I stabilization/Process	GO:0001666/response to hypoxia/Process	GO:0006636/unsaturated fatty acid biosynthetic process/Process	GO:0006655/phosphatidylglycerol biosynthetic process/Process	GO:0015995/chlorophyll biosynthetic process/Process	GO:0016036/cellular response to phosphate starvation/Process	GO:0016117/carotenoid biosynthetic process/Process	GO:0019288/isopentenyl diphosphate biosynthetic process, mevalonate-independent pathway/Process
CUST_43797_PI429062924	0.394057	0.349941	0.410858	10.0388	8.69529	8.524	8.75553	XP_002445590	hypothetical protein SORBIDRAFT_07g022040 [Sorghum bicolor]	GO:0005634/nucleus/Component	GO:0009411/response to UV/Process	GO:0009611/response to wounding/Process	GO:0009620/response to fungus/Process	GO:0009698/phenylpropanoid metabolic process/Process	GO:0016207/4-coumarate-CoA ligase activity/Function	GO:0009805/coumarin biosynthetic process/Process	GO:0009963/positive regulation of flavonoid biosynthetic process/Process
CUST_43822_PI429062924	0.72073	1.28996	2.24	7.37645	6.90398	7.74377	8.53994	XP_002444757	hypothetical protein SORBIDRAFT_07g027380 [Sorghum bicolor]	GO:0005737/cytoplasm/Component	GO:0008146/sulfotransferase activity/Function	GO:0016131/brassinosteroid metabolic process/Process	GO:0080118/brassinosteroid sulfotransferase activity/Function	GO:0006952/defense response/Process	GO:0009651/response to salt stress/Process	GO:0009751/response to salicylic acid stimulus/Process	GO:0005794/Golgi apparatus/Component	GO:0000165/MAPK cascade/Process	GO:0006612/protein targeting to membrane/Process	GO:0009595/detection of biotic stimulus/Process	GO:0009610/response to symbiotic fungus/Process	GO:0009697/salicylic acid biosynthetic process/Process	GO:0009862/systemic acquired resistance, salicylic acid mediated signaling pathway/Process	GO:0009867/jasmonic acid mediated signaling pathway/Process	GO:0010200/response to chitin/Process	GO:0010310/regulation of hydrogen peroxide metabolic process/Process	GO:0010363/regulation of plant-type hypersensitive response/Process	GO:0031348/negative regulation of defense response/Process	GO:0042742/defense response to bacterium/Process	GO:0043900/regulation of multi-organism process/Process	GO:0050832/defense response to fungus/Process	GO:1990135/flavonoid sulfotransferase activity/Function
CUST_43911_PI429062924	0.0988642	0.110799	0.0986369	10.4245	7.08604	7.25046	7.08272	XP_002452744	hypothetical protein SORBIDRAFT_04g031630 [Sorghum bicolor]	GO:0003674/molecular_function/Function	GO:0005634/nucleus/Component	GO:0006979/response to oxidative stress/Process	GO:0016607/nuclear speck/Component	GO:0046686/response to cadmium ion/Process
CUST_43966_PI429062924	0.307785	1.0281	11.7344	7.99002	6.29001	8.02999	11.5427	XP_002447023	hypothetical protein SORBIDRAFT_06g027090 [Sorghum bicolor]	GO:0016068/type I hypersensitivity/
CUST_43985_PI429062924	0.586628	0.763688	0.431008	8.57285	7.80337	8.1839	7.35863	YP_003629969	argininosuccinate lyase [Planctomyces limnophilus DSM 3776]	GO:0045003/double-strand break repair via synthesis-dependent strand annealing/Process	GO:0005634/nucleus/Component	GO:0005739/mitochondrion/Component	GO:0008270/zinc ion binding/Function	GO:0004386/helicase activity/Function	GO:0003676/nucleic acid binding/Function	GO:0005524/ATP binding/Function	GO:0003677/DNA binding/Function
CUST_4404_PI429062924	2.35438	1.298	4.43858	5.5864	6.82175	5.9627	7.7365	XP_002445639	hypothetical protein SORBIDRAFT_07g023210 [Sorghum bicolor]	GO:0009507/chloroplast/Component	GO:0045735/nutrient reservoir activity/Function	GO:0005737/cytoplasm/Component	GO:0006629/lipid metabolic process/Process	GO:0009626/plant-type hypersensitive response/Process	GO:0016020/membrane/Component	GO:0016298/lipase activity/Function	GO:0046686/response to cadmium ion/Process	GO:0008219/cell death/Process	GO:0031408/oxylipin biosynthetic process/Process	GO:0051607/defense response to virus/Process	GO:0071456/cellular response to hypoxia/Process	GO:0000165/MAPK cascade/Process	GO:0002237/response to molecule of bacterial origin/Process	GO:0002679/respiratory burst involved in defense response/Process	GO:0006612/protein targeting to membrane/Process	GO:0006944/cellular membrane fusion/Process	GO:0009595/detection of biotic stimulus/Process	GO:0009646/response to absence of light/Process	GO:0009697/salicylic acid biosynthetic process/Process	GO:0009723/response to ethylene stimulus/Process	GO:0009862/systemic acquired resistance, salicylic acid mediated signaling pathway/Process	GO:0009863/salicylic acid mediated signaling pathway/Process	GO:0009867/jasmonic acid mediated signaling pathway/Process	GO:0010200/response to chitin/Process	GO:0010310/regulation of hydrogen peroxide metabolic process/Process	GO:0010363/regulation of plant-type hypersensitive response/Process	GO:0031348/negative regulation of defense response/Process	GO:0042742/defense response to bacterium/Process	GO:0043069/negative regulation of programmed cell death/Process	GO:0043900/regulation of multi-organism process/Process	GO:0050832/defense response to fungus/Process	GO:0051707/response to other organism/Process
CUST_44045_PI429062924	1.3147	1.48259	2.08017	7.57348	7.96821	8.14159	8.63018	EGS22440	hypothetical protein CTHT_0019750 [Chaetomium thermophilum var. thermophilum DSM 1495]	GO:0000187/activation of MAPK activity/Process	GO:0001915/negative regulation of T cell mediated cytotoxicity/Process	GO:0001916/positive regulation of T cell mediated cytotoxicity/Process	GO:0001960/negative regulation of cytokine-mediated signaling pathway/Process	GO:0002244/hematopoietic progenitor cell differentiation/Process	GO:0002378/immunoglobulin biosynthetic process/Process	GO:0002925/positive regulation of humoral immune response mediated by circulating immunoglobulin/Process	GO:0004725/protein tyrosine phosphatase activity/Function	GO:0005925/focal adhesion/Component	GO:0006469/negative regulation of protein kinase activity/Process	GO:0006933/negative regulation of cell adhesion involved in substrate-bound cell migration/Process	GO:0007159/leukocyte cell-cell adhesion/Process	GO:0008201/heparin binding/Function	GO:0009897/external side of plasma membrane/Component	GO:0019901/protein kinase binding/Function	GO:0030183/B cell differentiation/Process	GO:0030890/positive regulation of B cell proliferation/Process	GO:0031953/negative regulation of protein autophosphorylation/Process	GO:0033261/regulation of S phase/Process	GO:0034113/heterotypic cell-cell adhesion/Process	GO:0042098/T cell proliferation/Process	GO:0042100/B cell proliferation/Process	GO:0043065/positive regulation of apoptotic process/Process	GO:0043395/heparan sulfate proteoglycan binding/Function	GO:0045059/positive thymic T cell selection/Process	GO:0045060/negative thymic T cell selection/Process	GO:0045577/regulation of B cell differentiation/Process	GO:0045588/positive regulation of gamma-delta T cell differentiation/Process	GO:0046641/positive regulation of alpha-beta T cell proliferation/Process	GO:0048304/positive regulation of isotype switching to IgG isotypes/Process	GO:0048539/bone marrow development/Process	GO:0048864/stem cell development/Process	GO:0050732/negative regulation of peptidyl-tyrosine phosphorylation/Process	GO:0050852/T cell receptor signaling pathway/Process	GO:0050853/B cell receptor signaling pathway/Process	GO:0050855/regulation of B cell receptor signaling pathway/Process	GO:0050857/positive regulation of antigen receptor-mediated signaling pathway/Process	GO:0051209/release of sequestered calcium ion into cytosol/Process	GO:0051607/defense response to virus/Process	GO:2000473/positive regulation of hematopoietic stem cell migration/Process
CUST_44060_PI429062924	0.347927	0.431961	0.519218	7.05387	5.53073	5.84284	6.10828	AFO85373	NAC1 [Sorghum bicolor]	GO:0005634/nucleus/Component	GO:0007275/multicellular organismal development/Process	GO:0009611/response to wounding/Process	GO:0008361/regulation of cell size/Process	GO:0009416/response to light stimulus/Process	GO:0009620/response to fungus/Process	GO:0009744/response to sucrose stimulus/Process	GO:0009751/response to salicylic acid stimulus/Process	GO:0009753/response to jasmonic acid stimulus/Process	GO:0043424/protein histidine kinase binding/Function
CUST_44272_PI429062924	1.03919	1.43678	2.47745	6.60946	6.66493	7.1323	7.91832	YP_004803459	aspartate-semialdehyde dehydrogenase [Streptomyces sp. SirexAA-E]	GO:0030479/actin cortical patch/Component	GO:0045121/membrane raft/Component	GO:0031097/medial cortex/Component	GO:0043332/mating projection tip/Component	GO:0051285/cell cortex of cell tip/Component	GO:0008289/lipid binding/Function	GO:0008092/cytoskeletal protein binding/Function	GO:0005096/GTPase activator activity/Function	GO:0000747/conjugation with cellular fusion/Process	GO:0031532/actin cytoskeleton reorganization/Process	GO:0036180/filamentous growth of a population of unicellular organisms in response to biotic stimulus/	GO:0000915/cytokinesis, actomyosin contractile ring assembly/Process	GO:0006970/response to osmotic stress/Process	GO:0031505/fungal-type cell wall organization/Process	GO:0071216/cellular response to biotic stimulus/	GO:0051666/actin cortical patch localization/Process	GO:0007015/actin filament organization/Process	GO:0042594/response to starvation/Process	GO:0007264/small GTPase mediated signal transduction/Process	GO:0060988/lipid tube assembly/Process	GO:0006897/endocytosis/Process	GO:0009405/pathogenesis/Process
CUST_44456_PI429062924	7.67084	1.64352	1.15489	8.04007	10.9795	8.75687	8.24783	XP_002456520	hypothetical protein SORBIDRAFT_03g037720 [Sorghum bicolor]	GO:0005576/extracellular region/Component	GO:0051707/response to other organism/Process	GO:0009651/response to salt stress/Process	GO:0009817/defense response to fungus, incompatible interaction/Process	GO:0009816/defense response to bacterium, incompatible interaction/Process
CUST_44469_PI429062924	0.566751	1.00887	3.78049	7.92612	7.1069	7.93885	9.84469	DAA59351	TPA: dirigent-like protein pDIR3 [Zea mays]	GO:0003674/molecular_function/Function	GO:0005576/extracellular region/Component	GO:0006952/defense response/Process
CUST_44586_PI429062924	0.416556	0.455503	0.304281	10.8336	9.57017	9.69912	9.11706	XP_002444720	hypothetical protein SORBIDRAFT_07g026600 [Sorghum bicolor]	GO:0005525/GTP binding/Function	GO:0005794/Golgi apparatus/Component	GO:0005886/plasma membrane/Component	GO:0005829/cytosol/Component	GO:0003924/GTPase activity/Function	GO:0005795/Golgi stack/Component	GO:0005798/Golgi-associated vesicle/Component	GO:0005802/trans-Golgi network/Component	GO:0009408/response to heat/Process	GO:0048219/inter-Golgi cisterna vesicle-mediated transport/Process
CUST_44690_PI429062924	3.26798	2.2353	2.56651	8.88359	10.592	10.0441	10.2434	NP_001150116	nodulin-like protein 5NG4 [Zea mays]	GO:0016020/membrane/Component	GO:0005886/plasma membrane/Component	GO:0005774/vacuolar membrane/Component	GO:0009705/plant-type vacuole membrane/Component	GO:0009826/unidimensional cell growth/Process	GO:0009834/secondary cell wall biogenesis/Process	GO:0090355/positive regulation of auxin metabolic process/Process	GO:0090358/positive regulation of tryptophan metabolic process/Process	GO:0000271/polysaccharide biosynthetic process/Process	GO:0006833/water transport/Process	GO:0007389/pattern specification process/Process	GO:0008361/regulation of cell size/Process	GO:0009651/response to salt stress/Process	GO:0009750/response to fructose stimulus/Process	GO:0009825/multidimensional cell growth/Process	GO:0009926/auxin polar transport/Process	GO:0009932/cell tip growth/Process	GO:0010015/root morphogenesis/Process	GO:0010075/regulation of meristem growth/Process	GO:0010817/regulation of hormone levels/Process	GO:0040007/growth/Process	GO:0043481/anthocyanin accumulation in tissues in response to UV light/Process	GO:0048767/root hair elongation/Process	GO:0071555/cell wall organization/Process
CUST_4490_PI429062924	0.432972	0.441232	0.380116	9.46069	8.25304	8.2803	8.0652	XP_002461173	hypothetical protein SORBIDRAFT_02g042330 [Sorghum bicolor]	GO:0003887/DNA-directed DNA polymerase activity/Function	GO:0005634/nucleus/Component	GO:0005694/chromosome/Component	GO:0016035/zeta DNA polymerase complex/Component	GO:0019985/translesion synthesis/Process	GO:0006297/nucleotide-excision repair, DNA gap filling/Process	GO:0008408/3'-5' exonuclease activity/Function
CUST_45328_PI429062924	0.331427	0.719739	0.124075	8.88345	7.29022	8.409	5.87274	XP_002437491	hypothetical protein SORBIDRAFT_10g028010 [Sorghum bicolor]	GO:0005576/extracellular region/Component	GO:0008234/cysteine-type peptidase activity/Function	GO:0005773/vacuole/Component	GO:0009651/response to salt stress/Process	GO:0005515/protein binding/Function	GO:0005829/cytosol/Component	GO:0052541/plant-type cell wall cellulose metabolic process/Process	GO:0052546/cell wall pectin metabolic process/Process	GO:0005783/endoplasmic reticulum/Component
CUST_45726_PI429062924	1.222	0.661467	0.482711	12.5172	12.8064	11.9209	11.4664	XP_002464037	hypothetical protein SORBIDRAFT_01g011070 [Sorghum bicolor]	GO:0005575/cellular_component/Component	GO:0008080/N-acetyltransferase activity/Function	GO:0008152/metabolic process/Process	GO:0001676/long-chain fatty acid metabolic process/Process	GO:0002213/defense response to insect/Process	GO:0006633/fatty acid biosynthetic process/Process
CUST_45744_PI429062924	0.8605	0.885159	0.423278	9.81154	9.59479	9.63555	8.57122	XP_002463030	hypothetical protein SORBIDRAFT_02g036510 [Sorghum bicolor]	GO:0005085/guanyl-nucleotide exchange factor activity/Function	GO:0005086/ARF guanyl-nucleotide exchange factor activity/Function	GO:0005634/nucleus/Component	GO:0050790/regulation of catalytic activity/Process	GO:0005515/protein binding/Function	GO:0042742/defense response to bacterium/Process	GO:0005769/early endosome/Component	GO:0005802/trans-Golgi network/Component	GO:0016192/vesicle-mediated transport/Process	GO:0040007/growth/Process	GO:0005829/cytosol/Component	GO:0009887/organ morphogenesis/Process	GO:0009888/tissue development/Process	GO:0010638/positive regulation of organelle organization/Process	GO:0033044/regulation of chromosome organization/Process
CUST_46036_PI429062924	0.361854	0.652059	1.68145	12.373	10.9065	11.7561	13.1227	EMT13324	Annexin D4 [Aegilops tauschii]	GO:0005509/calcium ion binding/Function	GO:0005544/calcium-dependent phospholipid binding/Function	GO:0009507/chloroplast/Component	GO:0009986/cell surface/Component	GO:0006970/response to osmotic stress/Process	GO:0009737/response to abscisic acid stimulus/Process	GO:0009408/response to heat/Process	GO:0009409/response to cold/Process	GO:0009414/response to water deprivation/Process	GO:0009651/response to salt stress/Process	GO:0009506/plasmodesma/Component
CUST_46052_PI429062924	558.648	36.7678	0.752487	4.4714	13.5972	9.67178	4.06114	XP_002459077	hypothetical protein SORBIDRAFT_03g045490 [Sorghum bicolor]	GO:0004553/hydrolase activity, hydrolyzing O-glycosyl compounds/Function	GO:0005618/cell wall/Component	GO:0005774/vacuolar membrane/Component	GO:0009651/response to salt stress/Process	GO:0009817/defense response to fungus, incompatible interaction/Process	GO:0002215/defense response to nematode/Process
CUST_46113_PI429062924	0.200797	1.14727	3.54115	7.52701	5.21082	7.72522	9.35123	NP_001105552	inositol-3-phosphate synthase [Zea mays]	GO:0004512/inositol-3-phosphate synthase activity/Function	GO:0005737/cytoplasm/Component	GO:0006021/inositol biosynthetic process/Process	GO:0008654/phospholipid biosynthetic process/Process	GO:0009733/response to auxin stimulus/Process	GO:0016036/cellular response to phosphate starvation/Process	GO:0009408/response to heat/Process	GO:0009644/response to high light intensity/Process	GO:0042542/response to hydrogen peroxide/Process	GO:0010264/myo-inositol hexakisphosphate biosynthetic process/Process	GO:0042742/defense response to bacterium/Process	GO:0050832/defense response to fungus/Process	GO:0051607/defense response to virus/Process	GO:0005515/protein binding/Function	GO:0009793/embryo development ending in seed dormancy/Process	GO:0015996/chlorophyll catabolic process/Process
CUST_46268_PI429062924	0.824419	1.139	4.03303	6.30534	6.02679	6.49311	8.3172	ACN37075	unknown [Zea mays]	GO:0005737/cytoplasm/Component	GO:0016491/oxidoreductase activity/Function	GO:0009505/plant-type cell wall/Component	GO:0000038/very long-chain fatty acid metabolic process/Process	GO:0009409/response to cold/Process	GO:0042335/cuticle development/Process
CUST_46269_PI429062924	0.304955	0.407241	0.17861	11.6163	9.90299	10.3203	9.1312	XP_002437524	hypothetical protein SORBIDRAFT_10g028690 [Sorghum bicolor]	GO:0003674/molecular_function/Function	GO:0005634/nucleus/Component	GO:0008150/biological_process/Process	GO:0006612/protein targeting to membrane/Process	GO:0009963/positive regulation of flavonoid biosynthetic process/Process	GO:0010363/regulation of plant-type hypersensitive response/Process
CUST_46335_PI429062924	0.625881	0.823912	0.451143	9.76139	9.08535	9.48196	8.61305	YP_004267916	major facilitator superfamily protein [Planctomyces brasiliensis DSM 5305]	GO:0002576/platelet degranulation/Process	GO:0005102/receptor binding/Function	GO:0005576/extracellular region/Component	GO:0005577/fibrinogen complex/Component	GO:0005615/extracellular space/Component	GO:0005886/plasma membrane/Component	GO:0005938/cell cortex/Component	GO:0007165/signal transduction/Process	GO:0007596/blood coagulation/Process	GO:0009897/external side of plasma membrane/Component	GO:0009986/cell surface/Component	GO:0030168/platelet activation/Process	GO:0030674/protein binding, bridging/Function	GO:0031091/platelet alpha granule/Component	GO:0031093/platelet alpha granule lumen/Component	GO:0051087/chaperone binding/Function	GO:0051258/protein polymerization/Process	GO:0051592/response to calcium ion/Process	GO:0072562/blood microparticle/Component
CUST_46468_PI429062924	0.675997	0.436912	0.0970573	13.5637	12.9988	12.3691	10.1987	XP_002463831	hypothetical protein SORBIDRAFT_01g007070 [Sorghum bicolor]	GO:0003674/molecular_function/Function	GO:0005634/nucleus/Component	GO:0009793/embryo development ending in seed dormancy/Process	GO:0009507/chloroplast/Component	GO:0050832/defense response to fungus/Process
CUST_46671_PI429062924	1.46596	2.59562	6.98686	4.19753	4.74938	5.57361	7.00217	XP_002460739	hypothetical protein SORBIDRAFT_02g034120 [Sorghum bicolor]	GO:0005634/nucleus/Component	GO:0008194/UDP-glycosyltransferase activity/Function	GO:0016757/transferase activity, transferring glycosyl groups/Function	GO:0035251/UDP-glucosyltransferase activity/Function	GO:0009636/response to toxic substance/Process	GO:0042178/xenobiotic catabolic process/Process	GO:0006805/xenobiotic metabolic process/Process	GO:0009651/response to salt stress/Process	GO:0006612/protein targeting to membrane/Process	GO:0009611/response to wounding/Process	GO:0009805/coumarin biosynthetic process/Process	GO:0009963/positive regulation of flavonoid biosynthetic process/Process	GO:0010363/regulation of plant-type hypersensitive response/Process
CUST_46791_PI429062924	2.2228	1.27294	0.942025	5.87552	7.0279	6.22369	5.78936	XP_002464455	hypothetical protein SORBIDRAFT_01g018700 [Sorghum bicolor]	GO:0003910/DNA ligase (ATP) activity/Function	GO:0005634/nucleus/Component	GO:0005694/chromosome/Component	GO:0005739/mitochondrion/Component	GO:0006266/DNA ligation/Process	GO:0006273/lagging strand elongation/Process	GO:0006289/nucleotide-excision repair/Process
CUST_46793_PI429062924	3.02455	1.18525	0.896135	13.383	14.9797	13.6282	13.2248	AFJ44225	putative metallothionein [Saccharum hybrid cultivar Funong 95-1702]	GO:0008150/biological_process/Process	GO:0006007/glucose catabolic process/Process	GO:0006970/response to osmotic stress/Process	GO:0046686/response to cadmium ion/Process	GO:0005507/copper ion binding/Function
CUST_46828_PI429062924	0.297541	0.362924	1.76011	8.2797	6.53086	6.81744	9.09537	XP_002467028	hypothetical protein SORBIDRAFT_01g018500 [Sorghum bicolor]	GO:0005576/extracellular region/Component	GO:0006952/defense response/Process
CUST_46962_PI429062924	1.3754	0.958558	0.266001	7.13871	7.59856	7.07765	5.22821	XP_002447338	hypothetical protein SORBIDRAFT_06g033170 [Sorghum bicolor]	GO:0003824/catalytic activity/Function	GO:0006281/DNA repair/Process
CUST_47350_PI429062924	0.969186	1.04968	2.03629	9.36354	9.31838	9.43348	10.3895	XP_002443726	hypothetical protein SORBIDRAFT_07g000880 [Sorghum bicolor]	GO:0000166/nucleotide binding/Function	GO:0005634/nucleus/Component	GO:0005515/protein binding/Function	GO:0006334/nucleosome assembly/Process	GO:0009933/meristem structural organization/Process	GO:0033186/CAF-1 complex/Component	GO:0031507/heterochromatin assembly/Process	GO:0008283/cell proliferation/Process	GO:0010026/trichome differentiation/Process	GO:0048366/leaf development/Process	GO:0000724/double-strand break repair via homologous recombination/Process	GO:0006310/DNA recombination/Process	GO:0009555/pollen development/Process
CUST_47603_PI429062924	1.21992	1.01922	0.41768	9.27008	9.55687	9.29755	8.01055	XP_003215098	PREDICTED: protein unc-93 homolog B1-like [Anolis carolinensis]	GO:0000139/Golgi membrane/Component	GO:0002224/toll-like receptor signaling pathway/Process	GO:0005764/lysosome/Component	GO:0005768/endosome/Component	GO:0005783/endoplasmic reticulum/Component	GO:0005789/endoplasmic reticulum membrane/Component	GO:0006886/intracellular protein transport/Process	GO:0016021/integral to membrane/Component	GO:0032009/early phagosome/Component	GO:0034138/toll-like receptor 3 signaling pathway/Process	GO:0034154/toll-like receptor 7 signaling pathway/Process	GO:0034162/toll-like receptor 9 signaling pathway/Process	GO:0045087/innate immune response/Process	GO:0051607/defense response to virus/Process
CUST_47671_PI429062924	0.497684	0.744349	0.728058	8.06987	7.06318	7.64392	7.612	XP_002451743	hypothetical protein SORBIDRAFT_04g006990 [Sorghum bicolor]	GO:0005634/nucleus/Component	GO:0016036/cellular response to phosphate starvation/Process	GO:0070417/cellular response to cold/Process	GO:0080040/positive regulation of cellular response to phosphate starvation/Process
CUST_47740_PI429062924	1.17959	1.20195	2.79601	8.14561	8.38389	8.41099	9.62898	XP_002446397	hypothetical protein SORBIDRAFT_06g015310 [Sorghum bicolor]	GO:0004664/prephenate dehydratase activity/Function	GO:0009094/L-phenylalanine biosynthetic process/Process	GO:0009507/chloroplast/Component	GO:0047769/arogenate dehydratase activity/Function	GO:0010048/vernalization response/Process	GO:0043481/anthocyanin accumulation in tissues in response to UV light/Process	GO:0048440/carpel development/Process
CUST_47770_PI429062924	0.504171	0.478901	0.495854	8.67209	7.68408	7.60989	7.66008	XP_002464290	hypothetical protein SORBIDRAFT_01g015670 [Sorghum bicolor]	GO:0004525/ribonuclease III activity/Function	GO:0005634/nucleus/Component	GO:0008026/ATP-dependent helicase activity/Function	GO:0005515/protein binding/Function	GO:0010216/maintenance of DNA methylation/Process	GO:0010267/production of ta-siRNAs involved in RNA interference/Process	GO:0051607/defense response to virus/Process	GO:0035196/production of miRNAs involved in gene silencing by miRNA/Process	GO:0000398/mRNA splicing, via spliceosome/Process	GO:0006306/DNA methylation/Process	GO:0006342/chromatin silencing/Process	GO:0006355/regulation of transcription, DNA-dependent/Process	GO:0007267/cell-cell signaling/Process	GO:0009616/virus induced gene silencing/Process	GO:0009855/determination of bilateral symmetry/Process	GO:0010014/meristem initiation/Process	GO:0010050/vegetative phase change/Process	GO:0010073/meristem maintenance/Process	GO:0016569/covalent chromatin modification/Process	GO:0030422/production of siRNA involved in RNA interference/Process	GO:0031047/gene silencing by RNA/Process	GO:0043687/post-translational protein modification/Process	GO:0045893/positive regulation of transcription, DNA-dependent/Process
CUST_47840_PI429062924	2.94367	0.870815	0.575299	6.88551	8.44313	6.68595	6.08789	NP_001145209	uncharacterized protein LOC100278465 [Zea mays]	GO:0003674/molecular_function/Function	GO:0005634/nucleus/Component	GO:0009409/response to cold/Process	GO:0080167/response to karrikin/Process
CUST_47917_PI429062924	1.04734	0.584548	0.225542	6.97458	7.04132	6.19998	4.82605	XP_002450277	hypothetical protein SORBIDRAFT_05g003100 [Sorghum bicolor]	GO:0005576/extracellular region/Component	GO:0019825/oxygen binding/Function	GO:0018685/alkane 1-monooxygenase activity/Function	GO:0043231/intracellular membrane-bounded organelle/Component	GO:0009611/response to wounding/Process	GO:0007165/signal transduction/Process	GO:0009414/response to water deprivation/Process	GO:0009620/response to fungus/Process	GO:0009695/jasmonic acid biosynthetic process/Process	GO:0009723/response to ethylene stimulus/Process	GO:0009733/response to auxin stimulus/Process	GO:0009738/abscisic acid mediated signaling pathway/Process	GO:0009753/response to jasmonic acid stimulus/Process	GO:0009867/jasmonic acid mediated signaling pathway/Process	GO:0042538/hyperosmotic salinity response/Process
CUST_47918_PI429062924	0.844547	0.404155	0.465809	11.1391	10.8953	9.83207	10.0369	XP_002440402	hypothetical protein SORBIDRAFT_09g000390 [Sorghum bicolor]	GO:0005575/cellular_component/Component	GO:0008150/biological_process/Process	GO:0000741/karyogamy/Process	GO:0006457/protein folding/Process	GO:0009408/response to heat/Process	GO:0009560/embryo sac egg cell differentiation/Process	GO:0009644/response to high light intensity/Process	GO:0034976/response to endoplasmic reticulum stress/Process	GO:0042542/response to hydrogen peroxide/Process	GO:0051510/regulation of unidimensional cell growth/Process
CUST_47984_PI429062924	0.441437	0.551076	0.37781	14.688	13.5083	13.8283	13.2837	XP_002451353	hypothetical protein SORBIDRAFT_04g000580 [Sorghum bicolor]	GO:0004457/lactate dehydrogenase activity/Function	GO:0005737/cytoplasm/Component	GO:0009737/response to abscisic acid stimulus/Process	GO:0005886/plasma membrane/Component	GO:0009651/response to salt stress/Process	GO:0005829/cytosol/Component
CUST_48121_PI429062924	0.0348994	0.0722748	0.178869	8.85702	4.01636	5.06665	6.37399	ACG26760	hypothetical protein [Zea mays]	GO:0009409/response to cold/Process	GO:0042538/hyperosmotic salinity response/Process
CUST_48372_PI429062924	1.03796	1.32262	4.56952	7.10322	7.15697	7.50661	9.29526	XP_002437288	hypothetical protein SORBIDRAFT_10g024260 [Sorghum bicolor]	GO:0003674/molecular_function/Function	GO:0008150/biological_process/Process	GO:0005783/endoplasmic reticulum/Component	GO:0030968/endoplasmic reticulum unfolded protein response/Process
CUST_4841_PI429062924	1.30118	0.684249	0.294548	8.23682	8.61665	7.68942	6.4734	NP_001065450	Os10g0569600 [Oryza sativa Japonica Group]	GO:0000287/magnesium ion binding/Function	GO:0006281/DNA repair/Process	GO:0016888/endodeoxyribonuclease activity, producing 5'-phosphomonoesters/Function
CUST_48491_PI429062924	0.930923	0.935165	3.42019	5.73273	5.62946	5.63602	7.5068	CCA60865	phosphoenolpyruvate carboxylase, partial [Alloteropsis semialata subsp. semialata]	GO:0005737/cytoplasm/Component	GO:0006099/tricarboxylic acid cycle/Process	GO:0008964/phosphoenolpyruvate carboxylase activity/Function	GO:0005829/cytosol/Component	GO:0006826/iron ion transport/Process	GO:0010106/cellular response to iron ion starvation/Process	GO:0010167/response to nitrate/Process	GO:0015706/nitrate transport/Process
CUST_48587_PI429062924	0.666757	0.715272	4.23069	7.09422	6.50945	6.61078	9.17511	XP_002446857	hypothetical protein SORBIDRAFT_06g023760 [Sorghum bicolor]	GO:0004553/hydrolase activity, hydrolyzing O-glycosyl compounds/Function	GO:0071370/cellular response to gibberellin stimulus/Process	GO:0000325/plant-type vacuole/Component	GO:0005773/vacuole/Component	GO:0009617/response to bacterium/Process	GO:0006598/polyamine catabolic process/Process	GO:0006816/calcium ion transport/Process	GO:0006826/iron ion transport/Process	GO:0007030/Golgi organization/Process	GO:0009611/response to wounding/Process	GO:0009651/response to salt stress/Process	GO:0009698/phenylpropanoid metabolic process/Process	GO:0009805/coumarin biosynthetic process/Process	GO:0010106/cellular response to iron ion starvation/Process	GO:0010167/response to nitrate/Process	GO:0015706/nitrate transport/Process	GO:0016132/brassinosteroid biosynthetic process/Process	GO:0042398/cellular modified amino acid biosynthetic process/Process
CUST_48627_PI429062924	0.494242	0.648623	0.203089	14.826	13.8093	14.2014	12.5261	NP_001148026	RING-H2 finger protein ATL2K [Zea mays]	GO:0005634/nucleus/Component	GO:0008270/zinc ion binding/Function	GO:0004842/ubiquitin-protein ligase activity/Function	GO:0016567/protein ubiquitination/Process	GO:0002679/respiratory burst involved in defense response/Process	GO:0006865/amino acid transport/Process	GO:0010200/response to chitin/Process	GO:0015824/proline transport/Process	GO:0043090/amino acid import/Process
CUST_4877_PI429062924	0.959737	1.56277	5.74076	11.9097	11.8504	12.5538	14.431	XP_002448800	hypothetical protein SORBIDRAFT_06g033410 [Sorghum bicolor]	GO:0005739/mitochondrion/Component	GO:0016208/AMP binding/Function	GO:0046686/response to cadmium ion/Process	GO:0009507/chloroplast/Component	GO:0048046/apoplast/Component	GO:0009570/chloroplast stroma/Component	GO:0005829/cytosol/Component	GO:0009506/plasmodesma/Component	GO:0005737/cytoplasm/Component	GO:0010030/positive regulation of seed germination/Process	GO:0010214/seed coat development/Process	GO:0033611/oxalate catabolic process/Process	GO:0050203/oxalate-CoA ligase activity/Function	GO:0050832/defense response to fungus/Process	GO:0010167/response to nitrate/Process	GO:0015706/nitrate transport/Process	GO:0046482/para-aminobenzoic acid metabolic process/Process
CUST_48899_PI429062924	0.491894	0.815283	0.160485	14.4488	13.4252	14.1542	11.8093	NP_001169036	uncharacterized protein LOC100382872 [Zea mays]	GO:0003674/molecular_function/Function	GO:0008150/biological_process/Process	GO:0005634/nucleus/Component	GO:0006612/protein targeting to membrane/Process	GO:0009723/response to ethylene stimulus/Process	GO:0009738/abscisic acid mediated signaling pathway/Process	GO:0009863/salicylic acid mediated signaling pathway/Process	GO:0009867/jasmonic acid mediated signaling pathway/Process	GO:0010363/regulation of plant-type hypersensitive response/Process	GO:0035556/intracellular signal transduction/Process
CUST_48983_PI429062924	0.589345	0.641263	0.0566564	15.722	14.9592	15.081	11.5804	XP_002437491	hypothetical protein SORBIDRAFT_10g028010 [Sorghum bicolor]	GO:0005576/extracellular region/Component	GO:0008234/cysteine-type peptidase activity/Function	GO:0005773/vacuole/Component	GO:0009651/response to salt stress/Process	GO:0005515/protein binding/Function	GO:0005829/cytosol/Component	GO:0052541/plant-type cell wall cellulose metabolic process/Process	GO:0052546/cell wall pectin metabolic process/Process	GO:0005783/endoplasmic reticulum/Component
CUST_49069_PI429062924	0.768525	0.751031	2.63552	6.71863	6.33879	6.30557	8.11671	XP_002465044	hypothetical protein SORBIDRAFT_01g031145 [Sorghum bicolor]	GO:0004664/prephenate dehydratase activity/Function	GO:0009094/L-phenylalanine biosynthetic process/Process	GO:0009507/chloroplast/Component	GO:0047769/arogenate dehydratase activity/Function	GO:0010048/vernalization response/Process	GO:0043481/anthocyanin accumulation in tissues in response to UV light/Process	GO:0048440/carpel development/Process
CUST_49363_PI429062924	0.158685	0.501037	0.519831	10.1342	7.47844	9.13719	9.19032	XP_002793570	predicted protein [Paracoccidioides sp. 'lutzii' Pb01]	GO:0005634/nucleus/Component	GO:0006721/terpenoid metabolic process/Process	GO:0005773/vacuole/Component	GO:0005783/endoplasmic reticulum/Component	GO:0005774/vacuolar membrane/Component	GO:0005886/plasma membrane/Component	GO:0009788/negative regulation of abscisic acid mediated signaling pathway/Process	GO:0016487/farnesol metabolic process/Process	GO:0047886/farnesol dehydrogenase activity/Function	GO:0009627/systemic acquired resistance/Process	GO:0009744/response to sucrose stimulus/Process	GO:0009749/response to glucose stimulus/Process	GO:0009750/response to fructose stimulus/Process	GO:0009853/photorespiration/Process	GO:0034976/response to endoplasmic reticulum stress/Process
CUST_49427_PI429062924	0.209673	0.868352	1.42466	9.93876	7.68497	9.73511	10.4494	XP_002461889	hypothetical protein SORBIDRAFT_02g009870 [Sorghum bicolor]	GO:0009507/chloroplast/Component	GO:0016757/transferase activity, transferring glycosyl groups/Function	GO:0005515/protein binding/Function	GO:0001666/response to hypoxia/Process	GO:0010264/myo-inositol hexakisphosphate biosynthetic process/Process	GO:0019375/galactolipid biosynthetic process/Process
CUST_49641_PI429062924	2.0677	1.06508	1.78027	9.27818	10.3262	9.36914	10.1103	XP_002464078	hypothetical protein SORBIDRAFT_01g011900 [Sorghum bicolor]	GO:0005737/cytoplasm/Component	GO:0008146/sulfotransferase activity/Function	GO:0019761/glucosinolate biosynthetic process/Process	GO:0047364/desulfoglucosinolate sulfotransferase activity/Function	GO:0006569/tryptophan catabolic process/Process	GO:0009684/indoleacetic acid biosynthetic process/Process	GO:0019344/cysteine biosynthetic process/Process	GO:0042742/defense response to bacterium/Process
CUST_4981_PI429062924	0.425815	0.272345	0.0912032	12.2645	11.0328	10.388	8.80976	XP_002448783	hypothetical protein SORBIDRAFT_06g033080 [Sorghum bicolor]	GO:0008150/biological_process/Process	GO:0005886/plasma membrane/Component	GO:0005634/nucleus/Component	GO:0005829/cytosol/Component	GO:0009506/plasmodesma/Component	GO:0005515/protein binding/Function	GO:0001666/response to hypoxia/Process	GO:0009862/systemic acquired resistance, salicylic acid mediated signaling pathway/Process	GO:0010310/regulation of hydrogen peroxide metabolic process/Process
CUST_49893_PI429062924	0.911581	1.28934	2.53161	8.1863	8.05274	8.55294	9.52635	XP_002463779	hypothetical protein SORBIDRAFT_01g006010 [Sorghum bicolor]	GO:0004364/glutathione transferase activity/Function	GO:0005737/cytoplasm/Component	GO:0009407/toxin catabolic process/Process	GO:0043295/glutathione binding/Function	GO:0006635/fatty acid beta-oxidation/Process	GO:0010583/response to cyclopentenone/Process	GO:0043161/proteasomal ubiquitin-dependent protein catabolic process/Process	GO:0051788/response to misfolded protein/Process	GO:0080129/proteasome core complex assembly/Process
CUST_49918_PI429062924	0.105282	0.113939	0.0943653	11.6954	8.44771	8.56171	8.28977	EMT28203	Putative protein phosphatase 2C 32 [Aegilops tauschii]	GO:0004722/protein serine/threonine phosphatase activity/Function	GO:0009611/response to wounding/Process	GO:0009620/response to fungus/Process	GO:0050832/defense response to fungus/Process	GO:0009536/plastid/Component	GO:0009738/abscisic acid mediated signaling pathway/Process
CUST_49999_PI429062924	0.33697	0.519885	0.325397	10.18	8.6107	9.23628	8.56029	XP_003410058	PREDICTED: LOW QUALITY PROTEIN: nitric oxide synthase, endothelial-like [Loxodonta africana]	GO:0001525/angiogenesis/Process	GO:0001542/ovulation from ovarian follicle/Process	GO:0001701/in utero embryonic development/Process	GO:0001974/blood vessel remodeling/Process	GO:0002028/regulation of sodium ion transport/Process	GO:0003057/regulation of the force of heart contraction by chemical signal/Process	GO:0003100/regulation of systemic arterial blood pressure by endothelin/Process	GO:0003785/actin monomer binding/Function	GO:0004517/nitric-oxide synthase activity/Function	GO:0005506/iron ion binding/Function	GO:0005516/calmodulin binding/Function	GO:0005634/nucleus/Component	GO:0005737/cytoplasm/Component	GO:0005901/caveola/Component	GO:0006527/arginine catabolic process/Process	GO:0006809/nitric oxide biosynthetic process/Process	GO:0008285/negative regulation of cell proliferation/Process	GO:0010181/FMN binding/Function	GO:0014740/negative regulation of muscle hyperplasia/Process	GO:0014806/smooth muscle hyperplasia/Process	GO:0020037/heme binding/Function	GO:0030324/lung development/Process	GO:0031663/lipopolysaccharide-mediated signaling pathway/Process	GO:0034405/response to fluid shear stress/Process	GO:0034617/tetrahydrobiopterin binding/Function	GO:0034618/arginine binding/Function	GO:0043267/negative regulation of potassium ion transport/Process	GO:0043542/endothelial cell migration/Process	GO:0045766/positive regulation of angiogenesis/Process	GO:0050660/flavin adenine dinucleotide binding/Function	GO:0050661/NADP binding/Function	GO:0050880/regulation of blood vessel size/Process	GO:0051346/negative regulation of hydrolase activity/Process	GO:0051926/negative regulation of calcium ion transport/Process
CUST_50059_PI429062924	0.296752	0.403425	0.774014	7.74925	5.99658	6.43962	7.37968	XP_002449528	hypothetical protein SORBIDRAFT_05g017940 [Sorghum bicolor]	GO:0003674/molecular_function/Function	GO:0009507/chloroplast/Component	GO:0009409/response to cold/Process	GO:0009414/response to water deprivation/Process	GO:0009737/response to abscisic acid stimulus/Process	GO:0042538/hyperosmotic salinity response/Process	GO:0009269/response to desiccation/Process	GO:0009651/response to salt stress/Process
CUST_50060_PI429062924	0.89928	1.05222	2.00356	10.9728	10.8196	11.0462	11.9753	XP_002461939	hypothetical protein SORBIDRAFT_02g010910 [Sorghum bicolor]	GO:0005576/extracellular region/Component	GO:0009505/plant-type cell wall/Component	GO:0005783/endoplasmic reticulum/Component	GO:0005774/vacuolar membrane/Component	GO:0005886/plasma membrane/Component	GO:0016020/membrane/Component	GO:0009555/pollen development/Process	GO:0009698/phenylpropanoid metabolic process/Process	GO:0009808/lignin metabolic process/Process	GO:0032502/developmental process/Process	GO:0040007/growth/Process	GO:0080167/response to karrikin/Process	GO:0009506/plasmodesma/Component	GO:0005794/Golgi apparatus/Component	GO:0009611/response to wounding/Process	GO:0009805/coumarin biosynthetic process/Process	GO:0009963/positive regulation of flavonoid biosynthetic process/Process	GO:0005515/protein binding/Function	GO:0042802/identical protein binding/Function	GO:0009416/response to light stimulus/Process	GO:0009699/phenylpropanoid biosynthetic process/Process	GO:0016710/trans-cinnamate 4-monooxygenase activity/Function
CUST_50063_PI429062924	0.446954	0.701719	0.460388	10.451	9.28921	9.93998	9.33193	XP_002440106	hypothetical protein SORBIDRAFT_09g026130 [Sorghum bicolor]	GO:0003674/molecular_function/Function	GO:0005634/nucleus/Component	GO:0006979/response to oxidative stress/Process	GO:0016607/nuclear speck/Component	GO:0046686/response to cadmium ion/Process
CUST_50076_PI429062924	1.30105	1.84579	2.50881	8.46126	8.84093	9.34549	9.78826	ACN34780	unknown [Zea mays]	GO:0005737/cytoplasm/Component	GO:0009055/electron carrier activity/Function	GO:0005829/cytosol/Component	GO:0002679/respiratory burst involved in defense response/Process	GO:0006865/amino acid transport/Process	GO:0009407/toxin catabolic process/Process	GO:0010167/response to nitrate/Process	GO:0010200/response to chitin/Process	GO:0010583/response to cyclopentenone/Process	GO:0015706/nitrate transport/Process	GO:0015824/proline transport/Process
CUST_50418_PI429062924	0.280304	0.677301	0.531282	13.3234	11.4885	12.7613	12.411	XP_002465715	hypothetical protein SORBIDRAFT_01g044410 [Sorghum bicolor]	GO:0005634/nucleus/Component	GO:0005680/anaphase-promoting complex/Component	GO:0007346/regulation of mitotic cell cycle/Process	GO:0009733/response to auxin stimulus/Process	GO:0030154/cell differentiation/Process	GO:0005515/protein binding/Function	GO:0005819/spindle/Component	GO:0007276/gamete generation/Process	GO:0009504/cell plate/Component	GO:0051302/regulation of cell division/Process	GO:0051510/regulation of unidimensional cell growth/Process	GO:0006312/mitotic recombination/Process	GO:0009560/embryo sac egg cell differentiation/Process	GO:0009965/leaf morphogenesis/Process	GO:0010048/vernalization response/Process	GO:0032875/regulation of DNA endoreduplication/Process	GO:0042023/DNA endoreduplication/Process	GO:0043161/proteasomal ubiquitin-dependent protein catabolic process/Process	GO:0043248/proteasome assembly/Process	GO:0051788/response to misfolded protein/Process	GO:0010071/root meristem specification/Process	GO:0048364/root development/Process	GO:0048829/root cap development/Process
CUST_50440_PI429062924	0.230129	0.228211	0.0541814	9.05063	6.93115	6.91907	4.84457	XP_002446845	hypothetical protein SORBIDRAFT_06g023560 [Sorghum bicolor]	GO:0005737/cytoplasm/Component	GO:0016491/oxidoreductase activity/Function	GO:0009505/plant-type cell wall/Component	GO:0000038/very long-chain fatty acid metabolic process/Process	GO:0009409/response to cold/Process	GO:0042335/cuticle development/Process
CUST_50450_PI429062924	5.59061	0.822746	1.55079	5.7198	8.2028	5.43832	6.3528	NP_001143894	uncharacterized protein LOC100276695 [Zea mays]	GO:0003674/molecular_function/Function	GO:0005576/extracellular region/Component	GO:0051707/response to other organism/Process	GO:0009627/systemic acquired resistance/Process	GO:0010224/response to UV-B/Process	GO:0005773/vacuole/Component	GO:0005618/cell wall/Component	GO:0031540/regulation of anthocyanin biosynthetic process/Process	GO:0048046/apoplast/Component	GO:0046686/response to cadmium ion/Process	GO:0009615/response to virus/Process	GO:0000165/MAPK cascade/Process	GO:0002679/respiratory burst involved in defense response/Process	GO:0006355/regulation of transcription, DNA-dependent/Process	GO:0006612/protein targeting to membrane/Process	GO:0006944/cellular membrane fusion/Process	GO:0009595/detection of biotic stimulus/Process	GO:0009617/response to bacterium/Process	GO:0009697/salicylic acid biosynthetic process/Process	GO:0009718/anthocyanin-containing compound biosynthetic process/Process	GO:0009814/defense response, incompatible interaction/Process	GO:0009862/systemic acquired resistance, salicylic acid mediated signaling pathway/Process	GO:0009867/jasmonic acid mediated signaling pathway/Process	GO:0009965/leaf morphogenesis/Process	GO:0010200/response to chitin/Process	GO:0010310/regulation of hydrogen peroxide metabolic process/Process	GO:0010363/regulation of plant-type hypersensitive response/Process	GO:0030154/cell differentiation/Process	GO:0031348/negative regulation of defense response/Process	GO:0034976/response to endoplasmic reticulum stress/Process	GO:0035304/regulation of protein dephosphorylation/Process	GO:0042742/defense response to bacterium/Process	GO:0043069/negative regulation of programmed cell death/Process	GO:0043900/regulation of multi-organism process/Process	GO:0045088/regulation of innate immune response/Process	GO:0045893/positive regulation of transcription, DNA-dependent/Process	GO:0050832/defense response to fungus/Process
CUST_50552_PI429062924	0.431016	0.723149	0.757006	7.87196	6.65777	7.40433	7.47034	AFW69722	hypothetical protein ZEAMMB73_375909 [Zea mays]	GO:0001764/neuron migration/Process	GO:0005509/calcium ion binding/Function	GO:0005578/proteinaceous extracellular matrix/Component	GO:0005604/basement membrane/Component	GO:0007411/axon guidance/Process	GO:0008347/glial cell migration/Process	GO:0031104/dendrite regeneration/Process	GO:0031175/neuron projection development/Process	GO:0048678/response to axon injury/Process	GO:0031012/extracellular matrix/Component
CUST_50844_PI429062924	0.521648	0.562813	0.376204	7.07939	6.14054	6.25012	5.66898			GO:0007254/JNK cascade/Process
CUST_50846_PI429062924	1.22727	0.932857	0.35157	7.32583	7.62128	7.22556	5.81771			GO:0001666/response to hypoxia/Process	GO:0005634/nucleus/Component	GO:0035035/histone acetyltransferase binding/Function	GO:0045893/positive regulation of transcription, DNA-dependent/Process
CUST_50904_PI429062924	1.42484	1.20961	2.45085	5.9933	6.5041	6.26784	7.28659	XP_002488921	hypothetical protein SORBIDRAFT_1783s002010 [Sorghum bicolor]	GO:0000796/condensin complex/Component	GO:0005524/ATP binding/Function	GO:0005634/nucleus/Component	GO:0006281/DNA repair/Process	GO:0006310/DNA recombination/Process	GO:0007062/sister chromatid cohesion/Process	GO:0007076/mitotic chromosome condensation/Process
CUST_51168_PI429062924	0.461989	1.03712	0.7211	7.07429	5.96023	7.12688	6.60257	DAA40708	TPA: hypothetical protein ZEAMMB73_047996 [Zea mays]	GO:0032407/MutSalpha complex binding/Function	GO:0032390/MutLbeta complex/Component	GO:0032300/mismatch repair complex/Component	GO:0016887/ATPase activity/Function	GO:0007131/reciprocal meiotic recombination/Process	GO:0006298/mismatch repair/Process	GO:0006200/ATP catabolic process/Process	GO:0005712/chiasma/Component	GO:0003697/single-stranded DNA binding/Function	GO:0000795/synaptonemal complex/Component	GO:0030983/mismatched DNA binding/Function	GO:0005524/ATP binding/Function
CUST_51182_PI429062924	0.316933	0.812004	0.879565	7.17596	5.51821	6.87552	6.99082	XP_002467213	hypothetical protein SORBIDRAFT_01g021440 [Sorghum bicolor]	GO:0005634/nucleus/Component	GO:0005515/protein binding/Function	GO:0006970/response to osmotic stress/Process	GO:0042631/cellular response to water deprivation/Process	GO:0071472/cellular response to salt stress/Process	GO:0000956/nuclear-transcribed mRNA catabolic process/Process
CUST_51397_PI429062924	1.5006	1.64942	2.13565	6.43343	7.01897	7.15539	7.5281	XP_002441109	hypothetical protein SORBIDRAFT_09g020570 [Sorghum bicolor]	GO:0005516/calmodulin binding/Function	GO:0005886/plasma membrane/Component	GO:0006952/defense response/Process	GO:0008219/cell death/Process
[truncated: 1,480 more rows]
[truncated: 7 more columns]
